# Supplementary material for: Phosphoproteome-Entailed Kinase–Substrate Landscape of Human–DENV-2 Interaction
Source: Int J Mol Sci. 2026 Mar 17;27(6):2718. doi: 10.3390/ijms27062718 (PMC13027287; doi:10.3390/ijms27062718)
Supplement: Supplementary file 1 [file ijms-27-02718-s001.zip]

Archive with 6 entries (6 files):
- Supplementary_Table_S1.xlsx
- Supplementary_Table_S2.xlsx
- Supplementary_Table_S3.xlsx
- Supplementary_Table_S4.xlsx
- Supplementary_Table_S5.xlsx
- Supplementary_Table_S6.xlsx
