# Supplementary material for: Phosphoproteome-Entailed Kinase–Substrate Landscape of Human–DENV-2 Interaction
Source: Int J Mol Sci. 2026 Mar 17;27(6):2718. doi: 10.3390/ijms27062718 (PMC13027287; doi:10.3390/ijms27062718)
Supplement: Supplementary file 1 [file ijms-27-02718-s001.zip › Supplementary_Table_S1.xlsx]

## Sheet: Structural_details
Human_Kinases
Kinase	PDB_ID	Resolution	Link
CDK9	3BLH	2.48 Å	https://doi.org/10.2210/pdb3BLH/pdb
HASPIN	3DLZ	1.85 Å	https://doi.org/10.1073/pnas.0901989106
EEF2K	8FNY	2.22 Å	https://doi.org/10.1073/pnas.2300902120
TNNI3K	7MGJ	2.95 Å	https://doi.org/10.2210/pdb7MGJ/pdb
DENV-2_Proteins
Kinase	PDB_ID	Resolution	Link
Capsid	6VG5	1.50 Å	https://doi.org/10.2210/pdb6VG5/pdb
NS5	5HHG	2.20 Å	https://doi.org/10.2210/pdb5HHG/pdb
NS5	5K5M	2.01 Å	https://doi.org/10.2210/pdb5K5M/pdb

## Sheet: Docking_scores
Docking results of Human Kinases with DENV-2 Proteins
Protien Name	PDB ID	Phosphosite	PIPER Cluster Size	PIPER pose energy	PIPER pose score	Mode
CDK9_NS5	3BLH_5HHG	S885	51	-1241.09	-48.294	TDYMPSMKRFR
EEF2K_NS5	8FNY_5HHG	S885	195	-1321.53	3.695	TDYMPSMKRFR
HASPIN_Capsid	3DLZ_6VGS	T58	139	-1416.72	-294.835	FLRFLTIPPTA
TNNI3K_NS5	7MGJ_5K5M	T449	106	-2227.812	-209.070	EGKCETCVYNM
Protein Name: Dengue virus (DENV-2) protein and correspondng human kinase.
PDB ID: Protein Data Bank identifier for the viral or kinase structure used in docking.
Phosphosite: Specific amino acid residue on the DENV protein predicted to be phosphorylated.
PIPER Cluster Size: Number of poses within the top-ranked cluster, indicating pose consistency.
PIPER Pose Energy: The calculated interaction energy for the best docking pose.
PIPER Pose Score: PIPER to rank docking poses.
Mode: Sequence motif representing the kinase-recognition pattern identified in motif-based analysis.

## Sheet: CDK9_NS5
Interaction Analysis of CDK9 and DENV-2 NS5 Protein
Kinase Residues	Viral protein Residues	Distance(A)	Specific Interactions	# H-Bond	# Salt Bridges	# Pi Stacking	# Disulfides	# vdW Clash	Surface Complementarity	Set1 Buried SASA	Set2 Buried SASA
A:THR 29	B:SER 885	0.7 A	22x clash to B:SER 885	0	0	0	0	22	0.13	0.963	0.725
A:GLY 28	B:SER 885	2.5 A		0	0	0	0	0	0.3	0.739	0.725
A:PHE 30	B:SER 885	3.1 A		0	0	0	0	0	0.37	0.445	0.725
A:GLY 169	B:SER 885	3.2 A		0	0	0	0	0	0.37	0.993	0.725
A:GLU 66	B:SER 885	4.0 A		0	0	0	0	0	0.38	0.397	0.725
Kinase Residues: Nearest amino acid residues from the human kinase involved in direct interaction
Viral protein Residues: Residues on the DENV-2 protein involved in the interaction
Distances: Approximate atomic distances between residues (in Ångströms).
Specific Interactions: Types of interactions observed.
HB (Hydrogen Bonds): Number of hydrogen bonds formed between interacting residues
Salt Bridges: Number of ionic interactions (electrostatic attractions) between oppositely charged residues
Pi Stacking: Number of interactions between aromatic rings (π–π interactions) that stabilize protein interfaces through stacking of aromatic side chains.
Disulfides: Number of disulfide bonds formed between cysteine residues
vdW Clashes (Van der Waals Clashes): Number of unfavorable steric clashes caused by atoms being too close, potentially destabilizing the interaction.
Surface Complementarity: Shape-fitting score between the interacting surfaces.
Set1 Buried SASA: Percentage of solvent-accessible surface area buried upon complex formation for the kinase residue set.
Set2 Buried SASA: Percentage of solvent-accessible surface area buried upon complex formation for the viral residue set.

## Sheet: EEF2K_NS5
Interaction Analysis of EEF2K and DENV-2 NS5 Protein
Kinase Residues	Viral protein Residues	Distance(A)	Specific Interactions	# H-Bond	# Salt Bridges	# Pi Stacking	# Disulfides	# vdW Clash	Surface Complementarity	Set1 Buried SASA	Set2 Buried SASA
A:ASP 294	B:SER 885	1.8 A		0	0	0	0	0	0.73	0.889	0.755
A:PHE 295	B:SER 885	2.7 A		0	0	0	0	0	0.5	0.86	0.755
A:GLY 296	B:SER 885	3.1 A		0	0	0	0	0	0.73	0.857	0.755
A:THR 293	B:SER 885	2.0 A	1x hb to B:SER 885	1	0	0	0	0	0.76	0.522	0.755
A:GLU 183	B:SER 885	2.5 A		0	0	0	0	0	0.63	0.919	0.755
A:ARG 186	B:SER 885	3.4 A		0	0	0	0	0	0.72	0.57	0.755
A:ASP 179	B:SER 885	4.0 A		0	0	0	0	0	0.77	0.753	0.755

## Sheet: HASPIN_CAPSID
Interaction Analysis of EEF2K and DENV-2 NS5 Protein
Kinase Residues	Viral protein Residues	Distance(A)	Specific Interactions	# H-Bond	# Salt Bridges	# Pi Stacking	# Disulfides	# vdW Clash	Surface Complementarity	Set1 Buried SASA	Set2 Buried SASA
A:THR 689	B:THR 58	2.5 A	1x hb to B:THR 58	1	0	0	0	0	0.59	0.967	0.877
A:VAL 494	B:THR 58	1.6 A	2x clash to B:THR 58	0	0	0	0	2	0.44	0.935	0.877
A:LEU 690	B:THR 58	3.2 A		0	0	0	0	0	0.53	0.82	0.877
A:ASP 649	B:THR 58	3.4 A		0	0	0	0	0	0.48	1	0.877
A:LYS 527	B:THR 58	2.4 A		0	0	0	0	0	0.53	0.389	0.877
A:PHE 495	B:THR 58	3.0 A		0	0	0	0	0	0.42	0.718	0.877

## Sheet: TNNI3K_NS5
Interaction Analysis of EEF2K and DENV-2 NS5 Protein
Kinase Residues	Viral protein Residues	Distance(A)	Specific Interactions	# H-Bond	# Salt Bridges	# Pi Stacking	# Disulfides	# vdW Clash	Surface Complementarity	Set1 Buried SASA	Set2 Buried SASA
A:HIS 680	B:THR 449	2.7 A		0	0	0	0	0	0.77	0.862	0.444
