# Supplementary material for: Phosphoproteome-Entailed Kinase–Substrate Landscape of Human–DENV-2 Interaction
Source: Int J Mol Sci. 2026 Mar 17;27(6):2718. doi: 10.3390/ijms27062718 (PMC13027287; doi:10.3390/ijms27062718)
Supplement: Supplementary file 1 [file ijms-27-02718-s001.zip › Supplementary_Table_S2.xlsx]

## Sheet: Sheet1
NOTE: kinase and Header columns were merged based on Mode_Sequence to reduce the file size. First, kinase were merged based on the Header and Mode_Sequence column, ensuring that all kinases in a merged row correspond to a single Header. Subsequently, the Header column was merged based on kinase column (merged) and Mode_Sequence, allowing rows with the same set of kinases but different Headers to …

## Sheet: DENV_Type-1
Kinase	Mode_Sequence	Site	Protein	Structure	Header	Type
CDK9,CLK3,EEF2K,MAP2K1,MAP2K7,MAPK9	TMRLLSPVRVP	S1005	Genome polyprotein	NA	sp|P17763|POLG_DEN1W Genome polyprotein OS=Dengue virus type 1 (strain Nauru/West Pac/1974) OX=11059 PE=1 SV=2;sp|P27909|POLG_DEN1B Genome polyprotein OS=Dengue virus type 1 (strain Brazil/97-11/1997) OX=408685 PE=1 SV=2;sp|P33478|POLG_DEN1S Genome polyprotein OS=Dengue virus type 1 (strain Singapore/S275/1990) OX=33741 PE=1 SV=2;tr|A0A023Q290|A0A023Q290_9FLAV Genome polyprotein OS=dengue virus t…	dengue virus type 1
HASPIN	WALCESITLAT	S1005	Genome polyprotein	NA	sp|P17763|POLG_DEN1W Genome polyprotein OS=Dengue virus type 1 (strain Nauru/West Pac/1974) OX=11059 PE=1 SV=2;sp|P27909|POLG_DEN1B Genome polyprotein OS=Dengue virus type 1 (strain Brazil/97-11/1997) OX=408685 PE=1 SV=2;sp|P33478|POLG_DEN1S Genome polyprotein OS=Dengue virus type 1 (strain Singapore/S275/1990) OX=33741 PE=1 SV=2;tr|A0A023Q290|A0A023Q290_9FLAV Genome polyprotein OS=dengue virus t…	dengue virus type 1
ACVR1	TMKEKSWLVHK	S105	Envelope glycoprotein	NA	sp|P27909|POLG_DEN1B Genome polyprotein OS=Dengue virus type 1 (strain Brazil/97-11/1997) OX=408685 PE=1 SV=2;sp|P33478|POLG_DEN1S Genome polyprotein OS=Dengue virus type 1 (strain Singapore/S275/1990) OX=33741 PE=1 SV=2;tr|A0A023Q271|A0A023Q271_9FLAV Genome polyprotein (Fragment) OS=dengue virus type 1 OX=11053 PE=4 SV=1;tr|A0A023Q290|A0A023Q290_9FLAV Genome polyprotein OS=dengue virus type 1 OX…	dengue virus type 1
EEF2K,MAPK9	LMLMPTALAFH	T105	Genome polyprotein	NA	tr|A0A023Q290|A0A023Q290_9FLAV Genome polyprotein OS=dengue virus type 1 OX=11053 PE=4 SV=1;tr|A0A023Q349|A0A023Q349_9FLAV Genome polyprotein OS=dengue virus type 1 OX=11053 GN=POLY PE=4 SV=1;tr|A0A068JFG0|A0A068JFG0_9FLAV Genome polyprotein OS=dengue virus type 1 OX=11053 PE=4 SV=1;tr|A0A068JGA1|A0A068JGA1_9FLAV Genome polyprotein OS=dengue virus type 1 OX=11053 PE=4 SV=1;tr|A0A068JIT7|A0A068JIT…	dengue virus type 1
EEF2K,MAPK9	LMLLPTVLTFH	T105	Genome polyprotein	NA	tr|A0A2P1G6C4|A0A2P1G6C4_9FLAV Genome polyprotein OS=dengue virus type 1 OX=11053 PE=4 SV=1;tr|A0A3G2YW65|A0A3G2YW65_9FLAV Genome polyprotein OS=dengue virus type 1 OX=11053 PE=4 SV=1;tr|A0A3G2YW67|A0A3G2YW67_9FLAV Genome polyprotein OS=dengue virus type 1 OX=11053 PE=4 SV=1;tr|A0A8E4QLH2|A0A8E4QLH2_9FLAV Genome polyprotein OS=dengue virus type 1 OX=11053 GN=POLY PE=4 SV=1;tr|A0A8E4QLH6|A0A8E4QLH…	dengue virus type 1
EEF2K,MAPK9	DSRCPTQGEAT	T105	Polyprotein	NA	sp|P17763|POLG_DEN1W Genome polyprotein OS=Dengue virus type 1 (strain Nauru/West Pac/1974) OX=11059 PE=1 SV=2;sp|P27909|POLG_DEN1B Genome polyprotein OS=Dengue virus type 1 (strain Brazil/97-11/1997) OX=408685 PE=1 SV=2;sp|P27912|POLG_DEN1A Genome polyprotein (Fragment) OS=Dengue virus type 1 (strain Thailand/AHF 82-80/1980) OX=11057 PE=3 SV=1;sp|P27913|POLG_DEN1C Genome polyprotein (Fragment) O…	dengue virus type 1
HASPIN	EVPLLTIGLSL	T105	Polyprotein	NA	tr|Q6U7P9|Q6U7P9_9FLAV Genome polyprotein (Fragment) OS=dengue virus type 1 OX=11053 PE=2 SV=1;tr|Q6UBL5|Q6UBL5_9FLAV Polyprotein (Fragment) OS=dengue virus type 1 OX=11053 PE=2 SV=1	dengue virus type 1
HASPIN	EVLLLTIGLSL	T105	Polyprotein	NA	sp|P27909|POLG_DEN1B Genome polyprotein OS=Dengue virus type 1 (strain Brazil/97-11/1997) OX=408685 PE=1 SV=2;sp|P33478|POLG_DEN1S Genome polyprotein OS=Dengue virus type 1 (strain Singapore/S275/1990) OX=33741 PE=1 SV=2;tr|A0A023Q290|A0A023Q290_9FLAV Genome polyprotein OS=dengue virus type 1 OX=11053 PE=4 SV=1;tr|A0A023Q349|A0A023Q349_9FLAV Genome polyprotein OS=dengue virus type 1 OX=11053 GN=P…	dengue virus type 1
EEF2K,MAPK9	GVLWDTPSPPE	T105	Polyprotein	NA	sp|P17763|POLG_DEN1W Genome polyprotein OS=Dengue virus type 1 (strain Nauru/West Pac/1974) OX=11059 PE=1 SV=2;sp|P27909|POLG_DEN1B Genome polyprotein OS=Dengue virus type 1 (strain Brazil/97-11/1997) OX=408685 PE=1 SV=2;sp|P33478|POLG_DEN1S Genome polyprotein OS=Dengue virus type 1 (strain Singapore/S275/1990) OX=33741 PE=1 SV=2;tr|A0A023Q290|A0A023Q290_9FLAV Genome polyprotein OS=dengue virus t…	dengue virus type 1
EEF2K,MAPK9,MAST2	AMTDTTPFGQQ	T105	Genome polyprotein	NA	sp|P17763|POLG_DEN1W Genome polyprotein OS=Dengue virus type 1 (strain Nauru/West Pac/1974) OX=11059 PE=1 SV=2;sp|P27909|POLG_DEN1B Genome polyprotein OS=Dengue virus type 1 (strain Brazil/97-11/1997) OX=408685 PE=1 SV=2;sp|P33478|POLG_DEN1S Genome polyprotein OS=Dengue virus type 1 (strain Singapore/S275/1990) OX=33741 PE=1 SV=2;tr|A0A023Q290|A0A023Q290_9FLAV Genome polyprotein OS=dengue virus t…	dengue virus type 1
EEF2K,MAPK9,MAST2	HFTDPSSIAAR	S1006	Genome polyprotein	NA	tr|A0A023Q290|A0A023Q290_9FLAV Genome polyprotein OS=dengue virus type 1 OX=11053 PE=4 SV=1;tr|A0A023Q349|A0A023Q349_9FLAV Genome polyprotein OS=dengue virus type 1 OX=11053 GN=POLY PE=4 SV=1;tr|A0A068JFG0|A0A068JFG0_9FLAV Genome polyprotein OS=dengue virus type 1 OX=11053 PE=4 SV=1;tr|A0A068JGA1|A0A068JGA1_9FLAV Genome polyprotein OS=dengue virus type 1 OX=11053 PE=4 SV=1;tr|A0A068JIT7|A0A068JIT…	dengue virus type 1
HASPIN	FTDPSSIAARG	S1007	Genome polyprotein	NA	tr|A0A023Q290|A0A023Q290_9FLAV Genome polyprotein OS=dengue virus type 1 OX=11053 PE=4 SV=1;tr|A0A023Q349|A0A023Q349_9FLAV Genome polyprotein OS=dengue virus type 1 OX=11053 GN=POLY PE=4 SV=1;tr|A0A068JFG0|A0A068JFG0_9FLAV Genome polyprotein OS=dengue virus type 1 OX=11053 PE=4 SV=1;tr|A0A068JGA1|A0A068JGA1_9FLAV Genome polyprotein OS=dengue virus type 1 OX=11053 PE=4 SV=1;tr|A0A068JIT7|A0A068JIT…	dengue virus type 1
HASPIN	KFWNTTIAVSM	T1008	Genome polyprotein	NA	sp|P17763|POLG_DEN1W Genome polyprotein OS=Dengue virus type 1 (strain Nauru/West Pac/1974) OX=11059 PE=1 SV=2;sp|P27909|POLG_DEN1B Genome polyprotein OS=Dengue virus type 1 (strain Brazil/97-11/1997) OX=408685 PE=1 SV=2;sp|P33478|POLG_DEN1S Genome polyprotein OS=Dengue virus type 1 (strain Singapore/S275/1990) OX=33741 PE=1 SV=2;tr|A0A023Q290|A0A023Q290_9FLAV Genome polyprotein OS=dengue virus t…	dengue virus type 1
EEF2K,MAPK9	GNRGPSLRTTT	S1009	Genome polyprotein	NA	sp|P17763|POLG_DEN1W Genome polyprotein OS=Dengue virus type 1 (strain Nauru/West Pac/1974) OX=11059 PE=1 SV=2;sp|P33478|POLG_DEN1S Genome polyprotein OS=Dengue virus type 1 (strain Singapore/S275/1990) OX=33741 PE=1 SV=2;tr|A0A023Q290|A0A023Q290_9FLAV Genome polyprotein OS=dengue virus type 1 OX=11053 PE=4 SV=1;tr|A0A023Q349|A0A023Q349_9FLAV Genome polyprotein OS=dengue virus type 1 OX=11053 GN=…	dengue virus type 1
HASPIN	GILCVSIMIEE	S1011	Genome polyprotein	NA	sp|P27909|POLG_DEN1B Genome polyprotein OS=Dengue virus type 1 (strain Brazil/97-11/1997) OX=408685 PE=1 SV=2;tr|A0A075D2Q9|A0A075D2Q9_9FLAV Genome polyprotein OS=dengue virus type 1 OX=11053 PE=4 SV=1;tr|A0A075D2R0|A0A075D2R0_9FLAV Genome polyprotein OS=dengue virus type 1 OX=11053 PE=4 SV=1;tr|A0A075D2R1|A0A075D2R1_9FLAV Genome polyprotein OS=dengue virus type 1 OX=11053 PE=4 SV=1;tr|A0A075D2R4…	dengue virus type 1
EEF2K	PKNVQTAPGTF	T1012	Genome polyprotein	NA	sp|P17763|POLG_DEN1W Genome polyprotein OS=Dengue virus type 1 (strain Nauru/West Pac/1974) OX=11059 PE=1 SV=2;sp|P33478|POLG_DEN1S Genome polyprotein OS=Dengue virus type 1 (strain Singapore/S275/1990) OX=33741 PE=1 SV=2;tr|A0A023Q290|A0A023Q290_9FLAV Genome polyprotein OS=dengue virus type 1 OX=11053 PE=4 SV=1;tr|A0A023Q349|A0A023Q349_9FLAV Genome polyprotein OS=dengue virus type 1 OX=11053 GN=…	dengue virus type 1
EEF2K	GYFTQTAGPWH	T1014	Genome polyprotein	NA	sp|P17763|POLG_DEN1W Genome polyprotein OS=Dengue virus type 1 (strain Nauru/West Pac/1974) OX=11059 PE=1 SV=2;sp|P27909|POLG_DEN1B Genome polyprotein OS=Dengue virus type 1 (strain Brazil/97-11/1997) OX=408685 PE=1 SV=2;sp|P33478|POLG_DEN1S Genome polyprotein OS=Dengue virus type 1 (strain Singapore/S275/1990) OX=33741 PE=1 SV=2;tr|A0A023Q290|A0A023Q290_9FLAV Genome polyprotein OS=dengue virus t…	dengue virus type 1
ACVR1,EEF2K,MAPK9	KRLEPSWASVK	S1015	Genome polyprotein	NA	sp|P17763|POLG_DEN1W Genome polyprotein OS=Dengue virus type 1 (strain Nauru/West Pac/1974) OX=11059 PE=1 SV=2;sp|P27909|POLG_DEN1B Genome polyprotein OS=Dengue virus type 1 (strain Brazil/97-11/1997) OX=408685 PE=1 SV=2;sp|P33478|POLG_DEN1S Genome polyprotein OS=Dengue virus type 1 (strain Singapore/S275/1990) OX=33741 PE=1 SV=2;tr|A0A023Q290|A0A023Q290_9FLAV Genome polyprotein OS=dengue virus t…	dengue virus type 1
HASPIN	YAVATTIITPM	T1016	Genome polyprotein	NA	sp|P17763|POLG_DEN1W Genome polyprotein OS=Dengue virus type 1 (strain Nauru/West Pac/1974) OX=11059 PE=1 SV=2;tr|A0A023Q290|A0A023Q290_9FLAV Genome polyprotein OS=dengue virus type 1 OX=11053 PE=4 SV=1;tr|A0A023Q349|A0A023Q349_9FLAV Genome polyprotein OS=dengue virus type 1 OX=11053 GN=POLY PE=4 SV=1;tr|A0A059PAS8|A0A059PAS8_9FLAV Genome polyprotein OS=dengue virus type 1 OX=11053 PE=4 SV=1;tr|A…	dengue virus type 1
EEF2K,MAPK9	LMLLPTALAFH	T106	Genome polyprotein	NA	sp|P17763|POLG_DEN1W Genome polyprotein OS=Dengue virus type 1 (strain Nauru/West Pac/1974) OX=11059 PE=1 SV=2;sp|P27909|POLG_DEN1B Genome polyprotein OS=Dengue virus type 1 (strain Brazil/97-11/1997) OX=408685 PE=1 SV=2;sp|P27912|POLG_DEN1A Genome polyprotein (Fragment) OS=Dengue virus type 1 (strain Thailand/AHF 82-80/1980) OX=11057 PE=3 SV=1;sp|P27913|POLG_DEN1C Genome polyprotein (Fragment) O…	dengue virus type 1
EEF2K	PIRYQTTAVKS	T106	Nonstructural protein NS3	NA	sp|P17763|POLG_DEN1W Genome polyprotein OS=Dengue virus type 1 (strain Nauru/West Pac/1974) OX=11059 PE=1 SV=2;sp|P27909|POLG_DEN1B Genome polyprotein OS=Dengue virus type 1 (strain Brazil/97-11/1997) OX=408685 PE=1 SV=2;sp|P33478|POLG_DEN1S Genome polyprotein OS=Dengue virus type 1 (strain Singapore/S275/1990) OX=33741 PE=1 SV=2;tr|A0A023Q290|A0A023Q290_9FLAV Genome polyprotein OS=dengue virus t…	dengue virus type 1
HASPIN,LRRK2	KKRNLTIMDLH	T106	Genome polyprotein	NA	sp|P27909|POLG_DEN1B Genome polyprotein OS=Dengue virus type 1 (strain Brazil/97-11/1997) OX=408685 PE=1 SV=2;tr|A0A059PAS8|A0A059PAS8_9FLAV Genome polyprotein OS=dengue virus type 1 OX=11053 PE=4 SV=1;tr|A0A067XG33|A0A067XG33_9FLAV Genome polyprotein OS=dengue virus type 1 OX=11053 PE=4 SV=1;tr|A0A067XG39|A0A067XG39_9FLAV Genome polyprotein OS=dengue virus type 1 OX=11053 PE=4 SV=1;tr|A0A075D2Q9…	dengue virus type 1
HASPIN	FVCRRTIVDRG	T106	Genome polyprotein	NA	tr|A0A059VNC5|A0A059VNC5_9FLAV Genome polyprotein (Fragment) OS=dengue virus type 1 OX=11053 PE=2 SV=1;tr|A0A059VNK1|A0A059VNK1_9FLAV Genome polyprotein (Fragment) OS=dengue virus type 1 OX=11053 PE=2 SV=1;tr|A0A059VNK4|A0A059VNK4_9FLAV Genome polyprotein (Fragment) OS=dengue virus type 1 OX=11053 PE=2 SV=1;tr|A0A173H1V3|A0A173H1V3_9FLAV Genome polyprotein (Fragment) OS=dengue virus type 1 OX=110…	dengue virus type 1
EEF2K,MAPK9	VTEKDSPVNIE	S106	Partial envelope protein gene for polyprotein	NA	tr|A0A141QRV9|A0A141QRV9_9FLAV Genome polyprotein (Fragment) OS=dengue virus type 1 OX=11053 PE=4 SV=1;tr|A0A141QRW0|A0A141QRW0_9FLAV Genome polyprotein (Fragment) OS=dengue virus type 1 OX=11053 PE=4 SV=1;tr|A0A141QRW1|A0A141QRW1_9FLAV Genome polyprotein (Fragment) OS=dengue virus type 1 OX=11053 PE=4 SV=1;tr|A0A141QRW2|A0A141QRW2_9FLAV Genome polyprotein (Fragment) OS=dengue virus type 1 OX=110…	dengue virus type 1
EEF2K,MAPK9	KVDTRTPRAKR	T106	Genome polyprotein	NA	sp|P27909|POLG_DEN1B Genome polyprotein OS=Dengue virus type 1 (strain Brazil/97-11/1997) OX=408685 PE=1 SV=2;tr|A0A067XG26|A0A067XG26_9FLAV Genome polyprotein OS=dengue virus type 1 OX=11053 PE=4 SV=1;tr|A0A075D2Q9|A0A075D2Q9_9FLAV Genome polyprotein OS=dengue virus type 1 OX=11053 PE=4 SV=1;tr|A0A075D2R0|A0A075D2R0_9FLAV Genome polyprotein OS=dengue virus type 1 OX=11053 PE=4 SV=1;tr|A0A075D2R1…	dengue virus type 1
HASPIN	LESEMTIPKIF	T1017	Genome polyprotein	NA	tr|A0A7G5M4L3|A0A7G5M4L3_9FLAV Genome polyprotein (Fragment) OS=dengue virus type 1 OX=11053 GN=POLY PE=4 SV=1	dengue virus type 1
HASPIN	LESEMTIPKIY	T1017	Genome polyprotein	NA	tr|A0A8E4QLH0|A0A8E4QLH0_9FLAV Genome polyprotein OS=dengue virus type 1 OX=11053 GN=POLY PE=4 SV=1	dengue virus type 1
EEF2K,MAPK9	PGTFKTPEGEV	T1019	Genome polyprotein	NA	sp|P17763|POLG_DEN1W Genome polyprotein OS=Dengue virus type 1 (strain Nauru/West Pac/1974) OX=11059 PE=1 SV=2;sp|P27909|POLG_DEN1B Genome polyprotein OS=Dengue virus type 1 (strain Brazil/97-11/1997) OX=408685 PE=1 SV=2;sp|P33478|POLG_DEN1S Genome polyprotein OS=Dengue virus type 1 (strain Singapore/S275/1990) OX=33741 PE=1 SV=2;tr|A0A023Q290|A0A023Q290_9FLAV Genome polyprotein OS=dengue virus t…	dengue virus type 1
EEF2K,HASPIN,MAPK9	ATTIITPMMRH	T1019	Genome polyprotein	NA	sp|P17763|POLG_DEN1W Genome polyprotein OS=Dengue virus type 1 (strain Nauru/West Pac/1974) OX=11059 PE=1 SV=2;tr|A0A023Q290|A0A023Q290_9FLAV Genome polyprotein OS=dengue virus type 1 OX=11053 PE=4 SV=1;tr|A0A023Q349|A0A023Q349_9FLAV Genome polyprotein OS=dengue virus type 1 OX=11053 GN=POLY PE=4 SV=1;tr|A0A059PAS8|A0A059PAS8_9FLAV Genome polyprotein OS=dengue virus type 1 OX=11053 PE=4 SV=1;tr|A…	dengue virus type 1
EEF2K,MAPK9	TLWEGSPGKFW	S1020	Genome polyprotein	NA	sp|P17763|POLG_DEN1W Genome polyprotein OS=Dengue virus type 1 (strain Nauru/West Pac/1974) OX=11059 PE=1 SV=2;sp|P27909|POLG_DEN1B Genome polyprotein OS=Dengue virus type 1 (strain Brazil/97-11/1997) OX=408685 PE=1 SV=2;sp|P33478|POLG_DEN1S Genome polyprotein OS=Dengue virus type 1 (strain Singapore/S275/1990) OX=33741 PE=1 SV=2;tr|A0A023Q290|A0A023Q290_9FLAV Genome polyprotein OS=dengue virus t…	dengue virus type 1
EEF2K,MAPK9	IYGGPTSQHNY	T1021	Genome polyprotein	NA	tr|A0A0B4L2X1|A0A0B4L2X1_9FLAV Genome polyprotein OS=dengue virus type 1 OX=11053 PE=4 SV=1;tr|A0A0B4L3A2|A0A0B4L3A2_9FLAV Genome polyprotein OS=dengue virus type 1 OX=11053 PE=4 SV=1;tr|A0A0B4L461|A0A0B4L461_9FLAV Genome polyprotein OS=dengue virus type 1 OX=11053 PE=4 SV=1;tr|A0A0B4L462|A0A0B4L462_9FLAV Genome polyprotein OS=dengue virus type 1 OX=11053 PE=4 SV=1;tr|A0A1R7T1H1|A0A1R7T1H1_9FLAV …	dengue virus type 1
CDK9,EEF2K,MAPK9	AHRKPTYERDV	T1024	Genome polyprotein	NA	sp|P17763|POLG_DEN1W Genome polyprotein OS=Dengue virus type 1 (strain Nauru/West Pac/1974) OX=11059 PE=1 SV=2;sp|P27909|POLG_DEN1B Genome polyprotein OS=Dengue virus type 1 (strain Brazil/97-11/1997) OX=408685 PE=1 SV=2;sp|P33478|POLG_DEN1S Genome polyprotein OS=Dengue virus type 1 (strain Singapore/S275/1990) OX=33741 PE=1 SV=2;tr|A0A023Q290|A0A023Q290_9FLAV Genome polyprotein OS=dengue virus t…	dengue virus type 1
ACVR1,EEF2K,MAPK9	KKLEPSWASVK	S15	Genome polyprotein	NA	tr|W0LMA9|W0LMA9_9FLAV Genome polyprotein (Fragment) OS=dengue virus type 1 OX=11053 PE=4 SV=1	dengue virus type 1
EEF2K	ATEIQTSGTTT	T15	Polyprotein	NA	sp|P17763|POLG_DEN1W Genome polyprotein OS=Dengue virus type 1 (strain Nauru/West Pac/1974) OX=11059 PE=1 SV=2;sp|P27909|POLG_DEN1B Genome polyprotein OS=Dengue virus type 1 (strain Brazil/97-11/1997) OX=408685 PE=1 SV=2;sp|P27912|POLG_DEN1A Genome polyprotein (Fragment) OS=Dengue virus type 1 (strain Thailand/AHF 82-80/1980) OX=11057 PE=3 SV=1;sp|P27913|POLG_DEN1C Genome polyprotein (Fragment) O…	dengue virus type 1
EEF2K,MAPK9	MLVTPSMAMRC	S15	Genome polyprotein	NA	sp|P17763|POLG_DEN1W Genome polyprotein OS=Dengue virus type 1 (strain Nauru/West Pac/1974) OX=11059 PE=1 SV=2;sp|P27909|POLG_DEN1B Genome polyprotein OS=Dengue virus type 1 (strain Brazil/97-11/1997) OX=408685 PE=1 SV=2;sp|P27912|POLG_DEN1A Genome polyprotein (Fragment) OS=Dengue virus type 1 (strain Thailand/AHF 82-80/1980) OX=11057 PE=3 SV=1;sp|P27913|POLG_DEN1C Genome polyprotein (Fragment) O…	dengue virus type 1
EEF2K,MAPK9	KTGRPSFNMLK	S15	Genome polyprotein	NA	sp|P17763|POLG_DEN1W Genome polyprotein OS=Dengue virus type 1 (strain Nauru/West Pac/1974) OX=11059 PE=1 SV=2;sp|P27909|POLG_DEN1B Genome polyprotein OS=Dengue virus type 1 (strain Brazil/97-11/1997) OX=408685 PE=1 SV=2;sp|P27913|POLG_DEN1C Genome polyprotein (Fragment) OS=Dengue virus type 1 (strain Jamaica/CV1636/1977) OX=11058 PE=3 SV=1;tr|A0A059PAS8|A0A059PAS8_9FLAV Genome polyprotein OS=den…	dengue virus type 1
EEF2K,MAPK9	LAIPPTAGILA	T15	Polyprotein	NA	sp|P17763|POLG_DEN1W Genome polyprotein OS=Dengue virus type 1 (strain Nauru/West Pac/1974) OX=11059 PE=1 SV=2;sp|P27909|POLG_DEN1B Genome polyprotein OS=Dengue virus type 1 (strain Brazil/97-11/1997) OX=408685 PE=1 SV=2;sp|P27913|POLG_DEN1C Genome polyprotein (Fragment) OS=Dengue virus type 1 (strain Jamaica/CV1636/1977) OX=11058 PE=3 SV=1;sp|P33478|POLG_DEN1S Genome polyprotein OS=Dengue virus …	dengue virus type 1
HASPIN	AVGIVSILLSS	S15	Genome polyprotein	NA	sp|P17763|POLG_DEN1W Genome polyprotein OS=Dengue virus type 1 (strain Nauru/West Pac/1974) OX=11059 PE=1 SV=2;sp|P33478|POLG_DEN1S Genome polyprotein OS=Dengue virus type 1 (strain Singapore/S275/1990) OX=33741 PE=1 SV=2;tr|A0A023Q290|A0A023Q290_9FLAV Genome polyprotein OS=dengue virus type 1 OX=11053 PE=4 SV=1;tr|A0A023Q349|A0A023Q349_9FLAV Genome polyprotein OS=dengue virus type 1 OX=11053 GN=…	dengue virus type 1
HASPIN	FLRFLTIPPTA	T15	Polyprotein	NA	tr|Q5YB29|Q5YB29_9FLAV Polyprotein (Fragment) OS=dengue virus type 1 OX=11053 PE=4 SV=1	dengue virus type 1
EEF2K,MAPK9	LLMLVTPSMAM	T15	Genome polyprotein	NA	sp|P17763|POLG_DEN1W Genome polyprotein OS=Dengue virus type 1 (strain Nauru/West Pac/1974) OX=11059 PE=1 SV=2;sp|P27909|POLG_DEN1B Genome polyprotein OS=Dengue virus type 1 (strain Brazil/97-11/1997) OX=408685 PE=1 SV=2;sp|P27912|POLG_DEN1A Genome polyprotein (Fragment) OS=Dengue virus type 1 (strain Thailand/AHF 82-80/1980) OX=11057 PE=3 SV=1;sp|P27913|POLG_DEN1C Genome polyprotein (Fragment) O…	dengue virus type 1
EEF2K	GYLTQTAGPWH	T1025	Genome polyprotein	NA	tr|A0A6B9Q6T2|A0A6B9Q6T2_9FLAV Genome polyprotein OS=dengue virus type 1 OX=11053 GN=POLY PE=4 SV=1;tr|A0A7G5M4K4|A0A7G5M4K4_9FLAV Genome polyprotein (Fragment) OS=dengue virus type 1 OX=11053 GN=POLY PE=4 SV=1;tr|A0A8E4MA41|A0A8E4MA41_9FLAV Genome polyprotein (Fragment) OS=dengue virus type 1 OX=11053 GN=POLY PE=4 SV=1;tr|B9V3E7|B9V3E7_9FLAV Genome polyprotein OS=dengue virus type 1 OX=11053 PE=…	dengue virus type 1
HASPIN	PMMRHTIENTT	T1025	Genome polyprotein	NA	sp|P17763|POLG_DEN1W Genome polyprotein OS=Dengue virus type 1 (strain Nauru/West Pac/1974) OX=11059 PE=1 SV=2;sp|P27909|POLG_DEN1B Genome polyprotein OS=Dengue virus type 1 (strain Brazil/97-11/1997) OX=408685 PE=1 SV=2;sp|P33478|POLG_DEN1S Genome polyprotein OS=Dengue virus type 1 (strain Singapore/S275/1990) OX=33741 PE=1 SV=2;tr|A0A023Q290|A0A023Q290_9FLAV Genome polyprotein OS=dengue virus t…	dengue virus type 1
EEF2K,MAPK9	VYGGPTSQHNY	T1026	Genome polyprotein	NA	tr|A0A5H2VHI9|A0A5H2VHI9_9FLAV Genome polyprotein OS=dengue virus type 1 OX=11053 PE=4 SV=1	dengue virus type 1
EEF2K,MAPK9	MYGGPTSQHNY	T1026	Genome polyprotein	NA	tr|B6VJ31|B6VJ31_9FLAV Genome polyprotein OS=dengue virus type 1 OX=11053 PE=4 SV=1;tr|U3LX44|U3LX44_9FLAV Genome polyprotein OS=dengue virus type 1 OX=11053 PE=4 SV=1	dengue virus type 1
EEF2K,MAPK9	IFMTATPPGSV	T1026	Genome polyprotein	NA	sp|P17763|POLG_DEN1W Genome polyprotein OS=Dengue virus type 1 (strain Nauru/West Pac/1974) OX=11059 PE=1 SV=2;sp|P27909|POLG_DEN1B Genome polyprotein OS=Dengue virus type 1 (strain Brazil/97-11/1997) OX=408685 PE=1 SV=2;sp|P33478|POLG_DEN1S Genome polyprotein OS=Dengue virus type 1 (strain Singapore/S275/1990) OX=33741 PE=1 SV=2;tr|A0A023Q290|A0A023Q290_9FLAV Genome polyprotein OS=dengue virus t…	dengue virus type 1
EEF2K,MAPK9	LWDTPSPPEVE	S107	Polyprotein	NA	sp|P17763|POLG_DEN1W Genome polyprotein OS=Dengue virus type 1 (strain Nauru/West Pac/1974) OX=11059 PE=1 SV=2;sp|P27909|POLG_DEN1B Genome polyprotein OS=Dengue virus type 1 (strain Brazil/97-11/1997) OX=408685 PE=1 SV=2;sp|P33478|POLG_DEN1S Genome polyprotein OS=Dengue virus type 1 (strain Singapore/S275/1990) OX=33741 PE=1 SV=2;tr|A0A023Q290|A0A023Q290_9FLAV Genome polyprotein OS=dengue virus t…	dengue virus type 1
HASPIN	GVYPMSIPATL	S107	Non-structural protein 2B	NA	sp|P17763|POLG_DEN1W Genome polyprotein OS=Dengue virus type 1 (strain Nauru/West Pac/1974) OX=11059 PE=1 SV=2;sp|P27909|POLG_DEN1B Genome polyprotein OS=Dengue virus type 1 (strain Brazil/97-11/1997) OX=408685 PE=1 SV=2;tr|A0A059PAS8|A0A059PAS8_9FLAV Genome polyprotein OS=dengue virus type 1 OX=11053 PE=4 SV=1;tr|A0A067XG26|A0A067XG26_9FLAV Genome polyprotein OS=dengue virus type 1 OX=11053 PE=4…	dengue virus type 1
HASPIN	FTDPASIAARG	S1027	Genome polyprotein	NA	sp|P17763|POLG_DEN1W Genome polyprotein OS=Dengue virus type 1 (strain Nauru/West Pac/1974) OX=11059 PE=1 SV=2;sp|P27909|POLG_DEN1B Genome polyprotein OS=Dengue virus type 1 (strain Brazil/97-11/1997) OX=408685 PE=1 SV=2;tr|A0A059PAS8|A0A059PAS8_9FLAV Genome polyprotein OS=dengue virus type 1 OX=11053 PE=4 SV=1;tr|A0A067XG26|A0A067XG26_9FLAV Genome polyprotein OS=dengue virus type 1 OX=11053 PE=4…	dengue virus type 1
CDC7	LSLVASVELPN	S1028	Genome polyprotein	NA	sp|P17763|POLG_DEN1W Genome polyprotein OS=Dengue virus type 1 (strain Nauru/West Pac/1974) OX=11059 PE=1 SV=2;sp|P27909|POLG_DEN1B Genome polyprotein OS=Dengue virus type 1 (strain Brazil/97-11/1997) OX=408685 PE=1 SV=2;sp|P33478|POLG_DEN1S Genome polyprotein OS=Dengue virus type 1 (strain Singapore/S275/1990) OX=33741 PE=1 SV=2;tr|A0A023Q290|A0A023Q290_9FLAV Genome polyprotein OS=dengue virus t…	dengue virus type 1
EEF2K,MAPK9	SQHNYSPGYFT	S1032	Genome polyprotein	NA	tr|A0A140ZTN8|A0A140ZTN8_9FLAV Genome polyprotein OS=dengue virus type 1 OX=11053 PE=4 SV=1	dengue virus type 1
EEF2K,MAPK9,MAST2	AKNKPTLDIEL	T108	Genome polyprotein	NA	sp|P27909|POLG_DEN1B Genome polyprotein OS=Dengue virus type 1 (strain Brazil/97-11/1997) OX=408685 PE=1 SV=2;sp|P27912|POLG_DEN1A Genome polyprotein (Fragment) OS=Dengue virus type 1 (strain Thailand/AHF 82-80/1980) OX=11057 PE=3 SV=1;sp|P27913|POLG_DEN1C Genome polyprotein (Fragment) OS=Dengue virus type 1 (strain Jamaica/CV1636/1977) OX=11058 PE=3 SV=1;tr|A0A059PAS8|A0A059PAS8_9FLAV Genome pol…	dengue virus type 1
EEF2K,MAPK9,MAST2	AKDKPTLDIEL	T108	Genome polyprotein	NA	sp|P17763|POLG_DEN1W Genome polyprotein OS=Dengue virus type 1 (strain Nauru/West Pac/1974) OX=11059 PE=1 SV=2;sp|P33478|POLG_DEN1S Genome polyprotein OS=Dengue virus type 1 (strain Singapore/S275/1990) OX=33741 PE=1 SV=2;tr|A0A023Q271|A0A023Q271_9FLAV Genome polyprotein (Fragment) OS=dengue virus type 1 OX=11053 PE=4 SV=1;tr|A0A023Q290|A0A023Q290_9FLAV Genome polyprotein OS=dengue virus type 1 O…	dengue virus type 1
HASPIN	HAIGTSITQKG	S108	Genome polyprotein	NA	sp|P17763|POLG_DEN1W Genome polyprotein OS=Dengue virus type 1 (strain Nauru/West Pac/1974) OX=11059 PE=1 SV=2;sp|P27909|POLG_DEN1B Genome polyprotein OS=Dengue virus type 1 (strain Brazil/97-11/1997) OX=408685 PE=1 SV=2;sp|P27912|POLG_DEN1A Genome polyprotein (Fragment) OS=Dengue virus type 1 (strain Thailand/AHF 82-80/1980) OX=11057 PE=3 SV=1;sp|P27913|POLG_DEN1C Genome polyprotein (Fragment) O…	dengue virus type 1
EEF2K	EAFPQSNAVIQ	S1037	Genome polyprotein	NA	sp|P17763|POLG_DEN1W Genome polyprotein OS=Dengue virus type 1 (strain Nauru/West Pac/1974) OX=11059 PE=1 SV=2;sp|P27909|POLG_DEN1B Genome polyprotein OS=Dengue virus type 1 (strain Brazil/97-11/1997) OX=408685 PE=1 SV=2;sp|P33478|POLG_DEN1S Genome polyprotein OS=Dengue virus type 1 (strain Singapore/S275/1990) OX=33741 PE=1 SV=2;tr|A0A023Q290|A0A023Q290_9FLAV Genome polyprotein OS=dengue virus t…	dengue virus type 1
EEF2K,MAPK9	PGTSGSPIVNR	S1038	Genome polyprotein	NA	sp|P17763|POLG_DEN1W Genome polyprotein OS=Dengue virus type 1 (strain Nauru/West Pac/1974) OX=11059 PE=1 SV=2;sp|P27909|POLG_DEN1B Genome polyprotein OS=Dengue virus type 1 (strain Brazil/97-11/1997) OX=408685 PE=1 SV=2;sp|P33478|POLG_DEN1S Genome polyprotein OS=Dengue virus type 1 (strain Singapore/S275/1990) OX=33741 PE=1 SV=2;tr|A0A023Q290|A0A023Q290_9FLAV Genome polyprotein OS=dengue virus t…	dengue virus type 1
EEF2K,MAPK9	KTARPSFNMLK	S12	Genome polyprotein	X-ray crystallography (1)	sp|P33478|POLG_DEN1S Genome polyprotein OS=Dengue virus type 1 (strain Singapore/S275/1990) OX=33741 PE=1 SV=2;tr|A0A023Q290|A0A023Q290_9FLAV Genome polyprotein OS=dengue virus type 1 OX=11053 PE=4 SV=1;tr|A0A023Q349|A0A023Q349_9FLAV Genome polyprotein OS=dengue virus type 1 OX=11053 GN=POLY PE=4 SV=1;tr|A0A068JGA1|A0A068JGA1_9FLAV Genome polyprotein OS=dengue virus type 1 OX=11053 PE=4 SV=1;tr|A…	dengue virus type 1
EEF2K	GYSTQTAGPWH	T1039	Genome polyprotein	NA	tr|A0A166HLR0|A0A166HLR0_9FLAV Genome polyprotein OS=dengue virus type 1 OX=11053 PE=4 SV=1;tr|A0A286NMM1|A0A286NMM1_9FLAV Genome polyprotein OS=dengue virus type 1 OX=11053 PE=4 SV=1;tr|A0A481XTN7|A0A481XTN7_9FLAV Genome polyprotein OS=dengue virus type 1 OX=11053 GN=POLY PE=4 SV=1;tr|B5AGU1|B5AGU1_9FLAV Genome polyprotein OS=dengue virus type 1 OX=11053 GN=gene PE=4 SV=1;tr|Q66466|Q66466_9FLAV …	dengue virus type 1
EEF2K	GYFTQTVGPWH	T1039	Genome polyprotein	NA	tr|A0A2L0RID9|A0A2L0RID9_9FLAV Genome polyprotein OS=dengue virus type 1 OX=11053 PE=4 SV=1;tr|A0A7D0Q8H4|A0A7D0Q8H4_9FLAV Genome polyprotein (Fragment) OS=dengue virus type 1 OX=11053 GN=POLY PE=4 SV=1;tr|A0A7S5ZWS7|A0A7S5ZWS7_9FLAV Genome polyprotein OS=dengue virus type 1 OX=11053 GN=POLY PE=4 SV=1	dengue virus type 1
EEF2K	GYFTQSAGPWH	S1039	Genome polyprotein	NA	tr|A0A3Q8HBA0|A0A3Q8HBA0_9FLAV Genome polyprotein OS=dengue virus type 1 OX=11053 PE=4 SV=1	dengue virus type 1
EEF2K	GYFXQTAGPWH	T1039	Genome polyprotein	NA	tr|A0A6H0B6Y0|A0A6H0B6Y0_9FLAV Genome polyprotein OS=dengue virus type 1 OX=11053 GN=POLY PE=4 SV=1	dengue virus type 1
EEF2K	GYFTQTAGPXX	T1039	Genome polyprotein	NA	tr|A0A872NHQ2|A0A872NHQ2_9FLAV Genome polyprotein (Fragment) OS=dengue virus type 1 OX=11053 GN=POLY PE=4 SV=1	dengue virus type 1
EEF2K	GYYTQTAGPWH	T1039	Genome polyprotein	NA	tr|B5M994|B5M994_9FLAV Genome polyprotein OS=dengue virus type 1 OX=11053 PE=4 SV=1;tr|B9W196|B9W196_9FLAV Genome polyprotein OS=dengue virus type 1 OX=11053 PE=4 SV=1;tr|B9W1A6|B9W1A6_9FLAV Genome polyprotein OS=dengue virus type 1 OX=11053 PE=4 SV=1;tr|W0LHH8|W0LHH8_9FLAV Genome polyprotein (Fragment) OS=dengue virus type 1 OX=11053 PE=4 SV=1	dengue virus type 1
EEF2K	GYFTQTSGPWH	T1039	Genome polyprotein	NA	tr|S6B244|S6B244_9FLAV Genome polyprotein OS=dengue virus type 1 OX=11053 PE=4 SV=1	dengue virus type 1
EEF2K	XXXTQTAGPWH	T1040	Genome polyprotein	NA	tr|W0LHC1|W0LHC1_9FLAV Genome polyprotein (Fragment) OS=dengue virus type 1 OX=11053 PE=4 SV=1	dengue virus type 1
EEF2K,MAPK9	TPQAPTSEIQL	T109	Genome polyprotein	NA	sp|P17763|POLG_DEN1W Genome polyprotein OS=Dengue virus type 1 (strain Nauru/West Pac/1974) OX=11059 PE=1 SV=2;sp|P27909|POLG_DEN1B Genome polyprotein OS=Dengue virus type 1 (strain Brazil/97-11/1997) OX=408685 PE=1 SV=2;sp|P27912|POLG_DEN1A Genome polyprotein (Fragment) OS=Dengue virus type 1 (strain Thailand/AHF 82-80/1980) OX=11057 PE=3 SV=1;sp|P27913|POLG_DEN1C Genome polyprotein (Fragment) O…	dengue virus type 1
EEF2K,MAPK9	MLLMLTPTALA	T109	Genome polyprotein	NA	tr|A0A0B4L3C6|A0A0B4L3C6_9FLAV Genome polyprotein OS=dengue virus type 1 OX=11053 PE=4 SV=1;tr|A0A0B4L3R1|A0A0B4L3R1_9FLAV Genome polyprotein OS=dengue virus type 1 OX=11053 PE=4 SV=1;tr|A0A1B3B5Y1|A0A1B3B5Y1_9FLAV Genome polyprotein OS=dengue virus type 1 OX=11053 PE=4 SV=1;tr|A0A2L0RIM8|A0A2L0RIM8_9FLAV Genome polyprotein OS=dengue virus type 1 OX=11053 PE=4 SV=1;tr|C3VX88|C3VX88_9FLAV Genome p…	dengue virus type 1
EEF2K,MAPK9	LLFKTSPGVNM	S109	Polyprotein	NA	tr|A0A2P1M8U3|A0A2P1M8U3_9FLAV Polyprotein (Fragment) OS=dengue virus type 1 OX=11053 PE=4 SV=1	dengue virus type 1
EEF2K	PKNVQTTPGTF	T1047	Genome polyprotein	NA	sp|P27909|POLG_DEN1B Genome polyprotein OS=Dengue virus type 1 (strain Brazil/97-11/1997) OX=408685 PE=1 SV=2;tr|A0A059PAS8|A0A059PAS8_9FLAV Genome polyprotein OS=dengue virus type 1 OX=11053 PE=4 SV=1;tr|A0A067XG26|A0A067XG26_9FLAV Genome polyprotein OS=dengue virus type 1 OX=11053 PE=4 SV=1;tr|A0A067XG33|A0A067XG33_9FLAV Genome polyprotein OS=dengue virus type 1 OX=11053 PE=4 SV=1;tr|A0A067XG39…	dengue virus type 1
EEF2K,MAPK9	KNVQTTPGTFK	T1048	Genome polyprotein	NA	sp|P27909|POLG_DEN1B Genome polyprotein OS=Dengue virus type 1 (strain Brazil/97-11/1997) OX=408685 PE=1 SV=2;tr|A0A059PAS8|A0A059PAS8_9FLAV Genome polyprotein OS=dengue virus type 1 OX=11053 PE=4 SV=1;tr|A0A067XG26|A0A067XG26_9FLAV Genome polyprotein OS=dengue virus type 1 OX=11053 PE=4 SV=1;tr|A0A067XG33|A0A067XG33_9FLAV Genome polyprotein OS=dengue virus type 1 OX=11053 PE=4 SV=1;tr|A0A067XG39…	dengue virus type 1
EEF2K,MAPK9	FMLLPTALAFH	T110	Genome polyprotein	NA	tr|A0A0B4L357|A0A0B4L357_9FLAV Genome polyprotein OS=dengue virus type 1 OX=11053 PE=4 SV=1;tr|A0A0B4L366|A0A0B4L366_9FLAV Genome polyprotein OS=dengue virus type 1 OX=11053 PE=4 SV=1;tr|A0A0B4L467|A0A0B4L467_9FLAV Genome polyprotein OS=dengue virus type 1 OX=11053 PE=4 SV=1;tr|A0A0K0K9S8|A0A0K0K9S8_9FLAV Genome polyprotein OS=dengue virus type 1 OX=11053 PE=4 SV=1;tr|A0A1R7T1H4|A0A1R7T1H4_9FLAV …	dengue virus type 1
EEF2K,MAPK9	KRLEPSWASVQ	S110	Genome polyprotein	NA	tr|Q6U7P9|Q6U7P9_9FLAV Genome polyprotein (Fragment) OS=dengue virus type 1 OX=11053 PE=2 SV=1;tr|W0LLJ1|W0LLJ1_9FLAV Genome polyprotein (Fragment) OS=dengue virus type 1 OX=11053 PE=4 SV=1	dengue virus type 1
FGFR2,MET	IQLTDYGALTL	Y110	Genome polyprotein	NA	sp|P17763|POLG_DEN1W Genome polyprotein OS=Dengue virus type 1 (strain Nauru/West Pac/1974) OX=11059 PE=1 SV=2;sp|P27909|POLG_DEN1B Genome polyprotein OS=Dengue virus type 1 (strain Brazil/97-11/1997) OX=408685 PE=1 SV=2;sp|P27912|POLG_DEN1A Genome polyprotein (Fragment) OS=Dengue virus type 1 (strain Thailand/AHF 82-80/1980) OX=11057 PE=3 SV=1;sp|P27913|POLG_DEN1C Genome polyprotein (Fragment) O…	dengue virus type 1
EEF2K,MAPK9	IFMTATPPGSR	T110	Genome polyprotein	NA	tr|Q86538|Q86538_9FLAV Genome polyprotein (Fragment) OS=dengue virus type 1 OX=11053 GN=NS-3 PE=4 SV=1	dengue virus type 1
EEF2K,MAPK9	GYRGPSLRTTT	S1059	Genome polyprotein	NA	tr|A0A075D2R3|A0A075D2R3_9FLAV Genome polyprotein OS=dengue virus type 1 OX=11053 PE=4 SV=1;tr|A0A075D2U3|A0A075D2U3_9FLAV Genome polyprotein OS=dengue virus type 1 OX=11053 PE=4 SV=1;tr|A0A1B0RM34|A0A1B0RM34_9FLAV Genome polyprotein OS=dengue virus type 1 OX=11053 PE=4 SV=1;tr|A0A1B0RM39|A0A1B0RM39_9FLAV Genome polyprotein OS=dengue virus type 1 OX=11053 PE=4 SV=1;tr|A0A1B0RM41|A0A1B0RM41_9FLAV …	dengue virus type 1
HASPIN	LCEGTTIVVDE	T1059	Genome polyprotein	NA	tr|A0A6B9Q7X8|A0A6B9Q7X8_9FLAV Genome polyprotein OS=dengue virus type 1 OX=11053 GN=POLY PE=4 SV=1	dengue virus type 1
HASPIN	GLLCISIMIEE	S1059	Genome polyprotein	NA	sp|P17763|POLG_DEN1W Genome polyprotein OS=Dengue virus type 1 (strain Nauru/West Pac/1974) OX=11059 PE=1 SV=2;sp|P33478|POLG_DEN1S Genome polyprotein OS=Dengue virus type 1 (strain Singapore/S275/1990) OX=33741 PE=1 SV=2;tr|A0A023Q290|A0A023Q290_9FLAV Genome polyprotein OS=dengue virus type 1 OX=11053 PE=4 SV=1;tr|A0A023Q349|A0A023Q349_9FLAV Genome polyprotein OS=dengue virus type 1 OX=11053 GN=…	dengue virus type 1
EEF2K,MAPK9	DIGESSPNPTI	S1065	Genome polyprotein	NA	sp|P17763|POLG_DEN1W Genome polyprotein OS=Dengue virus type 1 (strain Nauru/West Pac/1974) OX=11059 PE=1 SV=2;sp|P27909|POLG_DEN1B Genome polyprotein OS=Dengue virus type 1 (strain Brazil/97-11/1997) OX=408685 PE=1 SV=2;sp|P33478|POLG_DEN1S Genome polyprotein OS=Dengue virus type 1 (strain Singapore/S275/1990) OX=33741 PE=1 SV=2;tr|A0A023Q290|A0A023Q290_9FLAV Genome polyprotein OS=dengue virus t…	dengue virus type 1
EEF2K,MAPK9	LMLLPTVLAFH	T111	Genome polyprotein	NA	tr|A0A0A7CQ00|A0A0A7CQ00_9FLAV Genome polyprotein OS=dengue virus type 1 OX=11053 PE=4 SV=1;tr|A0A1R7T1H1|A0A1R7T1H1_9FLAV Genome polyprotein OS=dengue virus type 1 OX=11053 PE=4 SV=1;tr|A0A410HXB5|A0A410HXB5_9FLAV Polyprotein (Fragment) OS=dengue virus type 1 OX=11053 PE=4 SV=1;tr|B1N6C5|B1N6C5_9FLAV Genome polyprotein OS=dengue virus type 1 OX=11053 PE=1 SV=1;tr|B1N6C6|B1N6C6_9FLAV Genome polyp…	dengue virus type 1
EEF2K,MAPK9	LMLVPTALAFH	T111	Genome polyprotein	NA	tr|A0A0A8IBU2|A0A0A8IBU2_9FLAV Genome polyprotein OS=dengue virus type 1 OX=11053 PE=4 SV=1;tr|A0A0E3JC62|A0A0E3JC62_9FLAV Genome polyprotein OS=dengue virus type 1 OX=11053 PE=4 SV=2;tr|A0A0E3JC96|A0A0E3JC96_9FLAV Genome polyprotein OS=dengue virus type 1 OX=11053 PE=4 SV=2;tr|A0A1R7T1H6|A0A1R7T1H6_9FLAV Genome polyprotein OS=dengue virus type 1 OX=11053 PE=4 SV=1;tr|A0A1R7T1H9|A0A1R7T1H9_9FLAV …	dengue virus type 1
EEF2K,MAPK9	LMLTPTALAFH	T111	Genome polyprotein	NA	tr|A0A0B4L3C6|A0A0B4L3C6_9FLAV Genome polyprotein OS=dengue virus type 1 OX=11053 PE=4 SV=1;tr|A0A0B4L3R1|A0A0B4L3R1_9FLAV Genome polyprotein OS=dengue virus type 1 OX=11053 PE=4 SV=1;tr|A0A1B3B5Y1|A0A1B3B5Y1_9FLAV Genome polyprotein OS=dengue virus type 1 OX=11053 PE=4 SV=1;tr|A0A2L0RIM8|A0A2L0RIM8_9FLAV Genome polyprotein OS=dengue virus type 1 OX=11053 PE=4 SV=1;tr|C3VX88|C3VX88_9FLAV Genome p…	dengue virus type 1
EEF2K,MAPK9	LMLMPTTLAFH	T111	Genome polyprotein	NA	tr|A0A1X9PNB6|A0A1X9PNB6_9FLAV Genome polyprotein OS=dengue virus type 1 OX=11053 PE=4 SV=1;tr|A0A2P1M8V2|A0A2P1M8V2_9FLAV Polyprotein (Fragment) OS=dengue virus type 1 OX=11053 PE=4 SV=1;tr|A0A3S6I0Q5|A0A3S6I0Q5_9FLAV Genome polyprotein OS=dengue virus type 1 OX=11053 PE=4 SV=1;tr|A0A3S6I2E5|A0A3S6I2E5_9FLAV Genome polyprotein OS=dengue virus type 1 OX=11053 PE=4 SV=1	dengue virus type 1
EEF2K,MAPK9	FMLMPTALAFH	T111	Genome polyprotein	NA	tr|A0A384ZKB7|A0A384ZKB7_9FLAV Genome polyprotein OS=dengue virus type 1 OX=11053 PE=4 SV=1	dengue virus type 1
EEF2K,MAPK9	LMLIPTALAFH	T111	Genome polyprotein	NA	tr|A0A7L5BS60|A0A7L5BS60_9FLAV Genome polyprotein OS=dengue virus type 1 OX=11053 GN=POLY PE=4 SV=1;tr|B2ZP17|B2ZP17_9FLAV Genome polyprotein OS=dengue virus type 1 OX=11053 PE=4 SV=1;tr|C3VNJ5|C3VNJ5_9FLAV Genome polyprotein OS=dengue virus type 1 OX=11053 PE=4 SV=1;tr|W0FSR2|W0FSR2_9FLAV Genome polyprotein (Fragment) OS=dengue virus type 1 OX=11053 PE=4 SV=1	dengue virus type 1
EEF2K,MAPK9	LLLMPTALAFH	T111	Genome polyprotein	NA	tr|A0A7L5BSA9|A0A7L5BSA9_9FLAV Genome polyprotein OS=dengue virus type 1 OX=11053 GN=POLY PE=4 SV=1;tr|B6E4J7|B6E4J7_9FLAV Genome polyprotein OS=dengue virus type 1 OX=11053 PE=4 SV=1	dengue virus type 1
EEF2K,MAPK9	LMLMPTVLAFH	T111	Genome polyprotein	NA	tr|A0A8E4QLH0|A0A8E4QLH0_9FLAV Genome polyprotein OS=dengue virus type 1 OX=11053 GN=POLY PE=4 SV=1	dengue virus type 1
EEF2K,MAPK9	LMLLPTAMTFH	T111	Genome polyprotein	NA	tr|A0MSJ9|A0MSJ9_9FLAV Genome polyprotein OS=dengue virus type 1 OX=11053 PE=4 SV=1;tr|F8J1V0|F8J1V0_9FLAV Genome polyprotein OS=dengue virus type 1 OX=11053 PE=4 SV=1;tr|Q6U7P9|Q6U7P9_9FLAV Genome polyprotein (Fragment) OS=dengue virus type 1 OX=11053 PE=2 SV=1;tr|Q6UBL1|Q6UBL1_9FLAV Genome polyprotein (Fragment) OS=dengue virus type 1 OX=11053 PE=2 SV=1	dengue virus type 1
EEF2K,MAPK9	LMLLPTALTFH	T111	Genome polyprotein	NA	tr|A0S5S7|A0S5S7_9FLAV Genome polyprotein OS=dengue virus type 1 OX=11053 PE=4 SV=1;tr|A0S5S8|A0S5S8_9FLAV Genome polyprotein OS=dengue virus type 1 OX=11053 PE=4 SV=1;tr|A0S5S9|A0S5S9_9FLAV Genome polyprotein OS=dengue virus type 1 OX=11053 PE=4 SV=1;tr|A0S5T0|A0S5T0_9FLAV Genome polyprotein OS=dengue virus type 1 OX=11053 PE=4 SV=1;tr|B5AFL7|B5AFL7_9FLAV Polyprotein (Fragment) OS=dengue virus t…	dengue virus type 1
EEF2K,MAPK9	LTLMPTALAFH	T111	Genome polyprotein	NA	tr|A9YRN5|A9YRN5_9FLAV Genome polyprotein OS=dengue virus type 1 OX=11053 PE=4 SV=1	dengue virus type 1
EEF2K,MAPK9	FMLVPTALAFH	T111	Genome polyprotein	NA	tr|D1MCN6|D1MCN6_9FLAV Genome polyprotein OS=dengue virus type 1 OX=11053 PE=4 SV=1	dengue virus type 1
EEF2K,MAPK9	LMLMPTDLAFH	T111	Genome polyprotein	NA	tr|F8J1V2|F8J1V2_9FLAV Genome polyprotein OS=dengue virus type 1 OX=11053 PE=4 SV=1	dengue virus type 1
EEF2K,MAPK9	LMLLPTTLAFH	T111	Genome polyprotein	NA	tr|G9IBE8|G9IBE8_9FLAV Genome polyprotein OS=dengue virus type 1 OX=11053 PE=4 SV=1;tr|Q2TP99|Q2TP99_9FLAV Genome polyprotein OS=dengue virus type 1 OX=11053 PE=4 SV=1;tr|Q2TPA2|Q2TPA2_9FLAV Genome polyprotein OS=dengue virus type 1 OX=11053 PE=4 SV=1;tr|Q2TPA4|Q2TPA4_9FLAV Genome polyprotein OS=dengue virus type 1 OX=11053 PE=4 SV=1;tr|Q2TPN5|Q2TPN5_9FLAV Genome polyprotein OS=dengue virus type …	dengue virus type 1
EEF2K,MAPK9	LMLLPTAMAFH	T111	Genome polyprotein	NA	tr|W5ZQT1|W5ZQT1_9FLAV Genome polyprotein OS=dengue virus type 1 OX=11053 PE=4 SV=1	dengue virus type 1
EEF2K,MAPK9	LMLLPTALVFH	T111	Genome polyprotein	NA	tr|Q6WP69|Q6WP69_9FLAV Genome polyprotein (Fragment) OS=dengue virus type 1 OX=11053 PE=4 SV=1	dengue virus type 1
EEF2K,HASPIN,MAPK9	SSPNPTIEEGR	T1069	Genome polyprotein	NA	sp|P17763|POLG_DEN1W Genome polyprotein OS=Dengue virus type 1 (strain Nauru/West Pac/1974) OX=11059 PE=1 SV=2;sp|P27909|POLG_DEN1B Genome polyprotein OS=Dengue virus type 1 (strain Brazil/97-11/1997) OX=408685 PE=1 SV=2;sp|P33478|POLG_DEN1S Genome polyprotein OS=Dengue virus type 1 (strain Singapore/S275/1990) OX=33741 PE=1 SV=2;tr|A0A023Q290|A0A023Q290_9FLAV Genome polyprotein OS=dengue virus t…	dengue virus type 1
EEF2K,MAPK9	GSRGPSLRTTT	S1072	Genome polyprotein	NA	sp|P27909|POLG_DEN1B Genome polyprotein OS=Dengue virus type 1 (strain Brazil/97-11/1997) OX=408685 PE=1 SV=2;tr|A0A0B4L2V5|A0A0B4L2V5_9FLAV Genome polyprotein OS=dengue virus type 1 OX=11053 PE=4 SV=1;tr|A0A1S6GL02|A0A1S6GL02_9FLAV Genome polyprotein OS=dengue virus type 1 OX=11053 PE=4 SV=1;tr|A0A6B9QQ35|A0A6B9QQ35_9FLAV Genome polyprotein OS=dengue virus type 1 OX=11053 GN=POLY PE=4 SV=1;tr|A0…	dengue virus type 1
EEF2K,MAPK9	GHRGPSLRTTT	S1072	Genome polyprotein	NA	tr|A0A2P1G6C4|A0A2P1G6C4_9FLAV Genome polyprotein OS=dengue virus type 1 OX=11053 PE=4 SV=1;tr|M9P669|M9P669_9FLAV Genome polyprotein OS=dengue virus type 1 OX=11053 PE=4 SV=1;tr|M9P6C0|M9P6C0_9FLAV Genome polyprotein OS=dengue virus type 1 OX=11053 PE=4 SV=1;tr|M9P7R8|M9P7R8_9FLAV Genome polyprotein OS=dengue virus type 1 OX=11053 PE=4 SV=1	dengue virus type 1
EEF2K,MAPK9	GNRGPSLRTTS	S1072	Genome polyprotein	NA	tr|A0A3G1KIK4|A0A3G1KIK4_9FLAV Genome polyprotein OS=dengue virus type 1 OX=11053 PE=4 SV=1;tr|W8FN05|W8FN05_9FLAV Nonstructural protein NS1 (Fragment) OS=dengue virus type 1 OX=11053 PE=2 SV=1	dengue virus type 1
EEF2K,MAPK9	GNRGPSLLDTT	S1072	Genome polyprotein	NA	tr|A0A678X8J6|A0A678X8J6_9FLAV Genome polyprotein OS=dengue virus type 1 OX=11053 PE=4 SV=1;tr|A0A6B7HXQ6|A0A6B7HXQ6_9FLAV Genome polyprotein OS=dengue virus type 1 OX=11053 GN=POLY PE=4 SV=1	dengue virus type 1
EEF2K,MAPK9	GKRGPSLRTTT	S1072	Genome polyprotein	NA	tr|A0A678XCS4|A0A678XCS4_9FLAV Genome polyprotein OS=dengue virus type 1 OX=11053 GN=POLY PE=4 SV=1;tr|A0A7D0V3A1|A0A7D0V3A1_9FLAV Genome polyprotein OS=dengue virus type 1 OX=11053 GN=POLY PE=4 SV=1	dengue virus type 1
EEF2K,MAPK9	GNRGPSLRATT	S1072	Genome polyprotein	NA	tr|A0A0G3IDP8|A0A0G3IDP8_9FLAV Nonstructural protein NS1 (Fragment) OS=dengue virus type 1 OX=11053 PE=4 SV=1;tr|A0A6B7HXT6|A0A6B7HXT6_9FLAV Genome polyprotein OS=dengue virus type 1 OX=11053 GN=POLY PE=4 SV=1	dengue virus type 1
EEF2K,MAPK9	GTRGPSLRTTT	S1072	Genome polyprotein	NA	tr|A0A7L4WQD4|A0A7L4WQD4_9FLAV Genome polyprotein (Fragment) OS=dengue virus type 1 OX=11053 GN=POLY PE=4 SV=1;tr|A0A7L4WQX8|A0A7L4WQX8_9FLAV Genome polyprotein (Fragment) OS=dengue virus type 1 OX=11053 GN=POLY PE=4 SV=1	dengue virus type 1
EEF2K,MAPK9	GNRGPSLRTAT	S1072	Genome polyprotein	NA	tr|A0A8E4QLF7|A0A8E4QLF7_9FLAV Genome polyprotein OS=dengue virus type 1 OX=11053 GN=POLY PE=4 SV=1	dengue virus type 1
EEF2K,MAPK9	GNRGPSLGTTT	S1072	Genome polyprotein	NA	tr|A9YRN5|A9YRN5_9FLAV Genome polyprotein OS=dengue virus type 1 OX=11053 PE=4 SV=1	dengue virus type 1
EEF2K,MAPK9	GNRGPSFRTKT	S1072	Genome polyprotein	NA	tr|Q2TPA3|Q2TPA3_9FLAV Genome polyprotein OS=dengue virus type 1 OX=11053 PE=4 SV=1	dengue virus type 1
EEF2K,HASPIN,MAPK9	VWFVPSIKAGN	S1073	Genome polyprotein	NA	tr|A0A068JFG0|A0A068JFG0_9FLAV Genome polyprotein OS=dengue virus type 1 OX=11053 PE=4 SV=1;tr|A0A068JGA1|A0A068JGA1_9FLAV Genome polyprotein OS=dengue virus type 1 OX=11053 PE=4 SV=1;tr|A0A068JIT7|A0A068JIT7_9FLAV Genome polyprotein OS=dengue virus type 1 OX=11053 PE=4 SV=1;tr|A0A068JLI7|A0A068JLI7_9FLAV Genome polyprotein OS=dengue virus type 1 OX=11053 PE=4 SV=1;tr|A0A088PXT0|A0A088PXT0_9FLAV …	dengue virus type 1
HASPIN	TAMILSIVSLF	S1076	Genome polyprotein	NA	tr|A0A1R7T1G8|A0A1R7T1G8_9FLAV Genome polyprotein OS=dengue virus type 1 OX=11053 PE=4 SV=1;tr|A0A7T3R0M1|A0A7T3R0M1_9FLAV Genome polyprotein (Fragment) OS=dengue virus type 1 OX=11053 GN=POLY PE=4 SV=1;tr|A0A7T3UYP2|A0A7T3UYP2_9FLAV Genome polyprotein (Fragment) OS=dengue virus type 1 OX=11053 GN=POLY PE=4 SV=1;tr|C1KKG6|C1KKG6_9FLAV Genome polyprotein OS=dengue virus type 1 OX=11053 PE=4 SV=1;t…	dengue virus type 1
ACVR1,BMPR1A	IKYEGTDAPCK	T112	Envelope protein	NA	tr|A0A023Q271|A0A023Q271_9FLAV Genome polyprotein (Fragment) OS=dengue virus type 1 OX=11053 PE=4 SV=1;tr|A0A023Q290|A0A023Q290_9FLAV Genome polyprotein OS=dengue virus type 1 OX=11053 PE=4 SV=1;tr|A0A023Q349|A0A023Q349_9FLAV Genome polyprotein OS=dengue virus type 1 OX=11053 GN=POLY PE=4 SV=1;tr|A0A023Q404|A0A023Q404_9FLAV Genome polyprotein (Fragment) OS=dengue virus type 1 OX=11053 PE=4 SV=1;t…	dengue virus type 1
HASPIN,LIMK1	LFGKGSIITCA	S112	Genome polyprotein	NA	tr|A0A384ZKB1|A0A384ZKB1_9FLAV Genome polyprotein OS=dengue virus type 1 OX=11053 PE=4 SV=1;tr|A0A385AJ94|A0A385AJ94_9FLAV Genome polyprotein (Fragment) OS=dengue virus type 1 OX=11053 PE=4 SV=1	dengue virus type 1
EEF2K,MAPK9	LFGKGSPITCA	S112	Genome polyprotein	NA	tr|Q2XRP6|Q2XRP6_9FLAV Genome polyprotein (Fragment) OS=dengue virus type 1 OX=11053 PE=4 SV=1	dengue virus type 1
HASPIN	SLRTTTITGKI	T1077	Genome polyprotein	NA	tr|A0A384ZK92|A0A384ZK92_9FLAV Genome polyprotein OS=dengue virus type 1 OX=11053 PE=4 SV=1	dengue virus type 1
MAST2	SLLDTTVTGKI	T1077	Genome polyprotein	NA	tr|A0A678X8J6|A0A678X8J6_9FLAV Genome polyprotein OS=dengue virus type 1 OX=11053 PE=4 SV=1;tr|A0A6B7HXQ6|A0A6B7HXQ6_9FLAV Genome polyprotein OS=dengue virus type 1 OX=11053 GN=POLY PE=4 SV=1	dengue virus type 1
EEF2K,HASPIN,MAPK9	VWFVPSIKSGN	S1079	Genome polyprotein	NA	sp|P17763|POLG_DEN1W Genome polyprotein OS=Dengue virus type 1 (strain Nauru/West Pac/1974) OX=11059 PE=1 SV=2;sp|P27909|POLG_DEN1B Genome polyprotein OS=Dengue virus type 1 (strain Brazil/97-11/1997) OX=408685 PE=1 SV=2;sp|P33478|POLG_DEN1S Genome polyprotein OS=Dengue virus type 1 (strain Singapore/S275/1990) OX=33741 PE=1 SV=2;tr|A0A023Q290|A0A023Q290_9FLAV Genome polyprotein OS=dengue virus t…	dengue virus type 1
HASPIN	TVTGKTIHEWC	T1082	Genome polyprotein	NA	sp|P17763|POLG_DEN1W Genome polyprotein OS=Dengue virus type 1 (strain Nauru/West Pac/1974) OX=11059 PE=1 SV=2;tr|A0A0B4L366|A0A0B4L366_9FLAV Genome polyprotein OS=dengue virus type 1 OX=11053 PE=4 SV=1;tr|A0A1R7T1H4|A0A1R7T1H4_9FLAV Genome polyprotein OS=dengue virus type 1 OX=11053 PE=4 SV=1;tr|A0A1Z1BLZ3|A0A1Z1BLZ3_9FLAV Genome polyprotein OS=dengue virus type 1 OX=11053 PE=4 SV=1;tr|A0A890YRQ…	dengue virus type 1
CDC7,MAST2	LSLVASVDLPN	S113	Polyprotein	NA	tr|A7TW85|A7TW85_9FLAV Genome polyprotein OS=dengue virus type 1 OX=11053 PE=4 SV=1;tr|Q7TCN7|Q7TCN7_9FLAV Polyprotein (Fragment) OS=dengue virus type 1 OX=11053 PE=4 SV=1	dengue virus type 1
EEF2K	GTCSQTGEHRR	T113	Genome polyprotein	NA	sp|P17763|POLG_DEN1W Genome polyprotein OS=Dengue virus type 1 (strain Nauru/West Pac/1974) OX=11059 PE=1 SV=2;sp|P27909|POLG_DEN1B Genome polyprotein OS=Dengue virus type 1 (strain Brazil/97-11/1997) OX=408685 PE=1 SV=2;sp|P27912|POLG_DEN1A Genome polyprotein (Fragment) OS=Dengue virus type 1 (strain Thailand/AHF 82-80/1980) OX=11057 PE=3 SV=1;sp|P27913|POLG_DEN1C Genome polyprotein (Fragment) O…	dengue virus type 1
FGFR4	PFGESYIVIGA	Y113	Polyprotein	NA	tr|A0A023Q271|A0A023Q271_9FLAV Genome polyprotein (Fragment) OS=dengue virus type 1 OX=11053 PE=4 SV=1;tr|A0A023Q290|A0A023Q290_9FLAV Genome polyprotein OS=dengue virus type 1 OX=11053 PE=4 SV=1;tr|A0A023Q349|A0A023Q349_9FLAV Genome polyprotein OS=dengue virus type 1 OX=11053 GN=POLY PE=4 SV=1;tr|A0A023Q404|A0A023Q404_9FLAV Genome polyprotein (Fragment) OS=dengue virus type 1 OX=11053 PE=4 SV=1;t…	dengue virus type 1
HASPIN	GVYPLSIPATL	S113	Genome polyprotein	NA	sp|P33478|POLG_DEN1S Genome polyprotein OS=Dengue virus type 1 (strain Singapore/S275/1990) OX=33741 PE=1 SV=2;tr|A0A023Q290|A0A023Q290_9FLAV Genome polyprotein OS=dengue virus type 1 OX=11053 PE=4 SV=1;tr|A0A068JFG0|A0A068JFG0_9FLAV Genome polyprotein OS=dengue virus type 1 OX=11053 PE=4 SV=1;tr|A0A068JGA1|A0A068JGA1_9FLAV Genome polyprotein OS=dengue virus type 1 OX=11053 PE=4 SV=1;tr|A0A068JIT…	dengue virus type 1
EEF2K,MAPK9,WEE1	YEVKPSGSASS	S1087	Genome polyprotein	NA	sp|P17763|POLG_DEN1W Genome polyprotein OS=Dengue virus type 1 (strain Nauru/West Pac/1974) OX=11059 PE=1 SV=2;sp|P27909|POLG_DEN1B Genome polyprotein OS=Dengue virus type 1 (strain Brazil/97-11/1997) OX=408685 PE=1 SV=2;sp|P33478|POLG_DEN1S Genome polyprotein OS=Dengue virus type 1 (strain Singapore/S275/1990) OX=33741 PE=1 SV=2;tr|A0A023Q290|A0A023Q290_9FLAV Genome polyprotein OS=dengue virus t…	dengue virus type 1
HASPIN	MAMALSIVSLF	S1088	Genome polyprotein	NA	tr|A0A075D2R3|A0A075D2R3_9FLAV Genome polyprotein OS=dengue virus type 1 OX=11053 PE=4 SV=1;tr|A0A075D2U3|A0A075D2U3_9FLAV Genome polyprotein OS=dengue virus type 1 OX=11053 PE=4 SV=1;tr|A0A1B0RM34|A0A1B0RM34_9FLAV Genome polyprotein OS=dengue virus type 1 OX=11053 PE=4 SV=1;tr|A0A1B0RM39|A0A1B0RM39_9FLAV Genome polyprotein OS=dengue virus type 1 OX=11053 PE=4 SV=1;tr|A0A1B0RM41|A0A1B0RM41_9FLAV …	dengue virus type 1
HASPIN,LRRK2	RKRNLTIMDLH	T1091	Genome polyprotein	NA	sp|P17763|POLG_DEN1W Genome polyprotein OS=Dengue virus type 1 (strain Nauru/West Pac/1974) OX=11059 PE=1 SV=2;sp|P33478|POLG_DEN1S Genome polyprotein OS=Dengue virus type 1 (strain Singapore/S275/1990) OX=33741 PE=1 SV=2;tr|A0A023Q290|A0A023Q290_9FLAV Genome polyprotein OS=dengue virus type 1 OX=11053 PE=4 SV=1;tr|A0A023Q349|A0A023Q349_9FLAV Genome polyprotein OS=dengue virus type 1 OX=11053 GN=…	dengue virus type 1
CDK9,EEF2K,MAPK9,SRPK2	CCRSCTPPPLR	T1092	Genome polyprotein	NA	tr|R4VDS8|R4VDS8_9FLAV Genome polyprotein OS=dengue virus type 1 OX=11053 PE=4 SV=1	dengue virus type 1
EEF2K,MAPK9	RKGNPTTWGQF	T114	Polyprotein	NA	tr|A0A7T5QZG5|A0A7T5QZG5_9FLAV Polyprotein (Fragment) OS=dengue virus type 1 OX=11053 GN=POLY PE=4 SV=1	dengue virus type 1
EEF2K,MAPK9	TSGASTPQETW	T114	Envelope protein	NA	tr|A0A075D2T1|A0A075D2T1_9FLAV Genome polyprotein OS=dengue virus type 1 OX=11053 PE=4 SV=1;tr|A0A075D2U3|A0A075D2U3_9FLAV Genome polyprotein OS=dengue virus type 1 OX=11053 PE=4 SV=1;tr|A0A097PIH4|A0A097PIH4_9FLAV Genome polyprotein OS=dengue virus type 1 OX=11053 PE=4 SV=1;tr|A0A0A7DZV0|A0A0A7DZV0_9FLAV Envelope protein (Fragment) OS=dengue virus type 1 OX=11053 PE=4 SV=1;tr|A0A166HLR0|A0A166HL…	dengue virus type 1
EEF2K,MAPK9	NPYMPSVVETL	S1102	Genome polyprotein	NA	sp|P17763|POLG_DEN1W Genome polyprotein OS=Dengue virus type 1 (strain Nauru/West Pac/1974) OX=11059 PE=1 SV=2;sp|P27909|POLG_DEN1B Genome polyprotein OS=Dengue virus type 1 (strain Brazil/97-11/1997) OX=408685 PE=1 SV=2;sp|P33478|POLG_DEN1S Genome polyprotein OS=Dengue virus type 1 (strain Singapore/S275/1990) OX=33741 PE=1 SV=2;tr|A0A023Q290|A0A023Q290_9FLAV Genome polyprotein OS=dengue virus t…	dengue virus type 1
ACVR1,EEF2K,HASPIN,MAPK9	YGMEISPVKEK	S1111	Genome polyprotein	NA	tr|D1MCU3|D1MCU3_9FLAV Genome polyprotein OS=dengue virus type 1 OX=11053 PE=4 SV=1;tr|E2IGR2|E2IGR2_9FLAV Genome polyprotein OS=dengue virus type 1 OX=11053 PE=4 SV=1	dengue virus type 1
CDK9,EEF2K,MAPK9	RNRVSTPQGLV	T6	Polyprotein	NA	tr|A0A892WXM6|A0A892WXM6_9FLAV Polyprotein (Fragment) OS=dengue virus type 1 OX=11053 GN=POLY PE=4 SV=1;tr|A0A892WY51|A0A892WY51_9FLAV Polyprotein (Fragment) OS=dengue virus type 1 OX=11053 GN=POLY PE=4 SV=1;tr|A0A892WYB3|A0A892WYB3_9FLAV Polyprotein (Fragment) OS=dengue virus type 1 OX=11053 GN=POLY PE=4 SV=1;tr|A0A892WZ62|A0A892WZ62_9FLAV Polyprotein (Fragment) OS=dengue virus type 1 OX=11053 G…	dengue virus type 1
ERBB2,SYK	LKGMSYVMCTG	Y6	Envelope protein	NA	sp|P17763|POLG_DEN1W Genome polyprotein OS=Dengue virus type 1 (strain Nauru/West Pac/1974) OX=11059 PE=1 SV=2;sp|P27913|POLG_DEN1C Genome polyprotein (Fragment) OS=Dengue virus type 1 (strain Jamaica/CV1636/1977) OX=11058 PE=3 SV=1;sp|P33478|POLG_DEN1S Genome polyprotein OS=Dengue virus type 1 (strain Singapore/S275/1990) OX=33741 PE=1 SV=2;tr|A0A023Q271|A0A023Q271_9FLAV Genome polyprotein (Frag…	dengue virus type 1
HASPIN	ARNRVSIGWLV	S6	Polyprotein	NA	tr|A0A1V0CI97|A0A1V0CI97_9FLAV Polyprotein (Fragment) OS=dengue virus type 1 OX=11053 PE=4 SV=1	dengue virus type 1
EEF2K,MAPK9,MAST2	IMKNPTVDGIV	T1116	Genome polyprotein	NA	sp|P17763|POLG_DEN1W Genome polyprotein OS=Dengue virus type 1 (strain Nauru/West Pac/1974) OX=11059 PE=1 SV=2;sp|P27909|POLG_DEN1B Genome polyprotein OS=Dengue virus type 1 (strain Brazil/97-11/1997) OX=408685 PE=1 SV=2;sp|P33478|POLG_DEN1S Genome polyprotein OS=Dengue virus type 1 (strain Singapore/S275/1990) OX=33741 PE=1 SV=2;tr|A0A023Q290|A0A023Q290_9FLAV Genome polyprotein OS=dengue virus t…	dengue virus type 1
HASPIN,MAST2	VTTDISEMGAN	S1120	Genome polyprotein	NA	sp|P17763|POLG_DEN1W Genome polyprotein OS=Dengue virus type 1 (strain Nauru/West Pac/1974) OX=11059 PE=1 SV=2;sp|P27909|POLG_DEN1B Genome polyprotein OS=Dengue virus type 1 (strain Brazil/97-11/1997) OX=408685 PE=1 SV=2;sp|P33478|POLG_DEN1S Genome polyprotein OS=Dengue virus type 1 (strain Singapore/S275/1990) OX=33741 PE=1 SV=2;tr|A0A023Q290|A0A023Q290_9FLAV Genome polyprotein OS=dengue virus t…	dengue virus type 1
EEF2K	LTDFQSHQLWA	S1121	Genome polyprotein	NA	sp|P17763|POLG_DEN1W Genome polyprotein OS=Dengue virus type 1 (strain Nauru/West Pac/1974) OX=11059 PE=1 SV=2;sp|P33478|POLG_DEN1S Genome polyprotein OS=Dengue virus type 1 (strain Singapore/S275/1990) OX=33741 PE=1 SV=2;tr|A0A023Q349|A0A023Q349_9FLAV Genome polyprotein OS=dengue virus type 1 OX=11053 GN=POLY PE=4 SV=1;tr|A0A067XG30|A0A067XG30_9FLAV Genome polyprotein OS=dengue virus type 1 OX=1…	dengue virus type 1
EEF2K,MAPK9	NPYMPSVVEAL	S1122	Genome polyprotein	NA	tr|A0A6B7HXP9|A0A6B7HXP9_9FLAV Genome polyprotein OS=dengue virus type 1 OX=11053 GN=POLY PE=4 SV=1;tr|B1PP58|B1PP58_9FLAV Genome polyprotein OS=dengue virus type 1 OX=11053 PE=4 SV=1;tr|B2ZGF5|B2ZGF5_9FLAV Genome polyprotein OS=dengue virus type 1 OX=11053 PE=4 SV=1;tr|B2ZP25|B2ZP25_9FLAV Genome polyprotein OS=dengue virus type 1 OX=11053 PE=4 SV=1;tr|B5M945|B5M945_9FLAV Genome polyprotein OS=de…	dengue virus type 1
HASPIN	ENLVKSIVSAG	S1123	Genome polyprotein	NA	tr|A0A1R7T1H6|A0A1R7T1H6_9FLAV Genome polyprotein OS=dengue virus type 1 OX=11053 PE=4 SV=1;tr|F5BH09|F5BH09_9FLAV Genome polyprotein OS=dengue virus type 1 OX=11053 PE=4 SV=1	dengue virus type 1
EEF2K,MAPK9	FVEGPSGASWV	S16	Polyprotein	NA	tr|A0A7T5J0I3|A0A7T5J0I3_9FLAV Polyprotein (Fragment) OS=dengue virus type 1 OX=11053 GN=POLY PE=4 SV=1	dengue virus type 1
HASPIN,LIMK1	IQTSGTITIFV	T16	Envelope protein	NA	tr|A0A097P742|A0A097P742_9FLAV Envelope protein (Fragment) OS=dengue virus type 1 OX=11053 PE=4 SV=1	dengue virus type 1
HASPIN	FLRFLSIPPTA	S16	Polyprotein	NA	tr|A0A8A5G2E5|A0A8A5G2E5_9FLAV Polyprotein (Fragment) OS=dengue virus type 1 OX=11053 GN=POLY PE=4 SV=1;tr|A0A8A6I6R4|A0A8A6I6R4_9FLAV Polyprotein (Fragment) OS=dengue virus type 1 OX=11053 GN=POLY PE=4 SV=1;tr|Q5YBJ6|Q5YBJ6_9FLAV Polyprotein (Fragment) OS=dengue virus type 1 OX=11053 PE=4 SV=1	dengue virus type 1
HASPIN	GLLCVSIMIEE	S16	Polyprotein	NA	tr|A0A059PAS8|A0A059PAS8_9FLAV Genome polyprotein OS=dengue virus type 1 OX=11053 PE=4 SV=1;tr|A0A067XG26|A0A067XG26_9FLAV Genome polyprotein OS=dengue virus type 1 OX=11053 PE=4 SV=1;tr|A0A067XG27|A0A067XG27_9FLAV Genome polyprotein OS=dengue virus type 1 OX=11053 PE=4 SV=1;tr|A0A067XG33|A0A067XG33_9FLAV Genome polyprotein OS=dengue virus type 1 OX=11053 PE=4 SV=1;tr|A0A067XG39|A0A067XG39_9FLAV …	dengue virus type 1
IKBKE	GGVFTSVGKLV	S16	Polyprotein	NA	sp|P27909|POLG_DEN1B Genome polyprotein OS=Dengue virus type 1 (strain Brazil/97-11/1997) OX=408685 PE=1 SV=2;sp|P33478|POLG_DEN1S Genome polyprotein OS=Dengue virus type 1 (strain Singapore/S275/1990) OX=33741 PE=1 SV=2;tr|A0A023Q271|A0A023Q271_9FLAV Genome polyprotein (Fragment) OS=dengue virus type 1 OX=11053 PE=4 SV=1;tr|A0A023Q290|A0A023Q290_9FLAV Genome polyprotein OS=dengue virus type 1 OX…	dengue virus type 1
EEF2K,MAPK9	LILAPTRVVAS	T1126	Genome polyprotein	NA	sp|P27909|POLG_DEN1B Genome polyprotein OS=Dengue virus type 1 (strain Brazil/97-11/1997) OX=408685 PE=1 SV=2;sp|P33478|POLG_DEN1S Genome polyprotein OS=Dengue virus type 1 (strain Singapore/S275/1990) OX=33741 PE=1 SV=2;tr|A0A023Q290|A0A023Q290_9FLAV Genome polyprotein OS=dengue virus type 1 OX=11053 PE=4 SV=1;tr|A0A023Q349|A0A023Q349_9FLAV Genome polyprotein OS=dengue virus type 1 OX=11053 GN=P…	dengue virus type 1
EEF2K,MAPK9,PLK2	GIFLPSELETP	S117	RNA dependent RNA polymerase	NA	tr|A0A067XG26|A0A067XG26_9FLAV Genome polyprotein OS=dengue virus type 1 OX=11053 PE=4 SV=1;tr|A0A067XG27|A0A067XG27_9FLAV Genome polyprotein OS=dengue virus type 1 OX=11053 PE=4 SV=1;tr|A0A067XG30|A0A067XG30_9FLAV Genome polyprotein OS=dengue virus type 1 OX=11053 PE=4 SV=1;tr|A0A075D2Q9|A0A075D2Q9_9FLAV Genome polyprotein OS=dengue virus type 1 OX=11053 PE=4 SV=1;tr|A0A075D2R0|A0A075D2R0_9FLAV …	dengue virus type 1
HASPIN	TSGTTTIFAGH	T117	Genome polyprotein	NA	sp|P17763|POLG_DEN1W Genome polyprotein OS=Dengue virus type 1 (strain Nauru/West Pac/1974) OX=11059 PE=1 SV=2;sp|P27909|POLG_DEN1B Genome polyprotein OS=Dengue virus type 1 (strain Brazil/97-11/1997) OX=408685 PE=1 SV=2;sp|P27912|POLG_DEN1A Genome polyprotein (Fragment) OS=Dengue virus type 1 (strain Thailand/AHF 82-80/1980) OX=11057 PE=3 SV=1;sp|P27913|POLG_DEN1C Genome polyprotein (Fragment) O…	dengue virus type 1
HASPIN	PHMIVSIAGKR	S117	Capsid premembrane protein	NA	tr|A0A2D2BF51|A0A2D2BF51_9FLAV Capsid premembrane protein (Fragment) OS=dengue virus type 1 OX=11053 PE=4 SV=1	dengue virus type 1
ACVR1,HASPIN	LITENTIWGRK	T1128	Genome polyprotein	NA	tr|A0A6G5X370|A0A6G5X370_9FLAV Genome polyprotein (Fragment) OS=dengue virus type 1 OX=11053 GN=POLY PE=4 SV=1	dengue virus type 1
HASPIN	GILCVSILIEE	S1130	Genome polyprotein	NA	tr|A0A075D2R3|A0A075D2R3_9FLAV Genome polyprotein OS=dengue virus type 1 OX=11053 PE=4 SV=1;tr|A0A075D2U3|A0A075D2U3_9FLAV Genome polyprotein OS=dengue virus type 1 OX=11053 PE=4 SV=1;tr|A0A1B0RM34|A0A1B0RM34_9FLAV Genome polyprotein OS=dengue virus type 1 OX=11053 PE=4 SV=1;tr|A0A1B0RM39|A0A1B0RM39_9FLAV Genome polyprotein OS=dengue virus type 1 OX=11053 PE=4 SV=1;tr|A0A1B0RM41|A0A1B0RM41_9FLAV …	dengue virus type 1
HASPIN	AIGIVSILLSS	S1136	Genome polyprotein	NA	sp|P27909|POLG_DEN1B Genome polyprotein OS=Dengue virus type 1 (strain Brazil/97-11/1997) OX=408685 PE=1 SV=2;tr|A0A075D2Q9|A0A075D2Q9_9FLAV Genome polyprotein OS=dengue virus type 1 OX=11053 PE=4 SV=1;tr|A0A075D2R0|A0A075D2R0_9FLAV Genome polyprotein OS=dengue virus type 1 OX=11053 PE=4 SV=1;tr|A0A075D2R1|A0A075D2R1_9FLAV Genome polyprotein OS=dengue virus type 1 OX=11053 PE=4 SV=1;tr|A0A075D2R4…	dengue virus type 1
EEF2K,MAPK9	SVELPTSLEEL	T118	Polyprotein	NA	tr|A0A7L5BS47|A0A7L5BS47_9FLAV Genome polyprotein OS=dengue virus type 1 OX=11053 GN=POLY PE=4 SV=1;tr|A0A7L5BS54|A0A7L5BS54_9FLAV Genome polyprotein OS=dengue virus type 1 OX=11053 GN=POLY PE=4 SV=1;tr|A0A7L5BSA3|A0A7L5BSA3_9FLAV Genome polyprotein OS=dengue virus type 1 OX=11053 GN=POLY PE=4 SV=1;tr|A0A7L5BSB3|A0A7L5BSB3_9FLAV Genome polyprotein OS=dengue virus type 1 OX=11053 GN=POLY PE=4 SV=1…	dengue virus type 1
FGFR4	PFGGSYIVIGA	Y118	Envelope protein	NA	tr|A0A097P725|A0A097P725_9FLAV Envelope protein (Fragment) OS=dengue virus type 1 OX=11053 PE=4 SV=1	dengue virus type 1
FGFR4	PFGECYIVIGA	Y118	Envelope protein	NA	tr|A0A097P730|A0A097P730_9FLAV Envelope protein (Fragment) OS=dengue virus type 1 OX=11053 PE=4 SV=1	dengue virus type 1
HASPIN	LAFHLTIRGGE	T118	Genome polyprotein	NA	tr|B9W0X4|B9W0X4_9FLAV Genome polyprotein OS=dengue virus type 1 OX=11053 PE=4 SV=1;tr|B9W0X5|B9W0X5_9FLAV Genome polyprotein OS=dengue virus type 1 OX=11053 PE=4 SV=1;tr|C3VX75|C3VX75_9FLAV Genome polyprotein OS=dengue virus type 1 OX=11053 PE=4 SV=1;tr|C5MT01|C5MT01_9FLAV Genome polyprotein OS=dengue virus type 1 OX=11053 PE=4 SV=1	dengue virus type 1
BMPR1A,EEF2K,MAPK9	PGTFKTPEGEI	T118	NS3 protease	NA	tr|A0A0B4L366|A0A0B4L366_9FLAV Genome polyprotein OS=dengue virus type 1 OX=11053 PE=4 SV=1;tr|A0A0K0TQ28|A0A0K0TQ28_9FLAV NS3 protease (Fragment) OS=dengue virus type 1 OX=11053 PE=4 SV=1;tr|A0A1R7T1H0|A0A1R7T1H0_9FLAV Genome polyprotein OS=dengue virus type 1 OX=11053 PE=4 SV=1;tr|A0A1R7T1H2|A0A1R7T1H2_9FLAV Genome polyprotein OS=dengue virus type 1 OX=11053 PE=4 SV=1;tr|A0A1R7T1H3|A0A1R7T1H3_9…	dengue virus type 1
EEF2K,MAPK9,MAST2	LTLDCSPRTGL	S118	Genome polyprotein	NA	sp|P17763|POLG_DEN1W Genome polyprotein OS=Dengue virus type 1 (strain Nauru/West Pac/1974) OX=11059 PE=1 SV=2;sp|P27909|POLG_DEN1B Genome polyprotein OS=Dengue virus type 1 (strain Brazil/97-11/1997) OX=408685 PE=1 SV=2;sp|P27912|POLG_DEN1A Genome polyprotein (Fragment) OS=Dengue virus type 1 (strain Thailand/AHF 82-80/1980) OX=11057 PE=3 SV=1;sp|P27913|POLG_DEN1C Genome polyprotein (Fragment) O…	dengue virus type 1
EEF2K,MAP2K1,MAPK9	KXQADSPKRLS	S118	Polyprotein	NA	tr|A0A8F5DNF2|A0A8F5DNF2_9FLAV Polyprotein (Fragment) OS=dengue virus type 1 OX=11053 GN=POLY PE=4 SV=1;tr|A0A8F5HRQ5|A0A8F5HRQ5_9FLAV Polyprotein (Fragment) OS=dengue virus type 1 OX=11053 GN=POLY PE=4 SV=1	dengue virus type 1
HASPIN	SLGLLSISIMI	S1141	Genome polyprotein	NA	tr|C3VX99|C3VX99_9FLAV Genome polyprotein OS=dengue virus type 1 OX=11053 PE=4 SV=1;tr|D0EPT4|D0EPT4_9FLAV Genome polyprotein OS=dengue virus type 1 OX=11053 PE=4 SV=1;tr|D0EPT6|D0EPT6_9FLAV Genome polyprotein OS=dengue virus type 1 OX=11053 PE=4 SV=1	dengue virus type 1
HASPIN	GILCASIMIEE	S1143	Genome polyprotein	NA	tr|A0A0A7AAU1|A0A0A7AAU1_9FLAV Genome polyprotein OS=dengue virus type 1 OX=11053 PE=4 SV=1;tr|A0A0A7AAU4|A0A0A7AAU4_9FLAV Genome polyprotein OS=dengue virus type 1 OX=11053 PE=4 SV=1;tr|A0A0A7AAU5|A0A0A7AAU5_9FLAV Genome polyprotein OS=dengue virus type 1 OX=11053 PE=4 SV=1;tr|A0A0A7AB25|A0A0A7AB25_9FLAV Genome polyprotein OS=dengue virus type 1 OX=11053 PE=4 SV=1;tr|A0A0A7AB27|A0A0A7AB27_9FLAV …	dengue virus type 1
HASPIN	GLLCMSIMIEE	S1143	Genome polyprotein	NA	tr|A0A0B4L2V5|A0A0B4L2V5_9FLAV Genome polyprotein OS=dengue virus type 1 OX=11053 PE=4 SV=1;tr|A0A3S6I0Q0|A0A3S6I0Q0_9FLAV Genome polyprotein OS=dengue virus type 1 OX=11053 PE=4 SV=1;tr|S6BG87|S6BG87_9FLAV Genome polyprotein OS=dengue virus type 1 OX=11053 PE=4 SV=1	dengue virus type 1
HASPIN	GMLCVSIMIEE	S1143	Genome polyprotein	NA	tr|A0A1B0RM55|A0A1B0RM55_9FLAV Genome polyprotein OS=dengue virus type 1 OX=11053 PE=4 SV=1	dengue virus type 1
HASPIN	GLLCVSIMIEX	S1143	Genome polyprotein	NA	tr|A0A1S6GL34|A0A1S6GL34_9FLAV Genome polyprotein OS=dengue virus type 1 OX=11053 PE=4 SV=1;tr|A0A6H0B6Y0|A0A6H0B6Y0_9FLAV Genome polyprotein OS=dengue virus type 1 OX=11053 GN=POLY PE=4 SV=1	dengue virus type 1
HASPIN	GLLCLSIMIEE	S1143	Genome polyprotein	NA	tr|A0A346RR00|A0A346RR00_9FLAV Genome polyprotein OS=dengue virus type 1 OX=11053 PE=4 SV=1	dengue virus type 1
HASPIN	GLLCISIMVEE	S1143	Genome polyprotein	NA	tr|A0A384ZKC6|A0A384ZKC6_9FLAV Genome polyprotein OS=dengue virus type 1 OX=11053 PE=4 SV=1;tr|C3U586|C3U586_9FLAV Genome polyprotein OS=dengue virus type 1 OX=11053 PE=4 SV=1;tr|C5MSY0|C5MSY0_9FLAV Genome polyprotein OS=dengue virus type 1 OX=11053 PE=4 SV=1	dengue virus type 1
HASPIN	GLLSVSIMIEE	S1143	Genome polyprotein	NA	tr|A0A3G1E2P5|A0A3G1E2P5_9FLAV Genome polyprotein OS=dengue virus type 1 OX=11053 PE=4 SV=1	dengue virus type 1
HASPIN	GHKCLSIMIEE	S1143	Genome polyprotein	NA	tr|A0A3S6I369|A0A3S6I369_9FLAV Genome polyprotein OS=dengue virus type 1 OX=11053 PE=4 SV=1	dengue virus type 1
HASPIN	GLLCVSIMVEE	S1143	Genome polyprotein	NA	tr|A0A650FZZ7|A0A650FZZ7_9FLAV Genome polyprotein OS=dengue virus type 1 OX=11053 GN=POLY PE=4 SV=1;tr|A0A7S7YCV2|A0A7S7YCV2_9FLAV Genome polyprotein OS=dengue virus type 1 OX=11053 GN=POLY PE=4 SV=1;tr|A0S5T1|A0S5T1_9FLAV Genome polyprotein OS=dengue virus type 1 OX=11053 PE=4 SV=1;tr|U3N2J1|U3N2J1_9FLAV Genome polyprotein OS=dengue virus type 1 OX=11053 PE=4 SV=1;tr|W5ZQR9|W5ZQR9_9FLAV Genome p…	dengue virus type 1
HASPIN	GLLCTSIMIEE	S1143	Genome polyprotein	NA	tr|A0A678XAL8|A0A678XAL8_9FLAV Genome polyprotein OS=dengue virus type 1 OX=11053 GN=POLY PE=4 SV=1;tr|A9LII0|A9LII0_9FLAV Genome polyprotein OS=dengue virus type 1 OX=11053 PE=4 SV=1;tr|A9LIJ7|A9LIJ7_9FLAV Genome polyprotein OS=dengue virus type 1 OX=11053 PE=4 SV=1;tr|B1PNH7|B1PNH7_9FLAV Genome polyprotein OS=dengue virus type 1 OX=11053 PE=4 SV=1;tr|B1PPE2|B1PPE2_9FLAV Genome polyprotein OS=de…	dengue virus type 1
HASPIN	GLLCXSIMIEE	S1143	Genome polyprotein	NA	tr|A0A7L4WPV8|A0A7L4WPV8_9FLAV Genome polyprotein OS=dengue virus type 1 OX=11053 GN=POLY PE=4 SV=1	dengue virus type 1
HASPIN	XXXCVSILIEE	S1143	Genome polyprotein	NA	tr|A0A872NN02|A0A872NN02_9FLAV Genome polyprotein OS=dengue virus type 1 OX=11053 GN=POLY PE=4 SV=1	dengue virus type 1
HASPIN	GILCISIMIEE	S1143	Genome polyprotein	NA	tr|A0A8G0VHB7|A0A8G0VHB7_9FLAV Genome polyprotein OS=dengue virus type 1 OX=11053 GN=POLY PE=4 SV=1	dengue virus type 1
HASPIN	GLLCISIIIEE	S1143	Genome polyprotein	NA	tr|B1PNK7|B1PNK7_9FLAV Genome polyprotein OS=dengue virus type 1 OX=11053 PE=4 SV=1;tr|B1PNL0|B1PNL0_9FLAV Genome polyprotein OS=dengue virus type 1 OX=11053 PE=4 SV=1;tr|B2ZGE6|B2ZGE6_9FLAV Genome polyprotein OS=dengue virus type 1 OX=11053 PE=4 SV=1;tr|B2ZP24|B2ZP24_9FLAV Genome polyprotein OS=dengue virus type 1 OX=11053 PE=4 SV=1;tr|B3VAB4|B3VAB4_9FLAV Genome polyprotein OS=dengue virus type …	dengue virus type 1
HASPIN	GILCLSIMIEE	S1143	Genome polyprotein	NA	tr|B5U6N7|B5U6N7_9FLAV Genome polyprotein OS=dengue virus type 1 OX=11053 PE=4 SV=1;tr|B9VJU2|B9VJU2_9FLAV Genome polyprotein OS=dengue virus type 1 OX=11053 PE=4 SV=1	dengue virus type 1
HASPIN	GLLCISIMTEE	S1143	Genome polyprotein	NA	tr|B6VJ94|B6VJ94_9FLAV Genome polyprotein OS=dengue virus type 1 OX=11053 PE=4 SV=1;tr|B9W0X4|B9W0X4_9FLAV Genome polyprotein OS=dengue virus type 1 OX=11053 PE=4 SV=1;tr|B9W0X5|B9W0X5_9FLAV Genome polyprotein OS=dengue virus type 1 OX=11053 PE=4 SV=1;tr|C5MT12|C5MT12_9FLAV Genome polyprotein OS=dengue virus type 1 OX=11053 PE=4 SV=1;tr|Q2TP99|Q2TP99_9FLAV Genome polyprotein OS=dengue virus type …	dengue virus type 1
HASPIN	GVLCVSIMIEE	S1143	Genome polyprotein	NA	tr|C1KKE6|C1KKE6_9FLAV Genome polyprotein OS=dengue virus type 1 OX=11053 PE=4 SV=1	dengue virus type 1
HASPIN	GLLSISIMIEE	S1143	Genome polyprotein	NA	tr|C3VX99|C3VX99_9FLAV Genome polyprotein OS=dengue virus type 1 OX=11053 PE=4 SV=1;tr|D0EPT4|D0EPT4_9FLAV Genome polyprotein OS=dengue virus type 1 OX=11053 PE=4 SV=1;tr|D0EPT6|D0EPT6_9FLAV Genome polyprotein OS=dengue virus type 1 OX=11053 PE=4 SV=1	dengue virus type 1
EEF2K,MAPK9	IDGPDTPECPD	T119	Non-structural protein 1	NA	sp|P27909|POLG_DEN1B Genome polyprotein OS=Dengue virus type 1 (strain Brazil/97-11/1997) OX=408685 PE=1 SV=2;sp|P33478|POLG_DEN1S Genome polyprotein OS=Dengue virus type 1 (strain Singapore/S275/1990) OX=33741 PE=1 SV=2;tr|A0A059PAS8|A0A059PAS8_9FLAV Genome polyprotein OS=dengue virus type 1 OX=11053 PE=4 SV=1;tr|A0A067XG26|A0A067XG26_9FLAV Genome polyprotein OS=dengue virus type 1 OX=11053 PE=4…	dengue virus type 1
HASPIN	MAMVLSIVSLF	S1152	Genome polyprotein	NA	sp|P33478|POLG_DEN1S Genome polyprotein OS=Dengue virus type 1 (strain Singapore/S275/1990) OX=33741 PE=1 SV=2;tr|A0A023Q290|A0A023Q290_9FLAV Genome polyprotein OS=dengue virus type 1 OX=11053 PE=4 SV=1;tr|A0A059PAS8|A0A059PAS8_9FLAV Genome polyprotein OS=dengue virus type 1 OX=11053 PE=4 SV=1;tr|A0A067XG26|A0A067XG26_9FLAV Genome polyprotein OS=dengue virus type 1 OX=11053 PE=4 SV=1;tr|A0A067XG3…	dengue virus type 1
HASPIN	MRSRWSIKMLM	S1155	Genome polyprotein	NA	tr|A0A6M4ERV3|A0A6M4ERV3_9FLAV Genome polyprotein OS=dengue virus type 1 OX=11053 GN=POLY PE=4 SV=1	dengue virus type 1
FGFR4	PFGDSYIIIGV	Y120	Partial envelope protein gene for polyprotein	NA	tr|A0A141QRV9|A0A141QRV9_9FLAV Genome polyprotein (Fragment) OS=dengue virus type 1 OX=11053 PE=4 SV=1;tr|A0A141QRW0|A0A141QRW0_9FLAV Genome polyprotein (Fragment) OS=dengue virus type 1 OX=11053 PE=4 SV=1;tr|A0A141QRW1|A0A141QRW1_9FLAV Genome polyprotein (Fragment) OS=dengue virus type 1 OX=11053 PE=4 SV=1;tr|A0A141QRW2|A0A141QRW2_9FLAV Genome polyprotein (Fragment) OS=dengue virus type 1 OX=110…	dengue virus type 1
EEF2K,MAPK9	MLMTGTPAVFL	T1163	Genome polyprotein	NA	tr|A0A0A7AAU5|A0A0A7AAU5_9FLAV Genome polyprotein OS=dengue virus type 1 OX=11053 PE=4 SV=1	dengue virus type 1
EEF2K	DPFPQSNAPII	S121	Genome polyprotein	NA	tr|Q86538|Q86538_9FLAV Genome polyprotein (Fragment) OS=dengue virus type 1 OX=11053 GN=NS-3 PE=4 SV=1	dengue virus type 1
EEF2K,MAPK9	PSELETPNLAE	T121	RNA dependent RNA polymerase	NA	sp|P17763|POLG_DEN1W Genome polyprotein OS=Dengue virus type 1 (strain Nauru/West Pac/1974) OX=11059 PE=1 SV=2;sp|P33478|POLG_DEN1S Genome polyprotein OS=Dengue virus type 1 (strain Singapore/S275/1990) OX=33741 PE=1 SV=2;tr|A0A023Q290|A0A023Q290_9FLAV Genome polyprotein OS=dengue virus type 1 OX=11053 PE=4 SV=1;tr|A0A023Q349|A0A023Q349_9FLAV Genome polyprotein OS=dengue virus type 1 OX=11053 GN=…	dengue virus type 1
EEF2K,MAPK9	KVDTRTPKAKR	T121	Genome polyprotein	NA	sp|P17763|POLG_DEN1W Genome polyprotein OS=Dengue virus type 1 (strain Nauru/West Pac/1974) OX=11059 PE=1 SV=2;sp|P33478|POLG_DEN1S Genome polyprotein OS=Dengue virus type 1 (strain Singapore/S275/1990) OX=33741 PE=1 SV=2;tr|A0A023Q290|A0A023Q290_9FLAV Genome polyprotein OS=dengue virus type 1 OX=11053 PE=4 SV=1;tr|A0A023Q349|A0A023Q349_9FLAV Genome polyprotein OS=dengue virus type 1 OX=11053 GN=…	dengue virus type 1
MAST2	SSADLSLEKAA	S1173	Genome polyprotein	NA	sp|P17763|POLG_DEN1W Genome polyprotein OS=Dengue virus type 1 (strain Nauru/West Pac/1974) OX=11059 PE=1 SV=2;sp|P27909|POLG_DEN1B Genome polyprotein OS=Dengue virus type 1 (strain Brazil/97-11/1997) OX=408685 PE=1 SV=2;sp|P33478|POLG_DEN1S Genome polyprotein OS=Dengue virus type 1 (strain Singapore/S275/1990) OX=33741 PE=1 SV=2;tr|A0A023Q290|A0A023Q290_9FLAV Genome polyprotein OS=dengue virus t…	dengue virus type 1
EEF2K	LTMGQSTWNDL	S1175	Genome polyprotein	NA	tr|G3KFK2|G3KFK2_9FLAV Genome polyprotein OS=dengue virus type 1 OX=11053 PE=4 SV=1	dengue virus type 1
BMPR1A	IMGELTWNDLI	T1176	Genome polyprotein	NA	tr|A0A384ZKC9|A0A384ZKC9_9FLAV Genome polyprotein OS=dengue virus type 1 OX=11053 PE=4 SV=1	dengue virus type 1
MAST2	TWNDLTRLCIM	T1181	Genome polyprotein	NA	tr|A0A0B4L3C2|A0A0B4L3C2_9FLAV Genome polyprotein OS=dengue virus type 1 OX=11053 PE=4 SV=1;tr|A0A0E3JBZ4|A0A0E3JBZ4_9FLAV Genome polyprotein OS=dengue virus type 1 OX=11053 PE=4 SV=2;tr|A0A678X951|A0A678X951_9FLAV Genome polyprotein OS=dengue virus type 1 OX=11053 GN=POLY PE=4 SV=1;tr|A0A678XCM8|A0A678XCM8_9FLAV Genome polyprotein OS=dengue virus type 1 OX=11053 GN=POLY PE=4 SV=1;tr|A0A6B9Q6N9|A…	dengue virus type 1
HASPIN	DLIRLSIMVGA	S1184	Genome polyprotein	NA	tr|A0A2L0RIJ1|A0A2L0RIJ1_9FLAV Genome polyprotein OS=dengue virus type 1 OX=11053 PE=4 SV=1;tr|T1TEE7|T1TEE7_9FLAV Genome polyprotein OS=dengue virus type 1 OX=11053 PE=4 SV=1;tr|T1TFB9|T1TFB9_9FLAV Genome polyprotein (Fragment) OS=dengue virus type 1 OX=11053 PE=4 SV=1;tr|T1TFC7|T1TFC7_9FLAV Genome polyprotein OS=dengue virus type 1 OX=11053 PE=4 SV=1	dengue virus type 1
MAST2	SSADLSLEKTA	S1185	Genome polyprotein	NA	tr|A0A6B7HXN3|A0A6B7HXN3_9FLAV Genome polyprotein OS=dengue virus type 1 OX=11053 GN=POLY PE=4 SV=1;tr|A0A6G5X370|A0A6G5X370_9FLAV Genome polyprotein (Fragment) OS=dengue virus type 1 OX=11053 GN=POLY PE=4 SV=1;tr|D0EPI0|D0EPI0_9FLAV Genome polyprotein OS=dengue virus type 1 OX=11053 PE=4 SV=1;tr|D1MCX6|D1MCX6_9FLAV Genome polyprotein OS=dengue virus type 1 OX=11053 PE=4 SV=1;tr|Q2VW26|Q2VW26_9FL…	dengue virus type 1
HASPIN	FQCLESIEGKV	S124	Genome polyprotein	NA	tr|A0A7D6VMB4|A0A7D6VMB4_9FLAV Genome polyprotein (Fragment) OS=dengue virus type 1 OX=11053 GN=POLY PE=4 SV=1	dengue virus type 1
EEF2K,MAPK9	RMGMGTPYLAL	T1199	Genome polyprotein	NA	tr|D1MCU3|D1MCU3_9FLAV Genome polyprotein OS=dengue virus type 1 OX=11053 PE=4 SV=1	dengue virus type 1
MAST2	RMGDGTTYLAL	T1199	Genome polyprotein	NA	tr|A0A6B7HXQ5|A0A6B7HXQ5_9FLAV Genome polyprotein OS=dengue virus type 1 OX=11053 GN=POLY PE=4 SV=1	dengue virus type 1
MAST2	VQDDGTMKIKD	T1204	Genome polyprotein	NA	sp|P17763|POLG_DEN1W Genome polyprotein OS=Dengue virus type 1 (strain Nauru/West Pac/1974) OX=11059 PE=1 SV=2;sp|P27909|POLG_DEN1B Genome polyprotein OS=Dengue virus type 1 (strain Brazil/97-11/1997) OX=408685 PE=1 SV=2;sp|P33478|POLG_DEN1S Genome polyprotein OS=Dengue virus type 1 (strain Singapore/S275/1990) OX=33741 PE=1 SV=2;tr|A0A023Q290|A0A023Q290_9FLAV Genome polyprotein OS=dengue virus t…	dengue virus type 1
ACVR1,EEF2K,MAPK9	RGGEPTLIVSK	T125	Genome polyprotein [Cleaved into: Capsid protein C (Core protein); Protein prM; Peptide pr; Small envelope protein M (Matrix protein); Envelope protein E; Non-structural protein 1 (NS1)]	NA	sp|P27912|POLG_DEN1A Genome polyprotein (Fragment) OS=Dengue virus type 1 (strain Thailand/AHF 82-80/1980) OX=11057 PE=3 SV=1;sp|P27913|POLG_DEN1C Genome polyprotein (Fragment) OS=Dengue virus type 1 (strain Jamaica/CV1636/1977) OX=11058 PE=3 SV=1	Dengue virus type 1 (strain Thailand/AHF 82-80/1980) (DENV-1)
CDK9,EEF2K,MAPK9	AHRKPTYEGDV	T125	Genome polyprotein	NA	tr|A0A2Z2U3W5|A0A2Z2U3W5_9FLAV Nonstructural protein NS5 (Fragment) OS=dengue virus type 1 OX=11053 PE=4 SV=1;tr|A0A4D6NVX3|A0A4D6NVX3_9FLAV Polyprotein (Fragment) OS=dengue virus type 1 OX=11053 GN=POLY PE=4 SV=1	dengue virus type 1
BMPR1A,EEF2K,MAPK9	LDNINTPEGII	T1209	Genome polyprotein	NA	sp|P17763|POLG_DEN1W Genome polyprotein OS=Dengue virus type 1 (strain Nauru/West Pac/1974) OX=11059 PE=1 SV=2;sp|P27909|POLG_DEN1B Genome polyprotein OS=Dengue virus type 1 (strain Brazil/97-11/1997) OX=408685 PE=1 SV=2;sp|P33478|POLG_DEN1S Genome polyprotein OS=Dengue virus type 1 (strain Singapore/S275/1990) OX=33741 PE=1 SV=2;tr|A0A023Q290|A0A023Q290_9FLAV Genome polyprotein OS=dengue virus t…	dengue virus type 1
MAST2	EERDDTLTILL	T1215	Genome polyprotein	NA	sp|P17763|POLG_DEN1W Genome polyprotein OS=Dengue virus type 1 (strain Nauru/West Pac/1974) OX=11059 PE=1 SV=2;sp|P27909|POLG_DEN1B Genome polyprotein OS=Dengue virus type 1 (strain Brazil/97-11/1997) OX=408685 PE=1 SV=2;sp|P33478|POLG_DEN1S Genome polyprotein OS=Dengue virus type 1 (strain Singapore/S275/1990) OX=33741 PE=1 SV=2;tr|A0A023Q290|A0A023Q290_9FLAV Genome polyprotein OS=dengue virus t…	dengue virus type 1
HASPIN	MAMVLSIASLF	S1216	Genome polyprotein	NA	tr|A0A6M2VIP5|A0A6M2VIP5_9FLAV Genome polyprotein OS=dengue virus type 1 OX=11053 GN=POLY PE=4 SV=1;tr|B1PPE5|B1PPE5_9FLAV Genome polyprotein OS=dengue virus type 1 OX=11053 PE=4 SV=1;tr|B6VJ37|B6VJ37_9FLAV Genome polyprotein OS=dengue virus type 1 OX=11053 PE=4 SV=1;tr|C3VNH2|C3VNH2_9FLAV Genome polyprotein OS=dengue virus type 1 OX=11053 PE=4 SV=1;tr|C3VNJ6|C3VNJ6_9FLAV Genome polyprotein OS=de…	dengue virus type 1
EEF2K,MAP2K1,MAPK9	KFQADSPKRLS	S126	Polyprotein	NA	sp|P17763|POLG_DEN1W Genome polyprotein OS=Dengue virus type 1 (strain Nauru/West Pac/1974) OX=11059 PE=1 SV=2;sp|P27909|POLG_DEN1B Genome polyprotein OS=Dengue virus type 1 (strain Brazil/97-11/1997) OX=408685 PE=1 SV=2;sp|P33478|POLG_DEN1S Genome polyprotein OS=Dengue virus type 1 (strain Singapore/S275/1990) OX=33741 PE=1 SV=2;tr|A0A023Q290|A0A023Q290_9FLAV Genome polyprotein OS=dengue virus t…	dengue virus type 1
HASPIN	RDDTLTILLKA	T1217	Genome polyprotein	NA	sp|P17763|POLG_DEN1W Genome polyprotein OS=Dengue virus type 1 (strain Nauru/West Pac/1974) OX=11059 PE=1 SV=2;sp|P27909|POLG_DEN1B Genome polyprotein OS=Dengue virus type 1 (strain Brazil/97-11/1997) OX=408685 PE=1 SV=2;sp|P33478|POLG_DEN1S Genome polyprotein OS=Dengue virus type 1 (strain Singapore/S275/1990) OX=33741 PE=1 SV=2;tr|A0A023Q290|A0A023Q290_9FLAV Genome polyprotein OS=dengue virus t…	dengue virus type 1
EEF2K,MAPK9	LILAPTRVVAA	T17	Genome polyprotein	NA	tr|Q86538|Q86538_9FLAV Genome polyprotein (Fragment) OS=dengue virus type 1 OX=11053 GN=NS-3 PE=4 SV=1;tr|Q8VBS3|Q8VBS3_9FLAV Genome polyprotein OS=dengue virus type 1 OX=11053 PE=4 SV=1	dengue virus type 1
EEF2K,MAPK9	AHRKPTYEKDV	T17	Genome polyprotein	NA	tr|A0A0B4L357|A0A0B4L357_9FLAV Genome polyprotein OS=dengue virus type 1 OX=11053 PE=4 SV=1;tr|A0A0K0NLD2|A0A0K0NLD2_9FLAV Nonstructural protein 5 (Fragment) OS=dengue virus type 1 OX=11053 PE=4 SV=1;tr|A0A1B1FMJ0|A0A1B1FMJ0_9FLAV Genome polyprotein OS=dengue virus type 1 OX=11053 PE=4 SV=1;tr|A0A1R7T1G7|A0A1R7T1G7_9FLAV Genome polyprotein OS=dengue virus type 1 OX=11053 PE=4 SV=1;tr|A0A1R7T1H6|A…	dengue virus type 1
EEF2K,MAPK9	LSIPPTAGILK	T17	Polyprotein	NA	tr|A0A892WXM6|A0A892WXM6_9FLAV Polyprotein (Fragment) OS=dengue virus type 1 OX=11053 GN=POLY PE=4 SV=1;tr|A0A892WY51|A0A892WY51_9FLAV Polyprotein (Fragment) OS=dengue virus type 1 OX=11053 GN=POLY PE=4 SV=1;tr|A0A892WYB3|A0A892WYB3_9FLAV Polyprotein (Fragment) OS=dengue virus type 1 OX=11053 GN=POLY PE=4 SV=1;tr|A0A892WZ62|A0A892WZ62_9FLAV Polyprotein (Fragment) OS=dengue virus type 1 OX=11053 G…	dengue virus type 1
HASPIN,LIMK1	AWDFGSIGGVF	S17	Polyprotein	NA	sp|P17763|POLG_DEN1W Genome polyprotein OS=Dengue virus type 1 (strain Nauru/West Pac/1974) OX=11059 PE=1 SV=2;sp|P27909|POLG_DEN1B Genome polyprotein OS=Dengue virus type 1 (strain Brazil/97-11/1997) OX=408685 PE=1 SV=2;sp|P27912|POLG_DEN1A Genome polyprotein (Fragment) OS=Dengue virus type 1 (strain Thailand/AHF 82-80/1980) OX=11057 PE=3 SV=1;sp|P27913|POLG_DEN1C Genome polyprotein (Fragment) O…	dengue virus type 1
IKBKE	GGMFTSVGKLV	S17	Polyprotein	NA	tr|A0A0E3GIG7|A0A0E3GIG7_9FLAV Genome polyprotein (Fragment) OS=dengue virus type 1 OX=11053 PE=4 SV=1;tr|A0A223FSS3|A0A223FSS3_9FLAV Genome polyprotein (Fragment) OS=dengue virus type 1 OX=11053 PE=4 SV=1;tr|A0A4Y1U0K7|A0A4Y1U0K7_9FLAV Genome polyprotein (Fragment) OS=dengue virus type 1 OX=11053 GN=E PE=4 SV=1;tr|A0A5C1IW04|A0A5C1IW04_9FLAV Genome polyprotein (Fragment) OS=dengue virus type 1 O…	dengue virus type 1
CDC7	LSLLASVELPN	S1227	Genome polyprotein	NA	tr|A0A068JFG0|A0A068JFG0_9FLAV Genome polyprotein OS=dengue virus type 1 OX=11053 PE=4 SV=1;tr|A0A861B4C3|A0A861B4C3_9FLAV Genome polyprotein (Fragment) OS=dengue virus type 1 OX=11053 GN=POLY PE=4 SV=1	dengue virus type 1
CDC7	LSLMASVELPN	S1227	Genome polyprotein	NA	tr|A0A861B676|A0A861B676_9FLAV Genome polyprotein (Fragment) OS=dengue virus type 1 OX=11053 GN=POLY PE=4 SV=1;tr|B5M991|B5M991_9FLAV Genome polyprotein OS=dengue virus type 1 OX=11053 PE=4 SV=1;tr|V9Q545|V9Q545_9FLAV Genome polyprotein (Fragment) OS=dengue virus type 1 OX=11053 PE=4 SV=1;tr|W5ZQJ7|W5ZQJ7_9FLAV Genome polyprotein OS=dengue virus type 1 OX=11053 PE=4 SV=1;tr|W6CNY1|W6CNY1_9FLAV Ge…	dengue virus type 1
MAST2	EERDDTLAILL	T1227	Genome polyprotein	NA	tr|A0A6G5X370|A0A6G5X370_9FLAV Genome polyprotein (Fragment) OS=dengue virus type 1 OX=11053 GN=POLY PE=4 SV=1	dengue virus type 1
HASPIN	EVLLLTIGLGL	T1232	Genome polyprotein	NA	tr|A0A384ZKA0|A0A384ZKA0_9FLAV Genome polyprotein OS=dengue virus type 1 OX=11053 PE=4 SV=1	dengue virus type 1
HASPIN	EVLLLTIGLNL	T1232	Genome polyprotein	NA	tr|A0A8E4VQT7|A0A8E4VQT7_9FLAV Genome polyprotein OS=dengue virus type 1 OX=11053 GN=POLY PE=4 SV=1	dengue virus type 1
HASPIN	EGLLLTIGLSL	T1232	Genome polyprotein	NA	tr|D1MCU3|D1MCU3_9FLAV Genome polyprotein OS=dengue virus type 1 OX=11053 PE=4 SV=1	dengue virus type 1
HASPIN	EILLLTIGLSL	T1232	Genome polyprotein	NA	tr|D2JWZ2|D2JWZ2_9FLAV Genome polyprotein OS=dengue virus type 1 OX=11053 PE=4 SV=1	dengue virus type 1
HASPIN	EVLILTIGLSL	T1233	Genome polyprotein	NA	tr|A0A1R7T1G5|A0A1R7T1G5_9FLAV Genome polyprotein OS=dengue virus type 1 OX=11053 PE=4 SV=1	dengue virus type 1
HASPIN	EVHLLTIGLSL	T1233	Genome polyprotein	NA	tr|A0A1R7T1H3|A0A1R7T1H3_9FLAV Genome polyprotein OS=dengue virus type 1 OX=11053 PE=4 SV=1	dengue virus type 1
HASPIN,LIMK1	TTEHGTIATIT	T128	Genome polyprotein	NA	sp|P27909|POLG_DEN1B Genome polyprotein OS=Dengue virus type 1 (strain Brazil/97-11/1997) OX=408685 PE=1 SV=2;sp|P27912|POLG_DEN1A Genome polyprotein (Fragment) OS=Dengue virus type 1 (strain Thailand/AHF 82-80/1980) OX=11057 PE=3 SV=1;sp|P27913|POLG_DEN1C Genome polyprotein (Fragment) OS=Dengue virus type 1 (strain Jamaica/CV1636/1977) OX=11058 PE=3 SV=1;sp|P33478|POLG_DEN1S Genome polyprotein O…	dengue virus type 1
HASPIN,LIMK1	MKLKGTIIHHE	T128	Polyprotein	NA	tr|A0A7T5QZI2|A0A7T5QZI2_9FLAV Polyprotein (Fragment) OS=dengue virus type 1 OX=11053 GN=POLY PE=4 SV=1	dengue virus type 1
CDC7	LSLAASVELPN	S1240	Genome polyprotein	NA	tr|A0A0B4L357|A0A0B4L357_9FLAV Genome polyprotein OS=dengue virus type 1 OX=11053 PE=4 SV=1;tr|A0A2R4QG86|A0A2R4QG86_9FLAV Genome polyprotein OS=dengue virus type 1 OX=11053 PE=4 SV=1;tr|B9VHD2|B9VHD2_9FLAV Genome polyprotein OS=dengue virus type 1 OX=11053 PE=4 SV=1	dengue virus type 1
CDC7	LGLVASVELPN	S1240	Genome polyprotein	NA	tr|A0A384ZKA0|A0A384ZKA0_9FLAV Genome polyprotein OS=dengue virus type 1 OX=11053 PE=4 SV=1	dengue virus type 1
CDC7	LSLVASVEIPN	S1240	Genome polyprotein	NA	tr|A0A8E4SE28|A0A8E4SE28_9FLAV Genome polyprotein OS=dengue virus type 1 OX=11053 GN=POLY PE=4 SV=1;tr|B6VJB7|B6VJB7_9FLAV Genome polyprotein OS=dengue virus type 1 OX=11053 PE=4 SV=1	dengue virus type 1
CDC7	LNLVASVELPN	S1240	Genome polyprotein	NA	tr|A0A8E4VQT7|A0A8E4VQT7_9FLAV Genome polyprotein OS=dengue virus type 1 OX=11053 GN=POLY PE=4 SV=1	dengue virus type 1
CDC7	LSLVTSVELPN	S1240	Genome polyprotein	NA	tr|A9LIM9|A9LIM9_9FLAV Genome polyprotein OS=dengue virus type 1 OX=11053 PE=4 SV=1	dengue virus type 1
CDC7	LSLVVSVELPN	S1240	Genome polyprotein	NA	tr|D1MCR7|D1MCR7_9FLAV Genome polyprotein OS=dengue virus type 1 OX=11053 PE=4 SV=1	dengue virus type 1
EEF2K,MAPK9	FMLLPTSLAFH	T111	Genome polyprotein	Electron microscopy (3)	tr|G3F5K5|G3F5K5_9FLAV Genome polyprotein OS=dengue virus type 1 OX=11053 PE=1 SV=1	dengue virus type 1
EEF2K,MAPK9	SVELPSSLEEL	S1245	Genome polyprotein	NA	tr|A0A067XG30|A0A067XG30_9FLAV Genome polyprotein OS=dengue virus type 1 OX=11053 PE=4 SV=1;tr|A0A1B0RM57|A0A1B0RM57_9FLAV Genome polyprotein OS=dengue virus type 1 OX=11053 PE=4 SV=1;tr|A0A1B0RM80|A0A1B0RM80_9FLAV Genome polyprotein OS=dengue virus type 1 OX=11053 PE=4 SV=1;tr|A0A2H4UZ97|A0A2H4UZ97_9FLAV Genome polyprotein OS=dengue virus type 1 OX=11053 PE=4 SV=1;tr|A0A384ZK78|A0A384ZK78_9FLAV …	dengue virus type 1
CDC7	KLEGKTVQYEN	T129	Genome polyprotein	NA	tr|A0A0E3JC27|A0A0E3JC27_9FLAV Genome polyprotein (Fragment) OS=dengue virus type 1 OX=11053 PE=4 SV=1;tr|A0A0E3JC61|A0A0E3JC61_9FLAV Genome polyprotein (Fragment) OS=dengue virus type 1 OX=11053 PE=4 SV=1;tr|A0A0E3JC95|A0A0E3JC95_9FLAV Genome polyprotein (Fragment) OS=dengue virus type 1 OX=11053 PE=4 SV=1;tr|A0A0G3VLL8|A0A0G3VLL8_9FLAV Genome polyprotein OS=dengue virus type 1 OX=11053 PE=4 SV=…	dengue virus type 1
CDC7	KLEGKTVQHEN	T129	Genome polyprotein	NA	tr|B6VJ39|B6VJ39_9FLAV Genome polyprotein OS=dengue virus type 1 OX=11053 PE=4 SV=1;tr|C3VDH7|C3VDH7_9FLAV Genome polyprotein OS=dengue virus type 1 OX=11053 PE=4 SV=1;tr|C5MSY7|C5MSY7_9FLAV Genome polyprotein OS=dengue virus type 1 OX=11053 PE=4 SV=1;tr|D1MCV6|D1MCV6_9FLAV Genome polyprotein OS=dengue virus type 1 OX=11053 PE=4 SV=1;tr|D1MCV9|D1MCV9_9FLAV Genome polyprotein OS=dengue virus type …	dengue virus type 1
EEF2K,MAPK9	SLLFKTPAGVN	T129	Genome polyprotein	NA	tr|A0A4Y5U3J1|A0A4Y5U3J1_9FLAV Polyprotein (Fragment) OS=dengue virus type 1 OX=11053 GN=POLY PE=4 SV=1;tr|A6XDI8|A6XDI8_9FLAV Genome polyprotein OS=dengue virus type 1 OX=11053 PE=4 SV=1;tr|D1MCH1|D1MCH1_9FLAV Genome polyprotein OS=dengue virus type 1 OX=11053 PE=4 SV=1	dengue virus type 1
EEF2K	LTDFQSYQLWA	S1251	Genome polyprotein	NA	tr|A0A2L0RID0|A0A2L0RID0_9FLAV Genome polyprotein OS=dengue virus type 1 OX=11053 PE=4 SV=1;tr|A0A2L0RID9|A0A2L0RID9_9FLAV Genome polyprotein OS=dengue virus type 1 OX=11053 PE=4 SV=1;tr|A0A2L0RIH0|A0A2L0RIH0_9FLAV Genome polyprotein OS=dengue virus type 1 OX=11053 PE=4 SV=1;tr|A0A2L0RII0|A0A2L0RII0_9FLAV Genome polyprotein OS=dengue virus type 1 OX=11053 PE=4 SV=1;tr|A0A2L0RII2|A0A2L0RII2_9FLAV …	dengue virus type 1
EEF2K	LTDFQSHQLWT	S1255	Genome polyprotein	NA	tr|A0A059PAS8|A0A059PAS8_9FLAV Genome polyprotein OS=dengue virus type 1 OX=11053 PE=4 SV=1;tr|A0A067XG26|A0A067XG26_9FLAV Genome polyprotein OS=dengue virus type 1 OX=11053 PE=4 SV=1;tr|A0A067XG27|A0A067XG27_9FLAV Genome polyprotein OS=dengue virus type 1 OX=11053 PE=4 SV=1;tr|A0A067XG33|A0A067XG33_9FLAV Genome polyprotein OS=dengue virus type 1 OX=11053 PE=4 SV=1;tr|A0A067XG39|A0A067XG39_9FLAV …	dengue virus type 1
HASPIN	HGTTATITPQA	T130	Genome polyprotein	NA	sp|P17763|POLG_DEN1W Genome polyprotein OS=Dengue virus type 1 (strain Nauru/West Pac/1974) OX=11059 PE=1 SV=2;tr|A0A023Q271|A0A023Q271_9FLAV Genome polyprotein (Fragment) OS=dengue virus type 1 OX=11053 PE=4 SV=1;tr|A0A023Q290|A0A023Q290_9FLAV Genome polyprotein OS=dengue virus type 1 OX=11053 PE=4 SV=1;tr|A0A023Q349|A0A023Q349_9FLAV Genome polyprotein OS=dengue virus type 1 OX=11053 GN=POLY PE=…	dengue virus type 1
HASPIN	HGTIATITPQA	T131	Genome polyprotein	NA	sp|P27909|POLG_DEN1B Genome polyprotein OS=Dengue virus type 1 (strain Brazil/97-11/1997) OX=408685 PE=1 SV=2;sp|P27912|POLG_DEN1A Genome polyprotein (Fragment) OS=Dengue virus type 1 (strain Thailand/AHF 82-80/1980) OX=11057 PE=3 SV=1;sp|P27913|POLG_DEN1C Genome polyprotein (Fragment) OS=Dengue virus type 1 (strain Jamaica/CV1636/1977) OX=11058 PE=3 SV=1;sp|P33478|POLG_DEN1S Genome polyprotein O…	dengue virus type 1
EEF2K	LTDFQSXQLWT	S1268	Genome polyprotein	NA	tr|A0A6G5RT57|A0A6G5RT57_9FLAV Genome polyprotein OS=dengue virus type 1 OX=11053 GN=POLY PE=4 SV=1	dengue virus type 1
EEF2K	LTGFQSHQLWA	S1269	Genome polyprotein	NA	tr|A0A023Q290|A0A023Q290_9FLAV Genome polyprotein OS=dengue virus type 1 OX=11053 PE=4 SV=1	dengue virus type 1
EEF2K	XXXXQSHQLWA	S1269	Genome polyprotein	NA	tr|A0A1S6GL16|A0A1S6GL16_9FLAV Genome polyprotein OS=dengue virus type 1 OX=11053 PE=4 SV=1	dengue virus type 1
EEF2K	LTDFQSHQLWI	S1269	Genome polyprotein	NA	tr|A0A384ZKB0|A0A384ZKB0_9FLAV Genome polyprotein OS=dengue virus type 1 OX=11053 PE=4 SV=1	dengue virus type 1
EEF2K	LADFQSHQLWT	S1269	Genome polyprotein	NA	tr|A0A7G3QK83|A0A7G3QK83_9FLAV Genome polyprotein OS=dengue virus type 1 OX=11053 GN=POLY PE=4 SV=1;tr|I6XRL0|I6XRL0_9FLAV Genome polyprotein OS=dengue virus type 1 OX=11053 PE=4 SV=1	dengue virus type 1
EEF2K	LTDLQSHQLWA	S1269	Genome polyprotein	NA	tr|A0A7L4WP49|A0A7L4WP49_9FLAV Genome polyprotein OS=dengue virus type 1 OX=11053 GN=POLY PE=4 SV=1;tr|A0A7L4WPQ0|A0A7L4WPQ0_9FLAV Genome polyprotein OS=dengue virus type 1 OX=11053 GN=POLY PE=4 SV=1;tr|A0A7L4WQ63|A0A7L4WQ63_9FLAV Genome polyprotein OS=dengue virus type 1 OX=11053 GN=POLY PE=4 SV=1	dengue virus type 1
EEF2K	LIDFQSHQLWA	S1269	Genome polyprotein	NA	tr|A0A8E4QLJ2|A0A8E4QLJ2_9FLAV Genome polyprotein OS=dengue virus type 1 OX=11053 GN=POLY PE=4 SV=1;tr|D1MCM2|D1MCM2_9FLAV Genome polyprotein OS=dengue virus type 1 OX=11053 PE=4 SV=1;tr|F6N5Y2|F6N5Y2_9FLAV Genome polyprotein OS=dengue virus type 1 OX=11053 PE=4 SV=1;tr|G1ECM9|G1ECM9_9FLAV Genome polyprotein OS=dengue virus type 1 OX=11053 PE=4 SV=1	dengue virus type 1
EEF2K	LTDFQSHQLWV	S1269	Genome polyprotein	NA	tr|B1PNK5|B1PNK5_9FLAV Genome polyprotein OS=dengue virus type 1 OX=11053 PE=4 SV=1;tr|B3VAB2|B3VAB2_9FLAV Genome polyprotein OS=dengue virus type 1 OX=11053 PE=4 SV=1;tr|H6UWH8|H6UWH8_9FLAV Genome polyprotein OS=dengue virus type 1 OX=11053 PE=4 SV=1	dengue virus type 1
EEF2K	LADFQSHQLWA	S1269	Genome polyprotein	NA	tr|B6VJD3|B6VJD3_9FLAV Genome polyprotein OS=dengue virus type 1 OX=11053 PE=4 SV=1;tr|C5MSX5|C5MSX5_9FLAV Genome polyprotein OS=dengue virus type 1 OX=11053 PE=4 SV=1;tr|D0EPW8|D0EPW8_9FLAV Genome polyprotein OS=dengue virus type 1 OX=11053 PE=4 SV=1	dengue virus type 1
EEF2K	LTDFQSYQLWV	S1269	Genome polyprotein	NA	tr|C1KKE2|C1KKE2_9FLAV Genome polyprotein OS=dengue virus type 1 OX=11053 PE=4 SV=1	dengue virus type 1
EEF2K	LTDFQSHQLCA	S1269	Genome polyprotein	NA	tr|D1MCQ4|D1MCQ4_9FLAV Genome polyprotein OS=dengue virus type 1 OX=11053 PE=4 SV=1	dengue virus type 1
HASPIN	AVGVVSILLSS	S1276	Genome polyprotein	NA	tr|A0A7L4WPG3|A0A7L4WPG3_9FLAV Genome polyprotein OS=dengue virus type 1 OX=11053 GN=POLY PE=4 SV=1;tr|B1P1U6|B1P1U6_9FLAV Genome polyprotein OS=dengue virus type 1 OX=11053 PE=4 SV=1;tr|B1P1U7|B1P1U7_9FLAV Genome polyprotein OS=dengue virus type 1 OX=11053 PE=4 SV=1;tr|B1PNH7|B1PNH7_9FLAV Genome polyprotein OS=dengue virus type 1 OX=11053 PE=4 SV=1;tr|B1PNI2|B1PNI2_9FLAV Genome polyprotein OS=de…	dengue virus type 1
EEF2K,HASPIN,MAPK9	TTATITPQAPT	T132	Genome polyprotein	NA	sp|P17763|POLG_DEN1W Genome polyprotein OS=Dengue virus type 1 (strain Nauru/West Pac/1974) OX=11059 PE=1 SV=2;tr|A0A023Q271|A0A023Q271_9FLAV Genome polyprotein (Fragment) OS=dengue virus type 1 OX=11053 PE=4 SV=1;tr|A0A023Q290|A0A023Q290_9FLAV Genome polyprotein OS=dengue virus type 1 OX=11053 PE=4 SV=1;tr|A0A023Q349|A0A023Q349_9FLAV Genome polyprotein OS=dengue virus type 1 OX=11053 GN=POLY PE=…	dengue virus type 1
HASPIN	TAMVLSIVSLS	S1279	Genome polyprotein	NA	tr|A0A7G5M4K7|A0A7G5M4K7_9FLAV Genome polyprotein (Fragment) OS=dengue virus type 1 OX=11053 GN=POLY PE=4 SV=1;tr|A0A7G5M4L3|A0A7G5M4L3_9FLAV Genome polyprotein (Fragment) OS=dengue virus type 1 OX=11053 GN=POLY PE=4 SV=1;tr|A0A7G5M4L7|A0A7G5M4L7_9FLAV Genome polyprotein (Fragment) OS=dengue virus type 1 OX=11053 GN=POLY PE=4 SV=1;tr|A0A7S5QDA0|A0A7S5QDA0_9FLAV Genome polyprotein (Fragment) OS=de…	dengue virus type 1
HASPIN	TAMVLSIVSLF	S1279	Genome polyprotein	NA	sp|P27909|POLG_DEN1B Genome polyprotein OS=Dengue virus type 1 (strain Brazil/97-11/1997) OX=408685 PE=1 SV=2;tr|A0A075D2Q9|A0A075D2Q9_9FLAV Genome polyprotein OS=dengue virus type 1 OX=11053 PE=4 SV=1;tr|A0A075D2R0|A0A075D2R0_9FLAV Genome polyprotein OS=dengue virus type 1 OX=11053 PE=4 SV=1;tr|A0A075D2R1|A0A075D2R1_9FLAV Genome polyprotein OS=dengue virus type 1 OX=11053 PE=4 SV=1;tr|A0A075D2R4…	dengue virus type 1
HASPIN	DYAWKTIAMVL	T1282	Genome polyprotein	NA	tr|A0A067XG33|A0A067XG33_9FLAV Genome polyprotein OS=dengue virus type 1 OX=11053 PE=4 SV=1;tr|A0A067XG39|A0A067XG39_9FLAV Genome polyprotein OS=dengue virus type 1 OX=11053 PE=4 SV=1;tr|A0A0E3GII3|A0A0E3GII3_9FLAV Genome polyprotein OS=dengue virus type 1 OX=11053 PE=4 SV=2;tr|A0A0N9WRF6|A0A0N9WRF6_9FLAV Genome polyprotein OS=dengue virus type 1 OX=11053 PE=4 SV=1;tr|A0A2Z2KU65|A0A2Z2KU65_9FLAV …	dengue virus type 1
EEF2K	LTFVQTTLSLD	T1284	Genome polyprotein	NA	tr|Q91NH2|Q91NH2_9FLAV Genome polyprotein OS=dengue virus type 1 OX=11053 PE=4 SV=1	dengue virus type 1
EEF2K,MAPK9	SIVSLSPLCLS	S1284	Genome polyprotein	NA	tr|A0A067XG27|A0A067XG27_9FLAV Genome polyprotein OS=dengue virus type 1 OX=11053 PE=4 SV=1;tr|A0A7G5M4K7|A0A7G5M4K7_9FLAV Genome polyprotein (Fragment) OS=dengue virus type 1 OX=11053 GN=POLY PE=4 SV=1;tr|A0A7G5M4L3|A0A7G5M4L3_9FLAV Genome polyprotein (Fragment) OS=dengue virus type 1 OX=11053 GN=POLY PE=4 SV=1;tr|A0A7G5M4L7|A0A7G5M4L7_9FLAV Genome polyprotein (Fragment) OS=dengue virus type 1 O…	dengue virus type 1
HASPIN	TFIKTTISLHY	T1285	Genome polyprotein	NA	tr|A0A6G5P9A6|A0A6G5P9A6_9FLAV Genome polyprotein OS=dengue virus type 1 OX=11053 GN=POLY PE=4 SV=1;tr|A0A7L5BS56|A0A7L5BS56_9FLAV Genome polyprotein OS=dengue virus type 1 OX=11053 GN=POLY PE=4 SV=1;tr|A0A8E4WNR1|A0A8E4WNR1_9FLAV Genome polyprotein OS=dengue virus type 1 OX=11053 GN=POLY PE=4 SV=1	dengue virus type 1
EEF2K,HASPIN,MAPK9	TIATITPQAPT	T133	Genome polyprotein	NA	sp|P27909|POLG_DEN1B Genome polyprotein OS=Dengue virus type 1 (strain Brazil/97-11/1997) OX=408685 PE=1 SV=2;sp|P27912|POLG_DEN1A Genome polyprotein (Fragment) OS=Dengue virus type 1 (strain Thailand/AHF 82-80/1980) OX=11057 PE=3 SV=1;sp|P27913|POLG_DEN1C Genome polyprotein (Fragment) OS=Dengue virus type 1 (strain Jamaica/CV1636/1977) OX=11058 PE=3 SV=1;sp|P33478|POLG_DEN1S Genome polyprotein O…	dengue virus type 1
HASPIN	TAMTLSIVSLF	S1287	Genome polyprotein	NA	tr|A0A7G5M4J0|A0A7G5M4J0_9FLAV Genome polyprotein (Fragment) OS=dengue virus type 1 OX=11053 GN=POLY PE=4 SV=1;tr|A0A7T3R0L1|A0A7T3R0L1_9FLAV Genome polyprotein OS=dengue virus type 1 OX=11053 GN=POLY PE=4 SV=1;tr|A0A7T3R0L2|A0A7T3R0L2_9FLAV Genome polyprotein OS=dengue virus type 1 OX=11053 GN=POLY PE=4 SV=1;tr|A0A7T3R0L6|A0A7T3R0L6_9FLAV Genome polyprotein OS=dengue virus type 1 OX=11053 GN=POL…	dengue virus type 1
HASPIN	TAMTLSIVSLL	S1287	Genome polyprotein	NA	tr|A0A861B564|A0A861B564_9FLAV Genome polyprotein (Fragment) OS=dengue virus type 1 OX=11053 GN=POLY PE=4 SV=1	dengue virus type 1
HASPIN	IAMVLSIVSLF	S1288	Genome polyprotein	NA	tr|A0A067XG33|A0A067XG33_9FLAV Genome polyprotein OS=dengue virus type 1 OX=11053 PE=4 SV=1;tr|A0A067XG39|A0A067XG39_9FLAV Genome polyprotein OS=dengue virus type 1 OX=11053 PE=4 SV=1;tr|A0A0A8IBD9|A0A0A8IBD9_9FLAV Genome polyprotein OS=dengue virus type 1 OX=11053 PE=4 SV=1;tr|A0A0B6VN72|A0A0B6VN72_9FLAV Genome polyprotein OS=dengue virus type 1 OX=11053 PE=4 SV=1;tr|A0A0E3JBZ6|A0A0E3JBZ6_9FLAV …	dengue virus type 1
HASPIN	HYAWKTIAMVL	T1294	Genome polyprotein	NA	tr|A0A0A8IBD9|A0A0A8IBD9_9FLAV Genome polyprotein OS=dengue virus type 1 OX=11053 PE=4 SV=1;tr|A0A0B6VN72|A0A0B6VN72_9FLAV Genome polyprotein OS=dengue virus type 1 OX=11053 PE=4 SV=1;tr|A0A0E3JBZ6|A0A0E3JBZ6_9FLAV Genome polyprotein OS=dengue virus type 1 OX=11053 PE=4 SV=2;tr|A0A1B3B5X8|A0A1B3B5X8_9FLAV Genome polyprotein OS=dengue virus type 1 OX=11053 PE=4 SV=1;tr|A0A1B3B5Y0|A0A1B3B5Y0_9FLAV …	dengue virus type 1
HASPIN	HCAWKTIAMVL	T1294	Genome polyprotein	NA	tr|A0A1X9PLP1|A0A1X9PLP1_9FLAV Genome polyprotein OS=dengue virus type 1 OX=11053 PE=4 SV=1;tr|A0A3G2LML2|A0A3G2LML2_9FLAV Genome polyprotein OS=dengue virus type 1 OX=11053 PE=4 SV=1;tr|A0A6B7HYE2|A0A6B7HYE2_9FLAV Genome polyprotein OS=dengue virus type 1 OX=11053 GN=POLY PE=4 SV=1;tr|A0A6B9QPH4|A0A6B9QPH4_9FLAV Genome polyprotein OS=dengue virus type 1 OX=11053 GN=POLY PE=4 SV=1	dengue virus type 1
HASPIN	HCAWKTIATVL	T1294	Genome polyprotein	NA	tr|A0A678XCK8|A0A678XCK8_9FLAV Genome polyprotein OS=dengue virus type 1 OX=11053 GN=POLY PE=4 SV=1;tr|A0A678XD31|A0A678XD31_9FLAV Genome polyprotein OS=dengue virus type 1 OX=11053 GN=POLY PE=4 SV=1	dengue virus type 1
HASPIN	MAMILSIVSLL	S1294	Genome polyprotein	NA	tr|A0A0B4L366|A0A0B4L366_9FLAV Genome polyprotein OS=dengue virus type 1 OX=11053 PE=4 SV=1;tr|A0A1Z1BCL7|A0A1Z1BCL7_9FLAV Genome polyprotein OS=dengue virus type 1 OX=11053 PE=4 SV=1;tr|A0A1Z1BLZ3|A0A1Z1BLZ3_9FLAV Genome polyprotein OS=dengue virus type 1 OX=11053 PE=4 SV=1;tr|A0A2P1G6C4|A0A2P1G6C4_9FLAV Genome polyprotein OS=dengue virus type 1 OX=11053 PE=4 SV=1;tr|A0A3G2YW65|A0A3G2YW65_9FLAV …	dengue virus type 1
HASPIN	DYAWKTIAMIL	T1294	Genome polyprotein	NA	tr|I6XRL0|I6XRL0_9FLAV Genome polyprotein OS=dengue virus type 1 OX=11053 PE=4 SV=1;tr|I6YCS4|I6YCS4_9FLAV Genome polyprotein OS=dengue virus type 1 OX=11053 PE=4 SV=1;tr|I6YKY3|I6YKY3_9FLAV Genome polyprotein OS=dengue virus type 1 OX=11053 PE=4 SV=1	dengue virus type 1
EIF2AK1	HHAWKTMAMIL	T1294	Genome polyprotein	NA	tr|H9BPV9|H9BPV9_9FLAV Genome polyprotein OS=dengue virus type 1 OX=11053 PE=4 SV=1;tr|H9BPW0|H9BPW0_9FLAV Genome polyprotein OS=dengue virus type 1 OX=11053 PE=4 SV=1	dengue virus type 1
HASPIN	TAMVLSIASLS	S1295	Genome polyprotein	NA	tr|A0A7G5M4I4|A0A7G5M4I4_9FLAV Genome polyprotein (Fragment) OS=dengue virus type 1 OX=11053 GN=POLY PE=4 SV=1;tr|A0A7G5M4J2|A0A7G5M4J2_9FLAV Genome polyprotein (Fragment) OS=dengue virus type 1 OX=11053 GN=POLY PE=4 SV=1;tr|A0A7G5M4J8|A0A7G5M4J8_9FLAV Genome polyprotein (Fragment) OS=dengue virus type 1 OX=11053 GN=POLY PE=4 SV=1;tr|A0A7G5M4J9|A0A7G5M4J9_9FLAV Genome polyprotein (Fragment) OS=de…	dengue virus type 1
HASPIN	MAMVLSIISLF	S1295	Genome polyprotein	NA	tr|A0A7G5M4I9|A0A7G5M4I9_9FLAV Genome polyprotein (Fragment) OS=dengue virus type 1 OX=11053 GN=POLY PE=4 SV=1;tr|B1PNR8|B1PNR8_9FLAV Genome polyprotein OS=dengue virus type 1 OX=11053 PE=4 SV=1;tr|Q2TPE9|Q2TPE9_9FLAV Genome polyprotein OS=dengue virus type 1 OX=11053 PE=4 SV=1;tr|Q2TPF0|Q2TPF0_9FLAV Genome polyprotein OS=dengue virus type 1 OX=11053 PE=4 SV=1;tr|W0LLE6|W0LLE6_9FLAV Genome polypr…	dengue virus type 1
EEF2K,MAPK9	TPQAPTTEIQL	T170	Genome polyprotein	Electron microscopy (1)	tr|A0A023Q271|A0A023Q271_9FLAV Genome polyprotein (Fragment) OS=dengue virus type 1 OX=11053 PE=4 SV=1;tr|A0A023Q290|A0A023Q290_9FLAV Genome polyprotein OS=dengue virus type 1 OX=11053 PE=4 SV=1;tr|A0A023Q349|A0A023Q349_9FLAV Genome polyprotein OS=dengue virus type 1 OX=11053 GN=POLY PE=4 SV=1;tr|A0A023Q404|A0A023Q404_9FLAV Genome polyprotein (Fragment) OS=dengue virus type 1 OX=11053 PE=4 SV=1;t…	dengue virus type 1
HASPIN	MAMVLSIVSLX	S1299	Genome polyprotein	NA	tr|A0A6G5RT57|A0A6G5RT57_9FLAV Genome polyprotein OS=dengue virus type 1 OX=11053 GN=POLY PE=4 SV=1	dengue virus type 1
HASPIN	MAMVLSIVSLL	S1299	Genome polyprotein	NA	tr|A0A0E3JBZ5|A0A0E3JBZ5_9FLAV Genome polyprotein OS=dengue virus type 1 OX=11053 PE=4 SV=2;tr|A0A3G1KIH5|A0A3G1KIH5_9FLAV Genome polyprotein OS=dengue virus type 1 OX=11053 PE=4 SV=1;tr|A0A3G1KIK4|A0A3G1KIK4_9FLAV Genome polyprotein OS=dengue virus type 1 OX=11053 PE=4 SV=1;tr|A0A3S6I2N9|A0A3S6I2N9_9FLAV Genome polyprotein OS=dengue virus type 1 OX=11053 PE=4 SV=1;tr|A0A3S6I2Z2|A0A3S6I2Z2_9FLAV …	dengue virus type 1
HASPIN	MAMVLSIVSLI	S1300	Genome polyprotein	NA	tr|A0A023Q349|A0A023Q349_9FLAV Genome polyprotein OS=dengue virus type 1 OX=11053 GN=POLY PE=4 SV=1;tr|A0A1B3B5X2|A0A1B3B5X2_9FLAV Genome polyprotein OS=dengue virus type 1 OX=11053 PE=4 SV=1;tr|A0A1P8KID4|A0A1P8KID4_9FLAV Genome polyprotein OS=dengue virus type 1 OX=11053 PE=4 SV=1;tr|A0A1P8KID6|A0A1P8KID6_9FLAV Genome polyprotein OS=dengue virus type 1 OX=11053 PE=4 SV=1;tr|A0A1S6GL15|A0A1S6GL1…	dengue virus type 1
HASPIN	MAMVLSIVSLS	S1300	Genome polyprotein	NA	tr|A0A067XG27|A0A067XG27_9FLAV Genome polyprotein OS=dengue virus type 1 OX=11053 PE=4 SV=1	dengue virus type 1
HASPIN	MAMILSIVSLF	S1300	Genome polyprotein	NA	sp|P17763|POLG_DEN1W Genome polyprotein OS=Dengue virus type 1 (strain Nauru/West Pac/1974) OX=11059 PE=1 SV=2;tr|A0A088MS18|A0A088MS18_9FLAV Genome polyprotein OS=dengue virus type 1 OX=11053 PE=4 SV=1;tr|A0A0B4L2V5|A0A0B4L2V5_9FLAV Genome polyprotein OS=dengue virus type 1 OX=11053 PE=4 SV=1;tr|A0A0B4L2X9|A0A0B4L2X9_9FLAV Genome polyprotein OS=dengue virus type 1 OX=11053 PE=4 SV=1;tr|A0A0B4L35…	dengue virus type 1
HASPIN	TAMALSIVSLF	S1300	Genome polyprotein	NA	tr|A0A0A7AAT8|A0A0A7AAT8_9FLAV Genome polyprotein OS=dengue virus type 1 OX=11053 PE=4 SV=1;tr|A0A0A7AAU0|A0A0A7AAU0_9FLAV Genome polyprotein OS=dengue virus type 1 OX=11053 PE=4 SV=1;tr|A0A0A7AAU3|A0A0A7AAU3_9FLAV Genome polyprotein OS=dengue virus type 1 OX=11053 PE=4 SV=1;tr|A0A0A7AAU6|A0A0A7AAU6_9FLAV Genome polyprotein OS=dengue virus type 1 OX=11053 PE=4 SV=1;tr|A0A0A7AB20|A0A0A7AB20_9FLAV …	dengue virus type 1
HASPIN	TAMALSIISLF	S1300	Genome polyprotein	NA	tr|A0A0A7AAU1|A0A0A7AAU1_9FLAV Genome polyprotein OS=dengue virus type 1 OX=11053 PE=4 SV=1;tr|A0A0A7AAU4|A0A0A7AAU4_9FLAV Genome polyprotein OS=dengue virus type 1 OX=11053 PE=4 SV=1;tr|A0A0A7AAU5|A0A0A7AAU5_9FLAV Genome polyprotein OS=dengue virus type 1 OX=11053 PE=4 SV=1;tr|A0A0A7AB25|A0A0A7AB25_9FLAV Genome polyprotein OS=dengue virus type 1 OX=11053 PE=4 SV=1;tr|A0A0A7AB27|A0A0A7AB27_9FLAV …	dengue virus type 1
HASPIN	IAMVLSIISLF	S1300	Genome polyprotein	NA	tr|A0A0E3GII3|A0A0E3GII3_9FLAV Genome polyprotein OS=dengue virus type 1 OX=11053 PE=4 SV=2	dengue virus type 1
HASPIN	MAMILSIISLF	S1300	Genome polyprotein	NA	tr|A0A140JW80|A0A140JW80_9FLAV Genome polyprotein OS=dengue virus type 1 OX=11053 PE=4 SV=1;tr|A0A7S5ZWL5|A0A7S5ZWL5_9FLAV Genome polyprotein OS=dengue virus type 1 OX=11053 GN=POLY PE=4 SV=1;tr|A0A7S5ZWS2|A0A7S5ZWS2_9FLAV Genome polyprotein OS=dengue virus type 1 OX=11053 GN=POLY PE=4 SV=1;tr|A0A7S5ZX78|A0A7S5ZX78_9FLAV Genome polyprotein OS=dengue virus type 1 OX=11053 GN=POLY PE=4 SV=1	dengue virus type 1
HASPIN	VAMVLSIVSLF	S1300	Genome polyprotein	NA	tr|A0A1S6GL02|A0A1S6GL02_9FLAV Genome polyprotein OS=dengue virus type 1 OX=11053 PE=4 SV=1;tr|A0A384ZKC9|A0A384ZKC9_9FLAV Genome polyprotein OS=dengue virus type 1 OX=11053 PE=4 SV=1;tr|B5AGU1|B5AGU1_9FLAV Genome polyprotein OS=dengue virus type 1 OX=11053 GN=gene PE=4 SV=1	dengue virus type 1
HASPIN	MAMLLSIVSLF	S1300	Genome polyprotein	NA	tr|A0A5H2VKE0|A0A5H2VKE0_9FLAV Genome polyprotein OS=dengue virus type 1 OX=11053 PE=4 SV=1	dengue virus type 1
HASPIN	IAMVLSIVSLL	S1300	Genome polyprotein	NA	tr|A0A5P8TXZ5|A0A5P8TXZ5_9FLAV Genome polyprotein OS=dengue virus type 1 OX=11053 GN=POLY PE=4 SV=1;tr|A0A678X772|A0A678X772_9FLAV Genome polyprotein OS=dengue virus type 1 OX=11053 GN=POLY PE=4 SV=1;tr|A0A6B9Q7B4|A0A6B9Q7B4_9FLAV Genome polyprotein OS=dengue virus type 1 OX=11053 GN=POLY PE=4 SV=1;tr|A0A874LLE4|A0A874LLE4_9FLAV Genome polyprotein OS=dengue virus type 1 OX=11053 GN=POLY PE=4 SV=1	dengue virus type 1
HASPIN	IATVLSIVSLF	S1300	Genome polyprotein	NA	tr|A0A678XCK8|A0A678XCK8_9FLAV Genome polyprotein OS=dengue virus type 1 OX=11053 GN=POLY PE=4 SV=1;tr|A0A678XD31|A0A678XD31_9FLAV Genome polyprotein OS=dengue virus type 1 OX=11053 GN=POLY PE=4 SV=1	dengue virus type 1
HASPIN	IAMVLSIASLF	S1300	Genome polyprotein	NA	tr|A0A6B7HYG6|A0A6B7HYG6_9FLAV Genome polyprotein OS=dengue virus type 1 OX=11053 GN=POLY PE=4 SV=1	dengue virus type 1
HASPIN	MTMVISILSLF	S1300	Genome polyprotein	NA	tr|A0A6B9QSK6|A0A6B9QSK6_9FLAV Genome polyprotein OS=dengue virus type 1 OX=11053 GN=POLY PE=4 SV=1	dengue virus type 1
HASPIN	TAMVLSIISLF	S1300	Genome polyprotein	NA	tr|A0A7G5M4J7|A0A7G5M4J7_9FLAV Genome polyprotein (Fragment) OS=dengue virus type 1 OX=11053 GN=POLY PE=4 SV=1	dengue virus type 1
HASPIN	MAMVLSIASLS	S1300	Genome polyprotein	NA	tr|A0A7G5M4K0|A0A7G5M4K0_9FLAV Genome polyprotein (Fragment) OS=dengue virus type 1 OX=11053 GN=POLY PE=4 SV=1	dengue virus type 1
HASPIN	TALVLSIASLS	S1300	Genome polyprotein	NA	tr|A0A7G5M4M5|A0A7G5M4M5_9FLAV Genome polyprotein (Fragment) OS=dengue virus type 1 OX=11053 GN=POLY PE=4 SV=1	dengue virus type 1
HASPIN	MAMILSITSLF	S1300	Genome polyprotein	NA	tr|A0A7S5ZX73|A0A7S5ZX73_9FLAV Genome polyprotein (Fragment) OS=dengue virus type 1 OX=11053 GN=POLY PE=4 SV=1;tr|A0A7S5ZXK8|A0A7S5ZXK8_9FLAV Genome polyprotein OS=dengue virus type 1 OX=11053 GN=POLY PE=4 SV=1	dengue virus type 1
HASPIN	MAMTLSIVSLF	S1300	Genome polyprotein	NA	tr|A0A7S5ZXI3|A0A7S5ZXI3_9FLAV Genome polyprotein OS=dengue virus type 1 OX=11053 GN=POLY PE=4 SV=1;tr|A0A7S6CYG0|A0A7S6CYG0_9FLAV Genome polyprotein OS=dengue virus type 1 OX=11053 GN=POLY PE=4 SV=1;tr|A0S5S8|A0S5S8_9FLAV Genome polyprotein OS=dengue virus type 1 OX=11053 PE=4 SV=1;tr|Q3MV12|Q3MV12_9FLAV Genome polyprotein OS=dengue virus type 1 OX=11053 PE=4 SV=1	dengue virus type 1
HASPIN	MAMXLSIXSLF	S1300	Genome polyprotein	NA	tr|A0A7S6CZ87|A0A7S6CZ87_9FLAV Genome polyprotein OS=dengue virus type 1 OX=11053 GN=POLY PE=4 SV=1	dengue virus type 1
HASPIN	MAMALSIVXXX	S1300	Genome polyprotein	NA	tr|A0A872NHQ2|A0A872NHQ2_9FLAV Genome polyprotein (Fragment) OS=dengue virus type 1 OX=11053 GN=POLY PE=4 SV=1	dengue virus type 1
HASPIN	MAMVLSIVSFF	S1300	Genome polyprotein	NA	tr|A0A878I1F0|A0A878I1F0_9FLAV Genome polyprotein OS=dengue virus type 1 OX=11053 GN=POLY PE=4 SV=1	dengue virus type 1
HASPIN	MAMVLSIVSLT	S1300	Genome polyprotein	NA	tr|A0A8E4QLH0|A0A8E4QLH0_9FLAV Genome polyprotein OS=dengue virus type 1 OX=11053 GN=POLY PE=4 SV=1;tr|A0A8E4VS29|A0A8E4VS29_9FLAV Genome polyprotein OS=dengue virus type 1 OX=11053 GN=POLY PE=4 SV=1	dengue virus type 1
HASPIN	LAMVLSIVSLF	S1300	Genome polyprotein	NA	tr|A9LIH9|A9LIH9_9FLAV Genome polyprotein OS=dengue virus type 1 OX=11053 PE=4 SV=1	dengue virus type 1
HASPIN	TAMALSIVSLL	S1300	Genome polyprotein	NA	tr|B2LYI4|B2LYI4_9FLAV Genome polyprotein OS=dengue virus type 1 OX=11053 PE=4 SV=1	dengue virus type 1
HASPIN	AAMALSIVSLF	S1300	Genome polyprotein	NA	tr|B5M990|B5M990_9FLAV Genome polyprotein OS=dengue virus type 1 OX=11053 PE=4 SV=1	dengue virus type 1
HASPIN	TAMLLSIVSLF	S1300	Genome polyprotein	NA	tr|B9W1A0|B9W1A0_9FLAV Genome polyprotein OS=dengue virus type 1 OX=11053 PE=4 SV=1	dengue virus type 1
HASPIN	MAMTLSIVSLL	S1300	Genome polyprotein	NA	tr|H2D5M6|H2D5M6_9FLAV Genome polyprotein OS=dengue virus type 1 OX=11053 PE=4 SV=2	dengue virus type 1
HASPIN	IAMILSIVSLF	S1300	Genome polyprotein	NA	tr|I6XRL0|I6XRL0_9FLAV Genome polyprotein OS=dengue virus type 1 OX=11053 PE=4 SV=1;tr|I6YCS4|I6YCS4_9FLAV Genome polyprotein OS=dengue virus type 1 OX=11053 PE=4 SV=1;tr|I6YKY3|I6YKY3_9FLAV Genome polyprotein OS=dengue virus type 1 OX=11053 PE=4 SV=1	dengue virus type 1
HASPIN	TATVLSIVSLF	S1300	Genome polyprotein	NA	tr|Q8B647|Q8B647_9FLAV Genome polyprotein OS=dengue virus type 1 OX=11053 PE=4 SV=1;tr|U3LWK1|U3LWK1_9FLAV Genome polyprotein OS=dengue virus type 1 OX=11053 PE=4 SV=1;tr|U3LWK2|U3LWK2_9FLAV Genome polyprotein OS=dengue virus type 1 OX=11053 PE=4 SV=1;tr|U3LWT7|U3LWT7_9FLAV Genome polyprotein OS=dengue virus type 1 OX=11053 PE=4 SV=1;tr|U3LWT8|U3LWT8_9FLAV Genome polyprotein OS=dengue virus type …	dengue virus type 1
HASPIN	AVGIVSILLSA	S1300	Genome polyprotein	NA	tr|C3VNI0|C3VNI0_9FLAV Genome polyprotein OS=dengue virus type 1 OX=11053 PE=4 SV=1;tr|C3VX89|C3VX89_9FLAV Genome polyprotein OS=dengue virus type 1 OX=11053 PE=4 SV=1;tr|C3VX95|C3VX95_9FLAV Genome polyprotein OS=dengue virus type 1 OX=11053 PE=4 SV=1;tr|C3VX97|C3VX97_9FLAV Genome polyprotein OS=dengue virus type 1 OX=11053 PE=4 SV=1;tr|C5MSX8|C5MSX8_9FLAV Genome polyprotein OS=dengue virus type …	dengue virus type 1
EEF2K,MAPK9	SIASLSPLCLS	S1300	Genome polyprotein	NA	tr|A0A7G5M4I4|A0A7G5M4I4_9FLAV Genome polyprotein (Fragment) OS=dengue virus type 1 OX=11053 GN=POLY PE=4 SV=1;tr|A0A7G5M4J2|A0A7G5M4J2_9FLAV Genome polyprotein (Fragment) OS=dengue virus type 1 OX=11053 GN=POLY PE=4 SV=1;tr|A0A7G5M4J8|A0A7G5M4J8_9FLAV Genome polyprotein (Fragment) OS=dengue virus type 1 OX=11053 GN=POLY PE=4 SV=1;tr|A0A7G5M4J9|A0A7G5M4J9_9FLAV Genome polyprotein (Fragment) OS=de…	dengue virus type 1
EEF2K,MAPK9	SIVSLTPLCLS	T1305	Genome polyprotein	NA	tr|A0A8E4QLH0|A0A8E4QLH0_9FLAV Genome polyprotein OS=dengue virus type 1 OX=11053 GN=POLY PE=4 SV=1;tr|A0A8E4VS29|A0A8E4VS29_9FLAV Genome polyprotein OS=dengue virus type 1 OX=11053 GN=POLY PE=4 SV=1	dengue virus type 1
CDK9,CLK3,EEF2K,MAP2K1,MAP2K7,MAPK9	QERGKSPXXKT	S135	Genome polyprotein	NA	tr|A0A6G5RT57|A0A6G5RT57_9FLAV Genome polyprotein OS=dengue virus type 1 OX=11053 GN=POLY PE=4 SV=1	dengue virus type 1
EEF2K,MAPK9	VSLFPSCLSTT	S1307	Genome polyprotein	NA	tr|A0MSJ9|A0MSJ9_9FLAV Genome polyprotein OS=dengue virus type 1 OX=11053 PE=4 SV=1	dengue virus type 1
MAP2K1	DARTYSDPLAL	S1311	Genome polyprotein	NA	sp|P17763|POLG_DEN1W Genome polyprotein OS=Dengue virus type 1 (strain Nauru/West Pac/1974) OX=11059 PE=1 SV=2;sp|P27909|POLG_DEN1B Genome polyprotein OS=Dengue virus type 1 (strain Brazil/97-11/1997) OX=408685 PE=1 SV=2;sp|P33478|POLG_DEN1S Genome polyprotein OS=Dengue virus type 1 (strain Singapore/S275/1990) OX=33741 PE=1 SV=2;tr|A0A023Q290|A0A023Q290_9FLAV Genome polyprotein OS=dengue virus t…	dengue virus type 1
EIF2AK1	HHENLTYSLIF	T136	Polyprotein	NA	tr|A0A7T5QZI2|A0A7T5QZI2_9FLAV Polyprotein (Fragment) OS=dengue virus type 1 OX=11053 GN=POLY PE=4 SV=1	dengue virus type 1
EEF2K,MAPK9	KVDTRTPGAKR	T1327	Genome polyprotein	NA	tr|W0LMA9|W0LMA9_9FLAV Genome polyprotein (Fragment) OS=dengue virus type 1 OX=11053 PE=4 SV=1	dengue virus type 1
HASPIN	TSGTTTIFAGY	T18	Genome polyprotein	NA	tr|W0LHI9|W0LHI9_9FLAV Genome polyprotein (Fragment) OS=dengue virus type 1 OX=11053 PE=4 SV=1	dengue virus type 1
HASPIN	TPGTTTIFAGH	T18	Envelope protein	NA	tr|A0A097P725|A0A097P725_9FLAV Envelope protein (Fragment) OS=dengue virus type 1 OX=11053 PE=4 SV=1;tr|Q2XRK1|Q2XRK1_9FLAV Genome polyprotein (Fragment) OS=dengue virus type 1 OX=11053 PE=4 SV=1	dengue virus type 1
HASPIN	TSGTITIFVGH	T18	Envelope protein	NA	tr|A0A097P742|A0A097P742_9FLAV Envelope protein (Fragment) OS=dengue virus type 1 OX=11053 PE=4 SV=1	dengue virus type 1
HASPIN	TPGTTTIFAGR	T18	Envelope protein	NA	tr|A0A097P743|A0A097P743_9FLAV Envelope protein (Fragment) OS=dengue virus type 1 OX=11053 PE=4 SV=1	dengue virus type 1
HASPIN,LIMK1	ERSTGTIWVYV	T18	Polyprotein	NA	tr|A0A7T5QZI0|A0A7T5QZI0_9FLAV Polyprotein (Fragment) OS=dengue virus type 1 OX=11053 GN=POLY PE=4 SV=1	dengue virus type 1
EEF2K,MAPK9	FGCKPSTMFLI	S1331	Genome polyprotein	NA	tr|D1LTZ5|D1LTZ5_9FLAV Genome polyprotein OS=dengue virus type 1 OX=11053 PE=4 SV=1;tr|W5ZQQ4|W5ZQQ4_9FLAV Genome polyprotein OS=dengue virus type 1 OX=11053 PE=4 SV=1	dengue virus type 1
HASPIN	FKKGSSIGKMF	S138	Genome polyprotein	NA	sp|P17763|POLG_DEN1W Genome polyprotein OS=Dengue virus type 1 (strain Nauru/West Pac/1974) OX=11059 PE=1 SV=2;sp|P27909|POLG_DEN1B Genome polyprotein OS=Dengue virus type 1 (strain Brazil/97-11/1997) OX=408685 PE=1 SV=2;sp|P27912|POLG_DEN1A Genome polyprotein (Fragment) OS=Dengue virus type 1 (strain Thailand/AHF 82-80/1980) OX=11057 PE=3 SV=1;sp|P27913|POLG_DEN1C Genome polyprotein (Fragment) O…	dengue virus type 1
HASPIN	ENLEYTIVVTP	T138	Genome polyprotein	NA	tr|A0A7T0VVG2|A0A7T0VVG2_9FLAV Genome polyprotein (Fragment) OS=dengue virus type 1 OX=11053 GN=POLY PE=4 SV=1;tr|A0A7T0VVG8|A0A7T0VVG8_9FLAV Genome polyprotein (Fragment) OS=dengue virus type 1 OX=11053 GN=POLY PE=4 SV=1;tr|A0A7T0VVG9|A0A7T0VVG9_9FLAV Genome polyprotein (Fragment) OS=dengue virus type 1 OX=11053 GN=POLY PE=4 SV=1;tr|A0A7T0VVH0|A0A7T0VVH0_9FLAV Genome polyprotein (Fragment) OS=de…	dengue virus type 1
HASPIN	ENLEYTIVITP	T138	Genome polyprotein	NA	tr|A0A141QRV9|A0A141QRV9_9FLAV Genome polyprotein (Fragment) OS=dengue virus type 1 OX=11053 PE=4 SV=1;tr|A0A141QRW0|A0A141QRW0_9FLAV Genome polyprotein (Fragment) OS=dengue virus type 1 OX=11053 PE=4 SV=1;tr|A0A141QRW1|A0A141QRW1_9FLAV Genome polyprotein (Fragment) OS=dengue virus type 1 OX=11053 PE=4 SV=1;tr|A0A141QRW2|A0A141QRW2_9FLAV Genome polyprotein (Fragment) OS=dengue virus type 1 OX=110…	dengue virus type 1
HASPIN	ENLKYSIIVTV	S138	Genome polyprotein	NA	tr|A0A173H1V1|A0A173H1V1_9FLAV Genome polyprotein (Fragment) OS=dengue virus type 1 OX=11053 PE=4 SV=1;tr|A0A1V1FH18|A0A1V1FH18_9FLAV Genome polyprotein (Fragment) OS=dengue virus type 1 OX=11053 GN=E PE=4 SV=1;tr|A0A2D0VLL9|A0A2D0VLL9_9FLAV Genome polyprotein (Fragment) OS=dengue virus type 1 OX=11053 PE=4 SV=1;tr|A0A2D0VLP5|A0A2D0VLP5_9FLAV Genome polyprotein (Fragment) OS=dengue virus type 1 O…	dengue virus type 1
EEF2K,MAPK9	STCAPSLRWIW	S139	Capsid premembrane protein	NA	tr|A0A2D2BF51|A0A2D2BF51_9FLAV Capsid premembrane protein (Fragment) OS=dengue virus type 1 OX=11053 PE=4 SV=1	dengue virus type 1
HASPIN	EMVLLTIKEKS	T139	Genome polyprotein	NA	tr|A0A5C1IU85|A0A5C1IU85_9FLAV Genome polyprotein (Fragment) OS=dengue virus type 1 OX=11053 PE=4 SV=1;tr|A0A5H2VE94|A0A5H2VE94_9FLAV Genome polyprotein OS=dengue virus type 1 OX=11053 PE=4 SV=1;tr|A0A7U3N2W9|A0A7U3N2W9_9FLAV Genome polyprotein (Fragment) OS=dengue virus type 1 OX=11053 GN=POLY PE=4 SV=1	dengue virus type 1
EEF2K,MAPK9	KDVFFTPPEKC	T1353	Genome polyprotein	NA	sp|P17763|POLG_DEN1W Genome polyprotein OS=Dengue virus type 1 (strain Nauru/West Pac/1974) OX=11059 PE=1 SV=2;sp|P33478|POLG_DEN1S Genome polyprotein OS=Dengue virus type 1 (strain Singapore/S275/1990) OX=33741 PE=1 SV=2;tr|A0A067XG26|A0A067XG26_9FLAV Genome polyprotein OS=dengue virus type 1 OX=11053 PE=4 SV=1;tr|A0A067XG27|A0A067XG27_9FLAV Genome polyprotein OS=dengue virus type 1 OX=11053 PE=…	dengue virus type 1
EEF2K,MAPK9	IDDPDTPECPD	T140	Nonstructural protein NS1	NA	tr|A0A0D3QY38|A0A0D3QY38_9FLAV Nonstructural protein NS1 (Fragment) OS=dengue virus type 1 OX=11053 PE=4 SV=1	dengue virus type 1
EEF2K,MAPK9	IDGPNTPECPD	T140	Nonstructural protein 1	NA	sp|P17763|POLG_DEN1W Genome polyprotein OS=Dengue virus type 1 (strain Nauru/West Pac/1974) OX=11059 PE=1 SV=2;tr|A0A023Q290|A0A023Q290_9FLAV Genome polyprotein OS=dengue virus type 1 OX=11053 PE=4 SV=1;tr|A0A023Q349|A0A023Q349_9FLAV Genome polyprotein OS=dengue virus type 1 OX=11053 GN=POLY PE=4 SV=1;tr|A0A067XG30|A0A067XG30_9FLAV Genome polyprotein OS=dengue virus type 1 OX=11053 PE=4 SV=1;tr|A…	dengue virus type 1
HASPIN	GVGIVSILLGA	S1360	Genome polyprotein	NA	tr|A0A343TA26|A0A343TA26_9FLAV Genome polyprotein OS=dengue virus type 1 OX=11053 PE=4 SV=1	dengue virus type 1
HASPIN	AVGMVSILLSS	S1360	Genome polyprotein	NA	tr|A0A384ZKB8|A0A384ZKB8_9FLAV Genome polyprotein OS=dengue virus type 1 OX=11053 PE=4 SV=1	dengue virus type 1
HASPIN	AVGIVSILLSP	S1360	Genome polyprotein	NA	tr|A0A3G2LML2|A0A3G2LML2_9FLAV Genome polyprotein OS=dengue virus type 1 OX=11053 PE=4 SV=1;tr|A0A4Y5RD37|A0A4Y5RD37_9FLAV Genome polyprotein (Fragment) OS=dengue virus type 1 OX=11053 GN=POLY PE=4 SV=1;tr|A0A4Y5RD49|A0A4Y5RD49_9FLAV Genome polyprotein (Fragment) OS=dengue virus type 1 OX=11053 GN=POLY PE=4 SV=1;tr|A0A4Y5RD56|A0A4Y5RD56_9FLAV Genome polyprotein (Fragment) OS=dengue virus type 1 O…	dengue virus type 1
HASPIN	TNGIVSILLSS	S1360	Genome polyprotein	NA	tr|A0A7T3R0L6|A0A7T3R0L6_9FLAV Genome polyprotein OS=dengue virus type 1 OX=11053 GN=POLY PE=4 SV=1	dengue virus type 1
HASPIN	AVGIASILLSS	S1360	Genome polyprotein	NA	tr|U3N2J1|U3N2J1_9FLAV Genome polyprotein OS=dengue virus type 1 OX=11053 PE=4 SV=1;tr|W5ZQR9|W5ZQR9_9FLAV Genome polyprotein (Fragment) OS=dengue virus type 1 OX=11053 PE=2 SV=1	dengue virus type 1
EEF2K,MAPK9	VSILLSPLLKN	S1364	Genome polyprotein	NA	tr|A0A3G2LML2|A0A3G2LML2_9FLAV Genome polyprotein OS=dengue virus type 1 OX=11053 PE=4 SV=1;tr|A0A4Y5RD37|A0A4Y5RD37_9FLAV Genome polyprotein (Fragment) OS=dengue virus type 1 OX=11053 GN=POLY PE=4 SV=1;tr|A0A4Y5RD49|A0A4Y5RD49_9FLAV Genome polyprotein (Fragment) OS=dengue virus type 1 OX=11053 GN=POLY PE=4 SV=1;tr|A0A4Y5RD56|A0A4Y5RD56_9FLAV Genome polyprotein (Fragment) OS=dengue virus type 1 O…	dengue virus type 1
EEF2K,MAPK9	SILLSSPLKND	S1365	Genome polyprotein	NA	tr|G3KFK2|G3KFK2_9FLAV Genome polyprotein OS=dengue virus type 1 OX=11053 PE=4 SV=1	dengue virus type 1
EEF2K	PKNVQTTPGVF	T1374	Genome polyprotein	NA	tr|A0A6G5X370|A0A6G5X370_9FLAV Genome polyprotein (Fragment) OS=dengue virus type 1 OX=11053 GN=POLY PE=4 SV=1	dengue virus type 1
EEF2K,MAPK9	KNVQTTPGVFK	T1375	Genome polyprotein	NA	tr|A0A6G5X370|A0A6G5X370_9FLAV Genome polyprotein (Fragment) OS=dengue virus type 1 OX=11053 GN=POLY PE=4 SV=1	dengue virus type 1
CDC7	YSVIVTVHTGN	T142	Genome polyprotein	NA	tr|A0A4D6NWD0|A0A4D6NWD0_9FLAV Genome polyprotein (Fragment) OS=dengue virus type 1 OX=11053 GN=POLY PE=4 SV=1;tr|A0A678X743|A0A678X743_9FLAV Genome polyprotein OS=dengue virus type 1 OX=11053 PE=4 SV=1;tr|A0A6B7HXN4|A0A6B7HXN4_9FLAV Genome polyprotein OS=dengue virus type 1 OX=11053 GN=POLY PE=4 SV=1;tr|I3QCF5|I3QCF5_9FLAV Genome polyprotein (Fragment) OS=dengue virus type 1 OX=11053 PE=4 SV=1;t…	dengue virus type 1
CDC7	YTVVVTVHNGN	T142	Genome polyprotein	NA	tr|A0A7D6VLQ5|A0A7D6VLQ5_9FLAV Genome polyprotein (Fragment) OS=dengue virus type 1 OX=11053 GN=POLY PE=4 SV=1;tr|A0A7D6VMS6|A0A7D6VMS6_9FLAV Genome polyprotein (Fragment) OS=dengue virus type 1 OX=11053 GN=POLY PE=4 SV=1;tr|A0A7D6VN29|A0A7D6VN29_9FLAV Genome polyprotein (Fragment) OS=dengue virus type 1 OX=11053 GN=POLY PE=4 SV=1;tr|A0A7D6VR11|A0A7D6VR11_9FLAV Genome polyprotein (Fragment) OS=de…	dengue virus type 1
CDC7	FSVIVTVPPGN	T142	Polyprotein	NA	tr|A0A7T5QZG5|A0A7T5QZG5_9FLAV Polyprotein (Fragment) OS=dengue virus type 1 OX=11053 GN=POLY PE=4 SV=1	dengue virus type 1
HASPIN	LLFKTSIGVNM	S142	Genome polyprotein	NA	tr|A0A7G5M4J1|A0A7G5M4J1_9FLAV Genome polyprotein (Fragment) OS=dengue virus type 1 OX=11053 GN=POLY PE=4 SV=1	dengue virus type 1
HASPIN	YSVIVTIHTGD	T142	Genome polyprotein	NA	tr|A0A139ZYQ0|A0A139ZYQ0_9FLAV Genome polyprotein OS=dengue virus type 1 OX=11053 PE=4 SV=1;tr|A0A140CQF7|A0A140CQF7_9FLAV Genome polyprotein (Fragment) OS=dengue virus type 1 OX=11053 PE=4 SV=1;tr|A0A140CQF8|A0A140CQF8_9FLAV Genome polyprotein (Fragment) OS=dengue virus type 1 OX=11053 PE=4 SV=1;tr|A0A2D0VLJ3|A0A2D0VLJ3_9FLAV Genome polyprotein (Fragment) OS=dengue virus type 1 OX=11053 PE=4 SV=…	dengue virus type 1
EEF2K,MAPK9	YTIVVTPHSGE	T142	Genome polyprotein	NA	tr|A0A7T0VVG2|A0A7T0VVG2_9FLAV Genome polyprotein (Fragment) OS=dengue virus type 1 OX=11053 GN=POLY PE=4 SV=1;tr|A0A7T0VVG8|A0A7T0VVG8_9FLAV Genome polyprotein (Fragment) OS=dengue virus type 1 OX=11053 GN=POLY PE=4 SV=1;tr|A0A7T0VVG9|A0A7T0VVG9_9FLAV Genome polyprotein (Fragment) OS=dengue virus type 1 OX=11053 GN=POLY PE=4 SV=1;tr|A0A7T0VVH0|A0A7T0VVH0_9FLAV Genome polyprotein (Fragment) OS=de…	dengue virus type 1
EEF2K,HASPIN,MAPK9	YTIVITPHSGE	T142	Genome polyprotein	NA	tr|A0A141QRV9|A0A141QRV9_9FLAV Genome polyprotein (Fragment) OS=dengue virus type 1 OX=11053 PE=4 SV=1;tr|A0A141QRW0|A0A141QRW0_9FLAV Genome polyprotein (Fragment) OS=dengue virus type 1 OX=11053 PE=4 SV=1;tr|A0A141QRW1|A0A141QRW1_9FLAV Genome polyprotein (Fragment) OS=dengue virus type 1 OX=11053 PE=4 SV=1;tr|A0A141QRW2|A0A141QRW2_9FLAV Genome polyprotein (Fragment) OS=dengue virus type 1 OX=110…	dengue virus type 1
HASPIN,ULK3	EELPDTIETLM	T1378	Genome polyprotein	NA	sp|P17763|POLG_DEN1W Genome polyprotein OS=Dengue virus type 1 (strain Nauru/West Pac/1974) OX=11059 PE=1 SV=2;sp|P27909|POLG_DEN1B Genome polyprotein OS=Dengue virus type 1 (strain Brazil/97-11/1997) OX=408685 PE=1 SV=2;sp|P33478|POLG_DEN1S Genome polyprotein OS=Dengue virus type 1 (strain Singapore/S275/1990) OX=33741 PE=1 SV=2;tr|A0A023Q290|A0A023Q290_9FLAV Genome polyprotein OS=dengue virus t…	dengue virus type 1
EEF2K,MAPK9	PGVFKTPEGEV	T1381	Genome polyprotein	NA	tr|A0A6G5X370|A0A6G5X370_9FLAV Genome polyprotein (Fragment) OS=dengue virus type 1 OX=11053 GN=POLY PE=4 SV=1	dengue virus type 1
MAST2	SSADLSLERAA	S1383	Genome polyprotein	NA	tr|A0A059PAS8|A0A059PAS8_9FLAV Genome polyprotein OS=dengue virus type 1 OX=11053 PE=4 SV=1;tr|A0A067XG33|A0A067XG33_9FLAV Genome polyprotein OS=dengue virus type 1 OX=11053 PE=4 SV=1;tr|A0A0G3VLL8|A0A0G3VLL8_9FLAV Genome polyprotein OS=dengue virus type 1 OX=11053 PE=4 SV=2;tr|A0A0H4AVE8|A0A0H4AVE8_9FLAV Genome polyprotein OS=dengue virus type 1 OX=11053 PE=4 SV=1;tr|A0A0K0PVE3|A0A0K0PVE3_9FLAV …	dengue virus type 1
MAST2	ACYDMSGSSAD	S1390	Genome polyprotein	NA	tr|A0A1S6GL02|A0A1S6GL02_9FLAV Genome polyprotein OS=dengue virus type 1 OX=11053 PE=4 SV=1	dengue virus type 1
EEF2K,MAPK9,MAST2	VISGSSPDLSL	S1393	Genome polyprotein	NA	tr|D1MCL4|D1MCL4_9FLAV Genome polyprotein OS=dengue virus type 1 OX=11053 PE=4 SV=1;tr|E2IV88|E2IV88_9FLAV Genome polyprotein OS=dengue virus type 1 OX=11053 PE=4 SV=1	dengue virus type 1
ACVR1	TMKERSWLVHK	S144	Genome polyprotein	NA	tr|A0A0A0RRJ6|A0A0A0RRJ6_9FLAV Genome polyprotein (Fragment) OS=dengue virus type 1 OX=11053 GN=E PE=4 SV=1;tr|A0A0C6F021|A0A0C6F021_9FLAV Genome polyprotein (Fragment) OS=dengue virus type 1 OX=11053 PE=4 SV=1;tr|A0A1P8AKA8|A0A1P8AKA8_9FLAV Genome polyprotein OS=dengue virus type 1 OX=11053 PE=4 SV=1;tr|A0A1R7T1G5|A0A1R7T1G5_9FLAV Genome polyprotein OS=dengue virus type 1 OX=11053 PE=4 SV=1;tr|A…	dengue virus type 1
ACVR1,EIF2AK1	TIKEKSWLVHK	S144	Genome polyprotein	NA	tr|A0A5C1IU85|A0A5C1IU85_9FLAV Genome polyprotein (Fragment) OS=dengue virus type 1 OX=11053 PE=4 SV=1;tr|A0A5H2VE94|A0A5H2VE94_9FLAV Genome polyprotein OS=dengue virus type 1 OX=11053 PE=4 SV=1;tr|A0A7U3N2W9|A0A7U3N2W9_9FLAV Genome polyprotein (Fragment) OS=dengue virus type 1 OX=11053 GN=POLY PE=4 SV=1	dengue virus type 1
HASPIN,MAST2	SSADLSIEKAA	S1397	Genome polyprotein	NA	tr|D1MCN8|D1MCN8_9FLAV Genome polyprotein OS=dengue virus type 1 OX=11053 PE=4 SV=1	dengue virus type 1
MAST2	SSTDLSLEKAA	S1397	Genome polyprotein	NA	tr|A0A2K9Y5S8|A0A2K9Y5S8_9FLAV Genome polyprotein OS=dengue virus type 1 OX=11053 PE=4 SV=1	dengue virus type 1
MAST2	SSADLSLEKVA	S1397	Genome polyprotein	NA	tr|A0A3G2YW67|A0A3G2YW67_9FLAV Genome polyprotein OS=dengue virus type 1 OX=11053 PE=4 SV=1;tr|D0EPH8|D0EPH8_9FLAV Genome polyprotein OS=dengue virus type 1 OX=11053 PE=4 SV=1	dengue virus type 1
MAST2	SSADLSLEKXA	S1397	Genome polyprotein	NA	tr|A0A7G5M4J8|A0A7G5M4J8_9FLAV Genome polyprotein (Fragment) OS=dengue virus type 1 OX=11053 GN=POLY PE=4 SV=1	dengue virus type 1
MAST2	NSADLSLEKAA	S1397	Genome polyprotein	NA	tr|A0A8E4VQT7|A0A8E4VQT7_9FLAV Genome polyprotein OS=dengue virus type 1 OX=11053 GN=POLY PE=4 SV=1;tr|D0EPL1|D0EPL1_9FLAV Genome polyprotein OS=dengue virus type 1 OX=11053 PE=4 SV=1	dengue virus type 1
MAST2	SSADLSLEKAT	S1397	Genome polyprotein	NA	tr|A0A8E4WNK2|A0A8E4WNK2_9FLAV Genome polyprotein OS=dengue virus type 1 OX=11053 GN=POLY PE=4 SV=1	dengue virus type 1
MAST2	SSADLSLEKPA	S1398	Genome polyprotein	NA	tr|A0A1R7T1H3|A0A1R7T1H3_9FLAV Genome polyprotein OS=dengue virus type 1 OX=11053 PE=4 SV=1	dengue virus type 1
EEF2K,MAST2	IVTAQTGDHHQ	T145	Genome polyprotein	NA	tr|A0A0N9HET1|A0A0N9HET1_9FLAV Genome polyprotein (Fragment) OS=dengue virus type 1 OX=11053 PE=4 SV=1;tr|G0ZJP1|G0ZJP1_9FLAV Genome polyprotein (Fragment) OS=dengue virus type 1 OX=11053 PE=4 SV=1	dengue virus type 1
HASPIN	GLGKTSIGLLC	S1409	Genome polyprotein	NA	sp|P17763|POLG_DEN1W Genome polyprotein OS=Dengue virus type 1 (strain Nauru/West Pac/1974) OX=11059 PE=1 SV=2;sp|P27909|POLG_DEN1B Genome polyprotein OS=Dengue virus type 1 (strain Brazil/97-11/1997) OX=408685 PE=1 SV=2;sp|P33478|POLG_DEN1S Genome polyprotein OS=Dengue virus type 1 (strain Singapore/S275/1990) OX=33741 PE=1 SV=2;tr|A0A023Q290|A0A023Q290_9FLAV Genome polyprotein OS=dengue virus t…	dengue virus type 1
EEF2K,MAPK9	EHSGPSHNILV	S1416	Genome polyprotein	NA	tr|D0EPJ7|D0EPJ7_9FLAV Genome polyprotein OS=dengue virus type 1 OX=11053 PE=4 SV=1;tr|D1MCU4|D1MCU4_9FLAV Genome polyprotein OS=dengue virus type 1 OX=11053 PE=4 SV=1	dengue virus type 1
HASPIN	SGASHSILVEV	S1418	Genome polyprotein	NA	tr|A0A1R7T1G3|A0A1R7T1G3_9FLAV Genome polyprotein OS=dengue virus type 1 OX=11053 PE=4 SV=1;tr|A0A1R7T1H7|A0A1R7T1H7_9FLAV Genome polyprotein OS=dengue virus type 1 OX=11053 PE=4 SV=1;tr|A0A346RQZ7|A0A346RQZ7_9FLAV Genome polyprotein OS=dengue virus type 1 OX=11053 PE=4 SV=1;tr|A0A386K0Y7|A0A386K0Y7_9FLAV Genome polyprotein (Fragment) OS=dengue virus type 1 OX=11053 PE=4 SV=1;tr|B1PNU2|B1PNU2_9FL…	dengue virus type 1
MAST2	IQDDGTMKIKD	T1422	Genome polyprotein	NA	tr|A0A1P8DVD1|A0A1P8DVD1_9FLAV Genome polyprotein OS=dengue virus type 1 OX=11053 PE=4 SV=1;tr|A0A2P1G6C4|A0A2P1G6C4_9FLAV Genome polyprotein OS=dengue virus type 1 OX=11053 PE=4 SV=1;tr|A0A384ZK94|A0A384ZK94_9FLAV Genome polyprotein OS=dengue virus type 1 OX=11053 PE=4 SV=1;tr|A0A3S6I0Q0|A0A3S6I0Q0_9FLAV Genome polyprotein OS=dengue virus type 1 OX=11053 PE=4 SV=1;tr|A0A678XBM1|A0A678XBM1_9FLAV …	dengue virus type 1
HASPIN	REDTLTILLKA	T1428	Genome polyprotein	NA	tr|A0A861B4E9|A0A861B4E9_9FLAV Genome polyprotein (Fragment) OS=dengue virus type 1 OX=11053 GN=POLY PE=4 SV=1	dengue virus type 1
HASPIN,LIMK1,MAST2	VQDDGTIEIKD	T1428	Genome polyprotein	NA	tr|W0LLA9|W0LLA9_9FLAV Genome polyprotein (Fragment) OS=dengue virus type 1 OX=11053 PE=4 SV=1	dengue virus type 1
MAST2	VQDDGTRKIKD	T1428	Genome polyprotein	NA	tr|A0A067XG30|A0A067XG30_9FLAV Genome polyprotein OS=dengue virus type 1 OX=11053 PE=4 SV=1	dengue virus type 1
MAST2	VQDDGTMRIKD	T1428	Genome polyprotein	NA	tr|A0A0A7AAT8|A0A0A7AAT8_9FLAV Genome polyprotein OS=dengue virus type 1 OX=11053 PE=4 SV=1;tr|A0A0A7AAU0|A0A0A7AAU0_9FLAV Genome polyprotein OS=dengue virus type 1 OX=11053 PE=4 SV=1;tr|A0A0A7AAU3|A0A0A7AAU3_9FLAV Genome polyprotein OS=dengue virus type 1 OX=11053 PE=4 SV=1;tr|A0A0A7AAU6|A0A0A7AAU6_9FLAV Genome polyprotein OS=dengue virus type 1 OX=11053 PE=4 SV=1;tr|A0A0A7AB20|A0A0A7AB20_9FLAV …	dengue virus type 1
MAST2	VRDDGTMRIKD	T1428	Genome polyprotein	NA	tr|A0A0A7AB82|A0A0A7AB82_9FLAV Genome polyprotein OS=dengue virus type 1 OX=11053 PE=4 SV=1	dengue virus type 1
MAST2	VQDDGTMKIRD	T1428	Genome polyprotein	NA	tr|A0A3G2LML2|A0A3G2LML2_9FLAV Genome polyprotein OS=dengue virus type 1 OX=11053 PE=4 SV=1;tr|W0LHG6|W0LHG6_9FLAV Genome polyprotein (Fragment) OS=dengue virus type 1 OX=11053 PE=4 SV=1	dengue virus type 1
MAST2	VQDDGTMKIKN	T1428	Genome polyprotein	NA	tr|A0A7G5M4J5|A0A7G5M4J5_9FLAV Genome polyprotein (Fragment) OS=dengue virus type 1 OX=11053 GN=POLY PE=4 SV=1;tr|A0A7G5M4J6|A0A7G5M4J6_9FLAV Genome polyprotein (Fragment) OS=dengue virus type 1 OX=11053 GN=POLY PE=4 SV=1;tr|C5MT26|C5MT26_9FLAV Genome polyprotein OS=dengue virus type 1 OX=11053 PE=4 SV=1;tr|G9IBF0|G9IBF0_9FLAV Genome polyprotein OS=dengue virus type 1 OX=11053 PE=4 SV=1	dengue virus type 1
MAST2	VQDDGTMKVKD	T1428	Genome polyprotein	NA	tr|A0A7G5M4J9|A0A7G5M4J9_9FLAV Genome polyprotein (Fragment) OS=dengue virus type 1 OX=11053 GN=POLY PE=4 SV=1	dengue virus type 1
EEF2K,MAPK9	LTIPPTAGILK	T19	Polyprotein	NA	tr|Q5YB29|Q5YB29_9FLAV Polyprotein (Fragment) OS=dengue virus type 1 OX=11053 PE=4 SV=1	dengue virus type 1
HASPIN,LIMK1	AWDFGSIGGLF	S19	Polyprotein	NA	tr|A0A075D2R3|A0A075D2R3_9FLAV Genome polyprotein OS=dengue virus type 1 OX=11053 PE=4 SV=1;tr|A0A075D2U3|A0A075D2U3_9FLAV Genome polyprotein OS=dengue virus type 1 OX=11053 PE=4 SV=1;tr|A0A0K1R536|A0A0K1R536_9FLAV Genome polyprotein (Fragment) OS=dengue virus type 1 OX=11053 PE=4 SV=1;tr|A0A0K1R542|A0A0K1R542_9FLAV Genome polyprotein (Fragment) OS=dengue virus type 1 OX=11053 PE=4 SV=1;tr|A0A0K1…	dengue virus type 1
ACVR1,MAST2	VQEDGTMKIKK	T1429	Genome polyprotein	NA	tr|A0A1R7T1H1|A0A1R7T1H1_9FLAV Genome polyprotein OS=dengue virus type 1 OX=11053 PE=4 SV=1	dengue virus type 1
HASPIN	GVXPLSIPATL	S1433	Genome polyprotein	NA	tr|A0A6M2VKS7|A0A6M2VKS7_9FLAV Genome polyprotein (Fragment) OS=dengue virus type 1 OX=11053 GN=POLY PE=4 SV=1	dengue virus type 1
HASPIN,LRRK2,MAST2	EERDDTITILL	T1433	Genome polyprotein	NA	tr|A0A2P1G6C4|A0A2P1G6C4_9FLAV Genome polyprotein OS=dengue virus type 1 OX=11053 PE=4 SV=1;tr|A0A3G2YW65|A0A3G2YW65_9FLAV Genome polyprotein OS=dengue virus type 1 OX=11053 PE=4 SV=1;tr|A0A3G2YW67|A0A3G2YW67_9FLAV Genome polyprotein OS=dengue virus type 1 OX=11053 PE=4 SV=1;tr|A0A7T3R0L8|A0A7T3R0L8_9FLAV Genome polyprotein OS=dengue virus type 1 OX=11053 GN=POLY PE=4 SV=1;tr|A0A8E4QLH2|A0A8E4QLH…	dengue virus type 1
HASPIN	HWIAASIILEF	S1435	Genome polyprotein	NA	sp|P17763|POLG_DEN1W Genome polyprotein OS=Dengue virus type 1 (strain Nauru/West Pac/1974) OX=11059 PE=1 SV=2;sp|P27909|POLG_DEN1B Genome polyprotein OS=Dengue virus type 1 (strain Brazil/97-11/1997) OX=408685 PE=1 SV=2;sp|P33478|POLG_DEN1S Genome polyprotein OS=Dengue virus type 1 (strain Singapore/S275/1990) OX=33741 PE=1 SV=2;tr|A0A023Q290|A0A023Q290_9FLAV Genome polyprotein OS=dengue virus t…	dengue virus type 1
HASPIN	RDDTITILLKA	T1435	Genome polyprotein	NA	tr|A0A2P1G6C4|A0A2P1G6C4_9FLAV Genome polyprotein OS=dengue virus type 1 OX=11053 PE=4 SV=1;tr|A0A3G2YW65|A0A3G2YW65_9FLAV Genome polyprotein OS=dengue virus type 1 OX=11053 PE=4 SV=1;tr|A0A3G2YW67|A0A3G2YW67_9FLAV Genome polyprotein OS=dengue virus type 1 OX=11053 PE=4 SV=1;tr|A0A8E4QLH2|A0A8E4QLH2_9FLAV Genome polyprotein OS=dengue virus type 1 OX=11053 GN=POLY PE=4 SV=1;tr|A0A8E4QLH6|A0A8E4QLH…	dengue virus type 1
CDK9,EEF2K,MAPK9,MAST2	EERDDTPTILL	T1439	Genome polyprotein	NA	tr|D1MCM7|D1MCM7_9FLAV Genome polyprotein OS=dengue virus type 1 OX=11053 PE=4 SV=1	dengue virus type 1
MAST2	EERDDSLTILL	S1439	Genome polyprotein	NA	tr|A0A067XG33|A0A067XG33_9FLAV Genome polyprotein OS=dengue virus type 1 OX=11053 PE=4 SV=1	dengue virus type 1
MAST2	EEKDDTLTILL	T1439	Genome polyprotein	NA	tr|A0A0A7AAT8|A0A0A7AAT8_9FLAV Genome polyprotein OS=dengue virus type 1 OX=11053 PE=4 SV=1;tr|A0A0A7AAU0|A0A0A7AAU0_9FLAV Genome polyprotein OS=dengue virus type 1 OX=11053 PE=4 SV=1;tr|A0A0A7AAU3|A0A0A7AAU3_9FLAV Genome polyprotein OS=dengue virus type 1 OX=11053 PE=4 SV=1;tr|A0A0A7AAU6|A0A0A7AAU6_9FLAV Genome polyprotein OS=dengue virus type 1 OX=11053 PE=4 SV=1;tr|A0A0A7AB20|A0A0A7AB20_9FLAV …	dengue virus type 1
MAST2	EERDDTLTTLL	T1439	Genome polyprotein	NA	tr|B2ZP30|B2ZP30_9FLAV Genome polyprotein OS=dengue virus type 1 OX=11053 PE=4 SV=1	dengue virus type 1
EEF2K,HASPIN,MAPK3,MAPK9	RDDTPTILLKA	T1441	Genome polyprotein	NA	tr|D1MCM7|D1MCM7_9FLAV Genome polyprotein OS=dengue virus type 1 OX=11053 PE=4 SV=1	dengue virus type 1
HASPIN	RDDSLTILLKA	T1441	Genome polyprotein	NA	tr|A0A067XG33|A0A067XG33_9FLAV Genome polyprotein OS=dengue virus type 1 OX=11053 PE=4 SV=1	dengue virus type 1
HASPIN	KDDTLTILLKA	T1441	Genome polyprotein	NA	tr|A0A0A7AAT8|A0A0A7AAT8_9FLAV Genome polyprotein OS=dengue virus type 1 OX=11053 PE=4 SV=1;tr|A0A0A7AAU0|A0A0A7AAU0_9FLAV Genome polyprotein OS=dengue virus type 1 OX=11053 PE=4 SV=1;tr|A0A0A7AAU3|A0A0A7AAU3_9FLAV Genome polyprotein OS=dengue virus type 1 OX=11053 PE=4 SV=1;tr|A0A0A7AAU6|A0A0A7AAU6_9FLAV Genome polyprotein OS=dengue virus type 1 OX=11053 PE=4 SV=1;tr|A0A0A7AB20|A0A0A7AB20_9FLAV …	dengue virus type 1
HASPIN	RDDMLTILLKA	T1441	Genome polyprotein	NA	tr|A0A6B9Q813|A0A6B9Q813_9FLAV Genome polyprotein OS=dengue virus type 1 OX=11053 GN=POLY PE=4 SV=1;tr|A0A6S4QBQ1|A0A6S4QBQ1_9FLAV Genome polyprotein OS=dengue virus type 1 OX=11053 PE=4 SV=1;tr|B1PNN7|B1PNN7_9FLAV Genome polyprotein OS=dengue virus type 1 OX=11053 PE=4 SV=1;tr|B6VJ91|B6VJ91_9FLAV Genome polyprotein OS=dengue virus type 1 OX=11053 PE=4 SV=1;tr|D0EPT7|D0EPT7_9FLAV Genome polyprote…	dengue virus type 1
HASPIN	RDDILTILLKA	T1441	Genome polyprotein	NA	tr|A0A7S5ZXI3|A0A7S5ZXI3_9FLAV Genome polyprotein OS=dengue virus type 1 OX=11053 GN=POLY PE=4 SV=1;tr|A0A7S7YCU4|A0A7S7YCU4_9FLAV Genome polyprotein OS=dengue virus type 1 OX=11053 GN=POLY PE=4 SV=1	dengue virus type 1
HASPIN	RDDTITILLKE	T1441	Genome polyprotein	NA	tr|A0A7T3R0L8|A0A7T3R0L8_9FLAV Genome polyprotein OS=dengue virus type 1 OX=11053 GN=POLY PE=4 SV=1	dengue virus type 1
HASPIN	RDATLTILLKA	T1441	Genome polyprotein	NA	tr|D1MCU3|D1MCU3_9FLAV Genome polyprotein OS=dengue virus type 1 OX=11053 PE=4 SV=1;tr|Q330L4|Q330L4_9FLAV Genome polyprotein (Fragment) OS=dengue virus type 1 OX=11053 PE=2 SV=1;tr|Q6UBL6|Q6UBL6_9FLAV Polyprotein (Fragment) OS=dengue virus type 1 OX=11053 PE=2 SV=1	dengue virus type 1
HASPIN	KDDPLTILLKA	T1441	Genome polyprotein	NA	tr|F8J1U9|F8J1U9_9FLAV Genome polyprotein OS=dengue virus type 1 OX=11053 PE=4 SV=1	dengue virus type 1
HASPIN	RDDTLTILVKA	T1441	Genome polyprotein	NA	tr|I2E2J4|I2E2J4_9FLAV Genome polyprotein OS=dengue virus type 1 OX=11053 PE=4 SV=1	dengue virus type 1
ACVR1	VKYEGTDAPCK	T329	Genome polyprotein	X-ray crystallography (2)	sp|P17763|POLG_DEN1W Genome polyprotein OS=Dengue virus type 1 (strain Nauru/West Pac/1974) OX=11059 PE=1 SV=2;sp|P27909|POLG_DEN1B Genome polyprotein OS=Dengue virus type 1 (strain Brazil/97-11/1997) OX=408685 PE=1 SV=2;sp|P27912|POLG_DEN1A Genome polyprotein (Fragment) OS=Dengue virus type 1 (strain Thailand/AHF 82-80/1980) OX=11057 PE=3 SV=1;sp|P27913|POLG_DEN1C Genome polyprotein (Fragment) O…	dengue virus type 1
HASPIN	RDDTLTILLEA	T1441	Genome polyprotein	NA	tr|Q6U7P9|Q6U7P9_9FLAV Genome polyprotein (Fragment) OS=dengue virus type 1 OX=11053 PE=2 SV=1;tr|Q6UBL5|Q6UBL5_9FLAV Polyprotein (Fragment) OS=dengue virus type 1 OX=11053 PE=2 SV=1	dengue virus type 1
HASPIN	RDDTLTILLKT	T1441	Genome polyprotein	NA	tr|T1TFW6|T1TFW6_9FLAV Genome polyprotein (Fragment) OS=dengue virus type 1 OX=11053 PE=4 SV=1	dengue virus type 1
HASPIN	GDDTLTILLKA	T1441	Genome polyprotein	NA	tr|W0LLH8|W0LLH8_9FLAV Genome polyprotein OS=dengue virus type 1 OX=11053 PE=4 SV=1	dengue virus type 1
HASPIN	GAYPMSIPATL	S1445	Genome polyprotein	NA	tr|A0A861B6A6|A0A861B6A6_9FLAV Genome polyprotein (Fragment) OS=dengue virus type 1 OX=11053 GN=POLY PE=4 SV=1	dengue virus type 1
HASPIN	GVNMCTIIAMD	T149	Genome polyprotein	NA	tr|A0A7S5ECR3|A0A7S5ECR3_9FLAV Genome polyprotein (Fragment) OS=dengue virus type 1 OX=11053 GN=POLY PE=4 SV=1;tr|B5AGU1|B5AGU1_9FLAV Genome polyprotein OS=dengue virus type 1 OX=11053 GN=gene PE=4 SV=1	dengue virus type 1
BMPR1A	ILLEATLLAVS	T1447	Genome polyprotein	NA	tr|Q6U7P9|Q6U7P9_9FLAV Genome polyprotein (Fragment) OS=dengue virus type 1 OX=11053 PE=2 SV=1;tr|Q6UBL5|Q6UBL5_9FLAV Polyprotein (Fragment) OS=dengue virus type 1 OX=11053 PE=2 SV=1	dengue virus type 1
CDK9,EEF2K,MAPK9	PDRQRTPQDNQ	T1455	Genome polyprotein	NA	sp|P17763|POLG_DEN1W Genome polyprotein OS=Dengue virus type 1 (strain Nauru/West Pac/1974) OX=11059 PE=1 SV=2;sp|P27909|POLG_DEN1B Genome polyprotein OS=Dengue virus type 1 (strain Brazil/97-11/1997) OX=408685 PE=1 SV=2;sp|P33478|POLG_DEN1S Genome polyprotein OS=Dengue virus type 1 (strain Singapore/S275/1990) OX=33741 PE=1 SV=2;tr|A0A023Q290|A0A023Q290_9FLAV Genome polyprotein OS=dengue virus t…	dengue virus type 1
HASPIN	GXYPMSIPATL	S1457	Genome polyprotein	NA	tr|A0A6G5RT57|A0A6G5RT57_9FLAV Genome polyprotein OS=dengue virus type 1 OX=11053 GN=POLY PE=4 SV=1	dengue virus type 1
HASPIN	GVFPLSIPATL	S1458	Genome polyprotein	NA	tr|A0A023Q349|A0A023Q349_9FLAV Genome polyprotein OS=dengue virus type 1 OX=11053 GN=POLY PE=4 SV=1;tr|A0A0S2PZS4|A0A0S2PZS4_9FLAV Genome polyprotein OS=dengue virus type 1 OX=11053 PE=4 SV=1;tr|A0A1B1FBR8|A0A1B1FBR8_9FLAV Genome polyprotein OS=dengue virus type 1 OX=11053 PE=4 SV=1;tr|A0A1B1FBS0|A0A1B1FBS0_9FLAV Genome polyprotein OS=dengue virus type 1 OX=11053 PE=4 SV=1;tr|A0A1P8AKA8|A0A1P8AKA…	dengue virus type 1
HASPIN	GVYPISIPATL	S1458	Genome polyprotein	NA	tr|A0A097PIH4|A0A097PIH4_9FLAV Genome polyprotein OS=dengue virus type 1 OX=11053 PE=4 SV=1;tr|A0A166HLR0|A0A166HLR0_9FLAV Genome polyprotein OS=dengue virus type 1 OX=11053 PE=4 SV=1;tr|A0A286NMM1|A0A286NMM1_9FLAV Genome polyprotein OS=dengue virus type 1 OX=11053 PE=4 SV=1;tr|A0A481XTN7|A0A481XTN7_9FLAV Genome polyprotein OS=dengue virus type 1 OX=11053 GN=POLY PE=4 SV=1;tr|B2ZP25|B2ZP25_9FLAV …	dengue virus type 1
HASPIN	GMYPLSIPATL	S1458	Genome polyprotein	NA	tr|A0A193CLC4|A0A193CLC4_9FLAV Genome polyprotein OS=dengue virus type 1 OX=11053 PE=4 SV=2;tr|A0A221SNE3|A0A221SNE3_9FLAV Genome polyprotein OS=dengue virus type 1 OX=11053 PE=4 SV=1;tr|A0A2L0RIG1|A0A2L0RIG1_9FLAV Genome polyprotein OS=dengue virus type 1 OX=11053 PE=4 SV=1;tr|A0A3S6I0P8|A0A3S6I0P8_9FLAV Genome polyprotein OS=dengue virus type 1 OX=11053 PE=4 SV=1;tr|A0A3S6I385|A0A3S6I385_9FLAV …	dengue virus type 1
HASPIN	GVFPMSIPATL	S1458	Genome polyprotein	NA	tr|A0A346RR01|A0A346RR01_9FLAV Genome polyprotein OS=dengue virus type 1 OX=11053 PE=4 SV=1	dengue virus type 1
HASPIN	GAYPLSIPATL	S1458	Genome polyprotein	NA	tr|A0A384ZK92|A0A384ZK92_9FLAV Genome polyprotein OS=dengue virus type 1 OX=11053 PE=4 SV=1	dengue virus type 1
HASPIN	GVYPLSIPATF	S1458	Genome polyprotein	NA	tr|A0A6B9Q6Q9|A0A6B9Q6Q9_9FLAV Genome polyprotein OS=dengue virus type 1 OX=11053 GN=POLY PE=4 SV=1;tr|A0A6B9Q7G5|A0A6B9Q7G5_9FLAV Genome polyprotein OS=dengue virus type 1 OX=11053 GN=POLY PE=4 SV=1;tr|A0A6B9QPI9|A0A6B9QPI9_9FLAV Genome polyprotein OS=dengue virus type 1 OX=11053 GN=POLY PE=4 SV=1	dengue virus type 1
HASPIN	GMYPMSIPATL	S1458	Genome polyprotein	NA	tr|A0A6M2VIP8|A0A6M2VIP8_9FLAV Genome polyprotein OS=dengue virus type 1 OX=11053 GN=POLY PE=4 SV=1;tr|A0A7G5M4J1|A0A7G5M4J1_9FLAV Genome polyprotein (Fragment) OS=dengue virus type 1 OX=11053 GN=POLY PE=4 SV=1	dengue virus type 1
HASPIN	GIYPMSIPATL	S1458	Genome polyprotein	NA	tr|A0A7S5ZX78|A0A7S5ZX78_9FLAV Genome polyprotein OS=dengue virus type 1 OX=11053 GN=POLY PE=4 SV=1	dengue virus type 1
HASPIN	GVYPMSIPATP	S1458	Genome polyprotein	NA	tr|A0MSJ9|A0MSJ9_9FLAV Genome polyprotein OS=dengue virus type 1 OX=11053 PE=4 SV=1;tr|E3VPH8|E3VPH8_9FLAV Genome polyprotein OS=dengue virus type 1 OX=11053 PE=4 SV=1	dengue virus type 1
HASPIN	GVYPMSIPATF	S1458	Genome polyprotein	NA	tr|B6VGB8|B6VGB8_9FLAV Genome polyprotein OS=dengue virus type 1 OX=11053 PE=4 SV=1;tr|B6VJ21|B6VJ21_9FLAV Genome polyprotein OS=dengue virus type 1 OX=11053 PE=4 SV=1	dengue virus type 1
HASPIN	GVYPMSIPGTL	S1458	Genome polyprotein	NA	tr|W0LHB4|W0LHB4_9FLAV Genome polyprotein OS=dengue virus type 1 OX=11053 PE=4 SV=1	dengue virus type 1
EEF2K,MAPK9	XXXXPSPPKVE	S1459	Genome polyprotein	NA	tr|A0A6M2VKS7|A0A6M2VKS7_9FLAV Genome polyprotein (Fragment) OS=dengue virus type 1 OX=11053 GN=POLY PE=4 SV=1	dengue virus type 1
HASPIN	GVYLLSIPATL	S1459	Genome polyprotein	NA	tr|A0A1R7T1G8|A0A1R7T1G8_9FLAV Genome polyprotein OS=dengue virus type 1 OX=11053 PE=4 SV=1	dengue virus type 1
EEF2K,MAPK9	MSIPATPFVWY	T1462	Genome polyprotein	NA	tr|A0MSJ9|A0MSJ9_9FLAV Genome polyprotein OS=dengue virus type 1 OX=11053 PE=4 SV=1;tr|E3VPH8|E3VPH8_9FLAV Genome polyprotein OS=dengue virus type 1 OX=11053 PE=4 SV=1	dengue virus type 1
HASPIN	ALLATSIFKLT	S1480	Genome polyprotein	NA	sp|P17763|POLG_DEN1W Genome polyprotein OS=Dengue virus type 1 (strain Nauru/West Pac/1974) OX=11059 PE=1 SV=2;sp|P27909|POLG_DEN1B Genome polyprotein OS=Dengue virus type 1 (strain Brazil/97-11/1997) OX=408685 PE=1 SV=2;sp|P33478|POLG_DEN1S Genome polyprotein OS=Dengue virus type 1 (strain Singapore/S275/1990) OX=33741 PE=1 SV=2;tr|A0A059PAS8|A0A059PAS8_9FLAV Genome polyprotein OS=dengue virus t…	dengue virus type 1
EEF2K,HASPIN,MAPK9	GVGLITPSPPE	T1482	Genome polyprotein	NA	tr|A0A067XG30|A0A067XG30_9FLAV Genome polyprotein OS=dengue virus type 1 OX=11053 PE=4 SV=1	dengue virus type 1
EEF2K,MAPK9	GVLWDTPSPPK	T1482	Genome polyprotein	NA	tr|A0A068JFG0|A0A068JFG0_9FLAV Genome polyprotein OS=dengue virus type 1 OX=11053 PE=4 SV=1;tr|A0A068JGA1|A0A068JGA1_9FLAV Genome polyprotein OS=dengue virus type 1 OX=11053 PE=4 SV=1;tr|A0A068JIT7|A0A068JIT7_9FLAV Genome polyprotein OS=dengue virus type 1 OX=11053 PE=4 SV=1;tr|A0A068JLI7|A0A068JLI7_9FLAV Genome polyprotein OS=dengue virus type 1 OX=11053 PE=4 SV=1;tr|A0A075D2T1|A0A075D2T1_9FLAV …	dengue virus type 1
EEF2K,MAPK9	EVLWDTPSPPE	T1482	Genome polyprotein	NA	tr|A0A1R7T1H7|A0A1R7T1H7_9FLAV Genome polyprotein OS=dengue virus type 1 OX=11053 PE=4 SV=1;tr|A0A6B9QQ15|A0A6B9QQ15_9FLAV Genome polyprotein OS=dengue virus type 1 OX=11053 GN=POLY PE=4 SV=1;tr|A0A6B9QQ53|A0A6B9QQ53_9FLAV Genome polyprotein OS=dengue virus type 1 OX=11053 GN=POLY PE=4 SV=1;tr|A0A6B9QTF4|A0A6B9QTF4_9FLAV Genome polyprotein OS=dengue virus type 1 OX=11053 GN=POLY PE=4 SV=1	dengue virus type 1
EEF2K,MAPK9	EELWDTPSPPE	T1482	Genome polyprotein	NA	tr|A0A6B9QPI3|A0A6B9QPI3_9FLAV Genome polyprotein OS=dengue virus type 1 OX=11053 GN=POLY PE=4 SV=1	dengue virus type 1
EEF2K,MAPK9	ELLWDTPSPPE	T1482	Genome polyprotein	NA	tr|A0A6B9QPI9|A0A6B9QPI9_9FLAV Genome polyprotein OS=dengue virus type 1 OX=11053 GN=POLY PE=4 SV=1	dengue virus type 1
EEF2K,MAPK9	GELWDTPSPPE	T1482	Genome polyprotein	NA	tr|A0A6B9QPQ2|A0A6B9QPQ2_9FLAV Genome polyprotein OS=dengue virus type 1 OX=11053 GN=POLY PE=4 SV=1;tr|A0A6B9QR45|A0A6B9QR45_9FLAV Genome polyprotein OS=dengue virus type 1 OX=11053 GN=POLY PE=4 SV=1;tr|A0A6B9QSJ5|A0A6B9QSJ5_9FLAV Genome polyprotein OS=dengue virus type 1 OX=11053 GN=POLY PE=4 SV=1;tr|A0MSJ9|A0MSJ9_9FLAV Genome polyprotein OS=dengue virus type 1 OX=11053 PE=4 SV=1	dengue virus type 1
EEF2K,MAPK9	EALWDTPSPPE	T1482	Genome polyprotein	NA	tr|A0A6B9QPT2|A0A6B9QPT2_9FLAV Genome polyprotein OS=dengue virus type 1 OX=11053 GN=POLY PE=4 SV=1	dengue virus type 1
EEF2K,MAPK9	EVLADTPSPPE	T1482	Genome polyprotein	NA	tr|A0A6B9QR54|A0A6B9QR54_9FLAV Genome polyprotein OS=dengue virus type 1 OX=11053 GN=POLY PE=4 SV=1	dengue virus type 1
EEF2K,MAPK9	GVLWDTPSPPV	T1482	Genome polyprotein	NA	tr|B9V572|B9V572_9FLAV Genome polyprotein OS=dengue virus type 1 OX=11053 PE=4 SV=1;tr|B9V573|B9V573_9FLAV Genome polyprotein OS=dengue virus type 1 OX=11053 PE=4 SV=1;tr|G9IBE8|G9IBE8_9FLAV Genome polyprotein OS=dengue virus type 1 OX=11053 PE=4 SV=1	dengue virus type 1
EEF2K,MAPK9	RVLWDTPSPPE	T1482	Genome polyprotein	NA	tr|E3VPH8|E3VPH8_9FLAV Genome polyprotein OS=dengue virus type 1 OX=11053 PE=4 SV=1	dengue virus type 1
EEF2K,MAPK9	GLLWDTPSPPE	T1482	Genome polyprotein	NA	tr|W0LLH8|W0LLH8_9FLAV Genome polyprotein OS=dengue virus type 1 OX=11053 PE=4 SV=1	dengue virus type 1
EEF2K,MAPK9	GVLWDTPSPSG	T1482	Genome polyprotein	NA	tr|W0LLA9|W0LLA9_9FLAV Genome polyprotein (Fragment) OS=dengue virus type 1 OX=11053 PE=4 SV=1	dengue virus type 1
EEF2K,MAPK9	AVLWDTPSPPE	T1483	Genome polyprotein	NA	tr|A0A1R7T1G9|A0A1R7T1G9_9FLAV Genome polyprotein OS=dengue virus type 1 OX=11053 PE=4 SV=1	dengue virus type 1
EEF2K,MAPK9,PLK2	GLITPSPPEVE	S1484	Genome polyprotein	NA	tr|A0A067XG30|A0A067XG30_9FLAV Genome polyprotein OS=dengue virus type 1 OX=11053 PE=4 SV=1	dengue virus type 1
EEF2K,MAPK9	LWDTPSPPEVV	S1484	Genome polyprotein	NA	tr|A0A067XG33|A0A067XG33_9FLAV Genome polyprotein OS=dengue virus type 1 OX=11053 PE=4 SV=1	dengue virus type 1
EEF2K,MAPK9	LWDTPSPPKVE	S1484	Genome polyprotein	NA	tr|A0A068JFG0|A0A068JFG0_9FLAV Genome polyprotein OS=dengue virus type 1 OX=11053 PE=4 SV=1;tr|A0A068JGA1|A0A068JGA1_9FLAV Genome polyprotein OS=dengue virus type 1 OX=11053 PE=4 SV=1;tr|A0A068JIT7|A0A068JIT7_9FLAV Genome polyprotein OS=dengue virus type 1 OX=11053 PE=4 SV=1;tr|A0A068JLI7|A0A068JLI7_9FLAV Genome polyprotein OS=dengue virus type 1 OX=11053 PE=4 SV=1;tr|A0A075D2T1|A0A075D2T1_9FLAV …	dengue virus type 1
EEF2K,MAPK9	LWDTPSPPEME	S1484	Genome polyprotein	NA	tr|A0A075D2S8|A0A075D2S8_9FLAV Genome polyprotein OS=dengue virus type 1 OX=11053 PE=4 SV=1;tr|A0A075D312|A0A075D312_9FLAV Genome polyprotein OS=dengue virus type 1 OX=11053 PE=4 SV=1;tr|A0A6M3VXB4|A0A6M3VXB4_9FLAV Genome polyprotein (Fragment) OS=dengue virus type 1 OX=11053 PE=4 SV=1;tr|A0A6M3VZF1|A0A6M3VZF1_9FLAV Genome polyprotein (Fragment) OS=dengue virus type 1 OX=11053 PE=4 SV=1	dengue virus type 1
EEF2K,MAPK9	LWDTPSPPEVQ	S1484	Genome polyprotein	NA	tr|A0A1P8DVA0|A0A1P8DVA0_9FLAV Genome polyprotein OS=dengue virus type 1 OX=11053 PE=4 SV=1;tr|B1P1U4|B1P1U4_9FLAV Genome polyprotein OS=dengue virus type 1 OX=11053 PE=4 SV=1;tr|B1PPG1|B1PPG1_9FLAV Genome polyprotein OS=dengue virus type 1 OX=11053 PE=4 SV=1	dengue virus type 1
EEF2K,MAPK9	LWDTPSPPEAE	S1484	Genome polyprotein	NA	tr|A0A346RR01|A0A346RR01_9FLAV Genome polyprotein OS=dengue virus type 1 OX=11053 PE=4 SV=1;tr|A0A650FZZ7|A0A650FZZ7_9FLAV Genome polyprotein OS=dengue virus type 1 OX=11053 GN=POLY PE=4 SV=1;tr|A0A7S7YCV2|A0A7S7YCV2_9FLAV Genome polyprotein OS=dengue virus type 1 OX=11053 GN=POLY PE=4 SV=1;tr|Q91NH2|Q91NH2_9FLAV Genome polyprotein OS=dengue virus type 1 OX=11053 PE=4 SV=1;tr|U3N2J1|U3N2J1_9FLAV …	dengue virus type 1
EEF2K,MAPK9	LWDTPSPPKGL	S1484	Genome polyprotein	NA	tr|A0A3S6I3Z7|A0A3S6I3Z7_9FLAV Genome polyprotein OS=dengue virus type 1 OX=11053 PE=4 SV=1	dengue virus type 1
EEF2K,MAPK9	LADTPSPPEVE	S1484	Genome polyprotein	NA	tr|A0A6B9QR54|A0A6B9QR54_9FLAV Genome polyprotein OS=dengue virus type 1 OX=11053 GN=POLY PE=4 SV=1	dengue virus type 1
EEF2K,MAPK9	LWDTPSPPEVG	S1484	Genome polyprotein	NA	tr|B1PNI6|B1PNI6_9FLAV Genome polyprotein OS=dengue virus type 1 OX=11053 PE=4 SV=1;tr|B1PNJ3|B1PNJ3_9FLAV Genome polyprotein OS=dengue virus type 1 OX=11053 PE=4 SV=1;tr|B1PNK2|B1PNK2_9FLAV Genome polyprotein OS=dengue virus type 1 OX=11053 PE=4 SV=1;tr|B1PNL7|B1PNL7_9FLAV Genome polyprotein OS=dengue virus type 1 OX=11053 PE=4 SV=1;tr|B1PNM1|B1PNM1_9FLAV Genome polyprotein OS=dengue virus type …	dengue virus type 1
EEF2K,MAPK9	LWDTPSPPVVE	S1484	Genome polyprotein	NA	tr|B9V572|B9V572_9FLAV Genome polyprotein OS=dengue virus type 1 OX=11053 PE=4 SV=1;tr|B9V573|B9V573_9FLAV Genome polyprotein OS=dengue virus type 1 OX=11053 PE=4 SV=1;tr|G9IBE8|G9IBE8_9FLAV Genome polyprotein OS=dengue virus type 1 OX=11053 PE=4 SV=1	dengue virus type 1
EEF2K,MAPK9	LWDIPSPPEVE	S1484	Genome polyprotein	NA	tr|C5MT38|C5MT38_9FLAV Genome polyprotein OS=dengue virus type 1 OX=11053 PE=4 SV=1;tr|D1MCN9|D1MCN9_9FLAV Genome polyprotein OS=dengue virus type 1 OX=11053 PE=4 SV=1;tr|D1MCR6|D1MCR6_9FLAV Genome polyprotein OS=dengue virus type 1 OX=11053 PE=4 SV=1	dengue virus type 1
HASPIN	FKKGSTIGKMF	T397	Genome polyprotein	X-ray crystallography (2)	tr|A0A0A7CQ00|A0A0A7CQ00_9FLAV Genome polyprotein OS=dengue virus type 1 OX=11053 PE=4 SV=1;tr|A0A1R7T1H1|A0A1R7T1H1_9FLAV Genome polyprotein OS=dengue virus type 1 OX=11053 PE=4 SV=1;tr|A0A346BT76|A0A346BT76_9FLAV Genome polyprotein (Fragment) OS=dengue virus type 1 OX=11053 PE=4 SV=1;tr|B2RFD0|B2RFD0_9FLAV Genome polyprotein (Fragment) OS=dengue virus type 1 OX=11053 GN=E PE=4 SV=1;tr|B2RFD1|B2…	dengue virus type 1
EEF2K,MAPK9	LWDTPSPPKAE	S1484	Genome polyprotein	NA	tr|W5ZQR9|W5ZQR9_9FLAV Genome polyprotein (Fragment) OS=dengue virus type 1 OX=11053 PE=2 SV=1	dengue virus type 1
EEF2K,MAPK9,WEE1	LWDTPSPSGSE	S1484	Genome polyprotein	NA	tr|W0LLA9|W0LLA9_9FLAV Genome polyprotein (Fragment) OS=dengue virus type 1 OX=11053 PE=4 SV=1	dengue virus type 1
EEF2K,MAPK9	LWDTPSPPKLE	S1485	Genome polyprotein	NA	tr|A0A1R7T1G8|A0A1R7T1G8_9FLAV Genome polyprotein OS=dengue virus type 1 OX=11053 PE=4 SV=1	dengue virus type 1
EEF2K,MAPK9	DTPSPSGSERA	S1486	Genome polyprotein	NA	tr|W0LLA9|W0LLA9_9FLAV Genome polyprotein (Fragment) OS=dengue virus type 1 OX=11053 PE=4 SV=1	dengue virus type 1
EEF2K	SAIAQTKASQE	T154	Non-structural protein 3	NA	tr|A0A1L2BPD8|A0A1L2BPD8_9FLAV Non-structural protein 3 (Fragment) OS=dengue virus type 1 OX=11053 PE=4 SV=1;tr|A0A2Z2KU65|A0A2Z2KU65_9FLAV Genome polyprotein OS=dengue virus type 1 OX=11053 PE=4 SV=1;tr|A0A6B9Q6Q1|A0A6B9Q6Q1_9FLAV Genome polyprotein OS=dengue virus type 1 OX=11053 GN=POLY PE=4 SV=1;tr|A0A6B9Q9E3|A0A6B9Q9E3_9FLAV Genome polyprotein OS=dengue virus type 1 OX=11053 GN=POLY PE=4 SV=…	dengue virus type 1
EEF2K,HASPIN,MAPK9	GKKMITPQPME	T154	Nonstructural protein NS1	NA	tr|A0A0G3IFS4|A0A0G3IFS4_9FLAV Nonstructural protein NS1 (Fragment) OS=dengue virus type 1 OX=11053 PE=4 SV=1	dengue virus type 1
EEF2K,MAPK9	SEGIFSPSELE	S154	Nonstructural protein 5	NA	sp|P17763|POLG_DEN1W Genome polyprotein OS=Dengue virus type 1 (strain Nauru/West Pac/1974) OX=11059 PE=1 SV=2;sp|P33478|POLG_DEN1S Genome polyprotein OS=Dengue virus type 1 (strain Singapore/S275/1990) OX=33741 PE=1 SV=2;tr|A0A023Q290|A0A023Q290_9FLAV Genome polyprotein OS=dengue virus type 1 OX=11053 PE=4 SV=1;tr|A0A023Q349|A0A023Q349_9FLAV Genome polyprotein OS=dengue virus type 1 OX=11053 GN=…	dengue virus type 1
CDK9,EEF2K,MAPK9,MAST2	CVVKPTDDRFA	T155	RNA dependent RNA polymerase	NA	tr|A0A059PAS8|A0A059PAS8_9FLAV Genome polyprotein OS=dengue virus type 1 OX=11053 PE=4 SV=1;tr|A0A067XG27|A0A067XG27_9FLAV Genome polyprotein OS=dengue virus type 1 OX=11053 PE=4 SV=1;tr|A0A067XG33|A0A067XG33_9FLAV Genome polyprotein OS=dengue virus type 1 OX=11053 PE=4 SV=1;tr|A0A067XG39|A0A067XG39_9FLAV Genome polyprotein OS=dengue virus type 1 OX=11053 PE=4 SV=1;tr|A0A097PIH4|A0A097PIH4_9FLAV …	dengue virus type 1
HASPIN	QVGNESIEHGT	S155	Genome polyprotein	NA	tr|A0A0U1VCX8|A0A0U1VCX8_9FLAV Genome polyprotein (Fragment) OS=dengue virus type 1 OX=11053 PE=4 SV=1;tr|A0A0U1Y7E2|A0A0U1Y7E2_9FLAV Genome polyprotein (Fragment) OS=dengue virus type 1 OX=11053 PE=4 SV=1;tr|A0A346BSK8|A0A346BSK8_9FLAV Genome polyprotein (Fragment) OS=dengue virus type 1 OX=11053 PE=4 SV=1;tr|A0A6B9MNN1|A0A6B9MNN1_9FLAV Genome polyprotein (Fragment) OS=dengue virus type 1 OX=110…	dengue virus type 1
HASPIN	QVGNETIEHGT	T155	Genome polyprotein	NA	tr|A0A075D2T1|A0A075D2T1_9FLAV Genome polyprotein OS=dengue virus type 1 OX=11053 PE=4 SV=1;tr|A0A0B4L357|A0A0B4L357_9FLAV Genome polyprotein OS=dengue virus type 1 OX=11053 PE=4 SV=1;tr|A0A455JTS6|A0A455JTS6_9FLAV Genome polyprotein (Fragment) OS=dengue virus type 1 OX=11053 PE=4 SV=1;tr|A0A5C1ITW5|A0A5C1ITW5_9FLAV Genome polyprotein (Fragment) OS=dengue virus type 1 OX=11053 PE=4 SV=1;tr|P89315…	dengue virus type 1
EEF2K,MAPK9,PLK2	GIFSPSELETP	S156	Nonstructural protein 5	NA	sp|P17763|POLG_DEN1W Genome polyprotein OS=Dengue virus type 1 (strain Nauru/West Pac/1974) OX=11059 PE=1 SV=2;sp|P33478|POLG_DEN1S Genome polyprotein OS=Dengue virus type 1 (strain Singapore/S275/1990) OX=33741 PE=1 SV=2;tr|A0A023Q290|A0A023Q290_9FLAV Genome polyprotein OS=dengue virus type 1 OX=11053 PE=4 SV=1;tr|A0A023Q349|A0A023Q349_9FLAV Genome polyprotein OS=dengue virus type 1 OX=11053 GN=…	dengue virus type 1
MAST2	ELCDDTMTYKC	T156	Genome polyprotein	NA	tr|A0A223FST3|A0A223FST3_9FLAV Genome polyprotein (Fragment) OS=dengue virus type 1 OX=11053 PE=4 SV=1;tr|A0A223FST5|A0A223FST5_9FLAV Genome polyprotein (Fragment) OS=dengue virus type 1 OX=11053 PE=4 SV=1;tr|A0A223FST7|A0A223FST7_9FLAV Genome polyprotein (Fragment) OS=dengue virus type 1 OX=11053 PE=4 SV=1;tr|A0A223FST8|A0A223FST8_9FLAV Genome polyprotein (Fragment) OS=dengue virus type 1 OX=110…	dengue virus type 1
ACVR1,MAP2K7	KTRISSWEDVP	S20	Polyprotein	NA	tr|A0A0E3JBW2|A0A0E3JBW2_9FLAV Genome polyprotein OS=dengue virus type 1 OX=11053 PE=4 SV=2;tr|A0A0E3JBZ4|A0A0E3JBZ4_9FLAV Genome polyprotein OS=dengue virus type 1 OX=11053 PE=4 SV=2;tr|A0A1P8KID5|A0A1P8KID5_9FLAV Genome polyprotein OS=dengue virus type 1 OX=11053 PE=4 SV=1;tr|A0A1P8KIE0|A0A1P8KIE0_9FLAV Genome polyprotein OS=dengue virus type 1 OX=11053 PE=4 SV=1;tr|A0A1R7T1G4|A0A1R7T1G4_9FLAV …	dengue virus type 1
MAST2	WGADLTNQGKR	T1534	Genome polyprotein	NA	tr|A0A7T3R0L8|A0A7T3R0L8_9FLAV Genome polyprotein OS=dengue virus type 1 OX=11053 GN=POLY PE=4 SV=1	dengue virus type 1
ACVR1	QRIENTKNEHK	T158	Genome polyprotein	NA	tr|A0A2Z2U3W5|A0A2Z2U3W5_9FLAV Nonstructural protein NS5 (Fragment) OS=dengue virus type 1 OX=11053 PE=4 SV=1	dengue virus type 1
EEF2K,MAPK9	KRLEPSXXXXX	S1538	Genome polyprotein	NA	tr|A0A7G5M4J2|A0A7G5M4J2_9FLAV Genome polyprotein (Fragment) OS=dengue virus type 1 OX=11053 GN=POLY PE=4 SV=1	dengue virus type 1
ACVR1,EEF2K,MAPK9	KRLEPSWACVK	S1543	Genome polyprotein	NA	tr|A0A075D2R5|A0A075D2R5_9FLAV Genome polyprotein OS=dengue virus type 1 OX=11053 PE=4 SV=1;tr|A0A1R7T1G5|A0A1R7T1G5_9FLAV Genome polyprotein OS=dengue virus type 1 OX=11053 PE=4 SV=1;tr|B9W196|B9W196_9FLAV Genome polyprotein OS=dengue virus type 1 OX=11053 PE=4 SV=1;tr|B9W1A4|B9W1A4_9FLAV Genome polyprotein OS=dengue virus type 1 OX=11053 PE=4 SV=1;tr|B9W1A6|B9W1A6_9FLAV Genome polyprotein OS=de…	dengue virus type 1
ACVR1,EEF2K,MAPK9	KRLEPTWASVK	T1543	Genome polyprotein	NA	tr|A0A0A7CQ00|A0A0A7CQ00_9FLAV Genome polyprotein OS=dengue virus type 1 OX=11053 PE=4 SV=1	dengue virus type 1
ACVR1,CDK9,CLK3,EEF2K,MAP2K1,MAP2K7,MAPK9	KRLEPSWGRVK	S1543	Genome polyprotein	NA	tr|A0A140ZTN8|A0A140ZTN8_9FLAV Genome polyprotein OS=dengue virus type 1 OX=11053 PE=4 SV=1	dengue virus type 1
ACVR1,EEF2K,MAPK9	KRLEPSWASIK	S1543	Genome polyprotein	NA	tr|A0A1X9RKA2|A0A1X9RKA2_9FLAV Genome polyprotein OS=dengue virus type 1 OX=11053 PE=4 SV=1;tr|A0A6M3VXB4|A0A6M3VXB4_9FLAV Genome polyprotein (Fragment) OS=dengue virus type 1 OX=11053 PE=4 SV=1;tr|A0A6M3VZF1|A0A6M3VZF1_9FLAV Genome polyprotein (Fragment) OS=dengue virus type 1 OX=11053 PE=4 SV=1;tr|D0EPN9|D0EPN9_9FLAV Genome polyprotein OS=dengue virus type 1 OX=11053 PE=4 SV=1;tr|Q5UCB9|Q5UCB9_…	dengue virus type 1
ACVR1,EEF2K,MAPK9	KRVEPSWASVK	S1543	Genome polyprotein	NA	tr|A0A650FZZ7|A0A650FZZ7_9FLAV Genome polyprotein OS=dengue virus type 1 OX=11053 GN=POLY PE=4 SV=1;tr|A0A7S7YCV2|A0A7S7YCV2_9FLAV Genome polyprotein OS=dengue virus type 1 OX=11053 GN=POLY PE=4 SV=1;tr|U3N2J1|U3N2J1_9FLAV Genome polyprotein OS=dengue virus type 1 OX=11053 PE=4 SV=1;tr|W5ZQR9|W5ZQR9_9FLAV Genome polyprotein (Fragment) OS=dengue virus type 1 OX=11053 PE=2 SV=1	dengue virus type 1
ACVR1,EEF2K,MAPK9	KRFEPSRASVK	S1543	Genome polyprotein	NA	tr|A0A7T4U5B8|A0A7T4U5B8_9FLAV Genome polyprotein OS=dengue virus type 1 OX=11053 GN=POLY PE=4 SV=1	dengue virus type 1
ACVR1,EEF2K,MAPK9	KRLEPSWANVK	S1543	Genome polyprotein	NA	tr|F6N5X2|F6N5X2_9FLAV Genome polyprotein OS=dengue virus type 1 OX=11053 PE=4 SV=1	dengue virus type 1
EEF2K,MAPK9	KRLEPSWAXXX	S1543	Genome polyprotein	NA	tr|A0A6M2VJ99|A0A6M2VJ99_9FLAV Genome polyprotein OS=dengue virus type 1 OX=11053 GN=POLY PE=4 SV=1	dengue virus type 1
EEF2K,MAPK9	KRLEPSWACVR	S1544	Genome polyprotein	NA	tr|A0A1R7T1G6|A0A1R7T1G6_9FLAV Genome polyprotein OS=dengue virus type 1 OX=11053 PE=4 SV=1	dengue virus type 1
EEF2K,MAPK9	EIFLPSELETP	S1545	Genome polyprotein	NA	tr|A0A7L4WQE8|A0A7L4WQE8_9FLAV Genome polyprotein (Fragment) OS=dengue virus type 1 OX=11053 GN=POLY PE=4 SV=1;tr|A0A7L4WQF0|A0A7L4WQF0_9FLAV Genome polyprotein (Fragment) OS=dengue virus type 1 OX=11053 GN=POLY PE=4 SV=1;tr|A0A7L4WQQ7|A0A7L4WQQ7_9FLAV Genome polyprotein (Fragment) OS=dengue virus type 1 OX=11053 GN=POLY PE=4 SV=1;tr|A0A7L4WQZ2|A0A7L4WQZ2_9FLAV Genome polyprotein (Fragment) OS=de…	dengue virus type 1
HASPIN	EPSWASIKKDL	S1546	Genome polyprotein	NA	tr|A0A1X9RKA2|A0A1X9RKA2_9FLAV Genome polyprotein OS=dengue virus type 1 OX=11053 PE=4 SV=1;tr|A0A6M3VXB4|A0A6M3VXB4_9FLAV Genome polyprotein (Fragment) OS=dengue virus type 1 OX=11053 PE=4 SV=1;tr|A0A6M3VZF1|A0A6M3VZF1_9FLAV Genome polyprotein (Fragment) OS=dengue virus type 1 OX=11053 PE=4 SV=1;tr|D0EPN9|D0EPN9_9FLAV Genome polyprotein OS=dengue virus type 1 OX=11053 PE=4 SV=1;tr|Q5UCB9|Q5UCB9_…	dengue virus type 1
EEF2K	GTCSQTGEHRX	T159	Genome polyprotein	NA	tr|A0A7D0QWN7|A0A7D0QWN7_9FLAV Genome polyprotein (Fragment) OS=dengue virus type 1 OX=11053 GN=POLY PE=4 SV=1	dengue virus type 1
HASPIN,LIMK1	STEHGTIATIT	T160	Genome polyprotein	NA	tr|A0A0A7ANI4|A0A0A7ANI4_9FLAV Genome polyprotein (Fragment) OS=dengue virus type 1 OX=11053 PE=4 SV=1;tr|A0A3G2YVX7|A0A3G2YVX7_9FLAV Genome polyprotein (Fragment) OS=dengue virus type 1 OX=11053 PE=4 SV=1;tr|A9LIN3|A9LIN3_9FLAV Genome polyprotein OS=dengue virus type 1 OX=11053 PE=4 SV=1;tr|B1PNI1|B1PNI1_9FLAV Genome polyprotein OS=dengue virus type 1 OX=11053 PE=4 SV=1;tr|B1PNJ2|B1PNJ2_9FLAV Ge…	dengue virus type 1
HASPIN,LIMK1	TTDHGTIATIT	T160	Genome polyprotein	NA	tr|A0A0N9HET1|A0A0N9HET1_9FLAV Genome polyprotein (Fragment) OS=dengue virus type 1 OX=11053 PE=4 SV=1;tr|G0ZJP1|G0ZJP1_9FLAV Genome polyprotein (Fragment) OS=dengue virus type 1 OX=11053 PE=4 SV=1	dengue virus type 1
HASPIN,LIMK1	TTTHGTIATIT	T160	Genome polyprotein	NA	tr|A0A067XG26|A0A067XG26_9FLAV Genome polyprotein OS=dengue virus type 1 OX=11053 PE=4 SV=1;tr|A0A0N9HH00|A0A0N9HH00_9FLAV Genome polyprotein (Fragment) OS=dengue virus type 1 OX=11053 PE=4 SV=1;tr|A0A0N9HK14|A0A0N9HK14_9FLAV Genome polyprotein (Fragment) OS=dengue virus type 1 OX=11053 PE=4 SV=1;tr|G0ZJN9|G0ZJN9_9FLAV Genome polyprotein (Fragment) OS=dengue virus type 1 OX=11053 PE=4 SV=1;tr|G0Z…	dengue virus type 1
HASPIN,LIMK1	TTEHGTIAIIT	T160	Genome polyprotein	NA	tr|A0A067XG27|A0A067XG27_9FLAV Genome polyprotein OS=dengue virus type 1 OX=11053 PE=4 SV=1;tr|A0A0N9HHL7|A0A0N9HHL7_9FLAV Genome polyprotein (Fragment) OS=dengue virus type 1 OX=11053 PE=4 SV=1;tr|A0A1B0RM41|A0A1B0RM41_9FLAV Genome polyprotein OS=dengue virus type 1 OX=11053 PE=4 SV=1;tr|A0A385AI72|A0A385AI72_9FLAV Genome polyprotein (Fragment) OS=dengue virus type 1 OX=11053 PE=4 SV=1;tr|A0A7G7…	dengue virus type 1
HASPIN,LIMK1	TAEHGTIATIT	T160	Genome polyprotein	NA	tr|A0A346BT96|A0A346BT96_9FLAV Genome polyprotein (Fragment) OS=dengue virus type 1 OX=11053 PE=4 SV=1;tr|A0A346BTD0|A0A346BTD0_9FLAV Genome polyprotein (Fragment) OS=dengue virus type 1 OX=11053 PE=4 SV=1;tr|A0A384ZKD1|A0A384ZKD1_9FLAV Genome polyprotein OS=dengue virus type 1 OX=11053 PE=4 SV=1;tr|A0A385AHQ3|A0A385AHQ3_9FLAV Genome polyprotein (Fragment) OS=dengue virus type 1 OX=11053 PE=4 SV=…	dengue virus type 1
HASPIN,LIMK1	TTEQGTIATIT	T160	Genome polyprotein	NA	tr|A0A139ZYP4|A0A139ZYP4_9FLAV Genome polyprotein OS=dengue virus type 1 OX=11053 PE=4 SV=1;tr|A0A385AIQ8|A0A385AIQ8_9FLAV Genome polyprotein (Fragment) OS=dengue virus type 1 OX=11053 PE=4 SV=1;tr|A0A385AIY3|A0A385AIY3_9FLAV Genome polyprotein (Fragment) OS=dengue virus type 1 OX=11053 PE=4 SV=1	dengue virus type 1
HASPIN,LIMK1	TIEHGTIATIT	T160	Genome polyprotein	NA	tr|A0A075D2T1|A0A075D2T1_9FLAV Genome polyprotein OS=dengue virus type 1 OX=11053 PE=4 SV=1;tr|A0A455JTS6|A0A455JTS6_9FLAV Genome polyprotein (Fragment) OS=dengue virus type 1 OX=11053 PE=4 SV=1;tr|A0A5C1ITW5|A0A5C1ITW5_9FLAV Genome polyprotein (Fragment) OS=dengue virus type 1 OX=11053 PE=4 SV=1	dengue virus type 1
HASPIN,LIMK1	TTGHGTIATIT	T160	Genome polyprotein	NA	tr|M1G1W3|M1G1W3_9FLAV Genome polyprotein (Fragment) OS=dengue virus type 1 OX=11053 PE=4 SV=1	dengue virus type 1
HASPIN,LIMK1	TTEHGTIVTIT	T160	Genome polyprotein	NA	tr|M1G1X8|M1G1X8_9FLAV Genome polyprotein (Fragment) OS=dengue virus type 1 OX=11053 PE=4 SV=1	dengue virus type 1
HASPIN	FTDPATIAARG	T1557	Genome polyprotein	NA	tr|A0A6G5X370|A0A6G5X370_9FLAV Genome polyprotein (Fragment) OS=dengue virus type 1 OX=11053 GN=POLY PE=4 SV=1;tr|A0A861B4Z5|A0A861B4Z5_9FLAV Genome polyprotein (Fragment) OS=dengue virus type 1 OX=11053 GN=POLY PE=4 SV=1;tr|A0A861B564|A0A861B564_9FLAV Genome polyprotein (Fragment) OS=dengue virus type 1 OX=11053 GN=POLY PE=4 SV=1	dengue virus type 1
EEF2K	PKNVQTMPGTF	T1573	Genome polyprotein	NA	tr|A0A139ZYN2|A0A139ZYN2_9FLAV Genome polyprotein OS=dengue virus type 1 OX=11053 PE=4 SV=1;tr|A0A6B9Q7F2|A0A6B9Q7F2_9FLAV Genome polyprotein OS=dengue virus type 1 OX=11053 GN=POLY PE=4 SV=1;tr|A0A6B9QQ42|A0A6B9QQ42_9FLAV Genome polyprotein OS=dengue virus type 1 OX=11053 GN=POLY PE=4 SV=1;tr|A0A6M2VIN4|A0A6M2VIN4_9FLAV Genome polyprotein OS=dengue virus type 1 OX=11053 GN=POLY PE=4 SV=1;tr|A0A7…	dengue virus type 1
EEF2K,MAPK9	KNVQTTPGTFM	T1573	Genome polyprotein	NA	tr|A0A7D0Q8F8|A0A7D0Q8F8_9FLAV Genome polyprotein (Fragment) OS=dengue virus type 1 OX=11053 GN=POLY PE=4 SV=1;tr|A0A7D0UBV7|A0A7D0UBV7_9FLAV Genome polyprotein (Fragment) OS=dengue virus type 1 OX=11053 GN=POLY PE=4 SV=1;tr|A0A7D0UC32|A0A7D0UC32_9FLAV Genome polyprotein (Fragment) OS=dengue virus type 1 OX=11053 GN=POLY PE=4 SV=1;tr|A0A7D0UCJ1|A0A7D0UCJ1_9FLAV Genome polyprotein (Fragment) OS=de…	dengue virus type 1
HASPIN	ELCEDTITYKC	T162	Genome polyprotein	NA	tr|A0A088PXT0|A0A088PXT0_9FLAV Genome polyprotein OS=dengue virus type 1 OX=11053 PE=4 SV=1;tr|A0A223FSV8|A0A223FSV8_9FLAV Genome polyprotein (Fragment) OS=dengue virus type 1 OX=11053 PE=4 SV=1;tr|A0A223FSY0|A0A223FSY0_9FLAV Genome polyprotein (Fragment) OS=dengue virus type 1 OX=11053 PE=4 SV=1;tr|A0A223FUC1|A0A223FUC1_9FLAV Genome polyprotein (Fragment) OS=dengue virus type 1 OX=11053 PE=4 SV=…	dengue virus type 1
EEF2K,MAPK9	LLMLATPSMAM	T162	Genome polyprotein	NA	tr|A0A223FSW4|A0A223FSW4_9FLAV Genome polyprotein (Fragment) OS=dengue virus type 1 OX=11053 PE=4 SV=1;tr|A0A7T4PVM7|A0A7T4PVM7_9FLAV Genome polyprotein OS=dengue virus type 1 OX=11053 GN=POLY PE=4 SV=1;tr|A0A7T4PVU0|A0A7T4PVU0_9FLAV Genome polyprotein OS=dengue virus type 1 OX=11053 GN=POLY PE=4 SV=1;tr|A0A7T4U5B8|A0A7T4U5B8_9FLAV Genome polyprotein OS=dengue virus type 1 OX=11053 GN=POLY PE=4 S…	dengue virus type 1
EEF2K,MAPK9	PGTFKTPEGAV	T1579	Genome polyprotein	NA	tr|A0A0R5I7M8|A0A0R5I7M8_9FLAV Genome polyprotein OS=dengue virus type 1 OX=11053 PE=4 SV=1;tr|A0A1R7T1G9|A0A1R7T1G9_9FLAV Genome polyprotein OS=dengue virus type 1 OX=11053 PE=4 SV=1;tr|A0A384ZK65|A0A384ZK65_9FLAV Genome polyprotein OS=dengue virus type 1 OX=11053 PE=4 SV=1;tr|A0A384ZK81|A0A384ZK81_9FLAV Genome polyprotein OS=dengue virus type 1 OX=11053 PE=4 SV=1;tr|A0A384ZKA5|A0A384ZKA5_9FLAV …	dengue virus type 1
EEF2K,MAPK9	PGTFMTPEGAV	T1579	Genome polyprotein	NA	tr|A0A7D0Q8F8|A0A7D0Q8F8_9FLAV Genome polyprotein (Fragment) OS=dengue virus type 1 OX=11053 GN=POLY PE=4 SV=1;tr|A0A7D0UBV7|A0A7D0UBV7_9FLAV Genome polyprotein (Fragment) OS=dengue virus type 1 OX=11053 GN=POLY PE=4 SV=1;tr|A0A7D0UC32|A0A7D0UC32_9FLAV Genome polyprotein (Fragment) OS=dengue virus type 1 OX=11053 GN=POLY PE=4 SV=1;tr|A0A7D0UCJ1|A0A7D0UCJ1_9FLAV Genome polyprotein (Fragment) OS=de…	dengue virus type 1
EEF2K	PKNVQTAPGIF	T1580	Genome polyprotein	NA	tr|A0A0B4L3R4|A0A0B4L3R4_9FLAV Genome polyprotein OS=dengue virus type 1 OX=11053 PE=4 SV=1;tr|A0A1P8KIE0|A0A1P8KIE0_9FLAV Genome polyprotein OS=dengue virus type 1 OX=11053 PE=4 SV=1;tr|A0A2L0RID0|A0A2L0RID0_9FLAV Genome polyprotein OS=dengue virus type 1 OX=11053 PE=4 SV=1;tr|A0A2L0RID9|A0A2L0RID9_9FLAV Genome polyprotein OS=dengue virus type 1 OX=11053 PE=4 SV=1;tr|A0A2L0RIH0|A0A2L0RIH0_9FLAV …	dengue virus type 1
EEF2K,MAPK9	PGTFKTPEGDV	T1580	Genome polyprotein	NA	tr|A0A861B3B0|A0A861B3B0_9FLAV Genome polyprotein (Fragment) OS=dengue virus type 1 OX=11053 GN=POLY PE=4 SV=1	dengue virus type 1
EEF2K	PKNVQTTPGIF	T1586	Genome polyprotein	NA	tr|A0A067XG27|A0A067XG27_9FLAV Genome polyprotein OS=dengue virus type 1 OX=11053 PE=4 SV=1;tr|A0A0A7AAU4|A0A0A7AAU4_9FLAV Genome polyprotein OS=dengue virus type 1 OX=11053 PE=4 SV=1;tr|D0EPI2|D0EPI2_9FLAV Genome polyprotein OS=dengue virus type 1 OX=11053 PE=4 SV=1;tr|D2JWZ2|D2JWZ2_9FLAV Genome polyprotein OS=dengue virus type 1 OX=11053 PE=4 SV=1;tr|W0LHJ5|W0LHJ5_9FLAV Genome polyprotein (Frag…	dengue virus type 1
EEF2K	SKNVQTTPGTF	T1586	Genome polyprotein	NA	tr|A0A1R7T1H7|A0A1R7T1H7_9FLAV Genome polyprotein OS=dengue virus type 1 OX=11053 PE=4 SV=1	dengue virus type 1
EEF2K	PRNVQTTPGTF	T1586	Genome polyprotein	NA	tr|A0A346RR01|A0A346RR01_9FLAV Genome polyprotein OS=dengue virus type 1 OX=11053 PE=4 SV=1;tr|A0A650FZZ7|A0A650FZZ7_9FLAV Genome polyprotein OS=dengue virus type 1 OX=11053 GN=POLY PE=4 SV=1;tr|A0A7S7YCV2|A0A7S7YCV2_9FLAV Genome polyprotein OS=dengue virus type 1 OX=11053 GN=POLY PE=4 SV=1;tr|D0EPP8|D0EPP8_9FLAV Genome polyprotein OS=dengue virus type 1 OX=11053 PE=4 SV=1;tr|F6N5Y5|F6N5Y5_9FLAV …	dengue virus type 1
EEF2K	PKNVQTVPGTF	T1586	Genome polyprotein	NA	tr|A0A3G2YW65|A0A3G2YW65_9FLAV Genome polyprotein OS=dengue virus type 1 OX=11053 PE=4 SV=1;tr|A0A6B9Q7A8|A0A6B9Q7A8_9FLAV Genome polyprotein OS=dengue virus type 1 OX=11053 GN=POLY PE=4 SV=1;tr|A0A6B9QPI3|A0A6B9QPI3_9FLAV Genome polyprotein OS=dengue virus type 1 OX=11053 GN=POLY PE=4 SV=1	dengue virus type 1
EEF2K	PRNVQTAPGTF	T1586	Genome polyprotein	NA	tr|A0A5H2VJV8|A0A5H2VJV8_9FLAV Genome polyprotein OS=dengue virus type 1 OX=11053 PE=4 SV=1;tr|A0A8E4QLH5|A0A8E4QLH5_9FLAV Genome polyprotein OS=dengue virus type 1 OX=11053 GN=POLY PE=4 SV=1;tr|S6EK06|S6EK06_9FLAV Genome polyprotein OS=dengue virus type 1 OX=11053 PE=4 SV=1	dengue virus type 1
EEF2K	SKNVQTAPGTF	T1586	Genome polyprotein	NA	tr|A0A7L4WP95|A0A7L4WP95_9FLAV Genome polyprotein OS=dengue virus type 1 OX=11053 GN=POLY PE=4 SV=1;tr|A0A7L4WPT8|A0A7L4WPT8_9FLAV Genome polyprotein OS=dengue virus type 1 OX=11053 GN=POLY PE=4 SV=1;tr|A0A7L4WQ15|A0A7L4WQ15_9FLAV Genome polyprotein OS=dengue virus type 1 OX=11053 GN=POLY PE=4 SV=1;tr|H9BPV8|H9BPV8_9FLAV Genome polyprotein OS=dengue virus type 1 OX=11053 PE=4 SV=1	dengue virus type 1
EEF2K	PXNVQTAPGTF	T1586	Genome polyprotein	NA	tr|A0A7L4WPA7|A0A7L4WPA7_9FLAV Genome polyprotein OS=dengue virus type 1 OX=11053 GN=POLY PE=4 SV=1	dengue virus type 1
EEF2K	XXXVQTTPGTF	T1586	Genome polyprotein	NA	tr|A0A8A3WN45|A0A8A3WN45_9FLAV Genome polyprotein OS=dengue virus type 1 OX=11053 PE=4 SV=1	dengue virus type 1
EEF2K	XXNVQTAPGTF	T1586	Genome polyprotein	NA	tr|A0A8E4WLA3|A0A8E4WLA3_9FLAV Genome polyprotein OS=dengue virus type 1 OX=11053 GN=POLY PE=4 SV=1	dengue virus type 1
EEF2K,HASPIN,MAPK9	KNVQITPGTFK	T1586	Genome polyprotein	NA	tr|A0A6G5RT57|A0A6G5RT57_9FLAV Genome polyprotein OS=dengue virus type 1 OX=11053 GN=POLY PE=4 SV=1	dengue virus type 1
HASPIN	HGIIATITPQA	T163	Genome polyprotein	NA	tr|A0A0A0Q401|A0A0A0Q401_9FLAV Genome polyprotein (Fragment) OS=dengue virus type 1 OX=11053 PE=4 SV=1;tr|A0A0A7AMR4|A0A0A7AMR4_9FLAV Genome polyprotein (Fragment) OS=dengue virus type 1 OX=11053 PE=4 SV=1;tr|A0A141QRT9|A0A141QRT9_9FLAV Envelope protein (Fragment) OS=dengue virus type 1 OX=11053 PE=4 SV=1	dengue virus type 1
HASPIN	HGTTATITPQT	T163	Genome polyprotein	NA	tr|A0A0W8LSD8|A0A0W8LSD8_9FLAV Genome polyprotein (Fragment) OS=dengue virus type 1 OX=11053 PE=4 SV=1	dengue virus type 1
HASPIN	HGNTATITPQA	T163	Genome polyprotein	NA	tr|A0A2D0VLM4|A0A2D0VLM4_9FLAV Genome polyprotein (Fragment) OS=dengue virus type 1 OX=11053 PE=4 SV=1	dengue virus type 1
HASPIN	HGTTATISPQA	T163	Genome polyprotein	NA	tr|A0A173H1V1|A0A173H1V1_9FLAV Genome polyprotein (Fragment) OS=dengue virus type 1 OX=11053 PE=4 SV=1	dengue virus type 1
HASPIN	HGTSSTITPQA	T163	Genome polyprotein	NA	tr|A0A2L1CDC3|A0A2L1CDC3_9FLAV Genome polyprotein (Fragment) OS=dengue virus type 1 OX=11053 PE=4 SV=1	dengue virus type 1
HASPIN	HGTIATITPRA	T163	Genome polyprotein	NA	tr|A0A345UEN6|A0A345UEN6_9FLAV Genome polyprotein (Fragment) OS=dengue virus type 1 OX=11053 PE=4 SV=1	dengue virus type 1
HASPIN	HGTTVTITPQA	T163	Genome polyprotein	NA	tr|A0A059VJH6|A0A059VJH6_9FLAV Genome polyprotein (Fragment) OS=dengue virus type 1 OX=11053 PE=2 SV=1;tr|A0A142K479|A0A142K479_9FLAV Envelope protein (Fragment) OS=dengue virus type 1 OX=11053 PE=4 SV=1;tr|A0A346BSQ8|A0A346BSQ8_9FLAV Genome polyprotein (Fragment) OS=dengue virus type 1 OX=11053 PE=4 SV=1;tr|A0A4Y5FC56|A0A4Y5FC56_9FLAV Genome polyprotein (Fragment) OS=dengue virus type 1 OX=11053…	dengue virus type 1
HASPIN	QGTTATITPQA	T163	Genome polyprotein	NA	tr|A0A1L5L9B1|A0A1L5L9B1_9FLAV Genome polyprotein (Fragment) OS=dengue virus type 1 OX=11053 PE=4 SV=1;tr|A0A346BSW7|A0A346BSW7_9FLAV Genome polyprotein (Fragment) OS=dengue virus type 1 OX=11053 PE=4 SV=1	dengue virus type 1
HASPIN	YGTTATITPQA	T163	Genome polyprotein	NA	tr|A0A385AHX3|A0A385AHX3_9FLAV Genome polyprotein (Fragment) OS=dengue virus type 1 OX=11053 PE=4 SV=1;tr|A0A6B9PDC7|A0A6B9PDC7_9FLAV Genome polyprotein (Fragment) OS=dengue virus type 1 OX=11053 GN=POLY PE=4 SV=1;tr|B5M947|B5M947_9FLAV Genome polyprotein OS=dengue virus type 1 OX=11053 PE=4 SV=1;tr|K7PQ98|K7PQ98_9FLAV Genome polyprotein (Fragment) OS=dengue virus type 1 OX=11053 PE=4 SV=1	dengue virus type 1
HASPIN	QGTIATITPQA	T163	Genome polyprotein	NA	tr|A0A139ZYP4|A0A139ZYP4_9FLAV Genome polyprotein OS=dengue virus type 1 OX=11053 PE=4 SV=1;tr|A0A385AIQ8|A0A385AIQ8_9FLAV Genome polyprotein (Fragment) OS=dengue virus type 1 OX=11053 PE=4 SV=1;tr|A0A385AIY3|A0A385AIY3_9FLAV Genome polyprotein (Fragment) OS=dengue virus type 1 OX=11053 PE=4 SV=1	dengue virus type 1
HASPIN	HGKTATITPQA	T163	Genome polyprotein	NA	tr|A0A385AJ96|A0A385AJ96_9FLAV Genome polyprotein (Fragment) OS=dengue virus type 1 OX=11053 PE=4 SV=1;tr|A0A678X9X1|A0A678X9X1_9FLAV Genome polyprotein (Fragment) OS=dengue virus type 1 OX=11053 GN=E PE=2 SV=1	dengue virus type 1
HASPIN	HGITATITPQA	T163	Genome polyprotein	NA	tr|A0A3G1H3D4|A0A3G1H3D4_9FLAV Genome polyprotein (Fragment) OS=dengue virus type 1 OX=11053 PE=4 SV=1;tr|A0A7U3LLV9|A0A7U3LLV9_9FLAV Genome polyprotein (Fragment) OS=dengue virus type 1 OX=11053 GN=E PE=4 SV=1	dengue virus type 1
HASPIN	HGATATITPQA	T163	Genome polyprotein	NA	tr|A0A3G1ST61|A0A3G1ST61_9FLAV Genome polyprotein (Fragment) OS=dengue virus type 1 OX=11053 PE=4 SV=1;tr|A0A7D5EC21|A0A7D5EC21_9FLAV Genome polyprotein (Fragment) OS=dengue virus type 1 OX=11053 GN=POLY PE=4 SV=1	dengue virus type 1
HASPIN	HGTSATITPQA	T163	Genome polyprotein	NA	tr|A0A3S7IB11|A0A3S7IB11_9FLAV Genome polyprotein (Fragment) OS=dengue virus type 1 OX=11053 PE=4 SV=1;tr|A0A6B9QPQ8|A0A6B9QPQ8_9FLAV Genome polyprotein OS=dengue virus type 1 OX=11053 GN=POLY PE=4 SV=1	dengue virus type 1
HASPIN	HGTTATITPQS	T163	Genome polyprotein	NA	tr|A0A3S9XYL7|A0A3S9XYL7_9FLAV Genome polyprotein (Fragment) OS=dengue virus type 1 OX=11053 PE=4 SV=1	dengue virus type 1
HASPIN	HGTIATITPQX	T163	Genome polyprotein	NA	tr|A0A5C1IVW8|A0A5C1IVW8_9FLAV Genome polyprotein (Fragment) OS=dengue virus type 1 OX=11053 PE=4 SV=1	dengue virus type 1
HASPIN	HETTATITPQA	T163	Genome polyprotein	NA	tr|A0A654JS60|A0A654JS60_9FLAV Genome polyprotein (Fragment) OS=dengue virus type 1 OX=11053 GN=POLY PE=4 SV=1;tr|A0A678X8X1|A0A678X8X1_9FLAV Genome polyprotein (Fragment) OS=dengue virus type 1 OX=11053 GN=E PE=4 SV=1;tr|A0A7D5I3C4|A0A7D5I3C4_9FLAV Genome polyprotein (Fragment) OS=dengue virus type 1 OX=11053 GN=POLY PE=4 SV=1	dengue virus type 1
HASPIN	HGVTATITPRS	T163	Genome polyprotein	NA	tr|A0A7D6VLQ5|A0A7D6VLQ5_9FLAV Genome polyprotein (Fragment) OS=dengue virus type 1 OX=11053 GN=POLY PE=4 SV=1;tr|A0A7D6VMS6|A0A7D6VMS6_9FLAV Genome polyprotein (Fragment) OS=dengue virus type 1 OX=11053 GN=POLY PE=4 SV=1;tr|A0A7D6VN29|A0A7D6VN29_9FLAV Genome polyprotein (Fragment) OS=dengue virus type 1 OX=11053 GN=POLY PE=4 SV=1;tr|A0A7D6VRV1|A0A7D6VRV1_9FLAV Genome polyprotein (Fragment) OS=de…	dengue virus type 1
HASPIN	HGVTTTITPRS	T163	Genome polyprotein	NA	tr|A0A7D6VR11|A0A7D6VR11_9FLAV Genome polyprotein (Fragment) OS=dengue virus type 1 OX=11053 GN=POLY PE=4 SV=1	dengue virus type 1
HASPIN	HGTIVTITPQA	T163	Genome polyprotein	NA	tr|M1G1X8|M1G1X8_9FLAV Genome polyprotein (Fragment) OS=dengue virus type 1 OX=11053 PE=4 SV=1	dengue virus type 1
HASPIN	HGTTATITPRA	T163	Genome polyprotein	NA	tr|Q2XRT5|Q2XRT5_9FLAV Genome polyprotein (Fragment) OS=dengue virus type 1 OX=11053 PE=4 SV=1	dengue virus type 1
HASPIN	HGTTATIAPQA	T163	Genome polyprotein	NA	tr|Q2XRY5|Q2XRY5_9FLAV Genome polyprotein (Fragment) OS=dengue virus type 1 OX=11053 PE=4 SV=1	dengue virus type 1
HASPIN	HGTTATITLQA	T163	Genome polyprotein	NA	tr|Q2XS08|Q2XS08_9FLAV Genome polyprotein (Fragment) OS=dengue virus type 1 OX=11053 PE=4 SV=1	dengue virus type 1
HASPIN	HGTTASITPQA	S163	Genome polyprotein	NA	tr|Q2XS23|Q2XS23_9FLAV Genome polyprotein (Fragment) OS=dengue virus type 1 OX=11053 PE=4 SV=1	dengue virus type 1
HASPIN	RGNTATITLQL	T163	Polyprotein	NA	tr|A0A7T5QZG5|A0A7T5QZG5_9FLAV Polyprotein (Fragment) OS=dengue virus type 1 OX=11053 GN=POLY PE=4 SV=1	dengue virus type 1
EEF2K,HASPIN,MAPK9	VTAEITPQAST	T163	Genome polyprotein	NA	tr|A0A7D6VL74|A0A7D6VL74_9FLAV Genome polyprotein (Fragment) OS=dengue virus type 1 OX=11053 GN=POLY PE=4 SV=1;tr|A0A7D6VMB4|A0A7D6VMB4_9FLAV Genome polyprotein (Fragment) OS=dengue virus type 1 OX=11053 GN=POLY PE=4 SV=1;tr|A0A7D6VX80|A0A7D6VX80_9FLAV Genome polyprotein (Fragment) OS=dengue virus type 1 OX=11053 GN=POLY PE=4 SV=1;tr|A0A7D6ZM77|A0A7D6ZM77_9FLAV Genome polyprotein (Fragment) OS=de…	dengue virus type 1
EEF2K,MAPK9	KNVQTTPGIFK	T1587	Genome polyprotein	NA	tr|A0A067XG27|A0A067XG27_9FLAV Genome polyprotein OS=dengue virus type 1 OX=11053 PE=4 SV=1;tr|A0A0A7AAU4|A0A0A7AAU4_9FLAV Genome polyprotein OS=dengue virus type 1 OX=11053 PE=4 SV=1;tr|D0EPI2|D0EPI2_9FLAV Genome polyprotein OS=dengue virus type 1 OX=11053 PE=4 SV=1;tr|D2JWZ2|D2JWZ2_9FLAV Genome polyprotein OS=dengue virus type 1 OX=11053 PE=4 SV=1;tr|W0LHJ5|W0LHJ5_9FLAV Genome polyprotein (Frag…	dengue virus type 1
EEF2K,MAPK9	RNVQTTPGTFK	T1587	Genome polyprotein	NA	tr|A0A346RR01|A0A346RR01_9FLAV Genome polyprotein OS=dengue virus type 1 OX=11053 PE=4 SV=1;tr|A0A650FZZ7|A0A650FZZ7_9FLAV Genome polyprotein OS=dengue virus type 1 OX=11053 GN=POLY PE=4 SV=1;tr|A0A7S7YCV2|A0A7S7YCV2_9FLAV Genome polyprotein OS=dengue virus type 1 OX=11053 GN=POLY PE=4 SV=1;tr|D0EPP8|D0EPP8_9FLAV Genome polyprotein OS=dengue virus type 1 OX=11053 PE=4 SV=1;tr|F6N5Y5|F6N5Y5_9FLAV …	dengue virus type 1
EEF2K,MAPK9	XXVQTTPGTFK	T1587	Genome polyprotein	NA	tr|A0A8A3WN45|A0A8A3WN45_9FLAV Genome polyprotein OS=dengue virus type 1 OX=11053 PE=4 SV=1	dengue virus type 1
IKBKE	PGTFKTLEGEV	T1593	Genome polyprotein	NA	tr|A0A7L4WPF0|A0A7L4WPF0_9FLAV Genome polyprotein OS=dengue virus type 1 OX=11053 GN=POLY PE=4 SV=1;tr|B2LYI4|B2LYI4_9FLAV Genome polyprotein OS=dengue virus type 1 OX=11053 PE=4 SV=1;tr|H9BPS2|H9BPS2_9FLAV Genome polyprotein OS=dengue virus type 1 OX=11053 PE=4 SV=1;tr|Q2TPN7|Q2TPN7_9FLAV Genome polyprotein OS=dengue virus type 1 OX=11053 PE=4 SV=1	dengue virus type 1
EEF2K,MAPK9	PGIFKTPEGEV	T1593	Genome polyprotein	NA	tr|A0A067XG27|A0A067XG27_9FLAV Genome polyprotein OS=dengue virus type 1 OX=11053 PE=4 SV=1;tr|A0A0A7AAU4|A0A0A7AAU4_9FLAV Genome polyprotein OS=dengue virus type 1 OX=11053 PE=4 SV=1;tr|A0A0B4L3R4|A0A0B4L3R4_9FLAV Genome polyprotein OS=dengue virus type 1 OX=11053 PE=4 SV=1;tr|A0A1P8KIE0|A0A1P8KIE0_9FLAV Genome polyprotein OS=dengue virus type 1 OX=11053 PE=4 SV=1;tr|A0A2L0RID0|A0A2L0RID0_9FLAV …	dengue virus type 1
EEF2K,MAPK9	PGTFKTPXGEV	T1593	Genome polyprotein	NA	tr|A0A1P8DVD2|A0A1P8DVD2_9FLAV Genome polyprotein OS=dengue virus type 1 OX=11053 PE=4 SV=1	dengue virus type 1
EEF2K,MAPK9,MAST2	PGTFKTPDGEV	T1593	Genome polyprotein	NA	tr|A0A678X743|A0A678X743_9FLAV Genome polyprotein OS=dengue virus type 1 OX=11053 PE=4 SV=1;tr|A0A6B7HXN4|A0A6B7HXN4_9FLAV Genome polyprotein OS=dengue virus type 1 OX=11053 GN=POLY PE=4 SV=1	dengue virus type 1
EEF2K,MAPK9	PGTFTTPEGEV	T1593	Genome polyprotein	NA	tr|A0A6B9Q7A8|A0A6B9Q7A8_9FLAV Genome polyprotein OS=dengue virus type 1 OX=11053 GN=POLY PE=4 SV=1	dengue virus type 1
EEF2K,MAPK9	SGTFKTPEGEV	T1593	Genome polyprotein	NA	tr|A0A6B9QSK6|A0A6B9QSK6_9FLAV Genome polyprotein OS=dengue virus type 1 OX=11053 GN=POLY PE=4 SV=1	dengue virus type 1
EEF2K,MAPK9	PGTFKTPEGTV	T1593	Genome polyprotein	NA	tr|A0A6M2VKX4|A0A6M2VKX4_9FLAV Genome polyprotein OS=dengue virus type 1 OX=11053 GN=POLY PE=4 SV=1	dengue virus type 1
EEF2K,MAPK9	PGTFKTPEGKV	T1593	Genome polyprotein	NA	tr|A0A8A3WN45|A0A8A3WN45_9FLAV Genome polyprotein OS=dengue virus type 1 OX=11053 PE=4 SV=1	dengue virus type 1
EEF2K	CEDTQTYKCPR	T164	Genome polyprotein	NA	tr|A0A3G1KIM3|A0A3G1KIM3_9FLAV Genome polyprotein OS=dengue virus type 1 OX=11053 PE=4 SV=1	dengue virus type 1
EEF2K,MAPK9	MLATPSMAMRC	S164	Genome polyprotein	NA	tr|A0A223FSW4|A0A223FSW4_9FLAV Genome polyprotein (Fragment) OS=dengue virus type 1 OX=11053 PE=4 SV=1;tr|A0A7T4PVM7|A0A7T4PVM7_9FLAV Genome polyprotein OS=dengue virus type 1 OX=11053 GN=POLY PE=4 SV=1;tr|A0A7T4PVU0|A0A7T4PVU0_9FLAV Genome polyprotein OS=dengue virus type 1 OX=11053 GN=POLY PE=4 SV=1;tr|A0A7T4U5B8|A0A7T4U5B8_9FLAV Genome polyprotein OS=dengue virus type 1 OX=11053 GN=POLY PE=4 S…	dengue virus type 1
FGFR2,MET	IQLTDYGVLTL	Y458	Genome polyprotein	X-ray crystallography (1)	tr|A0A141FAD6|A0A141FAD6_9FLAV Genome polyprotein (Fragment) OS=dengue virus type 1 OX=11053 PE=4 SV=1;tr|A0A187S290|A0A187S290_9FLAV Genome polyprotein (Fragment) OS=dengue virus type 1 OX=11053 PE=4 SV=1;tr|A0A1R7T1H5|A0A1R7T1H5_9FLAV Genome polyprotein OS=dengue virus type 1 OX=11053 PE=4 SV=1;tr|A0A223FT03|A0A223FT03_9FLAV Genome polyprotein (Fragment) OS=dengue virus type 1 OX=11053 PE=4 SV=…	dengue virus type 1
FGFR2,MET	IQLTDYGTLTL	Y458	Genome polyprotein	X-ray crystallography (1)	tr|A0A0D5CW66|A0A0D5CW66_9FLAV Genome polyprotein (Fragment) OS=dengue virus type 1 OX=11053 PE=4 SV=1;tr|A0A1P8DAC4|A0A1P8DAC4_9FLAV Genome polyprotein (Fragment) OS=dengue virus type 1 OX=11053 PE=4 SV=1;tr|A0A346BSW5|A0A346BSW5_9FLAV Genome polyprotein (Fragment) OS=dengue virus type 1 OX=11053 PE=4 SV=1;tr|A0A346BSW6|A0A346BSW6_9FLAV Genome polyprotein (Fragment) OS=dengue virus type 1 OX=110…	dengue virus type 1
HASPIN	HGTTATITPPA	T165	Genome polyprotein	NA	tr|G3EN62|G3EN62_9FLAV Genome polyprotein (Fragment) OS=dengue virus type 1 OX=11053 PE=4 SV=1	dengue virus type 1
EEF2K,HASPIN,MAPK9	TTAIITPQAPT	T165	Genome polyprotein	NA	tr|A0A067YMZ0|A0A067YMZ0_9FLAV Genome polyprotein (Fragment) OS=dengue virus type 1 OX=11053 PE=4 SV=1;tr|A0A067YNT7|A0A067YNT7_9FLAV Genome polyprotein (Fragment) OS=dengue virus type 1 OX=11053 PE=4 SV=1;tr|A0A089FYM9|A0A089FYM9_9FLAV Genome polyprotein (Fragment) OS=dengue virus type 1 OX=11053 PE=4 SV=1;tr|A0A089G0Q1|A0A089G0Q1_9FLAV Genome polyprotein (Fragment) OS=dengue virus type 1 OX=110…	dengue virus type 1
EEF2K,MAPK9	KEIKVTPQSSI	T165	Genome polyprotein	NA	tr|A0A141QRV9|A0A141QRV9_9FLAV Genome polyprotein (Fragment) OS=dengue virus type 1 OX=11053 PE=4 SV=1;tr|A0A141QRW0|A0A141QRW0_9FLAV Genome polyprotein (Fragment) OS=dengue virus type 1 OX=11053 PE=4 SV=1;tr|A0A141QRW1|A0A141QRW1_9FLAV Genome polyprotein (Fragment) OS=dengue virus type 1 OX=11053 PE=4 SV=1;tr|A0A141QRW3|A0A141QRW3_9FLAV Genome polyprotein (Fragment) OS=dengue virus type 1 OX=110…	dengue virus type 1
EEF2K,HASPIN,MAPK9	TTATITPQAST	T165	Genome polyprotein	NA	tr|A0A068JFG0|A0A068JFG0_9FLAV Genome polyprotein OS=dengue virus type 1 OX=11053 PE=4 SV=1;tr|A0A0U1VCX0|A0A0U1VCX0_9FLAV Genome polyprotein (Fragment) OS=dengue virus type 1 OX=11053 PE=4 SV=1;tr|A0A0U1YDE9|A0A0U1YDE9_9FLAV Genome polyprotein (Fragment) OS=dengue virus type 1 OX=11053 PE=4 SV=1;tr|A0A1X9W8C0|A0A1X9W8C0_9FLAV Genome polyprotein (Fragment) OS=dengue virus type 1 OX=11053 PE=4 SV=…	dengue virus type 1
EEF2K,HASPIN,MAPK9	IIATITPQAPT	T165	Genome polyprotein	NA	tr|A0A0A0Q401|A0A0A0Q401_9FLAV Genome polyprotein (Fragment) OS=dengue virus type 1 OX=11053 PE=4 SV=1;tr|A0A0A7AMR4|A0A0A7AMR4_9FLAV Genome polyprotein (Fragment) OS=dengue virus type 1 OX=11053 PE=4 SV=1;tr|A0A141QRT9|A0A141QRT9_9FLAV Envelope protein (Fragment) OS=dengue virus type 1 OX=11053 PE=4 SV=1	dengue virus type 1
EEF2K,HASPIN,MAPK9	TIATITPQAPP	T165	Genome polyprotein	NA	tr|A0A0K1R555|A0A0K1R555_9FLAV Genome polyprotein (Fragment) OS=dengue virus type 1 OX=11053 PE=4 SV=1;tr|A0A0K1R5R1|A0A0K1R5R1_9FLAV Genome polyprotein (Fragment) OS=dengue virus type 1 OX=11053 PE=4 SV=1	dengue virus type 1
EEF2K,HASPIN,MAPK9	TIATITPQAPM	T165	Genome polyprotein	NA	tr|A0A067XG33|A0A067XG33_9FLAV Genome polyprotein OS=dengue virus type 1 OX=11053 PE=4 SV=1;tr|A0A0N7F171|A0A0N7F171_9FLAV Genome polyprotein (Fragment) OS=dengue virus type 1 OX=11053 PE=4 SV=1;tr|A0A0N9HJR4|A0A0N9HJR4_9FLAV Genome polyprotein (Fragment) OS=dengue virus type 1 OX=11053 PE=4 SV=1;tr|A0A223FT16|A0A223FT16_9FLAV Genome polyprotein (Fragment) OS=dengue virus type 1 OX=11053 PE=4 SV=…	dengue virus type 1
EEF2K,HASPIN,MAPK9	TIAIITPQAPT	T165	Genome polyprotein	NA	tr|A0A067XG27|A0A067XG27_9FLAV Genome polyprotein OS=dengue virus type 1 OX=11053 PE=4 SV=1;tr|A0A0N9HHL7|A0A0N9HHL7_9FLAV Genome polyprotein (Fragment) OS=dengue virus type 1 OX=11053 PE=4 SV=1;tr|A0A1B0RM41|A0A1B0RM41_9FLAV Genome polyprotein OS=dengue virus type 1 OX=11053 PE=4 SV=1;tr|A0A385AI72|A0A385AI72_9FLAV Genome polyprotein (Fragment) OS=dengue virus type 1 OX=11053 PE=4 SV=1;tr|A0A7G7…	dengue virus type 1
EEF2K,HASPIN,MAPK9	TTATITPQTPT	T165	Genome polyprotein	NA	tr|A0A0W8LSD8|A0A0W8LSD8_9FLAV Genome polyprotein (Fragment) OS=dengue virus type 1 OX=11053 PE=4 SV=1	dengue virus type 1
EEF2K,HASPIN,MAPK9	NTATITPQAPT	T165	Genome polyprotein	NA	tr|A0A2D0VLM4|A0A2D0VLM4_9FLAV Genome polyprotein (Fragment) OS=dengue virus type 1 OX=11053 PE=4 SV=1	dengue virus type 1
EEF2K,HASPIN,MAPK9	TTATITPQAPI	T165	Genome polyprotein	NA	tr|A0A141FAD9|A0A141FAD9_9FLAV Genome polyprotein (Fragment) OS=dengue virus type 1 OX=11053 PE=4 SV=1	dengue virus type 1
EEF2K,MAPK9	REIKVTPQSSI	T165	Genome polyprotein	NA	tr|A0A141QRW2|A0A141QRW2_9FLAV Genome polyprotein (Fragment) OS=dengue virus type 1 OX=11053 PE=4 SV=1	dengue virus type 1
EEF2K,HASPIN,MAPK9	TTATISPQAPT	S165	Genome polyprotein	NA	tr|A0A173H1V1|A0A173H1V1_9FLAV Genome polyprotein (Fragment) OS=dengue virus type 1 OX=11053 PE=4 SV=1	dengue virus type 1
EEF2K,MAPK9	TTATVTPQAPT	T165	Genome polyprotein	NA	tr|A0A1V1FYC7|A0A1V1FYC7_9FLAV Genome polyprotein (Fragment) OS=dengue virus type 1 OX=11053 GN=E PE=4 SV=1;tr|A0A385AJ63|A0A385AJ63_9FLAV Genome polyprotein (Fragment) OS=dengue virus type 1 OX=11053 PE=4 SV=1;tr|A0A385AJ87|A0A385AJ87_9FLAV Genome polyprotein (Fragment) OS=dengue virus type 1 OX=11053 PE=4 SV=1;tr|A0A385AJE5|A0A385AJE5_9FLAV Genome polyprotein (Fragment) OS=dengue virus type 1 O…	dengue virus type 1
EEF2K,HASPIN,MAPK9	TTATITPQAPM	T165	Genome polyprotein	NA	tr|A0A141QRU9|A0A141QRU9_9FLAV Envelope protein (Fragment) OS=dengue virus type 1 OX=11053 PE=4 SV=1;tr|A0A1Z2RU02|A0A1Z2RU02_9FLAV Genome polyprotein (Fragment) OS=dengue virus type 1 OX=11053 PE=4 SV=1;tr|A0A7T5LVG0|A0A7T5LVG0_9FLAV Polyprotein (Fragment) OS=dengue virus type 1 OX=11053 GN=POLY PE=4 SV=1;tr|D1MD59|D1MD59_9FLAV Genome polyprotein OS=dengue virus type 1 OX=11053 PE=4 SV=1;tr|Q2XR…	dengue virus type 1
EEF2K,MAPK9	KEIRVTPQSSI	T165	Genome polyprotein	NA	tr|A0A8E4SEN3|A0A8E4SEN3_9FLAV Genome polyprotein (Fragment) OS=dengue virus type 1 OX=11053 GN=POLY PE=4 SV=1	dengue virus type 1
EEF2K,HASPIN,MAPK9	TTATITPQAPS	T165	Genome polyprotein	NA	tr|A0A1Z1BW18|A0A1Z1BW18_9FLAV Genome polyprotein OS=dengue virus type 1 OX=11053 PE=4 SV=1;tr|A0A2L1CD17|A0A2L1CD17_9FLAV Genome polyprotein (Fragment) OS=dengue virus type 1 OX=11053 PE=4 SV=1;tr|A0A7D6VR39|A0A7D6VR39_9FLAV Genome polyprotein (Fragment) OS=dengue virus type 1 OX=11053 GN=POLY PE=4 SV=1;tr|B1P1U2|B1P1U2_9FLAV Genome polyprotein OS=dengue virus type 1 OX=11053 PE=4 SV=1;tr|B1P1U4…	dengue virus type 1
EEF2K,HASPIN,MAPK9	TSSTITPQAPT	T165	Genome polyprotein	NA	tr|A0A2L1CDC3|A0A2L1CDC3_9FLAV Genome polyprotein (Fragment) OS=dengue virus type 1 OX=11053 PE=4 SV=1	dengue virus type 1
EEF2K,HASPIN,MAPK9	TIATITPRAPT	T165	Genome polyprotein	NA	tr|A0A345UEN6|A0A345UEN6_9FLAV Genome polyprotein (Fragment) OS=dengue virus type 1 OX=11053 PE=4 SV=1	dengue virus type 1
EEF2K,HASPIN,MAPK9	TTVTITPQAPT	T165	Genome polyprotein	NA	tr|A0A059VJH6|A0A059VJH6_9FLAV Genome polyprotein (Fragment) OS=dengue virus type 1 OX=11053 PE=2 SV=1;tr|A0A142K479|A0A142K479_9FLAV Envelope protein (Fragment) OS=dengue virus type 1 OX=11053 PE=4 SV=1;tr|A0A346BSQ8|A0A346BSQ8_9FLAV Genome polyprotein (Fragment) OS=dengue virus type 1 OX=11053 PE=4 SV=1;tr|A0A4Y5FC56|A0A4Y5FC56_9FLAV Genome polyprotein (Fragment) OS=dengue virus type 1 OX=11053…	dengue virus type 1
EEF2K,HASPIN,MAPK9	KTATITPQAPT	T165	Genome polyprotein	NA	tr|A0A385AJ96|A0A385AJ96_9FLAV Genome polyprotein (Fragment) OS=dengue virus type 1 OX=11053 PE=4 SV=1;tr|A0A678X9X1|A0A678X9X1_9FLAV Genome polyprotein (Fragment) OS=dengue virus type 1 OX=11053 GN=E PE=2 SV=1	dengue virus type 1
EEF2K,HASPIN,MAPK9	ITATITPQAPT	T165	Genome polyprotein	NA	tr|A0A3G1H3D4|A0A3G1H3D4_9FLAV Genome polyprotein (Fragment) OS=dengue virus type 1 OX=11053 PE=4 SV=1;tr|A0A7U3LLV9|A0A7U3LLV9_9FLAV Genome polyprotein (Fragment) OS=dengue virus type 1 OX=11053 GN=E PE=4 SV=1	dengue virus type 1
EEF2K,HASPIN,MAPK9	ATATITPQAPT	T165	Genome polyprotein	NA	tr|A0A3G1ST61|A0A3G1ST61_9FLAV Genome polyprotein (Fragment) OS=dengue virus type 1 OX=11053 PE=4 SV=1;tr|A0A7D5EC21|A0A7D5EC21_9FLAV Genome polyprotein (Fragment) OS=dengue virus type 1 OX=11053 GN=POLY PE=4 SV=1	dengue virus type 1
EEF2K,HASPIN,MAPK9	TSATITPQAPT	T165	Genome polyprotein	NA	tr|A0A3S7IB11|A0A3S7IB11_9FLAV Genome polyprotein (Fragment) OS=dengue virus type 1 OX=11053 PE=4 SV=1	dengue virus type 1
EEF2K,HASPIN,MAPK9	TTATITPQSPT	T165	Genome polyprotein	NA	tr|A0A3S9XYL7|A0A3S9XYL7_9FLAV Genome polyprotein (Fragment) OS=dengue virus type 1 OX=11053 PE=4 SV=1	dengue virus type 1
EEF2K,HASPIN,MAPK9	TIATITPQXPT	T165	Genome polyprotein	NA	tr|A0A5C1IVW8|A0A5C1IVW8_9FLAV Genome polyprotein (Fragment) OS=dengue virus type 1 OX=11053 PE=4 SV=1	dengue virus type 1
EEF2K,HASPIN,MAPK9	TTATITPQAPA	T165	Genome polyprotein	NA	tr|A0A7D0TQM4|A0A7D0TQM4_9FLAV Genome polyprotein (Fragment) OS=dengue virus type 1 OX=11053 GN=POLY PE=4 SV=1;tr|I7AXU0|I7AXU0_9FLAV Genome polyprotein (Fragment) OS=dengue virus type 1 OX=11053 PE=4 SV=1	dengue virus type 1
EEF2K,HASPIN,MAPK9	VTATITPRSPS	T165	Genome polyprotein	NA	tr|A0A7D6VLQ5|A0A7D6VLQ5_9FLAV Genome polyprotein (Fragment) OS=dengue virus type 1 OX=11053 GN=POLY PE=4 SV=1;tr|A0A7D6VMS6|A0A7D6VMS6_9FLAV Genome polyprotein (Fragment) OS=dengue virus type 1 OX=11053 GN=POLY PE=4 SV=1;tr|A0A7D6VN29|A0A7D6VN29_9FLAV Genome polyprotein (Fragment) OS=dengue virus type 1 OX=11053 GN=POLY PE=4 SV=1;tr|A0A7D6VRV1|A0A7D6VRV1_9FLAV Genome polyprotein (Fragment) OS=de…	dengue virus type 1
EEF2K,HASPIN,MAPK9	VTTTITPRSPS	T165	Genome polyprotein	NA	tr|A0A7D6VR11|A0A7D6VR11_9FLAV Genome polyprotein (Fragment) OS=dengue virus type 1 OX=11053 GN=POLY PE=4 SV=1	dengue virus type 1
EEF2K,MAPK9	KEIKVTPQSPI	T165	Genome polyprotein	NA	tr|A0A8E4SF22|A0A8E4SF22_9FLAV Genome polyprotein (Fragment) OS=dengue virus type 1 OX=11053 GN=POLY PE=4 SV=1	dengue virus type 1
EEF2K,MAPK9	KEIKVTPQSSV	T165	Genome polyprotein	NA	tr|A0A8E4WMY9|A0A8E4WMY9_9FLAV Genome polyprotein (Fragment) OS=dengue virus type 1 OX=11053 GN=POLY PE=4 SV=1	dengue virus type 1
EEF2K,HASPIN,MAPK9	TMAAITPQAPT	T165	Genome polyprotein	NA	tr|G0ZJN4|G0ZJN4_9FLAV Genome polyprotein (Fragment) OS=dengue virus type 1 OX=11053 PE=4 SV=1	dengue virus type 1
EEF2K,HASPIN,MAPK9	TIVTITPQAPT	T165	Genome polyprotein	NA	tr|M1G1X8|M1G1X8_9FLAV Genome polyprotein (Fragment) OS=dengue virus type 1 OX=11053 PE=4 SV=1	dengue virus type 1
EEF2K,MAPK9	TTATMTPQAPT	T165	Genome polyprotein	NA	tr|Q2XRI8|Q2XRI8_9FLAV Genome polyprotein (Fragment) OS=dengue virus type 1 OX=11053 PE=4 SV=1;tr|Q2XS05|Q2XS05_9FLAV Genome polyprotein (Fragment) OS=dengue virus type 1 OX=11053 PE=4 SV=1	dengue virus type 1
EEF2K,MAPK9	TTATTTPQAPT	T165	Genome polyprotein	NA	tr|Q2XRJ1|Q2XRJ1_9FLAV Genome polyprotein (Fragment) OS=dengue virus type 1 OX=11053 PE=4 SV=1	dengue virus type 1
EEF2K,HASPIN,MAPK9	TTATITPRAPT	T165	Genome polyprotein	NA	tr|Q2XRT5|Q2XRT5_9FLAV Genome polyprotein (Fragment) OS=dengue virus type 1 OX=11053 PE=4 SV=1	dengue virus type 1
EEF2K,HASPIN,MAPK9	TTASITPQAPT	T165	Genome polyprotein	NA	tr|Q2XS23|Q2XS23_9FLAV Genome polyprotein (Fragment) OS=dengue virus type 1 OX=11053 PE=4 SV=1	dengue virus type 1
EEF2K,HASPIN,MAPK9	TTANITPQAPT	T165	Polyprotein	NA	tr|A0A7T5J063|A0A7T5J063_9FLAV Polyprotein (Fragment) OS=dengue virus type 1 OX=11053 GN=POLY PE=4 SV=1	dengue virus type 1
EEF2K,HASPIN,MAPK9	ITALITPSAFM	T165	Polyprotein	NA	tr|A0A7T5QZI2|A0A7T5QZI2_9FLAV Polyprotein (Fragment) OS=dengue virus type 1 OX=11053 GN=POLY PE=4 SV=1	dengue virus type 1
EEF2K,MAPK9	PQWEPSKGWND	S1610	Genome polyprotein	NA	sp|P17763|POLG_DEN1W Genome polyprotein OS=Dengue virus type 1 (strain Nauru/West Pac/1974) OX=11059 PE=1 SV=2;sp|P27909|POLG_DEN1B Genome polyprotein OS=Dengue virus type 1 (strain Brazil/97-11/1997) OX=408685 PE=1 SV=2;sp|P33478|POLG_DEN1S Genome polyprotein OS=Dengue virus type 1 (strain Singapore/S275/1990) OX=33741 PE=1 SV=2;tr|A0A023Q290|A0A023Q290_9FLAV Genome polyprotein OS=dengue virus t…	dengue virus type 1
EEF2K,MAPK9	PGTSGSPIVDR	S1612	Genome polyprotein	NA	tr|A0A1R7T1H7|A0A1R7T1H7_9FLAV Genome polyprotein OS=dengue virus type 1 OX=11053 PE=4 SV=1	dengue virus type 1
EEF2K,MAPK9	PGTSGSPILNR	S1612	Genome polyprotein	NA	tr|A0A2K9Y5S7|A0A2K9Y5S7_9FLAV Genome polyprotein OS=dengue virus type 1 OX=11053 PE=4 SV=1;tr|A0A2K9Y5S8|A0A2K9Y5S8_9FLAV Genome polyprotein OS=dengue virus type 1 OX=11053 PE=4 SV=1;tr|A0A4Y5RD51|A0A4Y5RD51_9FLAV Genome polyprotein (Fragment) OS=dengue virus type 1 OX=11053 GN=POLY PE=4 SV=1;tr|A0A4Y5RD53|A0A4Y5RD53_9FLAV Genome polyprotein (Fragment) OS=dengue virus type 1 OX=11053 GN=POLY PE=…	dengue virus type 1
EEF2K,MAPK9	PGTSGSPIVNK	S1612	Genome polyprotein	NA	tr|A0A6B7HXL3|A0A6B7HXL3_9FLAV Genome polyprotein OS=dengue virus type 1 OX=11053 GN=POLY PE=4 SV=1;tr|A0A6B7HYG6|A0A6B7HYG6_9FLAV Genome polyprotein OS=dengue virus type 1 OX=11053 GN=POLY PE=4 SV=1	dengue virus type 1
EEF2K,MAPK9	PGTSGSPIVSR	S1612	Genome polyprotein	NA	tr|A0A2Z2U3H2|A0A2Z2U3H2_9FLAV Genome polyprotein (Fragment) OS=dengue virus type 1 OX=11053 PE=4 SV=1;tr|B6VFG5|B6VFG5_9FLAV Genome polyprotein OS=dengue virus type 1 OX=11053 PE=2 SV=1	dengue virus type 1
HASPIN	GTSGSTIVNRE	T1613	Genome polyprotein	NA	tr|G3KFK2|G3KFK2_9FLAV Genome polyprotein OS=dengue virus type 1 OX=11053 PE=4 SV=1	dengue virus type 1
HASPIN	HRTTATITPQA	T166	Genome polyprotein	NA	tr|A0A6B9PIF3|A0A6B9PIF3_9FLAV Genome polyprotein (Fragment) OS=dengue virus type 1 OX=11053 GN=POLY PE=4 SV=1;tr|A0A6B9PQD7|A0A6B9PQD7_9FLAV Genome polyprotein (Fragment) OS=dengue virus type 1 OX=11053 GN=POLY PE=4 SV=1	dengue virus type 1
EEF2K,HASPIN,MAPK9,MAST2	IMKNPTIDGIV	T1624	Genome polyprotein	NA	tr|A0A068JFG0|A0A068JFG0_9FLAV Genome polyprotein OS=dengue virus type 1 OX=11053 PE=4 SV=1;tr|A0A068JGA1|A0A068JGA1_9FLAV Genome polyprotein OS=dengue virus type 1 OX=11053 PE=4 SV=1;tr|A0A068JIT7|A0A068JIT7_9FLAV Genome polyprotein OS=dengue virus type 1 OX=11053 PE=4 SV=1;tr|A0A068JLI7|A0A068JLI7_9FLAV Genome polyprotein OS=dengue virus type 1 OX=11053 PE=4 SV=1;tr|A0A088PXT0|A0A088PXT0_9FLAV …	dengue virus type 1
EEF2K,MAPK9	ALITPSAFMPD	S167	Polyprotein	NA	tr|A0A7T5QZI2|A0A7T5QZI2_9FLAV Polyprotein (Fragment) OS=dengue virus type 1 OX=11053 GN=POLY PE=4 SV=1	dengue virus type 1
EEF2K,HASPIN,MAPK9	TTATITPPAPT	T167	Genome polyprotein	NA	tr|G3EN62|G3EN62_9FLAV Genome polyprotein (Fragment) OS=dengue virus type 1 OX=11053 PE=4 SV=1	dengue virus type 1
HASPIN	GNGVVTISGTY	T1631	Genome polyprotein	NA	tr|A0A7L4WP49|A0A7L4WP49_9FLAV Genome polyprotein OS=dengue virus type 1 OX=11053 GN=POLY PE=4 SV=1	dengue virus type 1
EEF2K	KVTPQSSITEA	S168	Genome polyprotein	NA	tr|A0A141QRV9|A0A141QRV9_9FLAV Genome polyprotein (Fragment) OS=dengue virus type 1 OX=11053 PE=4 SV=1;tr|A0A141QRW0|A0A141QRW0_9FLAV Genome polyprotein (Fragment) OS=dengue virus type 1 OX=11053 PE=4 SV=1;tr|A0A141QRW1|A0A141QRW1_9FLAV Genome polyprotein (Fragment) OS=dengue virus type 1 OX=11053 PE=4 SV=1;tr|A0A141QRW2|A0A141QRW2_9FLAV Genome polyprotein (Fragment) OS=dengue virus type 1 OX=110…	dengue virus type 1
EEF2K,MAPK9	TITPQTPTTEI	T168	Genome polyprotein	NA	tr|A0A0W8LSD8|A0A0W8LSD8_9FLAV Genome polyprotein (Fragment) OS=dengue virus type 1 OX=11053 PE=4 SV=1	dengue virus type 1
EEF2K	RVTPQSSITEA	S168	Genome polyprotein	NA	tr|A0A8E4SEN3|A0A8E4SEN3_9FLAV Genome polyprotein (Fragment) OS=dengue virus type 1 OX=11053 GN=POLY PE=4 SV=1	dengue virus type 1
EEF2K,MAPK9	TITPQSPTTEI	S168	Genome polyprotein	NA	tr|A0A3S9XYL7|A0A3S9XYL7_9FLAV Genome polyprotein (Fragment) OS=dengue virus type 1 OX=11053 PE=4 SV=1	dengue virus type 1
EEF2K,MAPK9	KVTPQSPITEA	S168	Genome polyprotein	NA	tr|A0A8E4SF22|A0A8E4SF22_9FLAV Genome polyprotein (Fragment) OS=dengue virus type 1 OX=11053 GN=POLY PE=4 SV=1	dengue virus type 1
EEF2K	KVTPQSSVTEA	S168	Genome polyprotein	NA	tr|A0A8E4WMY9|A0A8E4WMY9_9FLAV Genome polyprotein (Fragment) OS=dengue virus type 1 OX=11053 GN=POLY PE=4 SV=1	dengue virus type 1
EEF2K,MAPK9	TITPRSPSVEV	S168	Genome polyprotein	NA	tr|A0A7D6VLQ5|A0A7D6VLQ5_9FLAV Genome polyprotein (Fragment) OS=dengue virus type 1 OX=11053 GN=POLY PE=4 SV=1;tr|A0A7D6VMS6|A0A7D6VMS6_9FLAV Genome polyprotein (Fragment) OS=dengue virus type 1 OX=11053 GN=POLY PE=4 SV=1;tr|A0A7D6VN29|A0A7D6VN29_9FLAV Genome polyprotein (Fragment) OS=dengue virus type 1 OX=11053 GN=POLY PE=4 SV=1;tr|A0A7D6VR11|A0A7D6VR11_9FLAV Genome polyprotein (Fragment) OS=de…	dengue virus type 1
EEF2K	SAIAQTKASQD	T1643	Genome polyprotein	NA	tr|A0A2L0RIJ6|A0A2L0RIJ6_9FLAV Genome polyprotein OS=dengue virus type 1 OX=11053 PE=4 SV=1	dengue virus type 1
EEF2K	SAIAQTRASQE	T1643	Genome polyprotein	NA	tr|A0A5H2VHH8|A0A5H2VHH8_9FLAV Genome polyprotein OS=dengue virus type 1 OX=11053 PE=4 SV=1	dengue virus type 1
ERBB2,SYK	LKGVSYVMCTG	Y579	Genome polyprotein	Electron microscopy (3)	sp|P27912|POLG_DEN1A Genome polyprotein (Fragment) OS=Dengue virus type 1 (strain Thailand/AHF 82-80/1980) OX=11057 PE=3 SV=1;tr|A0A059PAS8|A0A059PAS8_9FLAV Genome polyprotein OS=dengue virus type 1 OX=11053 PE=4 SV=1;tr|A0A059VNA8|A0A059VNA8_9FLAV Genome polyprotein (Fragment) OS=dengue virus type 1 OX=11053 PE=2 SV=1;tr|A0A059VNL2|A0A059VNL2_9FLAV Genome polyprotein (Fragment) OS=dengue virus t…	dengue virus type 1
ERBB2,SYK	LKGTSYVMCTG	Y579	Genome polyprotein [Cleaved into: Protein C (Core protein); Protein prM; Peptide pr; Small envelope protein M (Matrix protein); Envelope protein E; Non-structural protein 1 (NS1); Non-structural protein 2A (NS2A); Non-structural protein 2A-alpha (NS2A-alpha); Serine protease subunit NS2B (Flavivirin protease NS2B regulatory subunit) (Non-structural protein 2B); Serine protease NS3 (EC 3.4.21.91) …	X-ray crystallography (1)	sp|P27909|POLG_DEN1B Genome polyprotein OS=Dengue virus type 1 (strain Brazil/97-11/1997) OX=408685 PE=1 SV=2;tr|A0A0A0RRJ6|A0A0A0RRJ6_9FLAV Genome polyprotein (Fragment) OS=dengue virus type 1 OX=11053 GN=E PE=4 SV=1;tr|A0A0A0U7T1|A0A0A0U7T1_9FLAV Genome polyprotein (Fragment) OS=dengue virus type 1 OX=11053 PE=4 SV=1;tr|A0A0A0U7T5|A0A0A0U7T5_9FLAV Genome polyprotein (Fragment) OS=dengue virus t…	Dengue virus type 1 (strain Brazil/97-11/1997) (DENV-1)
ERBB2,SYK	LKGISYVMCTG	Y579	Genome polyprotein	Electron microscopy (2); X-ray crystallography (1)	tr|A0A1Z2RU04|A0A1Z2RU04_9FLAV Genome polyprotein (Fragment) OS=dengue virus type 1 OX=11053 PE=4 SV=1;tr|A0A2D0VLR8|A0A2D0VLR8_9FLAV Genome polyprotein (Fragment) OS=dengue virus type 1 OX=11053 PE=4 SV=1;tr|A0A2D0VMC3|A0A2D0VMC3_9FLAV Genome polyprotein (Fragment) OS=dengue virus type 1 OX=11053 PE=4 SV=1;tr|A0A2P1G6C4|A0A2P1G6C4_9FLAV Genome polyprotein OS=dengue virus type 1 OX=11053 PE=4 SV=…	dengue virus type 1
EEF2K,HASPIN,MAPK9	TYKCPSITEAE	S169	Genome polyprotein	NA	tr|A0A6B7HXL3|A0A6B7HXL3_9FLAV Genome polyprotein OS=dengue virus type 1 OX=11053 GN=POLY PE=4 SV=1	dengue virus type 1
HASPIN	VTPQSSITEAE	S169	Genome polyprotein	NA	tr|A0A141QRV9|A0A141QRV9_9FLAV Genome polyprotein (Fragment) OS=dengue virus type 1 OX=11053 PE=4 SV=1;tr|A0A141QRW0|A0A141QRW0_9FLAV Genome polyprotein (Fragment) OS=dengue virus type 1 OX=11053 PE=4 SV=1;tr|A0A141QRW1|A0A141QRW1_9FLAV Genome polyprotein (Fragment) OS=dengue virus type 1 OX=11053 PE=4 SV=1;tr|A0A141QRW2|A0A141QRW2_9FLAV Genome polyprotein (Fragment) OS=dengue virus type 1 OX=110…	dengue virus type 1
EEF2K,MAPK9	TPQAPTSETQL	T170	Genome polyprotein	NA	tr|A0A0A7AMR4|A0A0A7AMR4_9FLAV Genome polyprotein (Fragment) OS=dengue virus type 1 OX=11053 PE=4 SV=1	dengue virus type 1
EEF2K,MAPK9	TPQTPTTEIQL	T170	Genome polyprotein	NA	tr|A0A0W8LSD8|A0A0W8LSD8_9FLAV Genome polyprotein (Fragment) OS=dengue virus type 1 OX=11053 PE=4 SV=1	dengue virus type 1
EEF2K,MAPK9	TPQAPTSEVQL	T170	Genome polyprotein	NA	tr|A0A139ZYM4|A0A139ZYM4_9FLAV Genome polyprotein OS=dengue virus type 1 OX=11053 PE=4 SV=1;tr|A0A139ZYM5|A0A139ZYM5_9FLAV Genome polyprotein OS=dengue virus type 1 OX=11053 PE=4 SV=1;tr|A0A139ZYM6|A0A139ZYM6_9FLAV Genome polyprotein OS=dengue virus type 1 OX=11053 PE=4 SV=1;tr|A0A141FAB9|A0A141FAB9_9FLAV Genome polyprotein (Fragment) OS=dengue virus type 1 OX=11053 PE=4 SV=1;tr|A0A346BSR4|A0A346…	dengue virus type 1
EEF2K,MAPK9	TPQAPTAEIQL	T170	Genome polyprotein	NA	tr|A0A173H1U4|A0A173H1U4_9FLAV Genome polyprotein (Fragment) OS=dengue virus type 1 OX=11053 PE=4 SV=1;tr|A0A173H1W2|A0A173H1W2_9FLAV Genome polyprotein (Fragment) OS=dengue virus type 1 OX=11053 PE=4 SV=1;tr|A0A173H1X5|A0A173H1X5_9FLAV Genome polyprotein (Fragment) OS=dengue virus type 1 OX=11053 PE=4 SV=1;tr|A0A346RQZ7|A0A346RQZ7_9FLAV Genome polyprotein OS=dengue virus type 1 OX=11053 PE=4 SV=…	dengue virus type 1
EEF2K,MAPK9	SPQAPTTEIQL	T170	Genome polyprotein	NA	tr|A0A173H1V1|A0A173H1V1_9FLAV Genome polyprotein (Fragment) OS=dengue virus type 1 OX=11053 PE=4 SV=1	dengue virus type 1
EEF2K,MAPK9	TPQAPTSEMQL	T170	Genome polyprotein	NA	tr|A0A2D0VLH6|A0A2D0VLH6_9FLAV Genome polyprotein (Fragment) OS=dengue virus type 1 OX=11053 PE=4 SV=1;tr|A0A2D0Z7R7|A0A2D0Z7R7_9FLAV Genome polyprotein (Fragment) OS=dengue virus type 1 OX=11053 PE=4 SV=1;tr|A0A385AID9|A0A385AID9_9FLAV Genome polyprotein (Fragment) OS=dengue virus type 1 OX=11053 PE=4 SV=1;tr|J9WQL0|J9WQL0_9FLAV Genome polyprotein (Fragment) OS=dengue virus type 1 OX=11053 PE=4 …	dengue virus type 1
EEF2K,MAPK9	TPQAPSTEIQL	S170	Genome polyprotein	NA	tr|A0A1Z1BW18|A0A1Z1BW18_9FLAV Genome polyprotein OS=dengue virus type 1 OX=11053 PE=4 SV=1;tr|A0A2L1CD17|A0A2L1CD17_9FLAV Genome polyprotein (Fragment) OS=dengue virus type 1 OX=11053 PE=4 SV=1;tr|A0A7D6VR39|A0A7D6VR39_9FLAV Genome polyprotein (Fragment) OS=dengue virus type 1 OX=11053 GN=POLY PE=4 SV=1;tr|B1P1U2|B1P1U2_9FLAV Genome polyprotein OS=dengue virus type 1 OX=11053 PE=4 SV=1;tr|B1P1U4…	dengue virus type 1
EEF2K,MAPK9	TPQAPTTEXQL	T170	Genome polyprotein	NA	tr|A0A2Z5U7I3|A0A2Z5U7I3_9FLAV Genome polyprotein (Fragment) OS=dengue virus type 1 OX=11053 GN=E PE=4 SV=1	dengue virus type 1
EEF2K,MAPK9	TPRAPTSEIQL	T170	Genome polyprotein	NA	tr|A0A345UEN6|A0A345UEN6_9FLAV Genome polyprotein (Fragment) OS=dengue virus type 1 OX=11053 PE=4 SV=1	dengue virus type 1
EEF2K,MAPK9,MAST2	TPQAPTTDIQL	T170	Genome polyprotein	NA	tr|A0A345UEP9|A0A345UEP9_9FLAV Genome polyprotein (Fragment) OS=dengue virus type 1 OX=11053 PE=4 SV=1;tr|A0A345UES1|A0A345UES1_9FLAV Genome polyprotein (Fragment) OS=dengue virus type 1 OX=11053 PE=4 SV=1	dengue virus type 1
EEF2K,MAPK9,MAST2	TPQAPTSDIQL	T170	Genome polyprotein	NA	tr|A0A345UES0|A0A345UES0_9FLAV Genome polyprotein (Fragment) OS=dengue virus type 1 OX=11053 PE=4 SV=1	dengue virus type 1
EEF2K,MAPK9	TPQAPTLEIQL	T170	Genome polyprotein	NA	tr|A0A139ZYP8|A0A139ZYP8_9FLAV Genome polyprotein OS=dengue virus type 1 OX=11053 PE=4 SV=1;tr|A0A346D9B9|A0A346D9B9_9FLAV Genome polyprotein (Fragment) OS=dengue virus type 1 OX=11053 PE=4 SV=1;tr|A0A346D9G2|A0A346D9G2_9FLAV Genome polyprotein (Fragment) OS=dengue virus type 1 OX=11053 PE=4 SV=1;tr|A0A385AIV3|A0A385AIV3_9FLAV Genome polyprotein (Fragment) OS=dengue virus type 1 OX=11053 PE=4 SV=…	dengue virus type 1
EEF2K,MAPK9	TPQAPTMEIQL	T170	Genome polyprotein	NA	tr|A0A3G1H3A9|A0A3G1H3A9_9FLAV Genome polyprotein (Fragment) OS=dengue virus type 1 OX=11053 PE=4 SV=1;tr|A0A3G1H3D1|A0A3G1H3D1_9FLAV Genome polyprotein (Fragment) OS=dengue virus type 1 OX=11053 PE=4 SV=1;tr|A0A3G1H3E0|A0A3G1H3E0_9FLAV Genome polyprotein (Fragment) OS=dengue virus type 1 OX=11053 PE=4 SV=1;tr|A0A3G1H3F0|A0A3G1H3F0_9FLAV Genome polyprotein (Fragment) OS=dengue virus type 1 OX=110…	dengue virus type 1
EEF2K,MAPK9	TPQAPTTEVQL	T170	Genome polyprotein	NA	tr|A0A3G1H3D2|A0A3G1H3D2_9FLAV Genome polyprotein (Fragment) OS=dengue virus type 1 OX=11053 PE=4 SV=1;tr|I3QCC7|I3QCC7_9FLAV Genome polyprotein (Fragment) OS=dengue virus type 1 OX=11053 PE=4 SV=1;tr|Q2XS23|Q2XS23_9FLAV Genome polyprotein (Fragment) OS=dengue virus type 1 OX=11053 PE=4 SV=1	dengue virus type 1
EEF2K,MAPK9	TPQAPTTGIQL	T170	Genome polyprotein	NA	tr|A0A3G2YVX9|A0A3G2YVX9_9FLAV Genome polyprotein (Fragment) OS=dengue virus type 1 OX=11053 PE=4 SV=1;tr|Q2XS16|Q2XS16_9FLAV Genome polyprotein (Fragment) OS=dengue virus type 1 OX=11053 PE=4 SV=1	dengue virus type 1
EEF2K,MAPK9	TPQSPTTEIQL	T170	Genome polyprotein	NA	tr|A0A3S9XYL7|A0A3S9XYL7_9FLAV Genome polyprotein (Fragment) OS=dengue virus type 1 OX=11053 PE=4 SV=1	dengue virus type 1
EEF2K,MAPK9	TPQXPTSEIQL	T170	Genome polyprotein	NA	tr|A0A5C1IVW8|A0A5C1IVW8_9FLAV Genome polyprotein (Fragment) OS=dengue virus type 1 OX=11053 PE=4 SV=1	dengue virus type 1
EEF2K,MAPK9	TPRSPSVEVKL	S170	Genome polyprotein	NA	tr|A0A7D6VLQ5|A0A7D6VLQ5_9FLAV Genome polyprotein (Fragment) OS=dengue virus type 1 OX=11053 GN=POLY PE=4 SV=1;tr|A0A7D6VMS6|A0A7D6VMS6_9FLAV Genome polyprotein (Fragment) OS=dengue virus type 1 OX=11053 GN=POLY PE=4 SV=1;tr|A0A7D6VN29|A0A7D6VN29_9FLAV Genome polyprotein (Fragment) OS=dengue virus type 1 OX=11053 GN=POLY PE=4 SV=1;tr|A0A7D6VR11|A0A7D6VR11_9FLAV Genome polyprotein (Fragment) OS=de…	dengue virus type 1
EEF2K,MAPK9	TPQAPTSEIRL	T170	Genome polyprotein	NA	tr|D6MQ03|D6MQ03_9FLAV Genome polyprotein (Fragment) OS=dengue virus type 1 OX=11053 GN=E PE=4 SV=1;tr|E3VPH8|E3VPH8_9FLAV Genome polyprotein OS=dengue virus type 1 OX=11053 PE=4 SV=1	dengue virus type 1
EEF2K,MAPK9,MAST2	TPQAPSTDIQL	S170	Genome polyprotein	NA	tr|F5AY05|F5AY05_9FLAV Genome polyprotein (Fragment) OS=dengue virus type 1 OX=11053 PE=4 SV=1	dengue virus type 1
EEF2K,MAPK9	TPQAPTSKIQL	T170	Genome polyprotein	NA	tr|G0ZJN8|G0ZJN8_9FLAV Genome polyprotein (Fragment) OS=dengue virus type 1 OX=11053 PE=4 SV=1	dengue virus type 1
EEF2K,MAPK9	TPQAPTTELQL	T170	Genome polyprotein	NA	tr|G9HP80|G9HP80_9FLAV Genome polyprotein (Fragment) OS=dengue virus type 1 OX=11053 PE=4 SV=1;tr|I3QCJ7|I3QCJ7_9FLAV Genome polyprotein (Fragment) OS=dengue virus type 1 OX=11053 PE=4 SV=1	dengue virus type 1
EEF2K,MAPK9	TPQAPTSGIQL	T170	Genome polyprotein	NA	tr|I1W5J1|I1W5J1_9FLAV Genome polyprotein (Fragment) OS=dengue virus type 1 OX=11053 PE=4 SV=1	dengue virus type 1
EEF2K,MAPK9	TPQAPTTETQL	T170	Genome polyprotein	NA	tr|Q2XRL3|Q2XRL3_9FLAV Genome polyprotein (Fragment) OS=dengue virus type 1 OX=11053 PE=4 SV=1	dengue virus type 1
EEF2K,MAPK9	TPQAPTTEIQR	T170	Genome polyprotein	NA	tr|Q2XRQ9|Q2XRQ9_9FLAV Genome polyprotein (Fragment) OS=dengue virus type 1 OX=11053 PE=4 SV=1	dengue virus type 1
EEF2K,MAPK9	TPQAPTTVIQL	T170	Genome polyprotein	NA	tr|Q2XRR4|Q2XRR4_9FLAV Genome polyprotein (Fragment) OS=dengue virus type 1 OX=11053 PE=4 SV=1;tr|V5NX54|V5NX54_9FLAV Genome polyprotein (Fragment) OS=dengue virus type 1 OX=11053 PE=4 SV=1	dengue virus type 1
EEF2K,MAPK9	TPRAPTTEIQL	T170	Genome polyprotein	NA	tr|Q2XRT5|Q2XRT5_9FLAV Genome polyprotein (Fragment) OS=dengue virus type 1 OX=11053 PE=4 SV=1	dengue virus type 1
EEF2K,MAPK9	APQAPTPEIQL	T170	Genome polyprotein	NA	tr|Q2XRY5|Q2XRY5_9FLAV Genome polyprotein (Fragment) OS=dengue virus type 1 OX=11053 PE=4 SV=1	dengue virus type 1
EEF2K,MAPK9	TPQAPTPEIQL	T170	Genome polyprotein	NA	tr|Q2XRY7|Q2XRY7_9FLAV Genome polyprotein (Fragment) OS=dengue virus type 1 OX=11053 PE=4 SV=1	dengue virus type 1
EEF2K,MAPK9	TLQAPTTEIQL	T170	Genome polyprotein	NA	tr|Q2XS08|Q2XS08_9FLAV Genome polyprotein (Fragment) OS=dengue virus type 1 OX=11053 PE=4 SV=1	dengue virus type 1
EEF2K,MAPK9	TPQAPTTEIRL	T170	Genome polyprotein	NA	tr|Q2XS17|Q2XS17_9FLAV Genome polyprotein (Fragment) OS=dengue virus type 1 OX=11053 PE=4 SV=1	dengue virus type 1
EEF2K,MAPK9	TPQAPTTEIQV	T170	Envelope protein	NA	tr|A0A142K482|A0A142K482_9FLAV Envelope protein (Fragment) OS=dengue virus type 1 OX=11053 PE=4 SV=1	dengue virus type 1
EEF2K,MAPK9,MAST2	TPQAPTTDILL	T170	Polyprotein	NA	tr|A0A7T5QZE0|A0A7T5QZE0_9FLAV Polyprotein (Fragment) OS=dengue virus type 1 OX=11053 GN=POLY PE=4 SV=1	dengue virus type 1
EEF2K,MAPK9	TPQAPTTEIPM	T170	Polyprotein	NA	tr|A0A7T5UFD7|A0A7T5UFD7_9FLAV Polyprotein (Fragment) OS=dengue virus type 1 OX=11053 GN=POLY PE=4 SV=1	dengue virus type 1
EEF2K,MAPK9	TPQAPTTEIQM	T170	Genome polyprotein	NA	tr|A0A8E4CSF8|A0A8E4CSF8_9FLAV Polyprotein (Fragment) OS=dengue virus type 1 OX=11053 GN=POLY PE=4 SV=1	dengue virus type 1
HASPIN	RKKNLTIMDLH	T1665	Genome polyprotein	NA	tr|A0A1Z1BLZ3|A0A1Z1BLZ3_9FLAV Genome polyprotein OS=dengue virus type 1 OX=11053 PE=4 SV=1;tr|A0MNX0|A0MNX0_9FLAV Genome polyprotein OS=dengue virus type 1 OX=11053 PE=4 SV=1	dengue virus type 1
HASPIN,LRRK2	RKRNFTIIELH	T1665	Genome polyprotein	NA	tr|A0A678XCS4|A0A678XCS4_9FLAV Genome polyprotein OS=dengue virus type 1 OX=11053 GN=POLY PE=4 SV=1	dengue virus type 1
HASPIN,LRRK2	KKRNLTIXDLH	T1665	Genome polyprotein	NA	tr|A0A872NK75|A0A872NK75_9FLAV Genome polyprotein OS=dengue virus type 1 OX=11053 GN=POLY PE=4 SV=1	dengue virus type 1
HASPIN,LRRK2	RKRKLTIMDLH	T1665	Genome polyprotein	NA	tr|P89315|P89315_9FLAV Genome polyprotein OS=dengue virus type 1 OX=11053 PE=4 SV=2	dengue virus type 1
HASPIN,LRRK2	GKRNLTIMDLH	T1665	Genome polyprotein	NA	tr|Q330L4|Q330L4_9FLAV Genome polyprotein (Fragment) OS=dengue virus type 1 OX=11053 PE=2 SV=1	dengue virus type 1
EEF2K,MAPK9	PQAPPSEIQLT	S171	Genome polyprotein	NA	tr|A0A0K1R555|A0A0K1R555_9FLAV Genome polyprotein (Fragment) OS=dengue virus type 1 OX=11053 PE=4 SV=1;tr|A0A0K1R5R1|A0A0K1R5R1_9FLAV Genome polyprotein (Fragment) OS=dengue virus type 1 OX=11053 PE=4 SV=1	dengue virus type 1
EEF2K,MAPK9	LQLPPSEIPLN	S171	Polyprotein	NA	tr|A0A7T5QZG5|A0A7T5QZG5_9FLAV Polyprotein (Fragment) OS=dengue virus type 1 OX=11053 GN=POLY PE=4 SV=1	dengue virus type 1
EEF2K,MAPK9	XILAPTRVVAS	T1675	Genome polyprotein	NA	tr|A0A6M2VKS7|A0A6M2VKS7_9FLAV Genome polyprotein (Fragment) OS=dengue virus type 1 OX=11053 GN=POLY PE=4 SV=1	dengue virus type 1
EEF2K,MAPK9	TPPAPTTEIQL	T172	Genome polyprotein	NA	tr|G3EN62|G3EN62_9FLAV Genome polyprotein (Fragment) OS=dengue virus type 1 OX=11053 PE=4 SV=1	dengue virus type 1
CDK9,CLK3,EEF2K,HASPIN,MAP2K1,MAP2K7,MAPK9	RRYLPSIVREA	S1682	Genome polyprotein	NA	tr|A0A1B0RM89|A0A1B0RM89_9FLAV Genome polyprotein OS=dengue virus type 1 OX=11053 PE=4 SV=1	dengue virus type 1
EEF2K,MAPK9	PDKQRTPQDNQ	T1683	Genome polyprotein	NA	tr|A0A2Z5CVN4|A0A2Z5CVN4_9FLAV Genome polyprotein OS=dengue virus type 1 OX=11053 PE=4 SV=1;tr|A0A7G7TIY9|A0A7G7TIY9_9FLAV Genome polyprotein OS=dengue virus type 1 OX=11053 GN=POLY PE=4 SV=1;tr|A0A8G0VHB7|A0A8G0VHB7_9FLAV Genome polyprotein OS=dengue virus type 1 OX=11053 GN=POLY PE=4 SV=1;tr|D0EPP9|D0EPP9_9FLAV Genome polyprotein OS=dengue virus type 1 OX=11053 PE=4 SV=1;tr|D1MCP3|D1MCP3_9FLAV …	dengue virus type 1
EEF2K,MAPK9	TPQAPTTEIEL	T173	Genome polyprotein	NA	tr|A0A6B9PDC4|A0A6B9PDC4_9FLAV Genome polyprotein (Fragment) OS=dengue virus type 1 OX=11053 GN=POLY PE=4 SV=1;tr|A0A6B9PFA8|A0A6B9PFA8_9FLAV Genome polyprotein (Fragment) OS=dengue virus type 1 OX=11053 GN=POLY PE=4 SV=1;tr|A0A6B9PFI3|A0A6B9PFI3_9FLAV Genome polyprotein (Fragment) OS=dengue virus type 1 OX=11053 GN=POLY PE=4 SV=1	dengue virus type 1
HASPIN	AIVRESIKRKL	S1687	Genome polyprotein	NA	tr|C1KKH6|C1KKH6_9FLAV Genome polyprotein OS=dengue virus type 1 OX=11053 PE=4 SV=1	dengue virus type 1
BMPR1A	IVREATKRKLR	T1688	Genome polyprotein	NA	tr|A0A3G2LML2|A0A3G2LML2_9FLAV Genome polyprotein OS=dengue virus type 1 OX=11053 PE=4 SV=1;tr|B6VJD2|B6VJD2_9FLAV Genome polyprotein OS=dengue virus type 1 OX=11053 PE=4 SV=1	dengue virus type 1
BMPR1A	IVREATKRRLR	T1688	Genome polyprotein	NA	tr|C5MT43|C5MT43_9FLAV Genome polyprotein OS=dengue virus type 1 OX=11053 PE=4 SV=1	dengue virus type 1
EEF2K,MAPK9	LVLAPTRVVAS	T1694	Genome polyprotein	NA	sp|P17763|POLG_DEN1W Genome polyprotein OS=Dengue virus type 1 (strain Nauru/West Pac/1974) OX=11059 PE=1 SV=2;tr|A0A088MS18|A0A088MS18_9FLAV Genome polyprotein OS=dengue virus type 1 OX=11053 PE=4 SV=1;tr|A0A0B4L2V5|A0A0B4L2V5_9FLAV Genome polyprotein OS=dengue virus type 1 OX=11053 PE=4 SV=1;tr|A0A0B4L2X9|A0A0B4L2X9_9FLAV Genome polyprotein OS=dengue virus type 1 OX=11053 PE=4 SV=1;tr|A0A0B4L35…	dengue virus type 1
EEF2K,MAPK9	LILAPTRVVRF	T1699	Genome polyprotein	NA	tr|Q0GN74|Q0GN74_9FLAV Genome polyprotein (Fragment) OS=dengue virus type 1 OX=11053 PE=4 SV=1	dengue virus type 1
EEF2K,MAPK9	LILAPTRIVAS	T1700	Genome polyprotein	NA	tr|A0A3S6I388|A0A3S6I388_9FLAV Genome polyprotein OS=dengue virus type 1 OX=11053 PE=4 SV=1	dengue virus type 1
EEF2K,MAPK9	LILAPTRVGAS	T1700	Genome polyprotein	NA	tr|W0LLL1|W0LLL1_9FLAV Genome polyprotein OS=dengue virus type 1 OX=11053 PE=4 SV=1	dengue virus type 1
EEF2K,MAPK9	VDWVPTSRTTW	T1703	Genome polyprotein	NA	sp|P17763|POLG_DEN1W Genome polyprotein OS=Dengue virus type 1 (strain Nauru/West Pac/1974) OX=11059 PE=1 SV=2;sp|P27909|POLG_DEN1B Genome polyprotein OS=Dengue virus type 1 (strain Brazil/97-11/1997) OX=408685 PE=1 SV=2;sp|P33478|POLG_DEN1S Genome polyprotein OS=Dengue virus type 1 (strain Singapore/S275/1990) OX=33741 PE=1 SV=2;tr|A0A023Q290|A0A023Q290_9FLAV Genome polyprotein OS=dengue virus t…	dengue virus type 1
EEF2K	MPDVQSTHYRS	S175	Polyprotein	NA	tr|A0A7T5QZI2|A0A7T5QZI2_9FLAV Polyprotein (Fragment) OS=dengue virus type 1 OX=11053 GN=POLY PE=4 SV=1	dengue virus type 1
HASPIN	SRTTWSIHAHH	S1709	Genome polyprotein	NA	sp|P17763|POLG_DEN1W Genome polyprotein OS=Dengue virus type 1 (strain Nauru/West Pac/1974) OX=11059 PE=1 SV=2;sp|P27909|POLG_DEN1B Genome polyprotein OS=Dengue virus type 1 (strain Brazil/97-11/1997) OX=408685 PE=1 SV=2;sp|P33478|POLG_DEN1S Genome polyprotein OS=Dengue virus type 1 (strain Singapore/S275/1990) OX=33741 PE=1 SV=2;tr|A0A023Q290|A0A023Q290_9FLAV Genome polyprotein OS=dengue virus t…	dengue virus type 1
HASPIN	FKKGSSIGKML	S677	Genome polyprotein	X-ray crystallography (1)	tr|A0A067XG30|A0A067XG30_9FLAV Genome polyprotein OS=dengue virus type 1 OX=11053 PE=4 SV=1;tr|A0A097PIH4|A0A097PIH4_9FLAV Genome polyprotein OS=dengue virus type 1 OX=11053 PE=4 SV=1;tr|A0A166HLR0|A0A166HLR0_9FLAV Genome polyprotein OS=dengue virus type 1 OX=11053 PE=4 SV=1;tr|A0A1B2CRM0|A0A1B2CRM0_9FLAV Genome polyprotein (Fragment) OS=dengue virus type 1 OX=11053 PE=4 SV=1;tr|A0A1B2CRM7|A0A1B2…	dengue virus type 1
EEF2K	PVRYQTTAVKS	T1720	Genome polyprotein	NA	tr|A0A0A7AB44|A0A0A7AB44_9FLAV Genome polyprotein OS=dengue virus type 1 OX=11053 PE=4 SV=1	dengue virus type 1
EEF2K	PIRYQTTAVKT	T1720	Genome polyprotein	NA	tr|A0A346RR01|A0A346RR01_9FLAV Genome polyprotein OS=dengue virus type 1 OX=11053 PE=4 SV=1;tr|A0A650FZZ7|A0A650FZZ7_9FLAV Genome polyprotein OS=dengue virus type 1 OX=11053 GN=POLY PE=4 SV=1;tr|A0A7S7YCV2|A0A7S7YCV2_9FLAV Genome polyprotein OS=dengue virus type 1 OX=11053 GN=POLY PE=4 SV=1;tr|U3N2J1|U3N2J1_9FLAV Genome polyprotein OS=dengue virus type 1 OX=11053 PE=4 SV=1;tr|W5ZQR9|W5ZQR9_9FLAV …	dengue virus type 1
EEF2K	SQQRQTTAVKS	T1720	Genome polyprotein	NA	tr|A0A678XCS4|A0A678XCS4_9FLAV Genome polyprotein OS=dengue virus type 1 OX=11053 GN=POLY PE=4 SV=1	dengue virus type 1
EEF2K	PIKYQTTAVKS	T1720	Genome polyprotein	NA	tr|A0A7T3R0L6|A0A7T3R0L6_9FLAV Genome polyprotein OS=dengue virus type 1 OX=11053 GN=POLY PE=4 SV=1;tr|A0A7T3R0L8|A0A7T3R0L8_9FLAV Genome polyprotein OS=dengue virus type 1 OX=11053 GN=POLY PE=4 SV=1	dengue virus type 1
EEF2K	PIRYQTTAVKG	T1720	Genome polyprotein	NA	tr|B6VJ39|B6VJ39_9FLAV Genome polyprotein OS=dengue virus type 1 OX=11053 PE=4 SV=1;tr|C3VDH7|C3VDH7_9FLAV Genome polyprotein OS=dengue virus type 1 OX=11053 PE=4 SV=1;tr|C5MSY7|C5MSY7_9FLAV Genome polyprotein OS=dengue virus type 1 OX=11053 PE=4 SV=1;tr|D0EPI3|D0EPI3_9FLAV Genome polyprotein OS=dengue virus type 1 OX=11053 PE=4 SV=1;tr|D1MCL3|D1MCL3_9FLAV Genome polyprotein OS=dengue virus type …	dengue virus type 1
EEF2K	PIRYQTTAVRS	T1721	Genome polyprotein	NA	tr|A0A1R7T1G7|A0A1R7T1G7_9FLAV Genome polyprotein OS=dengue virus type 1 OX=11053 PE=4 SV=1	dengue virus type 1
EPHA6,EPHB4,FGFR2,JAK2,MET	IQLTDYVALTL	Y178	Genome polyprotein	NA	tr|A0A345UEQ4|A0A345UEQ4_9FLAV Genome polyprotein (Fragment) OS=dengue virus type 1 OX=11053 PE=4 SV=1	dengue virus type 1
FGFR2,MET	TQLTDYGALTL	Y178	Genome polyprotein	NA	tr|A0A0A7AMR4|A0A0A7AMR4_9FLAV Genome polyprotein (Fragment) OS=dengue virus type 1 OX=11053 PE=4 SV=1;tr|Q2XRL3|Q2XRL3_9FLAV Genome polyprotein (Fragment) OS=dengue virus type 1 OX=11053 PE=4 SV=1	dengue virus type 1
FGFR2,MET	VQLTDYGALTL	Y178	Genome polyprotein	NA	tr|A0A139ZYM4|A0A139ZYM4_9FLAV Genome polyprotein OS=dengue virus type 1 OX=11053 PE=4 SV=1;tr|A0A139ZYM5|A0A139ZYM5_9FLAV Genome polyprotein OS=dengue virus type 1 OX=11053 PE=4 SV=1;tr|A0A139ZYM6|A0A139ZYM6_9FLAV Genome polyprotein OS=dengue virus type 1 OX=11053 PE=4 SV=1;tr|A0A141FAB9|A0A141FAB9_9FLAV Genome polyprotein (Fragment) OS=dengue virus type 1 OX=11053 PE=4 SV=1;tr|A0A346BSR4|A0A346…	dengue virus type 1
FGFR2,MET	MQLTDYGALTL	Y178	Genome polyprotein	NA	tr|A0A2D0VLH6|A0A2D0VLH6_9FLAV Genome polyprotein (Fragment) OS=dengue virus type 1 OX=11053 PE=4 SV=1;tr|A0A2D0Z7R7|A0A2D0Z7R7_9FLAV Genome polyprotein (Fragment) OS=dengue virus type 1 OX=11053 PE=4 SV=1;tr|A0A385AID9|A0A385AID9_9FLAV Genome polyprotein (Fragment) OS=dengue virus type 1 OX=11053 PE=4 SV=1;tr|J9WQL0|J9WQL0_9FLAV Genome polyprotein (Fragment) OS=dengue virus type 1 OX=11053 PE=4 …	dengue virus type 1
FGFR2,MET	IQLTDYGALAL	Y178	Genome polyprotein	NA	tr|A0A0A7AAT8|A0A0A7AAT8_9FLAV Genome polyprotein OS=dengue virus type 1 OX=11053 PE=4 SV=1;tr|A0A0A7AAU0|A0A0A7AAU0_9FLAV Genome polyprotein OS=dengue virus type 1 OX=11053 PE=4 SV=1;tr|A0A0A7AB20|A0A0A7AB20_9FLAV Genome polyprotein OS=dengue virus type 1 OX=11053 PE=4 SV=1;tr|A0A0A7AB33|A0A0A7AB33_9FLAV Genome polyprotein OS=dengue virus type 1 OX=11053 PE=4 SV=1;tr|A0A0A7AB44|A0A0A7AB44_9FLAV …	dengue virus type 1
FGFR2,MET	XQLTDYGALTL	Y178	Genome polyprotein	NA	tr|A0A2Z5U7I3|A0A2Z5U7I3_9FLAV Genome polyprotein (Fragment) OS=dengue virus type 1 OX=11053 GN=E PE=4 SV=1	dengue virus type 1
FGFR2,MET	IQLTDYGSLTL	Y178	Genome polyprotein	NA	tr|A0A346BSZ2|A0A346BSZ2_9FLAV Genome polyprotein (Fragment) OS=dengue virus type 1 OX=11053 PE=4 SV=1;tr|A0A6B9QQ23|A0A6B9QQ23_9FLAV Genome polyprotein OS=dengue virus type 1 OX=11053 GN=POLY PE=4 SV=1;tr|A0A7T5QZI0|A0A7T5QZI0_9FLAV Polyprotein (Fragment) OS=dengue virus type 1 OX=11053 GN=POLY PE=4 SV=1	dengue virus type 1
FGFR2,MET	IQLTDYGALTV	Y178	Genome polyprotein	NA	tr|A0A3G1H3A4|A0A3G1H3A4_9FLAV Genome polyprotein (Fragment) OS=dengue virus type 1 OX=11053 PE=4 SV=1	dengue virus type 1
FGFR2,MET	IQLTDYGALKL	Y178	Genome polyprotein	NA	tr|A0A2K9Y5S7|A0A2K9Y5S7_9FLAV Genome polyprotein OS=dengue virus type 1 OX=11053 PE=4 SV=1;tr|A0A2K9Y5S8|A0A2K9Y5S8_9FLAV Genome polyprotein OS=dengue virus type 1 OX=11053 PE=4 SV=1;tr|A0A384ZKE1|A0A384ZKE1_9FLAV Genome polyprotein OS=dengue virus type 1 OX=11053 PE=4 SV=1;tr|A0A482JL22|A0A482JL22_9FLAV Genome polyprotein (Fragment) OS=dengue virus type 1 OX=11053 GN=POLY PE=4 SV=1;tr|A0A4Y5FC3…	dengue virus type 1
FGFR2,MET	IQLTDYGVLNL	Y178	Genome polyprotein	NA	tr|A0A4Y5FE36|A0A4Y5FE36_9FLAV Genome polyprotein (Fragment) OS=dengue virus type 1 OX=11053 GN=POLY PE=4 SV=1	dengue virus type 1
FGFR2,MET	VKLPDYGELTL	Y178	Genome polyprotein	NA	tr|A0A7D6VLQ5|A0A7D6VLQ5_9FLAV Genome polyprotein (Fragment) OS=dengue virus type 1 OX=11053 GN=POLY PE=4 SV=1;tr|A0A7D6VMS6|A0A7D6VMS6_9FLAV Genome polyprotein (Fragment) OS=dengue virus type 1 OX=11053 GN=POLY PE=4 SV=1;tr|A0A7D6VN29|A0A7D6VN29_9FLAV Genome polyprotein (Fragment) OS=dengue virus type 1 OX=11053 GN=POLY PE=4 SV=1;tr|A0A7D6VR11|A0A7D6VR11_9FLAV Genome polyprotein (Fragment) OS=de…	dengue virus type 1
FGFR2,MET	IQLSDYGALTL	Y178	Genome polyprotein	NA	tr|A0A7U3QYA0|A0A7U3QYA0_9FLAV Genome polyprotein (Fragment) OS=dengue virus type 1 OX=11053 GN=E PE=4 SV=1;tr|A9LIM9|A9LIM9_9FLAV Genome polyprotein OS=dengue virus type 1 OX=11053 PE=4 SV=1;tr|V9Q556|V9Q556_9FLAV Genome polyprotein (Fragment) OS=dengue virus type 1 OX=11053 PE=4 SV=1	dengue virus type 1
FGFR2,MET	IQLIDYGALTL	Y178	Genome polyprotein	NA	tr|A0S5S5|A0S5S5_9FLAV Genome polyprotein (Fragment) OS=dengue virus type 1 OX=11053 GN=E PE=4 SV=1;tr|A0S5S8|A0S5S8_9FLAV Genome polyprotein OS=dengue virus type 1 OX=11053 PE=4 SV=1;tr|M1G1E5|M1G1E5_9FLAV Genome polyprotein (Fragment) OS=dengue virus type 1 OX=11053 PE=4 SV=1;tr|Q2XRJ1|Q2XRJ1_9FLAV Genome polyprotein (Fragment) OS=dengue virus type 1 OX=11053 PE=4 SV=1	dengue virus type 1
FGFR2,MET	IRLTDYGALTL	Y178	Genome polyprotein	NA	tr|D6MQ03|D6MQ03_9FLAV Genome polyprotein (Fragment) OS=dengue virus type 1 OX=11053 GN=E PE=4 SV=1;tr|E3VPH8|E3VPH8_9FLAV Genome polyprotein OS=dengue virus type 1 OX=11053 PE=4 SV=1;tr|Q2XS17|Q2XS17_9FLAV Genome polyprotein (Fragment) OS=dengue virus type 1 OX=11053 PE=4 SV=1	dengue virus type 1
FGFR2,MET	LQLTDYGALTL	Y178	Genome polyprotein	NA	tr|G9HP80|G9HP80_9FLAV Genome polyprotein (Fragment) OS=dengue virus type 1 OX=11053 PE=4 SV=1;tr|I3QCJ7|I3QCJ7_9FLAV Genome polyprotein (Fragment) OS=dengue virus type 1 OX=11053 PE=4 SV=1	dengue virus type 1
FGFR2,MET	IQLTDYXALTL	Y178	Genome polyprotein	NA	tr|H9BRH4|H9BRH4_9FLAV Genome polyprotein (Fragment) OS=dengue virus type 1 OX=11053 PE=2 SV=1;tr|H9BRK7|H9BRK7_9FLAV Genome polyprotein (Fragment) OS=dengue virus type 1 OX=11053 PE=2 SV=1	dengue virus type 1
FGFR2,MET	IQLADYGALTL	Y178	Genome polyprotein	NA	tr|A0S5S9|A0S5S9_9FLAV Genome polyprotein OS=dengue virus type 1 OX=11053 PE=4 SV=1;tr|H9BPS7|H9BPS7_9FLAV Genome polyprotein OS=dengue virus type 1 OX=11053 PE=4 SV=1;tr|H9BPS8|H9BPS8_9FLAV Genome polyprotein OS=dengue virus type 1 OX=11053 PE=4 SV=1;tr|Q2XRJ7|Q2XRJ7_9FLAV Genome polyprotein (Fragment) OS=dengue virus type 1 OX=11053 PE=4 SV=1;tr|Q2XRK7|Q2XRK7_9FLAV Genome polyprotein (Fragment)…	dengue virus type 1
FGFR2,MET	IQRTDYGALTL	Y178	Genome polyprotein	NA	tr|Q2XRQ9|Q2XRQ9_9FLAV Genome polyprotein (Fragment) OS=dengue virus type 1 OX=11053 PE=4 SV=1	dengue virus type 1
FGFR2,MET	IQVTDYGALTL	Y178	Envelope protein	NA	tr|A0A142K482|A0A142K482_9FLAV Envelope protein (Fragment) OS=dengue virus type 1 OX=11053 PE=4 SV=1	dengue virus type 1
FGFR2,MET,ROR2	ILLTDYRSLTL	Y178	Polyprotein	NA	tr|A0A7T5QZE0|A0A7T5QZE0_9FLAV Polyprotein (Fragment) OS=dengue virus type 1 OX=11053 GN=POLY PE=4 SV=1	dengue virus type 1
FGFR2,MET	IQLTDYRALTL	Y178	Polyprotein	NA	tr|A0A7T5QZE9|A0A7T5QZE9_9FLAV Polyprotein (Fragment) OS=dengue virus type 1 OX=11053 GN=POLY PE=4 SV=1	dengue virus type 1
FGFR2,MET	IPMTDYGALIL	Y178	Polyprotein	NA	tr|A0A7T5UFD7|A0A7T5UFD7_9FLAV Polyprotein (Fragment) OS=dengue virus type 1 OX=11053 GN=POLY PE=4 SV=1	dengue virus type 1
FGFR2,MET	IQMTDYGALTL	Y178	Genome polyprotein	NA	tr|A0A8E4CSF8|A0A8E4CSF8_9FLAV Polyprotein (Fragment) OS=dengue virus type 1 OX=11053 GN=POLY PE=4 SV=1	dengue virus type 1
CDC7	NDIKFTVVVGN	T862	Genome polyprotein [Cleaved into: Protein C (Core protein); Protein prM; Peptide pr; Small envelope protein M (Matrix protein); Envelope protein E; Non-structural protein 1 (NS1); Non-structural protein 2A (NS2A); Non-structural protein 2A-alpha (NS2A-alpha); Serine protease subunit NS2B (Flavivirin protease NS2B regulatory subunit) (Non-structural protein 2B); Serine protease NS3 (EC 3.4.21.91) …	X-ray crystallography (1)	sp|P27909|POLG_DEN1B Genome polyprotein OS=Dengue virus type 1 (strain Brazil/97-11/1997) OX=408685 PE=1 SV=2;tr|C1KKE6|C1KKE6_9FLAV Genome polyprotein OS=dengue virus type 1 OX=11053 PE=4 SV=1;tr|Q6WP69|Q6WP69_9FLAV Genome polyprotein (Fragment) OS=dengue virus type 1 OX=11053 PE=4 SV=1;tr|Q6WP70|Q6WP70_9FLAV Genome polyprotein (Fragment) OS=dengue virus type 1 OX=11053 PE=4 SV=1;tr|Q80RP0|Q80RP…	Dengue virus type 1 (strain Brazil/97-11/1997) (DENV-1)
HASPIN	AQGKKTIRPQP	T878	Genome polyprotein	Electron microscopy (2); X-ray crystallography (1)	tr|A0A2P1G6C4|A0A2P1G6C4_9FLAV Genome polyprotein OS=dengue virus type 1 OX=11053 PE=4 SV=1;tr|A0A8E4QLH2|A0A8E4QLH2_9FLAV Genome polyprotein OS=dengue virus type 1 OX=11053 GN=POLY PE=4 SV=1;tr|A0A8E4QLH6|A0A8E4QLH6_9FLAV Genome polyprotein OS=dengue virus type 1 OX=11053 GN=POLY PE=4 SV=1;tr|A0A8E4QLI9|A0A8E4QLI9_9FLAV Genome polyprotein OS=dengue virus type 1 OX=11053 GN=POLY PE=4 SV=1;tr|A0A8…	dengue virus type 1
CDK9,CLK3,EEF2K,MAP2K1,MAP2K7,MAPK9	TMRFLSPVRVP	S1747	Genome polyprotein	NA	tr|A0A678XCS4|A0A678XCS4_9FLAV Genome polyprotein OS=dengue virus type 1 OX=11053 GN=POLY PE=4 SV=1	dengue virus type 1
CDK9,CLK3,EEF2K,MAP2K1,MAP2K3,MAP2K7,MAPK9	TMRLLSPARVP	S1747	Genome polyprotein	NA	tr|B6VJ73|B6VJ73_9FLAV Genome polyprotein OS=dengue virus type 1 OX=11053 PE=4 SV=1	dengue virus type 1
CDK9,CLK3,EEF2K,MAP2K1,MAP2K7,MAPK9	TMRLLSPGRVP	S1747	Genome polyprotein	NA	tr|D0EPI5|D0EPI5_9FLAV Genome polyprotein OS=dengue virus type 1 OX=11053 PE=4 SV=1	dengue virus type 1
EEF2K,MAPK9	TMXLLSPVRVP	S1747	Genome polyprotein	NA	tr|A0A7L4WP59|A0A7L4WP59_9FLAV Genome polyprotein OS=dengue virus type 1 OX=11053 GN=POLY PE=4 SV=1	dengue virus type 1
CDC7	MRLLSSVRVPN	S1748	Genome polyprotein	NA	tr|Q2TPA3|Q2TPA3_9FLAV Genome polyprotein OS=dengue virus type 1 OX=11053 PE=4 SV=1;tr|Q2TPA5|Q2TPA5_9FLAV Genome polyprotein OS=dengue virus type 1 OX=11053 PE=4 SV=1	dengue virus type 1
EEF2K,MAPK9	PVRVPSYNMII	S1753	Genome polyprotein	NA	tr|A0A7L4WPU9|A0A7L4WPU9_9FLAV Genome polyprotein OS=dengue virus type 1 OX=11053 GN=POLY PE=4 SV=1;tr|A0A7L4WQ23|A0A7L4WQ23_9FLAV Genome polyprotein OS=dengue virus type 1 OX=11053 GN=POLY PE=4 SV=1	dengue virus type 1
EEF2K,HASPIN,MAPK9	ATTVITPMMRH	T1755	Genome polyprotein	NA	sp|P27909|POLG_DEN1B Genome polyprotein OS=Dengue virus type 1 (strain Brazil/97-11/1997) OX=408685 PE=1 SV=2;sp|P33478|POLG_DEN1S Genome polyprotein OS=Dengue virus type 1 (strain Singapore/S275/1990) OX=33741 PE=1 SV=2;tr|A0A075D2Q9|A0A075D2Q9_9FLAV Genome polyprotein OS=dengue virus type 1 OX=11053 PE=4 SV=1;tr|A0A075D2R0|A0A075D2R0_9FLAV Genome polyprotein OS=dengue virus type 1 OX=11053 PE=4…	dengue virus type 1
HASPIN	XXXXASIAARG	S1756	Genome polyprotein	NA	tr|A0A861B0A1|A0A861B0A1_9FLAV Polyprotein (Fragment) OS=dengue virus type 1 OX=11053 GN=POLY PE=4 SV=1	dengue virus type 1
HASPIN	XTDPASIAARG	S1759	Genome polyprotein	NA	tr|A0A8A3WRG7|A0A8A3WRG7_9FLAV Genome polyprotein (Fragment) OS=dengue virus type 1 OX=11053 PE=4 SV=1	dengue virus type 1
MAST2	MEVDRSEAKEG	S1765	Genome polyprotein	NA	sp|P27909|POLG_DEN1B Genome polyprotein OS=Dengue virus type 1 (strain Brazil/97-11/1997) OX=408685 PE=1 SV=2;sp|P33478|POLG_DEN1S Genome polyprotein OS=Dengue virus type 1 (strain Singapore/S275/1990) OX=33741 PE=1 SV=2;tr|A0A023Q290|A0A023Q290_9FLAV Genome polyprotein OS=dengue virus type 1 OX=11053 PE=4 SV=1;tr|A0A023Q349|A0A023Q349_9FLAV Genome polyprotein OS=dengue virus type 1 OX=11053 GN=P…	dengue virus type 1
EEF2K	EAFPQSNAIIQ	S1766	Genome polyprotein	NA	tr|A0A067XG30|A0A067XG30_9FLAV Genome polyprotein OS=dengue virus type 1 OX=11053 PE=4 SV=1;tr|A0A6B9MRV0|A0A6B9MRV0_9FLAV Genome polyprotein (Fragment) OS=dengue virus type 1 OX=11053 GN=POLY PE=4 SV=1;tr|A0A6B9MUU2|A0A6B9MUU2_9FLAV Genome polyprotein (Fragment) OS=dengue virus type 1 OX=11053 GN=POLY PE=4 SV=1;tr|A0A6B9MYQ7|A0A6B9MYQ7_9FLAV Genome polyprotein (Fragment) OS=dengue virus type 1 O…	dengue virus type 1
FGFR2,MET	IELTDYGALTL	Y181	Genome polyprotein	NA	tr|A0A6B9PDC4|A0A6B9PDC4_9FLAV Genome polyprotein (Fragment) OS=dengue virus type 1 OX=11053 GN=POLY PE=4 SV=1;tr|A0A6B9PFA8|A0A6B9PFA8_9FLAV Genome polyprotein (Fragment) OS=dengue virus type 1 OX=11053 GN=POLY PE=4 SV=1;tr|A0A6B9PFI3|A0A6B9PFI3_9FLAV Genome polyprotein (Fragment) OS=dengue virus type 1 OX=11053 GN=POLY PE=4 SV=1	dengue virus type 1
FGFR2,MET	IQLTDYGALPL	Y181	Genome polyprotein	NA	tr|A0A6B9PLW7|A0A6B9PLW7_9FLAV Genome polyprotein (Fragment) OS=dengue virus type 1 OX=11053 GN=POLY PE=4 SV=1	dengue virus type 1
EEF2K,MAPK9,MAST2	HFTDPSSLAAR	S1768	Genome polyprotein	NA	tr|A0A140ZTN8|A0A140ZTN8_9FLAV Genome polyprotein OS=dengue virus type 1 OX=11053 PE=4 SV=1	dengue virus type 1
EEF2K,MAPK9,MAST2	HFTDPTSIAAR	T1768	Genome polyprotein	NA	tr|A0A6G5VQG7|A0A6G5VQG7_9FLAV Genome polyprotein OS=dengue virus type 1 OX=11053 GN=POLY PE=4 SV=1	dengue virus type 1
EEF2K,MAPK9,MAST2	HFTDPSSIPAR	S1768	Genome polyprotein	NA	tr|A0A6M3VXB4|A0A6M3VXB4_9FLAV Genome polyprotein (Fragment) OS=dengue virus type 1 OX=11053 PE=4 SV=1	dengue virus type 1
EEF2K,MAPK9,MAST2	HFTDPSSVAAR	S1768	Genome polyprotein	NA	tr|D1MCV3|D1MCV3_9FLAV Genome polyprotein OS=dengue virus type 1 OX=11053 PE=4 SV=1	dengue virus type 1
EEF2K,MAPK9,MAST2	HFTDPSSIAGR	S1768	Genome polyprotein	NA	tr|Q2VW20|Q2VW20_9FLAV Genome polyprotein OS=dengue virus type 1 OX=11053 PE=4 SV=1	dengue virus type 1
EEF2K,MAPK9,MAST2	HFTDPSRIAAR	S1768	Genome polyprotein	NA	tr|W0LLL1|W0LLL1_9FLAV Genome polyprotein OS=dengue virus type 1 OX=11053 PE=4 SV=1	dengue virus type 1
HASPIN	FTDPASIAXRG	S1769	Genome polyprotein	NA	tr|A0A1S6GL34|A0A1S6GL34_9FLAV Genome polyprotein OS=dengue virus type 1 OX=11053 PE=4 SV=1	dengue virus type 1
HASPIN	FTDPFSIAARG	S1769	Genome polyprotein	NA	tr|A0A6B7HXN3|A0A6B7HXN3_9FLAV Genome polyprotein OS=dengue virus type 1 OX=11053 GN=POLY PE=4 SV=1;tr|B6VJ44|B6VJ44_9FLAV Genome polyprotein OS=dengue virus type 1 OX=11053 PE=4 SV=1;tr|C3VX60|C3VX60_9FLAV Genome polyprotein OS=dengue virus type 1 OX=11053 PE=4 SV=1;tr|C3VX67|C3VX67_9FLAV Genome polyprotein OS=dengue virus type 1 OX=11053 PE=4 SV=1	dengue virus type 1
HASPIN	FTDPTSIAARG	S1769	Genome polyprotein	NA	tr|A0A6G5VQG7|A0A6G5VQG7_9FLAV Genome polyprotein OS=dengue virus type 1 OX=11053 GN=POLY PE=4 SV=1	dengue virus type 1
HASPIN	FTDPSSIPARG	S1769	Genome polyprotein	NA	tr|A0A6M3VXB4|A0A6M3VXB4_9FLAV Genome polyprotein (Fragment) OS=dengue virus type 1 OX=11053 PE=4 SV=1	dengue virus type 1
HASPIN	FTDPYSIAARG	S1769	Genome polyprotein	NA	tr|C3VNK8|C3VNK8_9FLAV Genome polyprotein OS=dengue virus type 1 OX=11053 PE=4 SV=1	dengue virus type 1
HASPIN	FTDPSSIAGRG	S1769	Genome polyprotein	NA	tr|Q2VW20|Q2VW20_9FLAV Genome polyprotein OS=dengue virus type 1 OX=11053 PE=4 SV=1	dengue virus type 1
HASPIN	FTVPASIAARG	S1769	Genome polyprotein	NA	tr|U3LXC3|U3LXC3_9FLAV Genome polyprotein OS=dengue virus type 1 OX=11053 PE=4 SV=1	dengue virus type 1
EEF2K,MAPK9,MAST2	DYGAPTLDCSP	T182	Genome polyprotein	NA	tr|Q2XRU3|Q2XRU3_9FLAV Genome polyprotein (Fragment) OS=dengue virus type 1 OX=11053 PE=4 SV=1	dengue virus type 1
EEF2K,MAPK9	RGYISTPVGMG	T1778	Genome polyprotein	NA	tr|Q2TPA5|Q2TPA5_9FLAV Genome polyprotein OS=dengue virus type 1 OX=11053 PE=4 SV=1	dengue virus type 1
EEF2K,MAPK9	IFMTATPQGSV	T1780	Genome polyprotein	NA	tr|A0A6G5RT57|A0A6G5RT57_9FLAV Genome polyprotein OS=dengue virus type 1 OX=11053 GN=POLY PE=4 SV=1;tr|A0A861B0A1|A0A861B0A1_9FLAV Polyprotein (Fragment) OS=dengue virus type 1 OX=11053 GN=POLY PE=4 SV=1;tr|A0A861B0D7|A0A861B0D7_9FLAV Genome polyprotein (Fragment) OS=dengue virus type 1 OX=11053 GN=POLY PE=4 SV=1;tr|A0A861B0E3|A0A861B0E3_9FLAV Genome polyprotein (Fragment) OS=dengue virus type 1 …	dengue virus type 1
EEF2K,MAPK9	IFMTATPXGSV	T1780	Genome polyprotein	NA	tr|A0A861B1J1|A0A861B1J1_9FLAV Genome polyprotein (Fragment) OS=dengue virus type 1 OX=11053 GN=POLY PE=4 SV=1;tr|A0A861B2H1|A0A861B2H1_9FLAV Genome polyprotein (Fragment) OS=dengue virus type 1 OX=11053 GN=POLY PE=4 SV=1;tr|A0A861B384|A0A861B384_9FLAV Genome polyprotein (Fragment) OS=dengue virus type 1 OX=11053 GN=POLY PE=4 SV=1;tr|A0A861B4B3|A0A861B4B3_9FLAV Genome polyprotein (Fragment) OS=de…	dengue virus type 1
EEF2K,MAPK9	IFMTATPQGSA	T1780	Genome polyprotein	NA	tr|A0A861B2J6|A0A861B2J6_9FLAV Genome polyprotein (Fragment) OS=dengue virus type 1 OX=11053 GN=POLY PE=4 SV=1	dengue virus type 1
EEF2K,MAPK9	IFMTATPPGSA	T1780	Genome polyprotein	NA	tr|A0A861B538|A0A861B538_9FLAV Genome polyprotein (Fragment) OS=dengue virus type 1 OX=11053 GN=POLY PE=4 SV=1;tr|B1PNL8|B1PNL8_9FLAV Genome polyprotein OS=dengue virus type 1 OX=11053 PE=4 SV=1;tr|B9W0X2|B9W0X2_9FLAV Genome polyprotein OS=dengue virus type 1 OX=11053 PE=4 SV=1;tr|B9W0X8|B9W0X8_9FLAV Genome polyprotein OS=dengue virus type 1 OX=11053 PE=4 SV=1;tr|C1KKF4|C1KKF4_9FLAV Genome polypr…	dengue virus type 1
EEF2K	EAFPQSNAAIQ	S1791	Genome polyprotein	NA	tr|A0A088MS18|A0A088MS18_9FLAV Genome polyprotein OS=dengue virus type 1 OX=11053 PE=4 SV=1;tr|A0A0B4L2V5|A0A0B4L2V5_9FLAV Genome polyprotein OS=dengue virus type 1 OX=11053 PE=4 SV=1;tr|A0A0B4L2X9|A0A0B4L2X9_9FLAV Genome polyprotein OS=dengue virus type 1 OX=11053 PE=4 SV=1;tr|A0A0B4L376|A0A0B4L376_9FLAV Genome polyprotein OS=dengue virus type 1 OX=11053 PE=4 SV=1;tr|A0A0E3JBW1|A0A0E3JBW1_9FLAV …	dengue virus type 1
EEF2K,MAPK9	IFMTATPTGSV	T1793	Genome polyprotein	NA	tr|A0A067XG30|A0A067XG30_9FLAV Genome polyprotein OS=dengue virus type 1 OX=11053 PE=4 SV=1	dengue virus type 1
EEF2K,MAPK9	IFMTATPPGSM	T1793	Genome polyprotein	NA	tr|A0A088MS18|A0A088MS18_9FLAV Genome polyprotein OS=dengue virus type 1 OX=11053 PE=4 SV=1;tr|A0A0B4L2X9|A0A0B4L2X9_9FLAV Genome polyprotein OS=dengue virus type 1 OX=11053 PE=4 SV=1;tr|A0A0B4L376|A0A0B4L376_9FLAV Genome polyprotein OS=dengue virus type 1 OX=11053 PE=4 SV=1;tr|A0A0E3JBW1|A0A0E3JBW1_9FLAV Genome polyprotein OS=dengue virus type 1 OX=11053 PE=4 SV=2;tr|A0A0N9WLY0|A0A0N9WLY0_9FLAV …	dengue virus type 1
EEF2K,MAPK9	IFMTATPPGSI	T1793	Genome polyprotein	NA	tr|A0A0B4L2V5|A0A0B4L2V5_9FLAV Genome polyprotein OS=dengue virus type 1 OX=11053 PE=4 SV=1	dengue virus type 1
EEF2K,MAPK9	IFMSATPPGSV	T1793	Genome polyprotein	NA	tr|A0A1Z1BCL7|A0A1Z1BCL7_9FLAV Genome polyprotein OS=dengue virus type 1 OX=11053 PE=4 SV=1	dengue virus type 1
EEF2K,MAPK9	IFMTATPPGXV	T1793	Genome polyprotein	NA	tr|A0A872NN02|A0A872NN02_9FLAV Genome polyprotein OS=dengue virus type 1 OX=11053 GN=POLY PE=4 SV=1	dengue virus type 1
EEF2K,MAPK9	IFMTATPRGSM	T1793	Genome polyprotein	NA	tr|W5ZQR9|W5ZQR9_9FLAV Genome polyprotein (Fragment) OS=dengue virus type 1 OX=11053 PE=2 SV=1	dengue virus type 1
EEF2K,MAPK9	MTATPTGSVEA	T1795	Genome polyprotein	NA	tr|A0A067XG30|A0A067XG30_9FLAV Genome polyprotein OS=dengue virus type 1 OX=11053 PE=4 SV=1	dengue virus type 1
EEF2K,MAPK9	LGLECSPRTGL	S184	Genome polyprotein	NA	tr|A0A7D6VL74|A0A7D6VL74_9FLAV Genome polyprotein (Fragment) OS=dengue virus type 1 OX=11053 GN=POLY PE=4 SV=1;tr|A0A7D6VMB4|A0A7D6VMB4_9FLAV Genome polyprotein (Fragment) OS=dengue virus type 1 OX=11053 GN=POLY PE=4 SV=1;tr|A0A7D6VX80|A0A7D6VX80_9FLAV Genome polyprotein (Fragment) OS=dengue virus type 1 OX=11053 GN=POLY PE=4 SV=1;tr|A0A7D6ZM77|A0A7D6ZM77_9FLAV Genome polyprotein (Fragment) OS=de…	dengue virus type 1
HASPIN,LIMK1	ATPPGSIEAFP	S1797	Genome polyprotein	NA	tr|A0A0B4L2V5|A0A0B4L2V5_9FLAV Genome polyprotein OS=dengue virus type 1 OX=11053 PE=4 SV=1	dengue virus type 1
EEF2K	EAFPQSNXXXX	S1799	Genome polyprotein	NA	tr|A0A6H0B6Y0|A0A6H0B6Y0_9FLAV Genome polyprotein OS=dengue virus type 1 OX=11053 GN=POLY PE=4 SV=1;tr|A0A7G5M4J2|A0A7G5M4J2_9FLAV Genome polyprotein (Fragment) OS=dengue virus type 1 OX=11053 GN=POLY PE=4 SV=1;tr|A0A872NHQ2|A0A872NHQ2_9FLAV Genome polyprotein (Fragment) OS=dengue virus type 1 OX=11053 GN=POLY PE=4 SV=1	dengue virus type 1
EEF2K	ESFPQSNAVIQ	S1804	Genome polyprotein	NA	tr|A0A139ZYR3|A0A139ZYR3_9FLAV Genome polyprotein OS=dengue virus type 1 OX=11053 PE=4 SV=1;tr|A0A139ZYR7|A0A139ZYR7_9FLAV Genome polyprotein OS=dengue virus type 1 OX=11053 PE=4 SV=1;tr|A0A139ZYR8|A0A139ZYR8_9FLAV Genome polyprotein OS=dengue virus type 1 OX=11053 PE=4 SV=1;tr|A0A140D3H1|A0A140D3H1_9FLAV Genome polyprotein OS=dengue virus type 1 OX=11053 PE=4 SV=1;tr|A0A1W6IZC2|A0A1W6IZC2_9FLAV …	dengue virus type 1
EEF2K	ETFPQSNAAIQ	S1804	Genome polyprotein	NA	tr|A0A1B0RM34|A0A1B0RM34_9FLAV Genome polyprotein OS=dengue virus type 1 OX=11053 PE=4 SV=1	dengue virus type 1
EEF2K	XAFPQSNAVIQ	S1804	Genome polyprotein	NA	tr|A0A872NN02|A0A872NN02_9FLAV Genome polyprotein OS=dengue virus type 1 OX=11053 GN=POLY PE=4 SV=1	dengue virus type 1
EEF2K	EAFPQSNALIQ	S1804	Genome polyprotein	NA	tr|B9W0X7|B9W0X7_9FLAV Genome polyprotein OS=dengue virus type 1 OX=11053 PE=4 SV=1;tr|D1MD26|D1MD26_9FLAV Genome polyprotein OS=dengue virus type 1 OX=11053 PE=4 SV=1;tr|F8SIL2|F8SIL2_9FLAV Genome polyprotein OS=dengue virus type 1 OX=11053 PE=4 SV=1	dengue virus type 1
EEF2K	EAFPQSNAVIK	S1804	Genome polyprotein	NA	tr|C3VNK8|C3VNK8_9FLAV Genome polyprotein OS=dengue virus type 1 OX=11053 PE=4 SV=1	dengue virus type 1
EEF2K	EAFPQSNAVIL	S1804	Genome polyprotein	NA	tr|H6UWH7|H6UWH7_9FLAV Genome polyprotein OS=dengue virus type 1 OX=11053 PE=4 SV=1	dengue virus type 1
EEF2K,MAPK9	VTMECSPRTGL	S186	Genome polyprotein	NA	tr|A0A141QRV9|A0A141QRV9_9FLAV Genome polyprotein (Fragment) OS=dengue virus type 1 OX=11053 PE=4 SV=1;tr|A0A141QRW0|A0A141QRW0_9FLAV Genome polyprotein (Fragment) OS=dengue virus type 1 OX=11053 PE=4 SV=1;tr|A0A141QRW1|A0A141QRW1_9FLAV Genome polyprotein (Fragment) OS=dengue virus type 1 OX=11053 PE=4 SV=1;tr|A0A141QRW2|A0A141QRW2_9FLAV Genome polyprotein (Fragment) OS=dengue virus type 1 OX=110…	dengue virus type 1
EEF2K,MAPK9,MAST2	LTLDCSPRTGI	S186	Genome polyprotein	NA	tr|A0A173H1T2|A0A173H1T2_9FLAV Genome polyprotein (Fragment) OS=dengue virus type 1 OX=11053 PE=4 SV=1	dengue virus type 1
EEF2K,MAPK9,MAST2	LALDCSPRTGL	S186	Genome polyprotein	NA	tr|A0A0A7AAT8|A0A0A7AAT8_9FLAV Genome polyprotein OS=dengue virus type 1 OX=11053 PE=4 SV=1;tr|A0A0A7AAU0|A0A0A7AAU0_9FLAV Genome polyprotein OS=dengue virus type 1 OX=11053 PE=4 SV=1;tr|A0A0A7AB20|A0A0A7AB20_9FLAV Genome polyprotein OS=dengue virus type 1 OX=11053 PE=4 SV=1;tr|A0A0A7AB33|A0A0A7AB33_9FLAV Genome polyprotein OS=dengue virus type 1 OX=11053 PE=4 SV=1;tr|A0A0A7AB44|A0A0A7AB44_9FLAV …	dengue virus type 1
EEF2K,MAPK9,MAST2	LTLDSSPRTGL	S186	Genome polyprotein	NA	tr|A0A2L1CD68|A0A2L1CD68_9FLAV Genome polyprotein (Fragment) OS=dengue virus type 1 OX=11053 PE=4 SV=1	dengue virus type 1
EEF2K,MAPK9,MAST2	LTLDCSPXTGL	S186	Genome polyprotein	NA	tr|A0A346D995|A0A346D995_9FLAV Genome polyprotein (Fragment) OS=dengue virus type 1 OX=11053 PE=4 SV=1	dengue virus type 1
EEF2K,MAPK9	LTVVCSPRTGL	S186	Genome polyprotein	NA	tr|A0A3G1H3A4|A0A3G1H3A4_9FLAV Genome polyprotein (Fragment) OS=dengue virus type 1 OX=11053 PE=4 SV=1	dengue virus type 1
EEF2K,MAPK9,MAST2	LKLDCSPRTGL	S186	Genome polyprotein	NA	tr|A0A2K9Y5S7|A0A2K9Y5S7_9FLAV Genome polyprotein OS=dengue virus type 1 OX=11053 PE=4 SV=1;tr|A0A2K9Y5S8|A0A2K9Y5S8_9FLAV Genome polyprotein OS=dengue virus type 1 OX=11053 PE=4 SV=1;tr|A0A384ZKE1|A0A384ZKE1_9FLAV Genome polyprotein OS=dengue virus type 1 OX=11053 PE=4 SV=1;tr|A0A482JL22|A0A482JL22_9FLAV Genome polyprotein (Fragment) OS=dengue virus type 1 OX=11053 GN=POLY PE=4 SV=1;tr|A0A4Y5FC3…	dengue virus type 1
EEF2K,MAPK9,MAST2	LTLDCSPRSGL	S186	Genome polyprotein	NA	tr|A0A482JM07|A0A482JM07_9FLAV Genome polyprotein (Fragment) OS=dengue virus type 1 OX=11053 GN=POLY PE=4 SV=1;tr|A0A678X8Y9|A0A678X8Y9_9FLAV Genome polyprotein (Fragment) OS=dengue virus type 1 OX=11053 GN=E PE=4 SV=1	dengue virus type 1
EEF2K,MAPK9,MAST2	LNLDCSPRTGL	S186	Genome polyprotein	NA	tr|A0A4Y5FE36|A0A4Y5FE36_9FLAV Genome polyprotein (Fragment) OS=dengue virus type 1 OX=11053 GN=POLY PE=4 SV=1	dengue virus type 1
EEF2K,MAPK9,MAST2	LKLDCSPRAGL	S186	Genome polyprotein	NA	tr|A0A6M2RCK9|A0A6M2RCK9_9FLAV Genome polyprotein (Fragment) OS=dengue virus type 1 OX=11053 GN=POLY PE=4 SV=1;tr|A0A7S5ECQ9|A0A7S5ECQ9_9FLAV Genome polyprotein (Fragment) OS=dengue virus type 1 OX=11053 GN=POLY PE=4 SV=1	dengue virus type 1
EEF2K,MAPK9,MAST2	LTLDWSPRTGL	S186	Genome polyprotein	NA	tr|A0A7D5E543|A0A7D5E543_9FLAV Genome polyprotein (Fragment) OS=dengue virus type 1 OX=11053 GN=POLY PE=4 SV=1	dengue virus type 1
EEF2K,MAPK9,MAST2	FTLDCSPRTGL	S186	Genome polyprotein	NA	tr|A0A6B9QPQ8|A0A6B9QPQ8_9FLAV Genome polyprotein OS=dengue virus type 1 OX=11053 GN=POLY PE=4 SV=1;tr|A0A7D5HZ38|A0A7D5HZ38_9FLAV Genome polyprotein (Fragment) OS=dengue virus type 1 OX=11053 GN=POLY PE=4 SV=1;tr|A0A7D5I332|A0A7D5I332_9FLAV Genome polyprotein (Fragment) OS=dengue virus type 1 OX=11053 GN=POLY PE=4 SV=1	dengue virus type 1
EEF2K,MAPK9,MAST2	LTLDCSPRTGP	S186	Genome polyprotein	NA	tr|A0A7T5UFF5|A0A7T5UFF5_9FLAV Genome polyprotein (Fragment) OS=dengue virus type 1 OX=11053 GN=POLY PE=4 SV=1	dengue virus type 1
EEF2K,MAPK9,MAST2	LTLDXSPRTGL	S186	Genome polyprotein	NA	tr|H9BRG8|H9BRG8_9FLAV Genome polyprotein (Fragment) OS=dengue virus type 1 OX=11053 PE=2 SV=1	dengue virus type 1
EEF2K,MAPK9,MAST2	LTLDCSPGTGL	S186	Genome polyprotein	NA	tr|Q2XRM0|Q2XRM0_9FLAV Genome polyprotein (Fragment) OS=dengue virus type 1 OX=11053 PE=4 SV=1;tr|Q2XRX6|Q2XRX6_9FLAV Genome polyprotein (Fragment) OS=dengue virus type 1 OX=11053 PE=4 SV=1;tr|Q2XRX8|Q2XRX8_9FLAV Genome polyprotein (Fragment) OS=dengue virus type 1 OX=11053 PE=4 SV=1;tr|Q2XRX9|Q2XRX9_9FLAV Genome polyprotein (Fragment) OS=dengue virus type 1 OX=11053 PE=4 SV=1;tr|Q2XRY1|Q2XRY1_9F…	dengue virus type 1
EEF2K,MAPK9,MAST2	LTLDYSPRTGL	S186	Genome polyprotein	NA	tr|Q2XRN5|Q2XRN5_9FLAV Genome polyprotein (Fragment) OS=dengue virus type 1 OX=11053 PE=4 SV=1;tr|Q2XRN8|Q2XRN8_9FLAV Genome polyprotein (Fragment) OS=dengue virus type 1 OX=11053 PE=4 SV=1;tr|Q2XRP1|Q2XRP1_9FLAV Genome polyprotein (Fragment) OS=dengue virus type 1 OX=11053 PE=4 SV=1;tr|Q2XRP2|Q2XRP2_9FLAV Genome polyprotein (Fragment) OS=dengue virus type 1 OX=11053 PE=4 SV=1;tr|Q2XRP5|Q2XRP5_9F…	dengue virus type 1
EEF2K,MAPK9,MAST2	PTLDCSPRTGL	S186	Genome polyprotein	NA	tr|Q2XRU3|Q2XRU3_9FLAV Genome polyprotein (Fragment) OS=dengue virus type 1 OX=11053 PE=4 SV=1	dengue virus type 1
EEF2K,MAPK9,MAST2	LTLDCSPRAGL	S186	Genome polyprotein	NA	tr|A0A141QRT3|A0A141QRT3_9FLAV Envelope protein (Fragment) OS=dengue virus type 1 OX=11053 PE=4 SV=1;tr|A0A6B9QQ15|A0A6B9QQ15_9FLAV Genome polyprotein OS=dengue virus type 1 OX=11053 GN=POLY PE=4 SV=1;tr|Q2XRY5|Q2XRY5_9FLAV Genome polyprotein (Fragment) OS=dengue virus type 1 OX=11053 PE=4 SV=1	dengue virus type 1
EEF2K,MAPK9,MAST2	LTLDCSPKTGL	S186	Polyprotein	NA	tr|A0A7T5QZE0|A0A7T5QZE0_9FLAV Polyprotein (Fragment) OS=dengue virus type 1 OX=11053 GN=POLY PE=4 SV=1;tr|A0A7T5QZE9|A0A7T5QZE9_9FLAV Polyprotein (Fragment) OS=dengue virus type 1 OX=11053 GN=POLY PE=4 SV=1	dengue virus type 1
EEF2K	GTCSQTGXXXX	T187	Genome polyprotein	NA	tr|A0A8A3WRG7|A0A8A3WRG7_9FLAV Genome polyprotein (Fragment) OS=dengue virus type 1 OX=11053 PE=4 SV=1	dengue virus type 1
EEF2K,MAPK9	EWITDSPGKTV	S1830	Genome polyprotein	NA	tr|A0A6B9MTR4|A0A6B9MTR4_9FLAV Genome polyprotein (Fragment) OS=dengue virus type 1 OX=11053 GN=POLY PE=4 SV=1	dengue virus type 1
MAST2	WITDFSGKTVW	S1831	Genome polyprotein	NA	tr|A0A075D2U0|A0A075D2U0_9FLAV Genome polyprotein OS=dengue virus type 1 OX=11053 PE=4 SV=1;tr|A9LIM9|A9LIM9_9FLAV Genome polyprotein OS=dengue virus type 1 OX=11053 PE=4 SV=1;tr|B6VJA5|B6VJA5_9FLAV Genome polyprotein OS=dengue virus type 1 OX=11053 PE=4 SV=1;tr|T1TEE7|T1TEE7_9FLAV Genome polyprotein OS=dengue virus type 1 OX=11053 PE=4 SV=1;tr|T1TFB9|T1TFB9_9FLAV Genome polyprotein (Fragment) OS…	dengue virus type 1
HASPIN	DFPGKTIWFVP	T1834	Genome polyprotein	NA	tr|G8IQI8|G8IQI8_9FLAV Genome polyprotein OS=dengue virus type 1 OX=11053 PE=4 SV=1	dengue virus type 1
EEF2K,MAPK9,MAST2	LTLDFSPRTGL	S188	Genome polyprotein	NA	tr|G3EN64|G3EN64_9FLAV Genome polyprotein (Fragment) OS=dengue virus type 1 OX=11053 PE=4 SV=1	dengue virus type 1
EEF2K,HASPIN,MAPK9	VWFVPSIKSGS	S1840	Genome polyprotein	NA	tr|A0A067XG39|A0A067XG39_9FLAV Genome polyprotein OS=dengue virus type 1 OX=11053 PE=4 SV=1	dengue virus type 1
EEF2K,HASPIN,MAPK9	VWFVPSITSGH	S1840	Genome polyprotein	NA	tr|A0A6B9Q6R9|A0A6B9Q6R9_9FLAV Genome polyprotein OS=dengue virus type 1 OX=11053 GN=POLY PE=4 SV=1	dengue virus type 1
EEF2K,HASPIN,MAPK9	VWFGPTIKSGN	T1840	Genome polyprotein	NA	tr|D1MCM6|D1MCM6_9FLAV Genome polyprotein OS=dengue virus type 1 OX=11053 PE=4 SV=1	dengue virus type 1
EEF2K,HASPIN,MAPK9	IWFVPSIKSGN	S1840	Genome polyprotein	NA	tr|G8IQI8|G8IQI8_9FLAV Genome polyprotein OS=dengue virus type 1 OX=11053 PE=4 SV=1	dengue virus type 1
EEF2K,HASPIN,MAPK9	VWFVPSITSGN	S1841	Genome polyprotein	NA	tr|A0A1R7T1G5|A0A1R7T1G5_9FLAV Genome polyprotein OS=dengue virus type 1 OX=11053 PE=4 SV=1	dengue virus type 1
EEF2K,MAPK9	LTLECSPRTGL	S189	Genome polyprotein	NA	tr|A0A6B9PDP4|A0A6B9PDP4_9FLAV Genome polyprotein (Fragment) OS=dengue virus type 1 OX=11053 GN=POLY PE=4 SV=1;tr|A0A6B9PDP5|A0A6B9PDP5_9FLAV Genome polyprotein (Fragment) OS=dengue virus type 1 OX=11053 GN=POLY PE=4 SV=1;tr|A0A6B9PQ69|A0A6B9PQ69_9FLAV Genome polyprotein (Fragment) OS=dengue virus type 1 OX=11053 GN=POLY PE=4 SV=1	dengue virus type 1
EEF2K,MAPK9,MAST2	LPLDCSPRTGL	S189	Genome polyprotein	NA	tr|A0A6B9PLW7|A0A6B9PLW7_9FLAV Genome polyprotein (Fragment) OS=dengue virus type 1 OX=11053 GN=POLY PE=4 SV=1	dengue virus type 1
EEF2K,MAPK9	IHGPNTPECPD	T189	Nonstructural protein NS1	NA	tr|A0A0G3IFS4|A0A0G3IFS4_9FLAV Nonstructural protein NS1 (Fragment) OS=dengue virus type 1 OX=11053 PE=4 SV=1	dengue virus type 1
ACVR1,HASPIN,MAST2	AGNDITNCLRK	T1848	Genome polyprotein	NA	tr|A9YRN5|A9YRN5_9FLAV Genome polyprotein OS=dengue virus type 1 OX=11053 PE=4 SV=1	dengue virus type 1
EEF2K,MAST2	QLSRQTFDTEY	T1865	Genome polyprotein	NA	tr|A0A1R7T1H7|A0A1R7T1H7_9FLAV Genome polyprotein OS=dengue virus type 1 OX=11053 PE=4 SV=1	dengue virus type 1
HASPIN,MAST2	QLSRKTIDTEY	T1865	Genome polyprotein	NA	tr|I6YKY3|I6YKY3_9FLAV Genome polyprotein OS=dengue virus type 1 OX=11053 PE=4 SV=1	dengue virus type 1
EEF2K,MAPK9	RTGPPSPSPPL	S193	Genome polyprotein	NA	tr|A0A7T5UFF5|A0A7T5UFF5_9FLAV Genome polyprotein (Fragment) OS=dengue virus type 1 OX=11053 GN=POLY PE=4 SV=1	dengue virus type 1
HASPIN,MAST2	VTTDISXMGAN	S1887	Genome polyprotein	NA	tr|A0A7L4WPA7|A0A7L4WPA7_9FLAV Genome polyprotein OS=dengue virus type 1 OX=11053 GN=POLY PE=4 SV=1	dengue virus type 1
EEF2K,MAPK9	GPPSPSPPLPP	S195	Genome polyprotein	NA	tr|A0A7T5UFF5|A0A7T5UFF5_9FLAV Genome polyprotein (Fragment) OS=dengue virus type 1 OX=11053 GN=POLY PE=4 SV=1	dengue virus type 1
BMPR1A,EEF2K,MAP2K1,MAPK9	VILKDSPERVI	S1913	Genome polyprotein	NA	tr|A0A1P8KID6|A0A1P8KID6_9FLAV Genome polyprotein OS=dengue virus type 1 OX=11053 PE=4 SV=1	dengue virus type 1
MAST2	ILKDGSERVIL	S1914	Genome polyprotein	NA	tr|A0A0A8IBD9|A0A0A8IBD9_9FLAV Genome polyprotein OS=dengue virus type 1 OX=11053 PE=4 SV=1;tr|A0A2Z5UZQ8|A0A2Z5UZQ8_9FLAV Genome polyprotein OS=dengue virus type 1 OX=11053 PE=4 SV=1;tr|A0A2Z5UZS3|A0A2Z5UZS3_9FLAV Genome polyprotein OS=dengue virus type 1 OX=11053 PE=4 SV=1;tr|D0EPT4|D0EPT4_9FLAV Genome polyprotein OS=dengue virus type 1 OX=11053 PE=4 SV=1;tr|D0EPT6|D0EPT6_9FLAV Genome polyprote…	dengue virus type 1
CDC7	GPMPVTVASAN	T1926	Genome polyprotein	NA	tr|A0A140ZTN8|A0A140ZTN8_9FLAV Genome polyprotein OS=dengue virus type 1 OX=11053 PE=4 SV=1	dengue virus type 1
EEF2K	GTCYQTGEHRR	T197	Genome polyprotein	NA	tr|A0A0B4L2X9|A0A0B4L2X9_9FLAV Genome polyprotein OS=dengue virus type 1 OX=11053 PE=4 SV=1;tr|G9IBE2|G9IBE2_9FLAV Genome polyprotein OS=dengue virus type 1 OX=11053 PE=4 SV=1	dengue virus type 1
EEF2K	GSCSQTGEHRR	T197	Genome polyprotein	NA	tr|A0A678X8J6|A0A678X8J6_9FLAV Genome polyprotein OS=dengue virus type 1 OX=11053 PE=4 SV=1	dengue virus type 1
EEF2K	DHALQTGEHRR	T197	Genome polyprotein	NA	tr|A0A6B7HXQ6|A0A6B7HXQ6_9FLAV Genome polyprotein OS=dengue virus type 1 OX=11053 GN=POLY PE=4 SV=1	dengue virus type 1
EEF2K	GTCSQTGKHRR	T197	Genome polyprotein	NA	tr|A0A6B9MRT5|A0A6B9MRT5_9FLAV Genome polyprotein (Fragment) OS=dengue virus type 1 OX=11053 GN=POLY PE=4 SV=1;tr|A0A6B9MYP6|A0A6B9MYP6_9FLAV Genome polyprotein (Fragment) OS=dengue virus type 1 OX=11053 GN=POLY PE=4 SV=1	dengue virus type 1
EEF2K	GTCFQTGEHRR	T197	Genome polyprotein	NA	tr|A0A6B9SP16|A0A6B9SP16_9FLAV Genome polyprotein OS=dengue virus type 1 OX=11053 GN=POLY PE=4 SV=1;tr|A0A7L4WPV8|A0A7L4WPV8_9FLAV Genome polyprotein OS=dengue virus type 1 OX=11053 GN=POLY PE=4 SV=1;tr|M9P7R8|M9P7R8_9FLAV Genome polyprotein OS=dengue virus type 1 OX=11053 PE=4 SV=1	dengue virus type 1
EEF2K	GTCSQTGQHRR	T197	Genome polyprotein	NA	tr|A0A7G5M4J6|A0A7G5M4J6_9FLAV Genome polyprotein (Fragment) OS=dengue virus type 1 OX=11053 GN=POLY PE=4 SV=1;tr|B1PPF1|B1PPF1_9FLAV Genome polyprotein OS=dengue virus type 1 OX=11053 PE=4 SV=1	dengue virus type 1
HASPIN	DYAWKTITMIL	T1294	Genome polyprotein	X-ray crystallography (1)	tr|I6XG39|I6XG39_9FLAV Genome polyprotein OS=dengue virus type 1 OX=11053 PE=1 SV=1	dengue virus type 1
EEF2K	GTCSQTGERRR	T197	Genome polyprotein	NA	tr|B6VJ97|B6VJ97_9FLAV Genome polyprotein OS=dengue virus type 1 OX=11053 PE=4 SV=1;tr|Q6WP66|Q6WP66_9FLAV Genome polyprotein (Fragment) OS=dengue virus type 1 OX=11053 PE=4 SV=1	dengue virus type 1
EEF2K	GTCPQTGEHRR	T197	Genome polyprotein	NA	tr|B9W0W3|B9W0W3_9FLAV Genome polyprotein OS=dengue virus type 1 OX=11053 PE=4 SV=1	dengue virus type 1
EEF2K	GTCSQTGGHRR	T197	Genome polyprotein	NA	tr|D0EPH8|D0EPH8_9FLAV Genome polyprotein OS=dengue virus type 1 OX=11053 PE=4 SV=1;tr|D0EPI9|D0EPI9_9FLAV Genome polyprotein OS=dengue virus type 1 OX=11053 PE=4 SV=1;tr|Q2TPE9|Q2TPE9_9FLAV Genome polyprotein OS=dengue virus type 1 OX=11053 PE=4 SV=1;tr|Q2TPF0|Q2TPF0_9FLAV Genome polyprotein OS=dengue virus type 1 OX=11053 PE=4 SV=1;tr|V9Q5E1|V9Q5E1_9FLAV Genome polyprotein (Fragment) OS=dengue …	dengue virus type 1
HASPIN	ITMILSIVSLF	S1300	Genome polyprotein	X-ray crystallography (1)	tr|I6XG39|I6XG39_9FLAV Genome polyprotein OS=dengue virus type 1 OX=11053 PE=1 SV=1	dengue virus type 1
EEF2K	GTCSQTGEHQR	T198	Genome polyprotein	NA	tr|A0A1R7T1G6|A0A1R7T1G6_9FLAV Genome polyprotein OS=dengue virus type 1 OX=11053 PE=4 SV=1	dengue virus type 1
EEF2K	IGRNQTKEGDQ	T1942	Genome polyprotein	NA	tr|A0A5P1HF54|A0A5P1HF54_9FLAV Genome polyprotein OS=dengue virus type 1 OX=11053 GN=POLY PE=4 SV=1	dengue virus type 1
EEF2K	IGRTQTKEGDQ	T1942	Genome polyprotein	NA	tr|B5U660|B5U660_9FLAV Genome polyprotein OS=dengue virus type 1 OX=11053 PE=4 SV=1;tr|W0LMC0|W0LMC0_9FLAV Genome polyprotein (Fragment) OS=dengue virus type 1 OX=11053 PE=4 SV=1	dengue virus type 1
EIF2AK1	NHNKESDQYIY	S1945	Genome polyprotein	NA	tr|A0A6B7HXL3|A0A6B7HXL3_9FLAV Genome polyprotein OS=dengue virus type 1 OX=11053 GN=POLY PE=4 SV=1;tr|A0A6B7HYG6|A0A6B7HYG6_9FLAV Genome polyprotein OS=dengue virus type 1 OX=11053 GN=POLY PE=4 SV=1	dengue virus type 1
EEF2K,MAPK9	YMGQPSNNDED	S1955	Genome polyprotein	NA	tr|A0A067XG30|A0A067XG30_9FLAV Genome polyprotein OS=dengue virus type 1 OX=11053 PE=4 SV=1;tr|B1N6C5|B1N6C5_9FLAV Genome polyprotein OS=dengue virus type 1 OX=11053 PE=1 SV=1;tr|Q8VBS3|Q8VBS3_9FLAV Genome polyprotein OS=dengue virus type 1 OX=11053 PE=4 SV=1	dengue virus type 1
ACVR1,MAP2K7	TMREKSWLVHK	S200	Envelope protein	NA	tr|A0A0A7DYS0|A0A0A7DYS0_9FLAV Envelope protein (Fragment) OS=dengue virus type 1 OX=11053 PE=4 SV=1;tr|A0A139ZYS3|A0A139ZYS3_9FLAV Genome polyprotein OS=dengue virus type 1 OX=11053 PE=4 SV=1;tr|A0A345UEQ4|A0A345UEQ4_9FLAV Genome polyprotein (Fragment) OS=dengue virus type 1 OX=11053 PE=4 SV=1;tr|A0A654JS63|A0A654JS63_9FLAV Genome polyprotein (Fragment) OS=dengue virus type 1 OX=11053 GN=POLY PE…	dengue virus type 1
MAST2,STK11	WDFVVTTDISE	T200	Genome polyprotein	NA	tr|Q86538|Q86538_9FLAV Genome polyprotein (Fragment) OS=dengue virus type 1 OX=11053 GN=NS-3 PE=4 SV=1	dengue virus type 1
MAST2	NDEDHSHWTEA	S1962	Genome polyprotein	NA	tr|A0A3S6I0Q5|A0A3S6I0Q5_9FLAV Genome polyprotein OS=dengue virus type 1 OX=11053 PE=4 SV=1	dengue virus type 1
BMPR1A,EEF2K,MAPK9	LDNINTPEXXI	T1971	Genome polyprotein	NA	tr|A0A7G5M4J2|A0A7G5M4J2_9FLAV Genome polyprotein (Fragment) OS=dengue virus type 1 OX=11053 GN=POLY PE=4 SV=1	dengue virus type 1
EEF2K,MAPK9	LDNINTPXGII	T1975	Genome polyprotein	NA	tr|A0A6G5RT57|A0A6G5RT57_9FLAV Genome polyprotein OS=dengue virus type 1 OX=11053 GN=POLY PE=4 SV=1	dengue virus type 1
BMPR1A,EEF2K,MAPK9	LDHINTPEGII	T1976	Genome polyprotein	NA	tr|A0A067XG27|A0A067XG27_9FLAV Genome polyprotein OS=dengue virus type 1 OX=11053 PE=4 SV=1	dengue virus type 1
BMPR1A,EEF2K,MAPK9	LDNINTPEWII	T1976	Genome polyprotein	NA	tr|A0A3G1KIM3|A0A3G1KIM3_9FLAV Genome polyprotein OS=dengue virus type 1 OX=11053 PE=4 SV=1	dengue virus type 1
BMPR1A,EEF2K,MAPK9	LDNVSTPEGII	T1976	Genome polyprotein	NA	tr|A0A3S6I0P8|A0A3S6I0P8_9FLAV Genome polyprotein OS=dengue virus type 1 OX=11053 PE=4 SV=1	dengue virus type 1
BMPR1A,EEF2K,MAPK9	LXNINTPEGXI	T1976	Genome polyprotein	NA	tr|A0A7L4WP80|A0A7L4WP80_9FLAV Genome polyprotein OS=dengue virus type 1 OX=11053 GN=POLY PE=4 SV=1	dengue virus type 1
BMPR1A,EEF2K,MAPK9	LNNINTPEGII	T1976	Genome polyprotein	NA	tr|A0A7T3R0L8|A0A7T3R0L8_9FLAV Genome polyprotein OS=dengue virus type 1 OX=11053 GN=POLY PE=4 SV=1	dengue virus type 1
BMPR1A,EEF2K,MAPK9	LDNVNTPEGII	T1976	Genome polyprotein	NA	tr|A0A8E4SEA6|A0A8E4SEA6_9FLAV Genome polyprotein OS=dengue virus type 1 OX=11053 GN=POLY PE=4 SV=1	dengue virus type 1
BMPR1A,EEF2K,MAPK9	LDNITTPEGII	T1976	Genome polyprotein	NA	tr|B5M990|B5M990_9FLAV Genome polyprotein OS=dengue virus type 1 OX=11053 PE=4 SV=1	dengue virus type 1
BMPR1A,EEF2K,MAPK9	LANINTPEGII	T1976	Genome polyprotein	NA	tr|B5U660|B5U660_9FLAV Genome polyprotein OS=dengue virus type 1 OX=11053 PE=4 SV=1	dengue virus type 1
EEF2K,MAPK9	LDNINTPEGIV	T1976	Genome polyprotein	NA	tr|D1MCW5|D1MCW5_9FLAV Genome polyprotein OS=dengue virus type 1 OX=11053 PE=4 SV=1	dengue virus type 1
BMPR1A,EEF2K,MAPK9	LDNMNTPEGII	T1976	Genome polyprotein	NA	tr|Q2VW20|Q2VW20_9FLAV Genome polyprotein OS=dengue virus type 1 OX=11053 PE=4 SV=1	dengue virus type 1
EEF2K,MAPK9	PLPPPSASFLP	S202	Genome polyprotein	NA	tr|A0A7T5UFF5|A0A7T5UFF5_9FLAV Genome polyprotein (Fragment) OS=dengue virus type 1 OX=11053 GN=POLY PE=4 SV=1	dengue virus type 1
EEF2K,MAPK9	LDNINTPKGII	T1977	Genome polyprotein	NA	tr|A0A1R7T1G3|A0A1R7T1G3_9FLAV Genome polyprotein OS=dengue virus type 1 OX=11053 PE=4 SV=1	dengue virus type 1
BMPR1A,EEF2K,MAPK9	LDNTNTPEGII	T1977	Genome polyprotein	NA	tr|Q5IK03|Q5IK03_9FLAV Genome polyprotein OS=dengue virus type 1 OX=11053 PE=4 SV=1	dengue virus type 1
CDK9,EEF2K,MAPK9	AHRRPTYERDV	T1982	Genome polyprotein	NA	tr|A0A0E3LWX7|A0A0E3LWX7_9FLAV NS5 (Fragment) OS=dengue virus type 1 OX=11053 PE=4 SV=1;tr|A0A384ZKC7|A0A384ZKC7_9FLAV Genome polyprotein OS=dengue virus type 1 OX=11053 PE=4 SV=1;tr|A0A4Y5RD94|A0A4Y5RD94_9FLAV Genome polyprotein (Fragment) OS=dengue virus type 1 OX=11053 GN=POLY PE=4 SV=1;tr|A0A6B9Q813|A0A6B9Q813_9FLAV Genome polyprotein OS=dengue virus type 1 OX=11053 GN=POLY PE=4 SV=1;tr|A0A8A…	dengue virus type 1
CDK9,CLK3,EEF2K,MAP2K1,MAP2K3,MAP2K7,MAPK9	PEREKSPAIDG	S1992	Genome polyprotein	NA	tr|B5U660|B5U660_9FLAV Genome polyprotein OS=dengue virus type 1 OX=11053 PE=4 SV=1	dengue virus type 1
BMPR1A	IAGESSLRGEP	S2000	Genome polyprotein	NA	tr|W0LMC0|W0LMC0_9FLAV Genome polyprotein (Fragment) OS=dengue virus type 1 OX=11053 PE=4 SV=1	dengue virus type 1
ACVR1,MAST2	TMKDKSWLVHK	S205	Genome polyprotein	NA	tr|A0A0D5CVC5|A0A0D5CVC5_9FLAV Genome polyprotein (Fragment) OS=dengue virus type 1 OX=11053 PE=4 SV=1;tr|A0A6B9QR82|A0A6B9QR82_9FLAV Genome polyprotein (Fragment) OS=dengue virus type 1 OX=11053 GN=POLY PE=4 SV=1	dengue virus type 1
ACVR1	TMKEKSWLVQK	S205	Genome polyprotein	NA	tr|A0A173H1W9|A0A173H1W9_9FLAV Genome polyprotein (Fragment) OS=dengue virus type 1 OX=11053 PE=4 SV=1	dengue virus type 1
ACVR1	TMKEKSWLFHK	S205	Genome polyprotein	NA	tr|A0A2L1CD28|A0A2L1CD28_9FLAV Genome polyprotein (Fragment) OS=dengue virus type 1 OX=11053 PE=4 SV=1	dengue virus type 1
ACVR1	TMKEKSWLAHK	S205	Genome polyprotein	NA	tr|A0A346D9B7|A0A346D9B7_9FLAV Genome polyprotein (Fragment) OS=dengue virus type 1 OX=11053 PE=4 SV=1;tr|A0A7G3QKC8|A0A7G3QKC8_9FLAV Genome polyprotein OS=dengue virus type 1 OX=11053 GN=POLY PE=4 SV=1;tr|D1MCH1|D1MCH1_9FLAV Genome polyprotein OS=dengue virus type 1 OX=11053 PE=4 SV=1;tr|Q2XRN7|Q2XRN7_9FLAV Genome polyprotein (Fragment) OS=dengue virus type 1 OX=11053 PE=4 SV=1	dengue virus type 1
ACVR1	PMKEKSWLVHK	S205	Genome polyprotein	NA	tr|A0A3G2YVW1|A0A3G2YVW1_9FLAV Genome polyprotein (Fragment) OS=dengue virus type 1 OX=11053 PE=4 SV=1;tr|D1MCU3|D1MCU3_9FLAV Genome polyprotein OS=dengue virus type 1 OX=11053 PE=4 SV=1	dengue virus type 1
ACVR1	TMKEKSWIVHK	S205	Genome polyprotein	NA	tr|A0A4Y5FE36|A0A4Y5FE36_9FLAV Genome polyprotein (Fragment) OS=dengue virus type 1 OX=11053 GN=POLY PE=4 SV=1;tr|A0A7T5J0D7|A0A7T5J0D7_9FLAV Polyprotein (Fragment) OS=dengue virus type 1 OX=11053 GN=POLY PE=4 SV=1;tr|A0A7T5J0E6|A0A7T5J0E6_9FLAV Polyprotein (Fragment) OS=dengue virus type 1 OX=11053 GN=POLY PE=4 SV=1;tr|A0A7T5J0G8|A0A7T5J0G8_9FLAV Polyprotein (Fragment) OS=dengue virus type 1 OX=…	dengue virus type 1
ACVR1	TMKEKSWPVHK	S205	Genome polyprotein	NA	tr|A0A646R037|A0A646R037_9FLAV Genome polyprotein (Fragment) OS=dengue virus type 1 OX=11053 GN=POLY PE=4 SV=1	dengue virus type 1
ACVR1	TMKEKSWLVPK	S205	Genome polyprotein	NA	tr|A0A7D5IM29|A0A7D5IM29_9FLAV Genome polyprotein (Fragment) OS=dengue virus type 1 OX=11053 GN=POLY PE=4 SV=1	dengue virus type 1
ACVR1	TMKEKSRLVHK	S205	Genome polyprotein	NA	tr|A0A7S6A8P7|A0A7S6A8P7_9FLAV Genome polyprotein (Fragment) OS=dengue virus type 1 OX=11053 GN=POLY PE=4 SV=1	dengue virus type 1
ACVR1	TMKEKSCLFHK	S205	Genome polyprotein	NA	tr|A0A7T0FQ01|A0A7T0FQ01_9FLAV Genome polyprotein (Fragment) OS=dengue virus type 1 OX=11053 GN=POLY PE=4 SV=1	dengue virus type 1
ACVR1	TMKEKSWLVYK	S205	Genome polyprotein	NA	tr|Q2XRJ6|Q2XRJ6_9FLAV Genome polyprotein (Fragment) OS=dengue virus type 1 OX=11053 PE=4 SV=1	dengue virus type 1
ACVR1	TMKEKSWLVRK	S205	Genome polyprotein	NA	tr|Q2XRN9|Q2XRN9_9FLAV Genome polyprotein (Fragment) OS=dengue virus type 1 OX=11053 PE=4 SV=1;tr|Q2XRQ0|Q2XRQ0_9FLAV Genome polyprotein (Fragment) OS=dengue virus type 1 OX=11053 PE=4 SV=1;tr|Q2XRQ5|Q2XRQ5_9FLAV Genome polyprotein (Fragment) OS=dengue virus type 1 OX=11053 PE=4 SV=1	dengue virus type 1
ACVR1	TMKEKTWLVHK	T205	Genome polyprotein	NA	tr|Q2XRU3|Q2XRU3_9FLAV Genome polyprotein (Fragment) OS=dengue virus type 1 OX=11053 PE=4 SV=1	dengue virus type 1
ACVR1	TMKEESWLVHK	S205	Genome polyprotein	NA	tr|A0A6B9PHW2|A0A6B9PHW2_9FLAV Genome polyprotein (Fragment) OS=dengue virus type 1 OX=11053 GN=POLY PE=4 SV=1;tr|Q2XS16|Q2XS16_9FLAV Genome polyprotein (Fragment) OS=dengue virus type 1 OX=11053 PE=4 SV=1	dengue virus type 1
ACVR1	TMKEKSSLVHK	S205	Polyprotein	NA	tr|A0A7T5QZE9|A0A7T5QZE9_9FLAV Polyprotein (Fragment) OS=dengue virus type 1 OX=11053 GN=POLY PE=4 SV=1	dengue virus type 1
MAP2K7	TMRKNSWLVHK	S205	Polyprotein	NA	tr|A0A7T5UFD7|A0A7T5UFD7_9FLAV Polyprotein (Fragment) OS=dengue virus type 1 OX=11053 GN=POLY PE=4 SV=1	dengue virus type 1
CDK9,EEF2K,MAPK9	PDRQRTPQDKQ	T2010	Genome polyprotein	NA	tr|A0A6G5X370|A0A6G5X370_9FLAV Genome polyprotein (Fragment) OS=dengue virus type 1 OX=11053 GN=POLY PE=4 SV=1	dengue virus type 1
EEF2K,MAPK9,MAST2	AKGKPTLDIEL	T206	Genome polyprotein	NA	tr|A0A1Z1BW18|A0A1Z1BW18_9FLAV Genome polyprotein OS=dengue virus type 1 OX=11053 PE=4 SV=1;tr|A0A7D6VR39|A0A7D6VR39_9FLAV Genome polyprotein (Fragment) OS=dengue virus type 1 OX=11053 GN=POLY PE=4 SV=1;tr|A4GVI7|A4GVI7_9FLAV Genome polyprotein (Fragment) OS=dengue virus type 1 OX=11053 PE=4 SV=1;tr|I7ANX9|I7ANX9_9FLAV Genome polyprotein (Fragment) OS=dengue virus type 1 OX=11053 PE=4 SV=1;tr|I7A…	dengue virus type 1
HASPIN	ERKSRSIHRLG	S207	Polyprotein	NA	tr|A0A7T5QZG5|A0A7T5QZG5_9FLAV Polyprotein (Fragment) OS=dengue virus type 1 OX=11053 GN=POLY PE=4 SV=1	dengue virus type 1
ACVR1,MAST2	NYLDYTVTSLK	T25	NS5	NA	tr|Q9E6H4|Q9E6H4_9FLAV NS5 (Fragment) OS=dengue virus type 1 OX=11053 PE=4 SV=1	dengue virus type 1
EEF2K,MAPK9	RNRVPTVSQLA	T25	Genome polyprotein	NA	tr|A0A0B4L357|A0A0B4L357_9FLAV Genome polyprotein OS=dengue virus type 1 OX=11053 PE=4 SV=1;tr|A0A6G6KSP0|A0A6G6KSP0_9FLAV Genome polyprotein (Fragment) OS=dengue virus type 1 OX=11053 GN=POLY PE=4 SV=1	dengue virus type 1
EEF2K,MAPK9	RNRVPTGSQLA	T25	Genome polyprotein	NA	tr|B9W1A8|B9W1A8_9FLAV Genome polyprotein OS=dengue virus type 1 OX=11053 PE=4 SV=1	dengue virus type 1
ACVR1,BMPR1A	IMKEKSWLVHK	S208	Genome polyprotein	NA	tr|A0A6B9PD50|A0A6B9PD50_9FLAV Genome polyprotein (Fragment) OS=dengue virus type 1 OX=11053 GN=POLY PE=4 SV=1;tr|A0A6B9PD82|A0A6B9PD82_9FLAV Genome polyprotein (Fragment) OS=dengue virus type 1 OX=11053 GN=POLY PE=4 SV=1;tr|A0A6B9PDH3|A0A6B9PDH3_9FLAV Genome polyprotein (Fragment) OS=dengue virus type 1 OX=11053 GN=POLY PE=4 SV=1;tr|A0A6B9PFD0|A0A6B9PFD0_9FLAV Genome polyprotein (Fragment) OS=de…	dengue virus type 1
EEF2K,MAPK9	LPPFSSPSSLF	S211	Genome polyprotein	NA	tr|A0A7T5UFF5|A0A7T5UFF5_9FLAV Genome polyprotein (Fragment) OS=dengue virus type 1 OX=11053 GN=POLY PE=4 SV=1	dengue virus type 1
EEF2K,MAPK9	KKLRPSWLDAR	S2071	Genome polyprotein	NA	tr|A0A1R7T1H4|A0A1R7T1H4_9FLAV Genome polyprotein OS=dengue virus type 1 OX=11053 PE=4 SV=1	dengue virus type 1
MAP2K1	DARTYSDPLAX	S2073	Genome polyprotein	NA	tr|A0A7G5M4J2|A0A7G5M4J2_9FLAV Genome polyprotein (Fragment) OS=dengue virus type 1 OX=11053 GN=POLY PE=4 SV=1	dengue virus type 1
MAP2K1	DARTYSDPLAM	S2078	Genome polyprotein	NA	tr|A0A088PXT0|A0A088PXT0_9FLAV Genome polyprotein OS=dengue virus type 1 OX=11053 PE=4 SV=1	dengue virus type 1
MAP2K1	DARTYSDPQAL	S2078	Genome polyprotein	NA	tr|A0A097PIH4|A0A097PIH4_9FLAV Genome polyprotein OS=dengue virus type 1 OX=11053 PE=4 SV=1;tr|A0A166HLR0|A0A166HLR0_9FLAV Genome polyprotein OS=dengue virus type 1 OX=11053 PE=4 SV=1;tr|A0A286NMM1|A0A286NMM1_9FLAV Genome polyprotein OS=dengue virus type 1 OX=11053 PE=4 SV=1;tr|A0A481XTN7|A0A481XTN7_9FLAV Genome polyprotein OS=dengue virus type 1 OX=11053 GN=POLY PE=4 SV=1;tr|B5AGU1|B5AGU1_9FLAV …	dengue virus type 1
MAP2K1	DARQYSDPLGL	S2078	Genome polyprotein	NA	tr|B6VJ52|B6VJ52_9FLAV Genome polyprotein OS=dengue virus type 1 OX=11053 PE=4 SV=1	dengue virus type 1
MAP2K1	DARVYSDPLAL	S2078	Genome polyprotein	NA	tr|B6VJC7|B6VJC7_9FLAV Genome polyprotein OS=dengue virus type 1 OX=11053 PE=4 SV=1;tr|D1MCQ0|D1MCQ0_9FLAV Genome polyprotein OS=dengue virus type 1 OX=11053 PE=4 SV=1	dengue virus type 1
MAP2K1	DARTYSDPLSL	S2078	Genome polyprotein	NA	tr|Q330L4|Q330L4_9FLAV Genome polyprotein (Fragment) OS=dengue virus type 1 OX=11053 PE=2 SV=1	dengue virus type 1
MAP2K1	GARTYSDPLAL	S2078	Genome polyprotein	NA	tr|W8NP22|W8NP22_9FLAV Genome polyprotein OS=dengue virus type 1 OX=11053 PE=4 SV=1;tr|W8PFP1|W8PFP1_9FLAV Genome polyprotein OS=dengue virus type 1 OX=11053 PE=4 SV=1	dengue virus type 1
MAP2K1	DARTYSDPMAL	S2078	Genome polyprotein	NA	tr|Q5I2R1|Q5I2R1_9FLAV Genome polyprotein (Fragment) OS=dengue virus type 1 OX=11053 PE=4 SV=1	dengue virus type 1
EEF2K,MAPK9	PFSSPSSLFFA	S213	Genome polyprotein	NA	tr|A0A7T5UFF5|A0A7T5UFF5_9FLAV Genome polyprotein (Fragment) OS=dengue virus type 1 OX=11053 GN=POLY PE=4 SV=1	dengue virus type 1
HASPIN	AAGRRSISGDL	S2094	Genome polyprotein	NA	tr|A0A0A8IBU2|A0A0A8IBU2_9FLAV Genome polyprotein OS=dengue virus type 1 OX=11053 PE=4 SV=1;tr|A0A0E3JC62|A0A0E3JC62_9FLAV Genome polyprotein OS=dengue virus type 1 OX=11053 PE=4 SV=2;tr|A0A0E3JC96|A0A0E3JC96_9FLAV Genome polyprotein OS=dengue virus type 1 OX=11053 PE=4 SV=2;tr|A0A1P8DVC5|A0A1P8DVC5_9FLAV Genome polyprotein OS=dengue virus type 1 OX=11053 PE=4 SV=1;tr|A0A1S6GKY2|A0A1S6GKY2_9FLAV …	dengue virus type 1
CDK9,CLK3,EEF2K,MAP2K1,MAP2K7,MAPK9	LGRRKSPSDLI	S2096	Genome polyprotein	NA	tr|A0A6B7HXS6|A0A6B7HXS6_9FLAV Genome polyprotein OS=dengue virus type 1 OX=11053 GN=POLY PE=4 SV=1	dengue virus type 1
EEF2K,MAPK9	RRKSPSDLILE	S2098	Genome polyprotein	NA	tr|A0A6B7HXS6|A0A6B7HXS6_9FLAV Genome polyprotein OS=dengue virus type 1 OX=11053 GN=POLY PE=4 SV=1	dengue virus type 1
HASPIN	LPQHLTIKARN	T2112	Genome polyprotein	NA	tr|A0A067XG27|A0A067XG27_9FLAV Genome polyprotein OS=dengue virus type 1 OX=11053 PE=4 SV=1	dengue virus type 1
HASPIN	LPQHLTIRAQN	T2112	Genome polyprotein	NA	tr|B9VHF1|B9VHF1_9FLAV Genome polyprotein OS=dengue virus type 1 OX=11053 PE=4 SV=1	dengue virus type 1
EEF2K	TLRAQSALDNL	S2117	Genome polyprotein	NA	tr|A0A0A7AB20|A0A0A7AB20_9FLAV Genome polyprotein OS=dengue virus type 1 OX=11053 PE=4 SV=1	dengue virus type 1
EEF2K	TQRAQSALDNL	S2117	Genome polyprotein	NA	tr|A0A0A7CQ00|A0A0A7CQ00_9FLAV Genome polyprotein OS=dengue virus type 1 OX=11053 PE=4 SV=1;tr|A0A1W6IZC0|A0A1W6IZC0_9FLAV Genome polyprotein OS=dengue virus type 1 OX=11053 PE=4 SV=1;tr|A0A8E4QLG3|A0A8E4QLG3_9FLAV Genome polyprotein OS=dengue virus type 1 OX=11053 GN=POLY PE=4 SV=1	dengue virus type 1
EEF2K	TQKAQTALDNL	T2117	Genome polyprotein	NA	tr|Q3MV12|Q3MV12_9FLAV Genome polyprotein OS=dengue virus type 1 OX=11053 PE=4 SV=1	dengue virus type 1
EEF2K,MAPK9	LAIPPTXXILA	T7	Polyprotein	NA	tr|A0A5B7M056|A0A5B7M056_9FLAV Polyprotein (Fragment) OS=dengue virus type 1 OX=11053 GN=POLY PE=4 SV=1	dengue virus type 1
EEF2K,MAPK9	FVMLVTPSMAM	T7	Genome polyprotein	NA	tr|A0A0N9BE82|A0A0N9BE82_9FLAV Genome polyprotein (Fragment) OS=dengue virus type 1 OX=11053 PE=4 SV=1	dengue virus type 1
EIF2AK1	NHHHATMLDID	T26	Nonstructural protein 4B	NA	tr|A0A059PAS8|A0A059PAS8_9FLAV Genome polyprotein OS=dengue virus type 1 OX=11053 PE=4 SV=1;tr|A0A067XG33|A0A067XG33_9FLAV Genome polyprotein OS=dengue virus type 1 OX=11053 PE=4 SV=1;tr|A0A067XG39|A0A067XG39_9FLAV Genome polyprotein OS=dengue virus type 1 OX=11053 PE=4 SV=1;tr|A0A0E3GII3|A0A0E3GII3_9FLAV Genome polyprotein OS=dengue virus type 1 OX=11053 PE=4 SV=2;tr|A0A0G3VLL8|A0A0G3VLL8_9FLAV …	dengue virus type 1
EEF2K,MAPK9	LRFLATPPTAG	T26	Polyprotein	NA	tr|A1YS67|A1YS67_9FLAV Polyprotein (Fragment) OS=dengue virus type 1 OX=11053 PE=4 SV=1;tr|A8VPP9|A8VPP9_9FLAV Polyprotein (Fragment) OS=dengue virus type 1 OX=11053 PE=4 SV=1;tr|A8VPQ2|A8VPQ2_9FLAV Polyprotein (Fragment) OS=dengue virus type 1 OX=11053 PE=4 SV=1;tr|A8VPQ4|A8VPQ4_9FLAV Polyprotein (Fragment) OS=dengue virus type 1 OX=11053 PE=4 SV=1;tr|A8VPR0|A8VPR0_9FLAV Polyprotein (Fragment) O…	dengue virus type 1
HASPIN,ULK3	EELPDTIETIM	T2139	Genome polyprotein	NA	tr|A0A2P1G6C4|A0A2P1G6C4_9FLAV Genome polyprotein OS=dengue virus type 1 OX=11053 PE=4 SV=1;tr|A0A8E4QLH2|A0A8E4QLH2_9FLAV Genome polyprotein OS=dengue virus type 1 OX=11053 GN=POLY PE=4 SV=1;tr|A0A8E4QLH6|A0A8E4QLH6_9FLAV Genome polyprotein OS=dengue virus type 1 OX=11053 GN=POLY PE=4 SV=1;tr|A0A8E4QLI9|A0A8E4QLI9_9FLAV Genome polyprotein OS=dengue virus type 1 OX=11053 GN=POLY PE=4 SV=1;tr|A0A8…	dengue virus type 1
HASPIN	PDTIETIMLLA	T2142	Genome polyprotein	NA	tr|A0A2P1G6C4|A0A2P1G6C4_9FLAV Genome polyprotein OS=dengue virus type 1 OX=11053 PE=4 SV=1;tr|A0A8E4QLH2|A0A8E4QLH2_9FLAV Genome polyprotein OS=dengue virus type 1 OX=11053 GN=POLY PE=4 SV=1;tr|A0A8E4QLH6|A0A8E4QLH6_9FLAV Genome polyprotein OS=dengue virus type 1 OX=11053 GN=POLY PE=4 SV=1;tr|A0A8E4QLI9|A0A8E4QLI9_9FLAV Genome polyprotein OS=dengue virus type 1 OX=11053 GN=POLY PE=4 SV=1;tr|A0A8…	dengue virus type 1
HASPIN	EELPETIETLM	T2145	Genome polyprotein	NA	tr|A0A0B4L463|A0A0B4L463_9FLAV Genome polyprotein OS=dengue virus type 1 OX=11053 PE=4 SV=1;tr|A0A8E4QLG7|A0A8E4QLG7_9FLAV Genome polyprotein OS=dengue virus type 1 OX=11053 GN=POLY PE=4 SV=1;tr|B9W0V6|B9W0V6_9FLAV Genome polyprotein OS=dengue virus type 1 OX=11053 PE=4 SV=1;tr|G8IQJ4|G8IQJ4_9FLAV Genome polyprotein OS=dengue virus type 1 OX=11053 PE=4 SV=1	dengue virus type 1
HASPIN,ULK3	EELPDTIETCM	T2145	Genome polyprotein	NA	tr|A0A6B9QPG9|A0A6B9QPG9_9FLAV Genome polyprotein OS=dengue virus type 1 OX=11053 GN=POLY PE=4 SV=1;tr|A0A6B9QPT2|A0A6B9QPT2_9FLAV Genome polyprotein OS=dengue virus type 1 OX=11053 GN=POLY PE=4 SV=1;tr|A0A6B9QQ15|A0A6B9QQ15_9FLAV Genome polyprotein OS=dengue virus type 1 OX=11053 GN=POLY PE=4 SV=1	dengue virus type 1
HASPIN,ULK3	EELPDTIETSL	T2145	Genome polyprotein	NA	tr|A0A6B9QPI3|A0A6B9QPI3_9FLAV Genome polyprotein OS=dengue virus type 1 OX=11053 GN=POLY PE=4 SV=1;tr|A0A6B9QQ23|A0A6B9QQ23_9FLAV Genome polyprotein OS=dengue virus type 1 OX=11053 GN=POLY PE=4 SV=1	dengue virus type 1
HASPIN,ULK3	EELPDTIETSM	T2145	Genome polyprotein	NA	tr|A0A6B9QPQ2|A0A6B9QPQ2_9FLAV Genome polyprotein OS=dengue virus type 1 OX=11053 GN=POLY PE=4 SV=1;tr|A0A6B9QQ53|A0A6B9QQ53_9FLAV Genome polyprotein OS=dengue virus type 1 OX=11053 GN=POLY PE=4 SV=1;tr|A0A6B9QR45|A0A6B9QR45_9FLAV Genome polyprotein OS=dengue virus type 1 OX=11053 GN=POLY PE=4 SV=1	dengue virus type 1
HASPIN,ULK3	EELPDTIETFM	T2145	Genome polyprotein	NA	tr|A0A6B9QPQ8|A0A6B9QPQ8_9FLAV Genome polyprotein OS=dengue virus type 1 OX=11053 GN=POLY PE=4 SV=1	dengue virus type 1
HASPIN,ULK3	EELPDTIETLL	T2145	Genome polyprotein	NA	tr|A0A6M3VZF1|A0A6M3VZF1_9FLAV Genome polyprotein (Fragment) OS=dengue virus type 1 OX=11053 PE=4 SV=1	dengue virus type 1
HASPIN,ULK3	EELPDTIETMM	T2145	Genome polyprotein	NA	tr|C3VNL2|C3VNL2_9FLAV Genome polyprotein OS=dengue virus type 1 OX=11053 PE=4 SV=1;tr|C5MSZ5|C5MSZ5_9FLAV Genome polyprotein OS=dengue virus type 1 OX=11053 PE=4 SV=1;tr|D1MCI8|D1MCI8_9FLAV Genome polyprotein OS=dengue virus type 1 OX=11053 PE=4 SV=1;tr|D1MCR8|D1MCR8_9FLAV Genome polyprotein OS=dengue virus type 1 OX=11053 PE=4 SV=1	dengue virus type 1
BMPR1A,HASPIN,ULK3	EELPDTIETLI	T2145	Genome polyprotein	NA	tr|H9BPS6|H9BPS6_9FLAV Genome polyprotein OS=dengue virus type 1 OX=11053 PE=4 SV=1	dengue virus type 1
HASPIN	EELPATIETLM	T2145	Genome polyprotein	NA	tr|W0LLL1|W0LLL1_9FLAV Genome polyprotein OS=dengue virus type 1 OX=11053 PE=4 SV=1	dengue virus type 1
HASPIN	HWIAASIMLEF	S2164	Genome polyprotein	NA	tr|A0A8E4QLH0|A0A8E4QLH0_9FLAV Genome polyprotein OS=dengue virus type 1 OX=11053 GN=POLY PE=4 SV=1;tr|W0FSQ0|W0FSQ0_9FLAV Genome polyprotein (Fragment) OS=dengue virus type 1 OX=11053 PE=4 SV=1	dengue virus type 1
EEF2K,MAPK9	SLPLPTSGAST	T221	Polyprotein	NA	tr|A0A7T5QZI2|A0A7T5QZI2_9FLAV Polyprotein (Fragment) OS=dengue virus type 1 OX=11053 GN=POLY PE=4 SV=1	dengue virus type 1
EEF2K,MAPK9	LPLPWTPGAST	T221	Genome polyprotein	NA	tr|A0A0A7ANI4|A0A0A7ANI4_9FLAV Genome polyprotein (Fragment) OS=dengue virus type 1 OX=11053 PE=4 SV=1;tr|A0A0E3JC80|A0A0E3JC80_9FLAV Genome polyprotein (Fragment) OS=dengue virus type 1 OX=11053 PE=4 SV=1;tr|A0A223FSV1|A0A223FSV1_9FLAV Genome polyprotein (Fragment) OS=dengue virus type 1 OX=11053 PE=4 SV=1;tr|A0A223FSV3|A0A223FSV3_9FLAV Genome polyprotein (Fragment) OS=dengue virus type 1 OX=110…	dengue virus type 1
HASPIN	GLGKXSIGLLC	S2175	Genome polyprotein	NA	tr|A0A6G5RT57|A0A6G5RT57_9FLAV Genome polyprotein OS=dengue virus type 1 OX=11053 GN=POLY PE=4 SV=1	dengue virus type 1
HASPIN	GLGKTSIGXLC	S2176	Genome polyprotein	NA	tr|A0A068JGA1|A0A068JGA1_9FLAV Genome polyprotein OS=dengue virus type 1 OX=11053 PE=4 SV=1	dengue virus type 1
HASPIN	GLGKTSIGVLC	S2176	Genome polyprotein	NA	tr|B9V3G0|B9V3G0_9FLAV Genome polyprotein OS=dengue virus type 1 OX=11053 PE=4 SV=1;tr|C5MSY9|C5MSY9_9FLAV Genome polyprotein OS=dengue virus type 1 OX=11053 PE=4 SV=1	dengue virus type 1
HASPIN	GLGKRSIGLLC	S2177	Genome polyprotein	NA	tr|A0A1R7T1G5|A0A1R7T1G5_9FLAV Genome polyprotein OS=dengue virus type 1 OX=11053 PE=4 SV=1	dengue virus type 1
HASPIN,MAST2	VDGIVTIDLDP	T2185	Genome polyprotein	NA	tr|A0A075D2R3|A0A075D2R3_9FLAV Genome polyprotein OS=dengue virus type 1 OX=11053 PE=4 SV=1;tr|A0A075D2U3|A0A075D2U3_9FLAV Genome polyprotein OS=dengue virus type 1 OX=11053 PE=4 SV=1;tr|A0A1B0RM34|A0A1B0RM34_9FLAV Genome polyprotein OS=dengue virus type 1 OX=11053 PE=4 SV=1;tr|A0A1B0RM39|A0A1B0RM39_9FLAV Genome polyprotein OS=dengue virus type 1 OX=11053 PE=4 SV=1;tr|A0A1B0RM41|A0A1B0RM41_9FLAV …	dengue virus type 1
HASPIN	CVMASSILLWM	S2186	Genome polyprotein	NA	tr|A0A1P8KIE0|A0A1P8KIE0_9FLAV Genome polyprotein OS=dengue virus type 1 OX=11053 PE=4 SV=1;tr|A0A346RR01|A0A346RR01_9FLAV Genome polyprotein OS=dengue virus type 1 OX=11053 PE=4 SV=1;tr|A0A7S5UJJ3|A0A7S5UJJ3_9FLAV Genome polyprotein OS=dengue virus type 1 OX=11053 GN=POLY PE=4 SV=1;tr|Q91NH2|Q91NH2_9FLAV Genome polyprotein OS=dengue virus type 1 OX=11053 PE=4 SV=1	dengue virus type 1
HASPIN	XXXXASIILEF	S2202	Genome polyprotein	NA	tr|A0A8A3WN45|A0A8A3WN45_9FLAV Genome polyprotein OS=dengue virus type 1 OX=11053 PE=4 SV=1	dengue virus type 1
HASPIN	HRIAASIMLEF	S2202	Genome polyprotein	NA	tr|A0MNX0|A0MNX0_9FLAV Genome polyprotein OS=dengue virus type 1 OX=11053 PE=4 SV=1	dengue virus type 1
HASPIN	HWIAASITLEF	S2202	Genome polyprotein	NA	tr|C3VX74|C3VX74_9FLAV Genome polyprotein OS=dengue virus type 1 OX=11053 PE=4 SV=1;tr|F8J1U9|F8J1U9_9FLAV Genome polyprotein OS=dengue virus type 1 OX=11053 PE=4 SV=1	dengue virus type 1
HASPIN	HWIAASIVLEF	S2202	Genome polyprotein	NA	tr|D1MCX3|D1MCX3_9FLAV Genome polyprotein OS=dengue virus type 1 OX=11053 PE=4 SV=1	dengue virus type 1
HASPIN	HWIAASIILKF	S2202	Genome polyprotein	NA	tr|Q2TPN6|Q2TPN6_9FLAV Genome polyprotein OS=dengue virus type 1 OX=11053 PE=4 SV=1	dengue virus type 1
HASPIN	WTSGASISQET	S225	Genome polyprotein	NA	tr|A0A385AHV9|A0A385AHV9_9FLAV Genome polyprotein (Fragment) OS=dengue virus type 1 OX=11053 PE=4 SV=1;tr|A0A385AI41|A0A385AI41_9FLAV Genome polyprotein (Fragment) OS=dengue virus type 1 OX=11053 PE=4 SV=1;tr|A0A6G5Q902|A0A6G5Q902_9FLAV Genome polyprotein (Fragment) OS=dengue virus type 1 OX=11053 GN=E PE=4 SV=1;tr|B5M944|B5M944_9FLAV Genome polyprotein OS=dengue virus type 1 OX=11053 PE=4 SV=1;t…	dengue virus type 1
EEF2K,MAPK9	TETWMSPEGAW	S225	Genome polyprotein	NA	tr|A0A6G5RT57|A0A6G5RT57_9FLAV Genome polyprotein OS=dengue virus type 1 OX=11053 GN=POLY PE=4 SV=1	dengue virus type 1
EEF2K,MAPK9	WTSGASPSQKT	S225	Genome polyprotein	NA	tr|A0A345UEP8|A0A345UEP8_9FLAV Genome polyprotein (Fragment) OS=dengue virus type 1 OX=11053 PE=4 SV=1	dengue virus type 1
EEF2K,MAPK9	GATTETPTWNK	T226	Genome polyprotein	NA	tr|A0A7D6VMB4|A0A7D6VMB4_9FLAV Genome polyprotein (Fragment) OS=dengue virus type 1 OX=11053 GN=POLY PE=4 SV=1	dengue virus type 1
EEF2K,MAPK9	TSGASTPQGTW	T226	Genome polyprotein	NA	tr|A0A7D5E697|A0A7D5E697_9FLAV Genome polyprotein (Fragment) OS=dengue virus type 1 OX=11053 GN=POLY PE=4 SV=1	dengue virus type 1
EEF2K,MAPK9	GATTETPTWNR	T226	Genome polyprotein	NA	tr|A0A7D6VL74|A0A7D6VL74_9FLAV Genome polyprotein (Fragment) OS=dengue virus type 1 OX=11053 GN=POLY PE=4 SV=1;tr|A0A7D6VX80|A0A7D6VX80_9FLAV Genome polyprotein (Fragment) OS=dengue virus type 1 OX=11053 GN=POLY PE=4 SV=1;tr|A0A7D6ZM77|A0A7D6ZM77_9FLAV Genome polyprotein (Fragment) OS=dengue virus type 1 OX=11053 GN=POLY PE=4 SV=1;tr|A0A7D6ZUN9|A0A7D6ZUN9_9FLAV Genome polyprotein (Fragment) OS=de…	dengue virus type 1
EEF2K,MAPK9	TSGASSPQITW	S226	Polyprotein	NA	tr|A0A7T5QZG5|A0A7T5QZG5_9FLAV Polyprotein (Fragment) OS=dengue virus type 1 OX=11053 GN=POLY PE=4 SV=1	dengue virus type 1
CDK9,EEF2K,MAPK9	PDRQRTPHDNQ	T2222	Genome polyprotein	NA	tr|A0A6B9QPI3|A0A6B9QPI3_9FLAV Genome polyprotein OS=dengue virus type 1 OX=11053 GN=POLY PE=4 SV=1;tr|A0A6B9QPQ2|A0A6B9QPQ2_9FLAV Genome polyprotein OS=dengue virus type 1 OX=11053 GN=POLY PE=4 SV=1	dengue virus type 1
CDK9,EEF2K,MAPK9	PDRLRTPQDNQ	T2222	Genome polyprotein	NA	tr|Q8VBS2|Q8VBS2_9FLAV Genome polyprotein OS=dengue virus type 1 OX=11053 PE=4 SV=1	dengue virus type 1
EEF2K,MAPK9	ADGQRTPQDNQ	T2222	Genome polyprotein	NA	tr|A0A067XG33|A0A067XG33_9FLAV Genome polyprotein OS=dengue virus type 1 OX=11053 PE=4 SV=1	dengue virus type 1
EEF2K,MAPK9	SGASPSQKTGN	S227	Genome polyprotein	NA	tr|A0A345UEP8|A0A345UEP8_9FLAV Genome polyprotein (Fragment) OS=dengue virus type 1 OX=11053 PE=4 SV=1	dengue virus type 1
EEF2K,MAPK9	SGASTSPETWN	S227	Genome polyprotein	NA	tr|A0A7T0BAK8|A0A7T0BAK8_9FLAV Genome polyprotein (Fragment) OS=dengue virus type 1 OX=11053 GN=POLY PE=4 SV=1	dengue virus type 1
EEF2K	LAIPQTAGILA	T27	Polyprotein	NA	tr|Q5YB31|Q5YB31_9FLAV Polyprotein (Fragment) OS=dengue virus type 1 OX=11053 PE=4 SV=1	dengue virus type 1
EEF2K,MAPK9	LAIPPTAGVLA	T27	Polyprotein	NA	tr|A0A4D6NTJ1|A0A4D6NTJ1_9FLAV Polyprotein (Fragment) OS=dengue virus type 1 OX=11053 GN=POLY PE=4 SV=1;tr|C3VNH3|C3VNH3_9FLAV Genome polyprotein OS=dengue virus type 1 OX=11053 PE=4 SV=1;tr|G9IBE5|G9IBE5_9FLAV Genome polyprotein OS=dengue virus type 1 OX=11053 PE=4 SV=1;tr|G9IBE6|G9IBE6_9FLAV Genome polyprotein OS=dengue virus type 1 OX=11053 PE=4 SV=1;tr|G9IBE9|G9IBE9_9FLAV Genome polyprotein O…	dengue virus type 1
EEF2K,MAPK9	LSIPPTAGILA	T27	Polyprotein	NA	tr|Q5YBJ6|Q5YBJ6_9FLAV Polyprotein (Fragment) OS=dengue virus type 1 OX=11053 PE=4 SV=1	dengue virus type 1
EEF2K,MAPK9	LALPPTAGILA	T27	CprM polyprotein	NA	tr|A0A067XG27|A0A067XG27_9FLAV Genome polyprotein OS=dengue virus type 1 OX=11053 PE=4 SV=1;tr|F8J1V2|F8J1V2_9FLAV Genome polyprotein OS=dengue virus type 1 OX=11053 PE=4 SV=1;tr|Q5YBY4|Q5YBY4_9FLAV CprM polyprotein (Fragment) OS=dengue virus type 1 OX=11053 GN=CprM PE=4 SV=1	dengue virus type 1
EEF2K,MAPK9	TTETPTWNKKE	T228	Genome polyprotein	NA	tr|A0A7D6VMB4|A0A7D6VMB4_9FLAV Genome polyprotein (Fragment) OS=dengue virus type 1 OX=11053 GN=POLY PE=4 SV=1	dengue virus type 1
CDK9,EEF2K,MAPK9	TTETPTWNRKE	T228	Genome polyprotein	NA	tr|A0A7D6VL74|A0A7D6VL74_9FLAV Genome polyprotein (Fragment) OS=dengue virus type 1 OX=11053 GN=POLY PE=4 SV=1;tr|A0A7D6VX80|A0A7D6VX80_9FLAV Genome polyprotein (Fragment) OS=dengue virus type 1 OX=11053 GN=POLY PE=4 SV=1;tr|A0A7D6ZM77|A0A7D6ZM77_9FLAV Genome polyprotein (Fragment) OS=dengue virus type 1 OX=11053 GN=POLY PE=4 SV=1;tr|A0A7D6ZUN9|A0A7D6ZUN9_9FLAV Genome polyprotein (Fragment) OS=de…	dengue virus type 1
HASPIN,MAST2	ILRDISKIPGG	S2248	Genome polyprotein	NA	sp|P17763|POLG_DEN1W Genome polyprotein OS=Dengue virus type 1 (strain Nauru/West Pac/1974) OX=11059 PE=1 SV=2;sp|P27909|POLG_DEN1B Genome polyprotein OS=Dengue virus type 1 (strain Brazil/97-11/1997) OX=408685 PE=1 SV=2;sp|P33478|POLG_DEN1S Genome polyprotein OS=Dengue virus type 1 (strain Singapore/S275/1990) OX=33741 PE=1 SV=2;tr|A0A023Q290|A0A023Q290_9FLAV Genome polyprotein OS=dengue virus t…	dengue virus type 1
MAST2	MYADDTAGWDT	T2260	Genome polyprotein	NA	sp|P17763|POLG_DEN1W Genome polyprotein OS=Dengue virus type 1 (strain Nauru/West Pac/1974) OX=11059 PE=1 SV=2;sp|P27909|POLG_DEN1B Genome polyprotein OS=Dengue virus type 1 (strain Brazil/97-11/1997) OX=408685 PE=1 SV=2;sp|P33478|POLG_DEN1S Genome polyprotein OS=Dengue virus type 1 (strain Singapore/S275/1990) OX=33741 PE=1 SV=2;tr|A0A023Q290|A0A023Q290_9FLAV Genome polyprotein OS=dengue virus t…	dengue virus type 1
HASPIN	NHQHATILDVD	T2271	Genome polyprotein	NA	sp|P27909|POLG_DEN1B Genome polyprotein OS=Dengue virus type 1 (strain Brazil/97-11/1997) OX=408685 PE=1 SV=2;tr|U3LX43|U3LX43_9FLAV Genome polyprotein OS=dengue virus type 1 OX=11053 PE=4 SV=1	dengue virus type 1
EIF2AK1	NHHHSTMLDID	T2271	Genome polyprotein	NA	tr|A0A384ZK81|A0A384ZK81_9FLAV Genome polyprotein OS=dengue virus type 1 OX=11053 PE=4 SV=1	dengue virus type 1
EIF2AK1	NHHHATVLDID	T2271	Genome polyprotein	NA	tr|A0A384ZKB0|A0A384ZKB0_9FLAV Genome polyprotein OS=dengue virus type 1 OX=11053 PE=4 SV=1	dengue virus type 1
EIF2AK1	NHHHATTLDID	T2271	Genome polyprotein	NA	tr|I6YKY3|I6YKY3_9FLAV Genome polyprotein OS=dengue virus type 1 OX=11053 PE=4 SV=1	dengue virus type 1
EEF2K,MAPK9	NHQHPTMLDVD	T2272	Genome polyprotein	NA	tr|A0A1R7T1G5|A0A1R7T1G5_9FLAV Genome polyprotein OS=dengue virus type 1 OX=11053 PE=4 SV=1	dengue virus type 1
EEF2K,MAPK9	WTWGLSPSQET	S232	Genome polyprotein	NA	tr|A0A7T5UFF5|A0A7T5UFF5_9FLAV Genome polyprotein (Fragment) OS=dengue virus type 1 OX=11053 GN=POLY PE=4 SV=1	dengue virus type 1
HASPIN	YAVATTIVTPM	T2291	Genome polyprotein	NA	tr|B6VJ60|B6VJ60_9FLAV Genome polyprotein OS=dengue virus type 1 OX=11053 PE=4 SV=1	dengue virus type 1
HASPIN	ALLAKSIFKLT	S2292	Genome polyprotein	NA	tr|A0A068JFG0|A0A068JFG0_9FLAV Genome polyprotein OS=dengue virus type 1 OX=11053 PE=4 SV=1;tr|A0A068JGA1|A0A068JGA1_9FLAV Genome polyprotein OS=dengue virus type 1 OX=11053 PE=4 SV=1;tr|A0A068JIT7|A0A068JIT7_9FLAV Genome polyprotein OS=dengue virus type 1 OX=11053 PE=4 SV=1;tr|A0A068JLI7|A0A068JLI7_9FLAV Genome polyprotein OS=dengue virus type 1 OX=11053 PE=4 SV=1;tr|A0A088PXT0|A0A088PXT0_9FLAV …	dengue virus type 1
EEF2K,HASPIN,MAPK9	ATTIITPMVRH	T2294	Genome polyprotein	NA	tr|A0A7D0Q8H4|A0A7D0Q8H4_9FLAV Genome polyprotein (Fragment) OS=dengue virus type 1 OX=11053 GN=POLY PE=4 SV=1	dengue virus type 1
EEF2K,HASPIN,MAPK9	ATTIITPMLRH	T2294	Genome polyprotein	NA	tr|A7TW85|A7TW85_9FLAV Genome polyprotein OS=dengue virus type 1 OX=11053 PE=4 SV=1	dengue virus type 1
EEF2K,MAPK9	ATTIVTPMMRH	T2294	Genome polyprotein	NA	tr|B6VJ60|B6VJ60_9FLAV Genome polyprotein OS=dengue virus type 1 OX=11053 PE=4 SV=1	dengue virus type 1
EEF2K,HASPIN,MAPK9	ATTIITPMMKH	T2294	Genome polyprotein	NA	tr|F6N618|F6N618_9FLAV Genome polyprotein OS=dengue virus type 1 OX=11053 PE=4 SV=1	dengue virus type 1
EEF2K,MAPK9	WGLSPSQETWN	S234	Genome polyprotein	NA	tr|A0A7T5UFF5|A0A7T5UFF5_9FLAV Genome polyprotein (Fragment) OS=dengue virus type 1 OX=11053 GN=POLY PE=4 SV=1	dengue virus type 1
HASPIN	AKISNTITDSR	T234	Genome polyprotein	NA	tr|A4GVI7|A4GVI7_9FLAV Genome polyprotein (Fragment) OS=dengue virus type 1 OX=11053 PE=4 SV=1;tr|Q8VBS3|Q8VBS3_9FLAV Genome polyprotein OS=dengue virus type 1 OX=11053 PE=4 SV=1	dengue virus type 1
HASPIN	PMMRHSIENTT	S2300	Genome polyprotein	NA	tr|A0A6B9Q813|A0A6B9Q813_9FLAV Genome polyprotein OS=dengue virus type 1 OX=11053 GN=POLY PE=4 SV=1	dengue virus type 1
HASPIN	PMVRHTIENTT	T2300	Genome polyprotein	NA	tr|A0A7D0Q8H4|A0A7D0Q8H4_9FLAV Genome polyprotein (Fragment) OS=dengue virus type 1 OX=11053 GN=POLY PE=4 SV=1	dengue virus type 1
HASPIN	PMLRHTIENTT	T2300	Genome polyprotein	NA	tr|A7TW85|A7TW85_9FLAV Genome polyprotein OS=dengue virus type 1 OX=11053 PE=4 SV=1	dengue virus type 1
HASPIN	PMMKHTIENTT	T2300	Genome polyprotein	NA	tr|F6N618|F6N618_9FLAV Genome polyprotein OS=dengue virus type 1 OX=11053 PE=4 SV=1	dengue virus type 1
HASPIN	PMMRHTIENTS	T2300	Genome polyprotein	NA	tr|F8J1V1|F8J1V1_9FLAV Genome polyprotein OS=dengue virus type 1 OX=11053 PE=4 SV=1;tr|G9IBE5|G9IBE5_9FLAV Genome polyprotein OS=dengue virus type 1 OX=11053 PE=4 SV=1;tr|G9IBE6|G9IBE6_9FLAV Genome polyprotein OS=dengue virus type 1 OX=11053 PE=4 SV=1;tr|G9IBE9|G9IBE9_9FLAV Genome polyprotein OS=dengue virus type 1 OX=11053 PE=4 SV=1;tr|Q330L4|Q330L4_9FLAV Genome polyprotein (Fragment) OS=dengue …	dengue virus type 1
HASPIN	PMMRHTIENAT	T2300	Genome polyprotein	NA	tr|W5ZQT8|W5ZQT8_9FLAV Genome polyprotein OS=dengue virus type 1 OX=11053 PE=4 SV=1	dengue virus type 1
MAST2	MEVDRSEANEG	S2308	Genome polyprotein	NA	tr|A0A7T3UYP2|A0A7T3UYP2_9FLAV Genome polyprotein (Fragment) OS=dengue virus type 1 OX=11053 GN=POLY PE=4 SV=1	dengue virus type 1
HASPIN	IANQATILMGL	T2318	Genome polyprotein	NA	tr|A0A384ZKA7|A0A384ZKA7_9FLAV Genome polyprotein OS=dengue virus type 1 OX=11053 PE=4 SV=1	dengue virus type 1
EEF2K,MAPK9	TLWEGSPGKDW	S2321	Genome polyprotein	NA	tr|A0A7T3R0M1|A0A7T3R0M1_9FLAV Genome polyprotein (Fragment) OS=dengue virus type 1 OX=11053 GN=POLY PE=4 SV=1	dengue virus type 1
HASPIN	KDWNTTIAVSM	T2329	Genome polyprotein	NA	tr|A0A7T3R0M1|A0A7T3R0M1_9FLAV Genome polyprotein (Fragment) OS=dengue virus type 1 OX=11053 GN=POLY PE=4 SV=1	dengue virus type 1
HASPIN,LIMK1	LKRWGTIKKSK	T28	Polyprotein	NA	tr|Q5YB29|Q5YB29_9FLAV Polyprotein (Fragment) OS=dengue virus type 1 OX=11053 PE=4 SV=1	dengue virus type 1
EEF2K,HASPIN,MAPK9	TTATITPQALT	T28	Genome polyprotein	NA	tr|A0A6B9PFN2|A0A6B9PFN2_9FLAV Genome polyprotein (Fragment) OS=dengue virus type 1 OX=11053 GN=POLY PE=4 SV=1	dengue virus type 1
STK11	QDFLVTFKTAH	T239	Genome polyprotein	NA	tr|A0A2D1PJY4|A0A2D1PJY4_9FLAV Genome polyprotein (Fragment) OS=dengue virus type 1 OX=11053 PE=4 SV=1	dengue virus type 1
EEF2K,MAPK9	QVNPPTLIAAV	T2351	Genome polyprotein	NA	tr|A0A166HLR0|A0A166HLR0_9FLAV Genome polyprotein OS=dengue virus type 1 OX=11053 PE=4 SV=1	dengue virus type 1
EEF2K,MAPK9	PSELETPNLAK	T2361	Genome polyprotein	NA	tr|A0A075D2R3|A0A075D2R3_9FLAV Genome polyprotein OS=dengue virus type 1 OX=11053 PE=4 SV=1;tr|A0A075D2U3|A0A075D2U3_9FLAV Genome polyprotein OS=dengue virus type 1 OX=11053 PE=4 SV=1;tr|A0A0A7AB25|A0A0A7AB25_9FLAV Genome polyprotein OS=dengue virus type 1 OX=11053 PE=4 SV=1;tr|A0A0A7AB61|A0A0A7AB61_9FLAV Genome polyprotein OS=dengue virus type 1 OX=11053 PE=4 SV=1;tr|A0A0B4L357|A0A0B4L357_9FLAV …	dengue virus type 1
EEF2K,MAPK9	SEGIFSPNELE	S2362	Genome polyprotein	NA	tr|A0A0E3JBW2|A0A0E3JBW2_9FLAV Genome polyprotein OS=dengue virus type 1 OX=11053 PE=4 SV=2;tr|A0A0E3JBZ4|A0A0E3JBZ4_9FLAV Genome polyprotein OS=dengue virus type 1 OX=11053 PE=4 SV=2;tr|A0A1P8KID5|A0A1P8KID5_9FLAV Genome polyprotein OS=dengue virus type 1 OX=11053 PE=4 SV=1;tr|A0A1P8KIE0|A0A1P8KIE0_9FLAV Genome polyprotein OS=dengue virus type 1 OX=11053 PE=4 SV=1;tr|A0A1R7T1G4|A0A1R7T1G4_9FLAV …	dengue virus type 1
HASPIN	LVAHYTIIGPG	T2364	Genome polyprotein	NA	tr|A0A0A7CQ00|A0A0A7CQ00_9FLAV Genome polyprotein OS=dengue virus type 1 OX=11053 PE=4 SV=1	dengue virus type 1
EEF2K,MAPK9	PNELETPNLAE	T2368	Genome polyprotein	NA	tr|A0A068JFG0|A0A068JFG0_9FLAV Genome polyprotein OS=dengue virus type 1 OX=11053 PE=4 SV=1;tr|A0A068JGA1|A0A068JGA1_9FLAV Genome polyprotein OS=dengue virus type 1 OX=11053 PE=4 SV=1;tr|A0A068JIT7|A0A068JIT7_9FLAV Genome polyprotein OS=dengue virus type 1 OX=11053 PE=4 SV=1;tr|A0A068JLI7|A0A068JLI7_9FLAV Genome polyprotein OS=dengue virus type 1 OX=11053 PE=4 SV=1;tr|A0A088PXT0|A0A088PXT0_9FLAV …	dengue virus type 1
HASPIN	LQAKATIEAQK	T2375	Genome polyprotein	NA	tr|Q2VW21|Q2VW21_9FLAV Genome polyprotein OS=dengue virus type 1 OX=11053 PE=4 SV=1	dengue virus type 1
ACVR1	LVREGTAHAKK	T242	Genome polyprotein	NA	tr|A0A7T5QUK9|A0A7T5QUK9_9FLAV Genome polyprotein (Fragment) OS=dengue virus type 1 OX=11053 GN=POLY PE=4 SV=1	dengue virus type 1
EEF2K,MAPK9	DSRCPTQGEAI	T242	Genome polyprotein	NA	tr|A0A223FSV9|A0A223FSV9_9FLAV Genome polyprotein (Fragment) OS=dengue virus type 1 OX=11053 PE=4 SV=1;tr|A0A2L1CD35|A0A2L1CD35_9FLAV Genome polyprotein (Fragment) OS=dengue virus type 1 OX=11053 PE=4 SV=1;tr|A0A2L1CD43|A0A2L1CD43_9FLAV Genome polyprotein (Fragment) OS=dengue virus type 1 OX=11053 PE=4 SV=1;tr|A0A2L1CD45|A0A2L1CD45_9FLAV Genome polyprotein (Fragment) OS=dengue virus type 1 OX=110…	dengue virus type 1
EEF2K	LVTFQTAHAKK	T242	Genome polyprotein	NA	tr|A0A7U3TBS6|A0A7U3TBS6_9FLAV Genome polyprotein (Fragment) OS=dengue virus type 1 OX=11053 GN=POLY PE=4 SV=1;tr|A0A7U3TBT2|A0A7U3TBT2_9FLAV Genome polyprotein (Fragment) OS=dengue virus type 1 OX=11053 GN=POLY PE=4 SV=1;tr|A0A7U3TC92|A0A7U3TC92_9FLAV Genome polyprotein (Fragment) OS=dengue virus type 1 OX=11053 GN=POLY PE=4 SV=1	dengue virus type 1
EEF2K,MAPK9	LVTFKTPHAKK	T242	Genome polyprotein	NA	tr|B8QED5|B8QED5_9FLAV Genome polyprotein (Fragment) OS=dengue virus type 1 OX=11053 GN=E PE=4 SV=1	dengue virus type 1
CDK2,CDK9,EEF2K,MAPK9,MAST2	IMKNPTVDRIV	T2378	Genome polyprotein	NA	tr|A0A861B0C7|A0A861B0C7_9FLAV Genome polyprotein (Fragment) OS=dengue virus type 1 OX=11053 GN=POLY PE=4 SV=1;tr|A0A861B2H8|A0A861B2H8_9FLAV Genome polyprotein (Fragment) OS=dengue virus type 1 OX=11053 GN=POLY PE=4 SV=1;tr|A0A861B6Z2|A0A861B6Z2_9FLAV Genome polyprotein (Fragment) OS=dengue virus type 1 OX=11053 GN=POLY PE=4 SV=1	dengue virus type 1
CDK9,EEF2K,MAPK9,MAST2	IMRNPTVDGIV	T2378	Genome polyprotein	NA	tr|A0A861B6B6|A0A861B6B6_9FLAV Genome polyprotein (Fragment) OS=dengue virus type 1 OX=11053 GN=POLY PE=4 SV=1	dengue virus type 1
EEF2K,MAPK9	IMKNPTVXXXX	T2381	Genome polyprotein	NA	tr|A0A8A3WRG7|A0A8A3WRG7_9FLAV Genome polyprotein (Fragment) OS=dengue virus type 1 OX=11053 PE=4 SV=1	dengue virus type 1
HASPIN,MAST2	VDRIVTIDLDP	T2384	Genome polyprotein	NA	tr|A0A861B0C7|A0A861B0C7_9FLAV Genome polyprotein (Fragment) OS=dengue virus type 1 OX=11053 GN=POLY PE=4 SV=1	dengue virus type 1
EEF2K,MAPK9,MAST2	LMKNPTVDGIA	T2391	Genome polyprotein	NA	tr|A0A067XG33|A0A067XG33_9FLAV Genome polyprotein OS=dengue virus type 1 OX=11053 PE=4 SV=1	dengue virus type 1
EEF2K,MAPK9,MAST2	IMKNPTVDGII	T2391	Genome polyprotein	NA	tr|A0A345UEU2|A0A345UEU2_9FLAV Genome polyprotein OS=dengue virus type 1 OX=11053 PE=4 SV=1;tr|B1PNI2|B1PNI2_9FLAV Genome polyprotein OS=dengue virus type 1 OX=11053 PE=4 SV=1;tr|B1PP61|B1PP61_9FLAV Genome polyprotein OS=dengue virus type 1 OX=11053 PE=4 SV=1;tr|G9IBE8|G9IBE8_9FLAV Genome polyprotein OS=dengue virus type 1 OX=11053 PE=4 SV=1;tr|Q2TP99|Q2TP99_9FLAV Genome polyprotein OS=dengue vir…	dengue virus type 1
EEF2K,MAPK9,MAST2	IMKNPTXDGIV	T2391	Genome polyprotein	NA	tr|A0A7L4WPT8|A0A7L4WPT8_9FLAV Genome polyprotein OS=dengue virus type 1 OX=11053 GN=POLY PE=4 SV=1	dengue virus type 1
EEF2K,MAPK9,MAST2	IMKNPTVDGVV	T2391	Genome polyprotein	NA	tr|A0A8E4QLG0|A0A8E4QLG0_9FLAV Genome polyprotein OS=dengue virus type 1 OX=11053 GN=POLY PE=4 SV=1	dengue virus type 1
EEF2K,MAPK9,MAST2	VMKNPTVDGID	T2391	Genome polyprotein	NA	tr|Q8VBS3|Q8VBS3_9FLAV Genome polyprotein OS=dengue virus type 1 OX=11053 PE=4 SV=1	dengue virus type 1
EEF2K,MAPK9,MAST2	ILKNPTVDGIV	T2392	Genome polyprotein	NA	tr|A0A1R7T1G5|A0A1R7T1G5_9FLAV Genome polyprotein OS=dengue virus type 1 OX=11053 PE=4 SV=1	dengue virus type 1
HASPIN	WPLCESITLAT	S2421	Genome polyprotein	NA	tr|W0LHL8|W0LHL8_9FLAV Genome polyprotein (Fragment) OS=dengue virus type 1 OX=11053 PE=4 SV=1	dengue virus type 1
HASPIN	WALSESITLAT	S2428	Genome polyprotein	NA	tr|A0A8A3WRG7|A0A8A3WRG7_9FLAV Genome polyprotein (Fragment) OS=dengue virus type 1 OX=11053 PE=4 SV=1	dengue virus type 1
EIF2AK1	RHPGFTVIAIF	T248	Genome polyprotein	NA	tr|C3VX62|C3VX62_9FLAV Genome polyprotein OS=dengue virus type 1 OX=11053 PE=4 SV=1	dengue virus type 1
HASPIN	WALCESITLAA	S2438	Genome polyprotein	NA	tr|B5M945|B5M945_9FLAV Genome polyprotein OS=dengue virus type 1 OX=11053 PE=4 SV=1;tr|B9V562|B9V562_9FLAV Genome polyprotein OS=dengue virus type 1 OX=11053 PE=4 SV=1	dengue virus type 1
HASPIN	WALGESITLAT	S2438	Genome polyprotein	NA	tr|B5M990|B5M990_9FLAV Genome polyprotein OS=dengue virus type 1 OX=11053 PE=4 SV=1	dengue virus type 1
HASPIN	WALCESITLAV	S2438	Genome polyprotein	NA	tr|B9W0X8|B9W0X8_9FLAV Genome polyprotein OS=dengue virus type 1 OX=11053 PE=4 SV=1	dengue virus type 1
HASPIN	WALCESIPLAT	S2438	Genome polyprotein	NA	tr|F8J1V2|F8J1V2_9FLAV Genome polyprotein OS=dengue virus type 1 OX=11053 PE=4 SV=1	dengue virus type 1
EEF2K,MAPK9	LATPPTAGILA	T29	Polyprotein	NA	tr|A1YS67|A1YS67_9FLAV Polyprotein (Fragment) OS=dengue virus type 1 OX=11053 PE=4 SV=1;tr|A8VPP9|A8VPP9_9FLAV Polyprotein (Fragment) OS=dengue virus type 1 OX=11053 PE=4 SV=1;tr|A8VPQ2|A8VPQ2_9FLAV Polyprotein (Fragment) OS=dengue virus type 1 OX=11053 PE=4 SV=1;tr|A8VPQ4|A8VPQ4_9FLAV Polyprotein (Fragment) OS=dengue virus type 1 OX=11053 PE=4 SV=1;tr|A8VPR0|A8VPR0_9FLAV Polyprotein (Fragment) O…	dengue virus type 1
HASPIN	SKKGSSIGKMF	S29	Genome polyprotein	NA	tr|Q5YB21|Q5YB21_9FLAV Genome polyprotein (Fragment) OS=dengue virus type 1 OX=11053 PE=4 SV=1	dengue virus type 1
EEF2K,MAPK9	GVLWDTPRPPK	T29	Genome polyprotein	NA	tr|W0LLI5|W0LLI5_9FLAV Genome polyprotein (Fragment) OS=dengue virus type 1 OX=11053 PE=4 SV=1	dengue virus type 1
EEF2K,MAPK9	TLWEGSPGRFW	S2439	Genome polyprotein	NA	tr|A0A059PAS8|A0A059PAS8_9FLAV Genome polyprotein OS=dengue virus type 1 OX=11053 PE=4 SV=1;tr|A0A067XG30|A0A067XG30_9FLAV Genome polyprotein OS=dengue virus type 1 OX=11053 PE=4 SV=1;tr|A0A0G3VLL8|A0A0G3VLL8_9FLAV Genome polyprotein OS=dengue virus type 1 OX=11053 PE=4 SV=2;tr|A0A0R5I7M8|A0A0R5I7M8_9FLAV Genome polyprotein OS=dengue virus type 1 OX=11053 PE=4 SV=1;tr|A0A139ZYM4|A0A139ZYM4_9FLAV …	dengue virus type 1
EEF2K	AVGFQTTLWEG	T2447	Genome polyprotein	NA	tr|B9W0X8|B9W0X8_9FLAV Genome polyprotein OS=dengue virus type 1 OX=11053 PE=4 SV=1	dengue virus type 1
HASPIN	RFWNTTIAVSM	T2447	Genome polyprotein	NA	tr|A0A059PAS8|A0A059PAS8_9FLAV Genome polyprotein OS=dengue virus type 1 OX=11053 PE=4 SV=1;tr|A0A067XG30|A0A067XG30_9FLAV Genome polyprotein OS=dengue virus type 1 OX=11053 PE=4 SV=1;tr|A0A0G3VLL8|A0A0G3VLL8_9FLAV Genome polyprotein OS=dengue virus type 1 OX=11053 PE=4 SV=2;tr|A0A0R5I7M8|A0A0R5I7M8_9FLAV Genome polyprotein OS=dengue virus type 1 OX=11053 PE=4 SV=1;tr|A0A139ZYM4|A0A139ZYM4_9FLAV …	dengue virus type 1
EEF2K,MAPK9	ATGPLSPLWEG	S2447	Genome polyprotein	NA	tr|A0A140ZTN8|A0A140ZTN8_9FLAV Genome polyprotein OS=dengue virus type 1 OX=11053 PE=4 SV=1	dengue virus type 1
EEF2K,MAPK9	PLWEGSPGKSW	S2453	Genome polyprotein	NA	tr|A0A140ZTN8|A0A140ZTN8_9FLAV Genome polyprotein OS=dengue virus type 1 OX=11053 PE=4 SV=1	dengue virus type 1
EEF2K,MAPK9	TLWEGSPGKFR	S2453	Genome polyprotein	NA	tr|A0A1S6GL02|A0A1S6GL02_9FLAV Genome polyprotein OS=dengue virus type 1 OX=11053 PE=4 SV=1	dengue virus type 1
EEF2K,MAPK9	TLWKGSPGKFW	S2453	Genome polyprotein	NA	tr|A0A1Z1BCI2|A0A1Z1BCI2_9FLAV Genome polyprotein OS=dengue virus type 1 OX=11053 PE=4 SV=1;tr|A0A1Z1BCI3|A0A1Z1BCI3_9FLAV Genome polyprotein OS=dengue virus type 1 OX=11053 PE=4 SV=1;tr|A0A1Z1BCL7|A0A1Z1BCL7_9FLAV Genome polyprotein OS=dengue virus type 1 OX=11053 PE=4 SV=1;tr|A0A1Z1BLZ3|A0A1Z1BLZ3_9FLAV Genome polyprotein OS=dengue virus type 1 OX=11053 PE=4 SV=1;tr|F8J1U9|F8J1U9_9FLAV Genome p…	dengue virus type 1
HASPIN	KSWNTTIAVSM	T2461	Genome polyprotein	NA	tr|A0A140ZTN8|A0A140ZTN8_9FLAV Genome polyprotein OS=dengue virus type 1 OX=11053 PE=4 SV=1	dengue virus type 1
HASPIN	KFRNTTIAVSM	T2461	Genome polyprotein	NA	tr|A0A1S6GL02|A0A1S6GL02_9FLAV Genome polyprotein OS=dengue virus type 1 OX=11053 PE=4 SV=1	dengue virus type 1
HASPIN	KFWNTTIAXSM	T2461	Genome polyprotein	NA	tr|A0A1S6GL16|A0A1S6GL16_9FLAV Genome polyprotein OS=dengue virus type 1 OX=11053 PE=4 SV=1	dengue virus type 1
HASPIN	KFWNTTIAVSI	T2461	Genome polyprotein	NA	tr|A0A7L4WQB0|A0A7L4WQB0_9FLAV Genome polyprotein OS=dengue virus type 1 OX=11053 GN=POLY PE=4 SV=1	dengue virus type 1
HASPIN	KFWNTTIAVPM	T2461	Genome polyprotein	NA	tr|Q6UBL1|Q6UBL1_9FLAV Genome polyprotein (Fragment) OS=dengue virus type 1 OX=11053 PE=2 SV=1	dengue virus type 1
HASPIN	TTIAVSIANIF	S2465	Genome polyprotein	NA	tr|A0A7L4WQB0|A0A7L4WQB0_9FLAV Genome polyprotein OS=dengue virus type 1 OX=11053 GN=POLY PE=4 SV=1	dengue virus type 1
EEF2K,MAPK9	VVVLGSPEGAM	S255	Genome polyprotein	NA	tr|A0A678UHB9|A0A678UHB9_9FLAV Genome polyprotein (Fragment) OS=dengue virus type 1 OX=11053 PE=4 SV=1	dengue virus type 1
EEF2K,MAPK9	VFLLGSPEEAM	S255	Polyprotein	NA	tr|A0A7T5QZG5|A0A7T5QZG5_9FLAV Polyprotein (Fragment) OS=dengue virus type 1 OX=11053 GN=POLY PE=4 SV=1	dengue virus type 1
HASPIN	LFLAHTIGTSI	T256	Genome polyprotein	NA	tr|A0A067XG33|A0A067XG33_9FLAV Genome polyprotein OS=dengue virus type 1 OX=11053 PE=4 SV=1;tr|A0A067XG39|A0A067XG39_9FLAV Genome polyprotein OS=dengue virus type 1 OX=11053 PE=4 SV=1;tr|A0A0E3GII3|A0A0E3GII3_9FLAV Genome polyprotein OS=dengue virus type 1 OX=11053 PE=4 SV=2;tr|A0A0N9WRF6|A0A0N9WRF6_9FLAV Genome polyprotein OS=dengue virus type 1 OX=11053 PE=4 SV=1;tr|A0A2Z2KU65|A0A2Z2KU65_9FLAV …	dengue virus type 1
MAST2	MEVDRSEAKEX	S2519	Genome polyprotein	NA	tr|A0A861B676|A0A861B676_9FLAV Genome polyprotein (Fragment) OS=dengue virus type 1 OX=11053 GN=POLY PE=4 SV=1	dengue virus type 1
MAST2	MEVDRSEXXXX	S2522	Genome polyprotein	NA	tr|A0A8A3WRG7|A0A8A3WRG7_9FLAV Genome polyprotein (Fragment) OS=dengue virus type 1 OX=11053 PE=4 SV=1	dengue virus type 1
MAST2	IEVDRSEAKEG	S2526	Genome polyprotein	NA	sp|P17763|POLG_DEN1W Genome polyprotein OS=Dengue virus type 1 (strain Nauru/West Pac/1974) OX=11059 PE=1 SV=2;tr|A0A088MS18|A0A088MS18_9FLAV Genome polyprotein OS=dengue virus type 1 OX=11053 PE=4 SV=1;tr|A0A0A7CQ00|A0A0A7CQ00_9FLAV Genome polyprotein OS=dengue virus type 1 OX=11053 PE=4 SV=1;tr|A0A0B4L366|A0A0B4L366_9FLAV Genome polyprotein OS=dengue virus type 1 OX=11053 PE=4 SV=1;tr|A0A0E3JBW…	dengue virus type 1
MAST2	VEVDRSEAKEG	S2532	Genome polyprotein	NA	tr|A0A139ZYM5|A0A139ZYM5_9FLAV Genome polyprotein OS=dengue virus type 1 OX=11053 PE=4 SV=1;tr|A0A7S9SKF6|A0A7S9SKF6_9FLAV Genome polyprotein OS=dengue virus type 1 OX=11053 GN=POLY PE=4 SV=1;tr|A0S5S7|A0S5S7_9FLAV Genome polyprotein OS=dengue virus type 1 OX=11053 PE=4 SV=1;tr|A0S5S9|A0S5S9_9FLAV Genome polyprotein OS=dengue virus type 1 OX=11053 PE=4 SV=1;tr|A0S5T0|A0S5T0_9FLAV Genome polyprote…	dengue virus type 1
MAST2	TEVDRSEAKEG	S2532	Genome polyprotein	NA	tr|A0A346RR01|A0A346RR01_9FLAV Genome polyprotein OS=dengue virus type 1 OX=11053 PE=4 SV=1;tr|A0A650FZZ7|A0A650FZZ7_9FLAV Genome polyprotein OS=dengue virus type 1 OX=11053 GN=POLY PE=4 SV=1;tr|A0A6B9Q7X8|A0A6B9Q7X8_9FLAV Genome polyprotein OS=dengue virus type 1 OX=11053 GN=POLY PE=4 SV=1;tr|A0A7S7YCV2|A0A7S7YCV2_9FLAV Genome polyprotein OS=dengue virus type 1 OX=11053 GN=POLY PE=4 SV=1;tr|B9W0…	dengue virus type 1
MAST2	MDVDRSEAKEG	S2532	Genome polyprotein	NA	tr|A0A6B9QQ53|A0A6B9QQ53_9FLAV Genome polyprotein OS=dengue virus type 1 OX=11053 GN=POLY PE=4 SV=1	dengue virus type 1
MAST2	MEVDRSEAREG	S2532	Genome polyprotein	NA	tr|B1PNR8|B1PNR8_9FLAV Genome polyprotein OS=dengue virus type 1 OX=11053 PE=4 SV=1;tr|W0LLE6|W0LLE6_9FLAV Genome polyprotein (Fragment) OS=dengue virus type 1 OX=11053 PE=4 SV=1	dengue virus type 1
EEF2K	KALKQSWSKKG	S30	Genome polyprotein	NA	tr|Q5YBH6|Q5YBH6_9FLAV Genome polyprotein (Fragment) OS=dengue virus type 1 OX=11053 PE=4 SV=1	dengue virus type 1
HCK,MET	VFGTVYGVLFS	Y30	Polyprotein	NA	tr|A0A678V553|A0A678V553_9FLAV Genome polyprotein (Fragment) OS=dengue virus type 1 OX=11053 PE=4 SV=1;tr|B6VD14|B6VD14_9FLAV Polyprotein (Fragment) OS=dengue virus type 1 OX=11053 PE=4 SV=1;tr|B6VD17|B6VD17_9FLAV Polyprotein (Fragment) OS=dengue virus type 1 OX=11053 PE=4 SV=1	dengue virus type 1
CAMK1	LKRGDTTKHAV	T2543	Genome polyprotein	NA	tr|A0A7G5M4J4|A0A7G5M4J4_9FLAV Genome polyprotein (Fragment) OS=dengue virus type 1 OX=11053 GN=POLY PE=4 SV=1	dengue virus type 1
EEF2K	LKRGQTTKHAV	T2543	Genome polyprotein	NA	tr|A0A7G5M4L3|A0A7G5M4L3_9FLAV Genome polyprotein (Fragment) OS=dengue virus type 1 OX=11053 GN=POLY PE=4 SV=1	dengue virus type 1
HASPIN	LKRGETIKHAV	T2543	Genome polyprotein	NA	tr|A0S5S7|A0S5S7_9FLAV Genome polyprotein OS=dengue virus type 1 OX=11053 PE=4 SV=1;tr|A0S5S9|A0S5S9_9FLAV Genome polyprotein OS=dengue virus type 1 OX=11053 PE=4 SV=1;tr|A0S5T0|A0S5T0_9FLAV Genome polyprotein OS=dengue virus type 1 OX=11053 PE=4 SV=1;tr|Q5R1T6|Q5R1T6_9FLAV Genome polyprotein OS=dengue virus type 1 OX=11053 PE=4 SV=1;tr|Q75N59|Q75N59_9FLAV Genome polyprotein OS=dengue virus type …	dengue virus type 1
EEF2K,MAPK9	KRGXPTKHAVS	T2544	Genome polyprotein	NA	tr|A0A7G5M4J3|A0A7G5M4J3_9FLAV Genome polyprotein (Fragment) OS=dengue virus type 1 OX=11053 GN=POLY PE=4 SV=1	dengue virus type 1
EEF2K,MAPK9	KRGGPTKHAVS	T2544	Genome polyprotein	NA	tr|A0A7G5M4K5|A0A7G5M4K5_9FLAV Genome polyprotein (Fragment) OS=dengue virus type 1 OX=11053 GN=POLY PE=4 SV=1	dengue virus type 1
MAST2	KRGDTTKHAVS	T2544	Genome polyprotein	NA	tr|A0A7G5M4J4|A0A7G5M4J4_9FLAV Genome polyprotein (Fragment) OS=dengue virus type 1 OX=11053 GN=POLY PE=4 SV=1	dengue virus type 1
HASPIN	TKHAVSIGTGK	S2549	Genome polyprotein	NA	tr|A0A7G5M4I7|A0A7G5M4I7_9FLAV Genome polyprotein (Fragment) OS=dengue virus type 1 OX=11053 GN=POLY PE=4 SV=1	dengue virus type 1
MAST2	WMEDKTHISSW	T2553	Genome polyprotein	NA	tr|A0A023Q290|A0A023Q290_9FLAV Genome polyprotein OS=dengue virus type 1 OX=11053 PE=4 SV=1;tr|A0A0A8IBU2|A0A0A8IBU2_9FLAV Genome polyprotein OS=dengue virus type 1 OX=11053 PE=4 SV=1;tr|A0A0B4L2V1|A0A0B4L2V1_9FLAV Genome polyprotein OS=dengue virus type 1 OX=11053 PE=4 SV=1;tr|A0A0B4L2X4|A0A0B4L2X4_9FLAV Genome polyprotein OS=dengue virus type 1 OX=11053 PE=4 SV=1;tr|A0A0B4L371|A0A0B4L371_9FLAV …	dengue virus type 1
HASPIN	HTIGTSITQKG	S260	Genome polyprotein	NA	tr|A0A067XG33|A0A067XG33_9FLAV Genome polyprotein OS=dengue virus type 1 OX=11053 PE=4 SV=1;tr|A0A067XG39|A0A067XG39_9FLAV Genome polyprotein OS=dengue virus type 1 OX=11053 PE=4 SV=1;tr|A0A0E3GII3|A0A0E3GII3_9FLAV Genome polyprotein OS=dengue virus type 1 OX=11053 PE=4 SV=2;tr|A0A0N9WRF6|A0A0N9WRF6_9FLAV Genome polyprotein OS=dengue virus type 1 OX=11053 PE=4 SV=1;tr|A0A2Z2KU65|A0A2Z2KU65_9FLAV …	dengue virus type 1
MAST2	WMEDKTRISSW	T2560	Genome polyprotein	NA	tr|A0A0E3JBW2|A0A0E3JBW2_9FLAV Genome polyprotein OS=dengue virus type 1 OX=11053 PE=4 SV=2;tr|A0A0E3JBZ4|A0A0E3JBZ4_9FLAV Genome polyprotein OS=dengue virus type 1 OX=11053 PE=4 SV=2;tr|A0A1P8KID5|A0A1P8KID5_9FLAV Genome polyprotein OS=dengue virus type 1 OX=11053 PE=4 SV=1;tr|A0A1P8KIE0|A0A1P8KIE0_9FLAV Genome polyprotein OS=dengue virus type 1 OX=11053 PE=4 SV=1;tr|A0A1R7T1G4|A0A1R7T1G4_9FLAV …	dengue virus type 1
HASPIN	HAIGASITQKG	S261	Genome polyprotein	NA	tr|A0A0B4L3R4|A0A0B4L3R4_9FLAV Genome polyprotein OS=dengue virus type 1 OX=11053 PE=4 SV=1	dengue virus type 1
HASPIN	HVIGTSITQKG	S261	Genome polyprotein	NA	tr|A0A384ZK78|A0A384ZK78_9FLAV Genome polyprotein OS=dengue virus type 1 OX=11053 PE=4 SV=1;tr|A0A3G1KIK3|A0A3G1KIK3_9FLAV Genome polyprotein OS=dengue virus type 1 OX=11053 PE=4 SV=1;tr|B1PPF0|B1PPF0_9FLAV Genome polyprotein OS=dengue virus type 1 OX=11053 PE=4 SV=1;tr|B1PPF6|B1PPF6_9FLAV Genome polyprotein OS=dengue virus type 1 OX=11053 PE=4 SV=1;tr|B6VJD3|B6VJD3_9FLAV Genome polyprotein OS=de…	dengue virus type 1
HASPIN	HAIGTSIIQKG	S261	Genome polyprotein	NA	tr|A0A384ZKB1|A0A384ZKB1_9FLAV Genome polyprotein OS=dengue virus type 1 OX=11053 PE=4 SV=1;tr|V9Q5P6|V9Q5P6_9FLAV Genome polyprotein (Fragment) OS=dengue virus type 1 OX=11053 PE=4 SV=1	dengue virus type 1
HASPIN	HAIGTSIAQKG	S261	Genome polyprotein	NA	tr|A0A7D0UCK1|A0A7D0UCK1_9FLAV Genome polyprotein (Fragment) OS=dengue virus type 1 OX=11053 GN=POLY PE=4 SV=1;tr|A0A7D0UG57|A0A7D0UG57_9FLAV Genome polyprotein (Fragment) OS=dengue virus type 1 OX=11053 GN=POLY PE=4 SV=1	dengue virus type 1
HASPIN	HAIGTSITQKE	S261	Genome polyprotein	NA	tr|A0A7G5M4I5|A0A7G5M4I5_9FLAV Genome polyprotein (Fragment) OS=dengue virus type 1 OX=11053 GN=POLY PE=4 SV=1	dengue virus type 1
HASPIN	YAIGTSITQKG	S261	Genome polyprotein	NA	tr|A9LII7|A9LII7_9FLAV Genome polyprotein OS=dengue virus type 1 OX=11053 PE=4 SV=1;tr|A9LIL2|A9LIL2_9FLAV Genome polyprotein OS=dengue virus type 1 OX=11053 PE=4 SV=1;tr|D1MCX9|D1MCX9_9FLAV Genome polyprotein OS=dengue virus type 1 OX=11053 PE=4 SV=1;tr|G8IQI5|G8IQI5_9FLAV Genome polyprotein OS=dengue virus type 1 OX=11053 PE=4 SV=1	dengue virus type 1
HASPIN	HAIGTSISQKG	S261	Genome polyprotein	NA	tr|A9YRN5|A9YRN5_9FLAV Genome polyprotein OS=dengue virus type 1 OX=11053 PE=4 SV=1	dengue virus type 1
EEF2K,MAPK9	KDVFFTPPERC	T2575	Genome polyprotein	NA	tr|D0EPW5|D0EPW5_9FLAV Genome polyprotein OS=dengue virus type 1 OX=11053 PE=4 SV=1;tr|D1MCQ1|D1MCQ1_9FLAV Genome polyprotein OS=dengue virus type 1 OX=11053 PE=4 SV=1;tr|D1MCS0|D1MCS0_9FLAV Genome polyprotein OS=dengue virus type 1 OX=11053 PE=4 SV=1;tr|D1MCV8|D1MCV8_9FLAV Genome polyprotein OS=dengue virus type 1 OX=11053 PE=4 SV=1;tr|W0FSQ2|W0FSQ2_9FLAV Genome polyprotein (Fragment) OS=dengue …	dengue virus type 1
EEF2K	EGAMQTALTGA	T262	Genome polyprotein	NA	tr|A0A7D5EBZ2|A0A7D5EBZ2_9FLAV Genome polyprotein (Fragment) OS=dengue virus type 1 OX=11053 GN=POLY PE=4 SV=1	dengue virus type 1
EEF2K	ESMHQSLHGAT	S263	Genome polyprotein	NA	tr|A0A7T5QZR6|A0A7T5QZR6_9FLAV Genome polyprotein (Fragment) OS=dengue virus type 1 OX=11053 GN=POLY PE=4 SV=1	dengue virus type 1
EEF2K,MAPK9	PIPMPTYGWNL	T2594	Genome polyprotein	NA	tr|W0LHL8|W0LHL8_9FLAV Genome polyprotein (Fragment) OS=dengue virus type 1 OX=11053 PE=4 SV=1	dengue virus type 1
EEF2K	GIFTQTAGSWH	T264	Nonstructural protein 1	NA	tr|A0A0K0PWH9|A0A0K0PWH9_9FLAV Nonstructural protein 1 (Fragment) OS=dengue virus type 1 OX=11053 PE=4 SV=1	dengue virus type 1
HASPIN	PGHEESIPMAT	S2606	Genome polyprotein	NA	tr|A0A6B9QQ53|A0A6B9QQ53_9FLAV Genome polyprotein OS=dengue virus type 1 OX=11053 GN=POLY PE=4 SV=1;tr|C3VMN9|C3VMN9_9FLAV Genome polyprotein OS=dengue virus type 1 OX=11053 PE=4 SV=1	dengue virus type 1
EEF2K,MAPK9	RDVFFTPPEKC	T2614	Genome polyprotein	NA	tr|A0A059PAS8|A0A059PAS8_9FLAV Genome polyprotein OS=dengue virus type 1 OX=11053 PE=4 SV=1;tr|A0A0G3VLL8|A0A0G3VLL8_9FLAV Genome polyprotein OS=dengue virus type 1 OX=11053 PE=4 SV=2;tr|A0A0H4AVE8|A0A0H4AVE8_9FLAV Genome polyprotein OS=dengue virus type 1 OX=11053 PE=4 SV=1;tr|A0A0K0PVE3|A0A0K0PVE3_9FLAV Genome polyprotein OS=dengue virus type 1 OX=11053 PE=4 SV=1;tr|A0A0R5I7M8|A0A0R5I7M8_9FLAV …	dengue virus type 1
EEF2K,MAPK9,MAST2	YGMDPSKATLW	S2617	Genome polyprotein	NA	tr|W0LLD1|W0LLD1_9FLAV Genome polyprotein OS=dengue virus type 1 OX=11053 PE=4 SV=1	dengue virus type 1
EEF2K,MAPK9	LVKLPSGKDVF	S2621	Genome polyprotein	NA	tr|B6VJ42|B6VJ42_9FLAV Genome polyprotein OS=dengue virus type 1 OX=11053 PE=4 SV=1;tr|D0EPI6|D0EPI6_9FLAV Genome polyprotein OS=dengue virus type 1 OX=11053 PE=4 SV=1	dengue virus type 1
HASPIN,LIMK1	ITQKGTIFILL	T267	Genome polyprotein	NA	tr|D0EPI1|D0EPI1_9FLAV Genome polyprotein OS=dengue virus type 1 OX=11053 PE=4 SV=1;tr|D0EPI4|D0EPI4_9FLAV Genome polyprotein OS=dengue virus type 1 OX=11053 PE=4 SV=1;tr|V9Q5F3|V9Q5F3_9FLAV Genome polyprotein (Fragment) OS=dengue virus type 1 OX=11053 PE=4 SV=1;tr|W5ZQH0|W5ZQH0_9FLAV Genome polyprotein OS=dengue virus type 1 OX=11053 PE=4 SV=1;tr|W5ZQN2|W5ZQN2_9FLAV Genome polyprotein OS=dengue …	dengue virus type 1
HASPIN	MSGTTTIFAGH	T267	Genome polyprotein	NA	tr|A0A067XG39|A0A067XG39_9FLAV Genome polyprotein OS=dengue virus type 1 OX=11053 PE=4 SV=1;tr|A0A068JFG0|A0A068JFG0_9FLAV Genome polyprotein OS=dengue virus type 1 OX=11053 PE=4 SV=1;tr|A0A068JIT7|A0A068JIT7_9FLAV Genome polyprotein OS=dengue virus type 1 OX=11053 PE=4 SV=1;tr|A0A068JLI7|A0A068JLI7_9FLAV Genome polyprotein OS=dengue virus type 1 OX=11053 PE=4 SV=1;tr|A0A088PXT0|A0A088PXT0_9FLAV …	dengue virus type 1
HASPIN,LIMK1	IIQKGTIFILL	T267	Genome polyprotein	NA	tr|V9Q5P6|V9Q5P6_9FLAV Genome polyprotein (Fragment) OS=dengue virus type 1 OX=11053 PE=4 SV=1	dengue virus type 1
EEF2K,MAPK9	RDAFFTPPEKC	T2628	Genome polyprotein	NA	tr|A0A7G3QPB2|A0A7G3QPB2_9FLAV Genome polyprotein OS=dengue virus type 1 OX=11053 GN=POLY PE=4 SV=1	dengue virus type 1
EEF2K,MAPK9	KDVFFTPPEKR	T2628	Genome polyprotein	NA	tr|P89315|P89315_9FLAV Genome polyprotein OS=dengue virus type 1 OX=11053 PE=4 SV=2	dengue virus type 1
EEF2K,MAPK9	DVFFMSPEKCD	S2629	Genome polyprotein	NA	tr|B9W128|B9W128_9FLAV Genome polyprotein OS=dengue virus type 1 OX=11053 PE=4 SV=1	dengue virus type 1
EEF2K,MAPK9	DIGESSPNPTV	S2631	Genome polyprotein	NA	tr|A0A0A7AAU5|A0A0A7AAU5_9FLAV Genome polyprotein OS=dengue virus type 1 OX=11053 PE=4 SV=1;tr|A0A2I6QFY0|A0A2I6QFY0_9FLAV Genome polyprotein OS=dengue virus type 1 OX=11053 PE=4 SV=1;tr|A0A2I6QFZ7|A0A2I6QFZ7_9FLAV Genome polyprotein OS=dengue virus type 1 OX=11053 PE=4 SV=1;tr|A0A861B6Y1|A0A861B6Y1_9FLAV Genome polyprotein (Fragment) OS=dengue virus type 1 OX=11053 GN=POLY PE=4 SV=1;tr|W5ZQT8|W5…	dengue virus type 1
EEF2K,MAPK9	SSPNPTVEEGR	T2635	Genome polyprotein	NA	tr|A0A0A7AAU5|A0A0A7AAU5_9FLAV Genome polyprotein OS=dengue virus type 1 OX=11053 PE=4 SV=1;tr|A0A2I6QFY0|A0A2I6QFY0_9FLAV Genome polyprotein OS=dengue virus type 1 OX=11053 PE=4 SV=1;tr|A0A2I6QFZ7|A0A2I6QFZ7_9FLAV Genome polyprotein OS=dengue virus type 1 OX=11053 PE=4 SV=1;tr|A0A861B6Y1|A0A861B6Y1_9FLAV Genome polyprotein (Fragment) OS=dengue virus type 1 OX=11053 GN=POLY PE=4 SV=1;tr|W5ZQT8|W5…	dengue virus type 1
EEF2K,MAPK9	SGQGPTKLVMA	T31	Polyprotein	NA	tr|D9IUQ2|D9IUQ2_9FLAV Genome polyprotein OS=dengue virus type 1 OX=11053 PE=4 SV=1;tr|H9BPT6|H9BPT6_9FLAV Genome polyprotein OS=dengue virus type 1 OX=11053 PE=4 SV=1;tr|W8PCJ1|W8PCJ1_9FLAV Polyprotein (Fragment) OS=dengue virus type 1 OX=11053 PE=4 SV=1	dengue virus type 1
HASPIN	SMEVASITMAK	S31	Genome polyprotein	NA	tr|Q3HM19|Q3HM19_9FLAV Genome polyprotein (Fragment) OS=dengue virus type 1 OX=11053 PE=4 SV=1	dengue virus type 1
EEF2K,MAPK9	SGTYVSPIAQA	S31	Nonstructural protein 3	NA	tr|B6VD47|B6VD47_9FLAV Nonstructural protein 3 (Fragment) OS=dengue virus type 1 OX=11053 PE=4 SV=1;tr|B6VD48|B6VD48_9FLAV Nonstructural protein 3 (Fragment) OS=dengue virus type 1 OX=11053 PE=4 SV=1;tr|B6VD50|B6VD50_9FLAV Nonstructural protein 3 (Fragment) OS=dengue virus type 1 OX=11053 PE=4 SV=1;tr|B6VD56|B6VD56_9FLAV Nonstructural protein 3 (Fragment) OS=dengue virus type 1 OX=11053 PE=4 SV=1	dengue virus type 1
EEF2K,MAPK9	DIGESSPNPSI	S2644	Genome polyprotein	NA	tr|A0A6M2VIQ3|A0A6M2VIQ3_9FLAV Genome polyprotein OS=dengue virus type 1 OX=11053 GN=POLY PE=4 SV=1	dengue virus type 1
EEF2K,MAPK9	DIGESSPSPTI	S2644	Genome polyprotein	NA	tr|D0EPP0|D0EPP0_9FLAV Genome polyprotein OS=dengue virus type 1 OX=11053 PE=4 SV=1;tr|W5ZQC6|W5ZQC6_9FLAV Genome polyprotein OS=dengue virus type 1 OX=11053 PE=4 SV=1	dengue virus type 1
EEF2K,MAPK9	DIGESSPNPAI	S2644	Genome polyprotein	NA	tr|W0LHI3|W0LHI3_9FLAV Genome polyprotein OS=dengue virus type 1 OX=11053 PE=4 SV=1	dengue virus type 1
EEF2K,MAPK9	GESSPSPTIEE	S2646	Genome polyprotein	NA	tr|D0EPP0|D0EPP0_9FLAV Genome polyprotein OS=dengue virus type 1 OX=11053 PE=4 SV=1;tr|W5ZQC6|W5ZQC6_9FLAV Genome polyprotein OS=dengue virus type 1 OX=11053 PE=4 SV=1	dengue virus type 1
EEF2K,HASPIN,MAPK9	SYPNPTIEEGR	T2648	Genome polyprotein	NA	tr|A0A6B9QQ53|A0A6B9QQ53_9FLAV Genome polyprotein OS=dengue virus type 1 OX=11053 GN=POLY PE=4 SV=1	dengue virus type 1
EEF2K,HASPIN,MAPK9	SSPNPSIEEGR	S2648	Genome polyprotein	NA	tr|A0A6M2VIQ3|A0A6M2VIQ3_9FLAV Genome polyprotein OS=dengue virus type 1 OX=11053 GN=POLY PE=4 SV=1	dengue virus type 1
EEF2K,HASPIN,MAPK9	SSPSPTIEEGR	T2648	Genome polyprotein	NA	tr|D0EPP0|D0EPP0_9FLAV Genome polyprotein OS=dengue virus type 1 OX=11053 PE=4 SV=1;tr|W5ZQC6|W5ZQC6_9FLAV Genome polyprotein OS=dengue virus type 1 OX=11053 PE=4 SV=1	dengue virus type 1
EEF2K,HASPIN,MAPK9	SSPNPTIEKGK	T2648	Genome polyprotein	NA	tr|W5ZQR9|W5ZQR9_9FLAV Genome polyprotein (Fragment) OS=dengue virus type 1 OX=11053 PE=2 SV=1	dengue virus type 1
EEF2K,HASPIN,MAPK9	SSPNPTIEEGK	T2649	Genome polyprotein	NA	tr|A0A1R7T1G8|A0A1R7T1G8_9FLAV Genome polyprotein OS=dengue virus type 1 OX=11053 PE=4 SV=1	dengue virus type 1
EEF2K,HASPIN,MAPK9	SSSNPTIEEGR	T2649	Genome polyprotein	NA	tr|B9W0V5|B9W0V5_9FLAV Genome polyprotein OS=dengue virus type 1 OX=11053 PE=4 SV=1	dengue virus type 1
EEF2K	AIEIQTSGTTT	T270	Genome polyprotein	NA	tr|A0A0D5CWG7|A0A0D5CWG7_9FLAV Genome polyprotein (Fragment) OS=dengue virus type 1 OX=11053 PE=4 SV=1;tr|A0A191SD24|A0A191SD24_9FLAV Genome polyprotein (Fragment) OS=dengue virus type 1 OX=11053 PE=4 SV=1;tr|A0A1Z1BW27|A0A1Z1BW27_9FLAV Genome polyprotein OS=dengue virus type 1 OX=11053 PE=4 SV=1;tr|A0A346BSV5|A0A346BSV5_9FLAV Genome polyprotein (Fragment) OS=dengue virus type 1 OX=11053 PE=4 SV=…	dengue virus type 1
EEF2K	ATEIQTSGGTS	T270	Genome polyprotein	NA	tr|A0A7D6VMB4|A0A7D6VMB4_9FLAV Genome polyprotein (Fragment) OS=dengue virus type 1 OX=11053 GN=POLY PE=4 SV=1	dengue virus type 1
EEF2K,MAPK9	ALTGPTEIQTS	T271	Genome polyprotein	NA	tr|A0A6B9PVM8|A0A6B9PVM8_9FLAV Genome polyprotein (Fragment) OS=dengue virus type 1 OX=11053 GN=POLY PE=4 SV=1	dengue virus type 1
EEF2K,MAPK9	NPYMPSVVDTL	S2668	Genome polyprotein	NA	tr|A0A861B1K5|A0A861B1K5_9FLAV Genome polyprotein (Fragment) OS=dengue virus type 1 OX=11053 GN=POLY PE=4 SV=1;tr|A0A861B4Z5|A0A861B4Z5_9FLAV Genome polyprotein (Fragment) OS=dengue virus type 1 OX=11053 GN=POLY PE=4 SV=1	dengue virus type 1
EEF2K	ATDIQTSGTTT	T272	Genome polyprotein	NA	tr|A0A0C6EJ43|A0A0C6EJ43_9FLAV Genome polyprotein (Fragment) OS=dengue virus type 1 OX=11053 PE=4 SV=1;tr|A0A7T5QZG0|A0A7T5QZG0_9FLAV Polyprotein (Fragment) OS=dengue virus type 1 OX=11053 GN=POLY PE=4 SV=1;tr|A0A7T5QZR6|A0A7T5QZR6_9FLAV Genome polyprotein (Fragment) OS=dengue virus type 1 OX=11053 GN=POLY PE=4 SV=1;tr|A0A7T5UFE3|A0A7T5UFE3_9FLAV Polyprotein (Fragment) OS=dengue virus type 1 OX=1…	dengue virus type 1
EEF2K	AAEIQTSGTTT	T272	Genome polyprotein	NA	tr|A0A0C6EUD7|A0A0C6EUD7_9FLAV Genome polyprotein (Fragment) OS=dengue virus type 1 OX=11053 PE=4 SV=1;tr|A0A6B9PDG3|A0A6B9PDG3_9FLAV Genome polyprotein (Fragment) OS=dengue virus type 1 OX=11053 GN=POLY PE=4 SV=1;tr|G5EIJ9|G5EIJ9_9FLAV Genome polyprotein (Fragment) OS=dengue virus type 1 OX=11053 PE=4 SV=1;tr|Q2XRN8|Q2XRN8_9FLAV Genome polyprotein (Fragment) OS=dengue virus type 1 OX=11053 PE=4 …	dengue virus type 1
EEF2K	ATEIQTSGMTT	T272	Genome polyprotein	NA	tr|A0A068AXH4|A0A068AXH4_9FLAV Envelope protein (Fragment) OS=dengue virus type 1 OX=11053 PE=4 SV=2;tr|A0A0D5CW66|A0A0D5CW66_9FLAV Genome polyprotein (Fragment) OS=dengue virus type 1 OX=11053 PE=4 SV=1;tr|B9V3E1|B9V3E1_9FLAV Genome polyprotein OS=dengue virus type 1 OX=11053 PE=4 SV=1;tr|C3VNK4|C3VNK4_9FLAV Genome polyprotein OS=dengue virus type 1 OX=11053 PE=4 SV=1	dengue virus type 1
EEF2K	ATEIQTSRTTT	T272	Genome polyprotein	NA	tr|A0A0N9HET1|A0A0N9HET1_9FLAV Genome polyprotein (Fragment) OS=dengue virus type 1 OX=11053 PE=4 SV=1;tr|A0A385AIW1|A0A385AIW1_9FLAV Genome polyprotein (Fragment) OS=dengue virus type 1 OX=11053 PE=4 SV=1;tr|G0ZJP1|G0ZJP1_9FLAV Genome polyprotein (Fragment) OS=dengue virus type 1 OX=11053 PE=4 SV=1	dengue virus type 1
EEF2K	ATALQTFGTTT	T272	Genome polyprotein	NA	tr|A0A140ZTN8|A0A140ZTN8_9FLAV Genome polyprotein OS=dengue virus type 1 OX=11053 PE=4 SV=1;tr|A0A172LQB0|A0A172LQB0_9FLAV Genome polyprotein (Fragment) OS=dengue virus type 1 OX=11053 PE=4 SV=1	dengue virus type 1
EEF2K	ATEIQTSGSTT	T272	Genome polyprotein	NA	tr|A0A173H1S9|A0A173H1S9_9FLAV Genome polyprotein (Fragment) OS=dengue virus type 1 OX=11053 PE=4 SV=1;tr|A0A1B2CRL0|A0A1B2CRL0_9FLAV Genome polyprotein (Fragment) OS=dengue virus type 1 OX=11053 PE=4 SV=1	dengue virus type 1
EEF2K	ETEIQTSGTTT	T272	Genome polyprotein	NA	tr|A0A1B2CRM7|A0A1B2CRM7_9FLAV Genome polyprotein (Fragment) OS=dengue virus type 1 OX=11053 PE=4 SV=1;tr|A0A6M3VXB4|A0A6M3VXB4_9FLAV Genome polyprotein (Fragment) OS=dengue virus type 1 OX=11053 PE=4 SV=1	dengue virus type 1
EEF2K	ATEFQTSGTTT	T272	Genome polyprotein	NA	tr|A0A1X9PES5|A0A1X9PES5_9FLAV Genome polyprotein (Fragment) OS=dengue virus type 1 OX=11053 PE=4 SV=1;tr|A0A1X9PGI0|A0A1X9PGI0_9FLAV Genome polyprotein (Fragment) OS=dengue virus type 1 OX=11053 PE=4 SV=1;tr|A0A3S6I385|A0A3S6I385_9FLAV Genome polyprotein OS=dengue virus type 1 OX=11053 PE=4 SV=1	dengue virus type 1
EEF2K	ATEIQTYGTTT	T272	Genome polyprotein	NA	tr|A0A1X9W7X7|A0A1X9W7X7_9FLAV Genome polyprotein (Fragment) OS=dengue virus type 1 OX=11053 PE=4 SV=1;tr|A0A6B9PDH6|A0A6B9PDH6_9FLAV Genome polyprotein (Fragment) OS=dengue virus type 1 OX=11053 GN=POLY PE=4 SV=1	dengue virus type 1
EEF2K	ATEIQTSGATT	T272	Genome polyprotein	NA	tr|A0A1X9W7Y3|A0A1X9W7Y3_9FLAV Genome polyprotein (Fragment) OS=dengue virus type 1 OX=11053 PE=4 SV=1;tr|A0A223FSS3|A0A223FSS3_9FLAV Genome polyprotein (Fragment) OS=dengue virus type 1 OX=11053 PE=4 SV=1;tr|D3U0G4|D3U0G4_9FLAV Genome polyprotein (Fragment) OS=dengue virus type 1 OX=11053 GN=E PE=4 SV=1	dengue virus type 1
EEF2K	ASEIQTSGTTT	T272	Genome polyprotein	NA	tr|A0A2D0VLR8|A0A2D0VLR8_9FLAV Genome polyprotein (Fragment) OS=dengue virus type 1 OX=11053 PE=4 SV=1	dengue virus type 1
EEF2K	ATEIQTTGTTT	T272	Genome polyprotein	NA	tr|A0A346BSZ7|A0A346BSZ7_9FLAV Genome polyprotein (Fragment) OS=dengue virus type 1 OX=11053 PE=4 SV=1;tr|A0A3S6K3T7|A0A3S6K3T7_9FLAV Genome polyprotein (Fragment) OS=dengue virus type 1 OX=11053 PE=4 SV=1;tr|A0A7T5QUH2|A0A7T5QUH2_9FLAV Genome polyprotein (Fragment) OS=dengue virus type 1 OX=11053 GN=POLY PE=4 SV=1;tr|A0A7T5QUN6|A0A7T5QUN6_9FLAV Genome polyprotein (Fragment) OS=dengue virus type …	dengue virus type 1
EEF2K	GDRIQTSGTTT	T272	Genome polyprotein	NA	tr|A0A346D9E5|A0A346D9E5_9FLAV Genome polyprotein (Fragment) OS=dengue virus type 1 OX=11053 PE=4 SV=1	dengue virus type 1
EEF2K	ATEIQTSGTAT	T272	Genome polyprotein	NA	tr|A0A385AIK9|A0A385AIK9_9FLAV Genome polyprotein (Fragment) OS=dengue virus type 1 OX=11053 PE=4 SV=1	dengue virus type 1
EEF2K	ATEIQTSGTKT	T272	Genome polyprotein	NA	tr|A0A411MQX2|A0A411MQX2_9FLAV Genome polyprotein (Fragment) OS=dengue virus type 1 OX=11053 PE=4 SV=1	dengue virus type 1
EEF2K	ATEIQTYGKTA	T272	Genome polyprotein	NA	tr|A0A4Y5FE36|A0A4Y5FE36_9FLAV Genome polyprotein (Fragment) OS=dengue virus type 1 OX=11053 GN=POLY PE=4 SV=1	dengue virus type 1
EEF2K	ATEVQTSGTTT	T272	Genome polyprotein	NA	tr|A0A4Y5U285|A0A4Y5U285_9FLAV Genome polyprotein (Fragment) OS=dengue virus type 1 OX=11053 GN=POLY PE=4 SV=1;tr|F6N5W6|F6N5W6_9FLAV Genome polyprotein OS=dengue virus type 1 OX=11053 PE=4 SV=1	dengue virus type 1
EEF2K	GDRNQTSGTTT	T272	Genome polyprotein	NA	tr|A0A678V3C8|A0A678V3C8_9FLAV Genome polyprotein (Fragment) OS=dengue virus type 1 OX=11053 PE=4 SV=1	dengue virus type 1
EEF2K	ATEIQTSETTT	T272	Genome polyprotein	NA	tr|A0A678V3L1|A0A678V3L1_9FLAV Genome polyprotein (Fragment) OS=dengue virus type 1 OX=11053 PE=4 SV=1;tr|W0LLG3|W0LLG3_9FLAV Genome polyprotein (Fragment) OS=dengue virus type 1 OX=11053 PE=4 SV=1	dengue virus type 1
EEF2K	ATEIQTSGTTK	T272	Genome polyprotein	NA	tr|A0A166HLR0|A0A166HLR0_9FLAV Genome polyprotein OS=dengue virus type 1 OX=11053 PE=4 SV=1;tr|A0A286NMM1|A0A286NMM1_9FLAV Genome polyprotein OS=dengue virus type 1 OX=11053 PE=4 SV=1;tr|A0A481XTN7|A0A481XTN7_9FLAV Genome polyprotein OS=dengue virus type 1 OX=11053 GN=POLY PE=4 SV=1;tr|A0A678XAZ5|A0A678XAZ5_9FLAV Genome polyprotein (Fragment) OS=dengue virus type 1 OX=11053 GN=E PE=2 SV=1;tr|A4GV…	dengue virus type 1
EEF2K	ATEIQTFGTTT	T272	Genome polyprotein	NA	tr|A0A6B9PS17|A0A6B9PS17_9FLAV Genome polyprotein (Fragment) OS=dengue virus type 1 OX=11053 GN=POLY PE=4 SV=1;tr|A0A7D5E779|A0A7D5E779_9FLAV Genome polyprotein (Fragment) OS=dengue virus type 1 OX=11053 GN=POLY PE=4 SV=1;tr|A0A7D5I341|A0A7D5I341_9FLAV Genome polyprotein (Fragment) OS=dengue virus type 1 OX=11053 GN=POLY PE=4 SV=1;tr|Q2XS27|Q2XS27_9FLAV Genome polyprotein (Fragment) OS=dengue vir…	dengue virus type 1
EEF2K	GTEIQTFGTTT	T272	Genome polyprotein	NA	tr|A0A7D5I3B5|A0A7D5I3B5_9FLAV Genome polyprotein (Fragment) OS=dengue virus type 1 OX=11053 GN=POLY PE=4 SV=1	dengue virus type 1
EEF2K	ATKIQTSGTTT	T272	Polyprotein	NA	tr|A0A7U3TBZ2|A0A7U3TBZ2_9FLAV Polyprotein (Fragment) OS=dengue virus type 1 OX=11053 GN=POLY PE=4 SV=1	dengue virus type 1
EEF2K	XTEIQTSGTTT	T272	Genome polyprotein	NA	tr|H9BRG8|H9BRG8_9FLAV Genome polyprotein (Fragment) OS=dengue virus type 1 OX=11053 PE=2 SV=1	dengue virus type 1
EEF2K,MAPK9	ATEIQTPGTTT	T272	Genome polyprotein	NA	tr|A0A097P743|A0A097P743_9FLAV Envelope protein (Fragment) OS=dengue virus type 1 OX=11053 PE=4 SV=1;tr|Q2XRK1|Q2XRK1_9FLAV Genome polyprotein (Fragment) OS=dengue virus type 1 OX=11053 PE=4 SV=1	dengue virus type 1
EEF2K	ATEIQTAGTTT	T272	Genome polyprotein	NA	tr|Q2XRU2|Q2XRU2_9FLAV Genome polyprotein (Fragment) OS=dengue virus type 1 OX=11053 PE=4 SV=1	dengue virus type 1
EEF2K	ATGIQTSGTTT	T272	Genome polyprotein	NA	tr|Q2XS01|Q2XS01_9FLAV Genome polyprotein (Fragment) OS=dengue virus type 1 OX=11053 PE=4 SV=1;tr|Q2XS05|Q2XS05_9FLAV Genome polyprotein (Fragment) OS=dengue virus type 1 OX=11053 PE=4 SV=1;tr|Q2XS08|Q2XS08_9FLAV Genome polyprotein (Fragment) OS=dengue virus type 1 OX=11053 PE=4 SV=1;tr|Q2XS09|Q2XS09_9FLAV Genome polyprotein (Fragment) OS=dengue virus type 1 OX=11053 PE=4 SV=1;tr|Q2XS10|Q2XS10_9F…	dengue virus type 1
EEF2K	ATEIQTSGITT	T272	Genome polyprotein	NA	tr|Q8BE49|Q8BE49_9FLAV Genome polyprotein (Fragment) OS=dengue virus type 1 OX=11053 GN=E PE=4 SV=1	dengue virus type 1
EEF2K	ATEIQTSGRTT	T272	Envelope protein	NA	tr|A0A141QRT4|A0A141QRT4_9FLAV Envelope protein (Fragment) OS=dengue virus type 1 OX=11053 PE=4 SV=1	dengue virus type 1
EEF2K	ATEIQTSGPKT	T272	Polyprotein	NA	tr|A0A7T5QZB6|A0A7T5QZB6_9FLAV Polyprotein (Fragment) OS=dengue virus type 1 OX=11053 GN=POLY PE=4 SV=1	dengue virus type 1
EEF2K	ATEIQTSGRPT	T272	Polyprotein	NA	tr|A0A7T5QZC6|A0A7T5QZC6_9FLAV Polyprotein (Fragment) OS=dengue virus type 1 OX=11053 GN=POLY PE=4 SV=1;tr|A0A7T5UF03|A0A7T5UF03_9FLAV Polyprotein (Fragment) OS=dengue virus type 1 OX=11053 GN=POLY PE=4 SV=1	dengue virus type 1
EEF2K	ATENQTSGTTT	T272	Polyprotein	NA	tr|A0A7T5QZE9|A0A7T5QZE9_9FLAV Polyprotein (Fragment) OS=dengue virus type 1 OX=11053 GN=POLY PE=4 SV=1	dengue virus type 1
EEF2K	ATEIQTSGTPT	T272	Polyprotein	NA	tr|A0A7T5QZG1|A0A7T5QZG1_9FLAV Polyprotein (Fragment) OS=dengue virus type 1 OX=11053 GN=POLY PE=4 SV=1;tr|A0A7T5UGL3|A0A7T5UGL3_9FLAV Polyprotein (Fragment) OS=dengue virus type 1 OX=11053 GN=POLY PE=4 SV=1;tr|B1N6C6|B1N6C6_9FLAV Genome polyprotein OS=dengue virus type 1 OX=11053 PE=4 SV=1	dengue virus type 1
EEF2K	STEIQTSGTTT	T272	Polyprotein	NA	tr|A0A7T5QZI0|A0A7T5QZI0_9FLAV Polyprotein (Fragment) OS=dengue virus type 1 OX=11053 GN=POLY PE=4 SV=1	dengue virus type 1
EEF2K	ATEIQTSGTTN	T272	Polyprotein	NA	tr|A0A7T5UF08|A0A7T5UF08_9FLAV Polyprotein (Fragment) OS=dengue virus type 1 OX=11053 GN=POLY PE=4 SV=1;tr|A0A7T5UGM2|A0A7T5UGM2_9FLAV Polyprotein (Fragment) OS=dengue virus type 1 OX=11053 GN=POLY PE=4 SV=1	dengue virus type 1
EEF2K	ATYIQSSGTRK	S272	Polyprotein	NA	tr|A0A7T5UFW1|A0A7T5UFW1_9FLAV Polyprotein (Fragment) OS=dengue virus type 1 OX=11053 GN=POLY PE=4 SV=1	dengue virus type 1
EEF2K	AKEIQTSGTTT	T272	Genome polyprotein	NA	tr|A0A8E3YCV1|A0A8E3YCV1_9FLAV Polyprotein (Fragment) OS=dengue virus type 1 OX=11053 GN=POLY PE=4 SV=1	dengue virus type 1
HASPIN	TSGTTTILAGH	T272	Genome polyprotein	NA	tr|A0A0G3IBS7|A0A0G3IBS7_9FLAV Genome polyprotein (Fragment) OS=dengue virus type 1 OX=11053 PE=4 SV=1;tr|A0A0S1NI04|A0A0S1NI04_9FLAV Genome polyprotein (Fragment) OS=dengue virus type 1 OX=11053 PE=4 SV=1;tr|A0A1B2CRK2|A0A1B2CRK2_9FLAV Genome polyprotein (Fragment) OS=dengue virus type 1 OX=11053 PE=4 SV=1;tr|A0A1P8DAF0|A0A1P8DAF0_9FLAV Genome polyprotein (Fragment) OS=dengue virus type 1 OX=110…	dengue virus type 1
EEF2K,MAPK9	NPYMPSVIETL	S2681	Genome polyprotein	NA	tr|A0A0B4L2V5|A0A0B4L2V5_9FLAV Genome polyprotein OS=dengue virus type 1 OX=11053 PE=4 SV=1;tr|A0A0B4L2X9|A0A0B4L2X9_9FLAV Genome polyprotein OS=dengue virus type 1 OX=11053 PE=4 SV=1;tr|A0A0B4L376|A0A0B4L376_9FLAV Genome polyprotein OS=dengue virus type 1 OX=11053 PE=4 SV=1;tr|A0A384ZKA2|A0A384ZKA2_9FLAV Genome polyprotein OS=dengue virus type 1 OX=11053 PE=4 SV=1;tr|A0A3G1KII2|A0A3G1KII2_9FLAV …	dengue virus type 1
EEF2K,MAPK9	NPYMPSEVETL	S2681	Genome polyprotein	NA	tr|A0A1S6GL02|A0A1S6GL02_9FLAV Genome polyprotein OS=dengue virus type 1 OX=11053 PE=4 SV=1	dengue virus type 1
EEF2K,MAPK9	NPYMPSVVETV	S2681	Genome polyprotein	NA	tr|A0A6B9QQ53|A0A6B9QQ53_9FLAV Genome polyprotein OS=dengue virus type 1 OX=11053 GN=POLY PE=4 SV=1	dengue virus type 1
EEF2K,MAPK9	NPYMPSVVEIL	S2681	Genome polyprotein	NA	tr|C1KKI7|C1KKI7_9FLAV Genome polyprotein OS=dengue virus type 1 OX=11053 PE=4 SV=1	dengue virus type 1
EEF2K,MAPK9	NPYMPTVVETL	T2681	Genome polyprotein	NA	tr|D1MCX3|D1MCX3_9FLAV Genome polyprotein OS=dengue virus type 1 OX=11053 PE=4 SV=1	dengue virus type 1
EEF2K,MAPK9	NPYMPSVVKTL	S2681	Genome polyprotein	NA	tr|W5ZQR9|W5ZQR9_9FLAV Genome polyprotein (Fragment) OS=dengue virus type 1 OX=11053 PE=2 SV=1	dengue virus type 1
EEF2K	ATEIQTSGTTP	T275	Genome polyprotein	NA	tr|A0A6B9PDD4|A0A6B9PDD4_9FLAV Genome polyprotein (Fragment) OS=dengue virus type 1 OX=11053 GN=POLY PE=4 SV=1	dengue virus type 1
EEF2K	TTEIQTSGTTT	T275	Genome polyprotein	NA	tr|A0A6B9PQC9|A0A6B9PQC9_9FLAV Genome polyprotein (Fragment) OS=dengue virus type 1 OX=11053 GN=POLY PE=4 SV=1	dengue virus type 1
EEF2K	PTEIQTSGTTT	T275	Genome polyprotein	NA	tr|A0A6B9PVM8|A0A6B9PVM8_9FLAV Genome polyprotein (Fragment) OS=dengue virus type 1 OX=11053 GN=POLY PE=4 SV=1	dengue virus type 1
HASPIN	TSGGTSIFAGH	S275	Genome polyprotein	NA	tr|A0A7D6VMB4|A0A7D6VMB4_9FLAV Genome polyprotein (Fragment) OS=dengue virus type 1 OX=11053 GN=POLY PE=4 SV=1	dengue virus type 1
HASPIN	NSGGTSIFAGH	S275	Genome polyprotein	NA	tr|A0A7D6VL74|A0A7D6VL74_9FLAV Genome polyprotein (Fragment) OS=dengue virus type 1 OX=11053 GN=POLY PE=4 SV=1;tr|A0A7D6VX80|A0A7D6VX80_9FLAV Genome polyprotein (Fragment) OS=dengue virus type 1 OX=11053 GN=POLY PE=4 SV=1;tr|A0A7D6ZM77|A0A7D6ZM77_9FLAV Genome polyprotein (Fragment) OS=dengue virus type 1 OX=11053 GN=POLY PE=4 SV=1;tr|A0A7D6ZUN9|A0A7D6ZUN9_9FLAV Genome polyprotein (Fragment) OS=de…	dengue virus type 1
EEF2K,MAPK9	VDWIPTSRTTW	T2708	Genome polyprotein	NA	tr|A0A1R7T1G7|A0A1R7T1G7_9FLAV Genome polyprotein OS=dengue virus type 1 OX=11053 PE=4 SV=1;tr|A0A1R7T1H8|A0A1R7T1H8_9FLAV Genome polyprotein OS=dengue virus type 1 OX=11053 PE=4 SV=1;tr|A0A1Y0EWW9|A0A1Y0EWW9_9FLAV Genome polyprotein OS=dengue virus type 1 OX=11053 PE=4 SV=1;tr|A0A2L0RIG1|A0A2L0RIG1_9FLAV Genome polyprotein OS=dengue virus type 1 OX=11053 PE=4 SV=1;tr|A0A2L0RIK1|A0A2L0RIK1_9FLAV …	dengue virus type 1
EEF2K,MAPK9	LLMLVTPLMAM	T276	Genome polyprotein	NA	tr|A0A7G5M4K8|A0A7G5M4K8_9FLAV Genome polyprotein (Fragment) OS=dengue virus type 1 OX=11053 GN=POLY PE=4 SV=1	dengue virus type 1
EEF2K,MAPK9	LLMLVTPSMTM	T276	Genome polyprotein	NA	tr|A9YRN5|A9YRN5_9FLAV Genome polyprotein OS=dengue virus type 1 OX=11053 PE=4 SV=1	dengue virus type 1
EEF2K,MAPK9	LLILVTPSMAM	T276	Genome polyprotein	NA	tr|B1PNR8|B1PNR8_9FLAV Genome polyprotein OS=dengue virus type 1 OX=11053 PE=4 SV=1	dengue virus type 1
EEF2K,MAPK9	LLVLVTPSMAM	T276	Genome polyprotein	NA	tr|B2ZP26|B2ZP26_9FLAV Genome polyprotein OS=dengue virus type 1 OX=11053 PE=4 SV=1	dengue virus type 1
EEF2K,MAPK9	LLLLVTPSMAM	T276	Genome polyprotein	NA	tr|F8J1V0|F8J1V0_9FLAV Genome polyprotein OS=dengue virus type 1 OX=11053 PE=4 SV=1	dengue virus type 1
EEF2K,MAPK9	LLMLVTPSLAM	T276	Genome polyprotein	NA	tr|S6BAH9|S6BAH9_9FLAV Genome polyprotein OS=dengue virus type 1 OX=11053 PE=4 SV=1;tr|X2JC32|X2JC32_9FLAV Genome polyprotein (Fragment) OS=dengue virus type 1 OX=11053 PE=4 SV=1	dengue virus type 1
EEF2K,MAPK9	LMYRTTPIEAS	T276	Genome polyprotein	NA	tr|A0A7T5UG95|A0A7T5UG95_9FLAV Genome polyprotein (Fragment) OS=dengue virus type 1 OX=11053 GN=POLY PE=4 SV=1	dengue virus type 1
HASPIN	TSGMTTIFAGH	T277	Genome polyprotein	NA	tr|A0A068AXH4|A0A068AXH4_9FLAV Envelope protein (Fragment) OS=dengue virus type 1 OX=11053 PE=4 SV=2;tr|A0A0D5CW66|A0A0D5CW66_9FLAV Genome polyprotein (Fragment) OS=dengue virus type 1 OX=11053 PE=4 SV=1;tr|B9V3E1|B9V3E1_9FLAV Genome polyprotein OS=dengue virus type 1 OX=11053 PE=4 SV=1;tr|C3VNK4|C3VNK4_9FLAV Genome polyprotein OS=dengue virus type 1 OX=11053 PE=4 SV=1	dengue virus type 1
HASPIN	TSRTTTIFAGH	T277	Genome polyprotein	NA	tr|A0A0N9HET1|A0A0N9HET1_9FLAV Genome polyprotein (Fragment) OS=dengue virus type 1 OX=11053 PE=4 SV=1;tr|A0A385AIW1|A0A385AIW1_9FLAV Genome polyprotein (Fragment) OS=dengue virus type 1 OX=11053 PE=4 SV=1;tr|G0ZJP1|G0ZJP1_9FLAV Genome polyprotein (Fragment) OS=dengue virus type 1 OX=11053 PE=4 SV=1	dengue virus type 1
HASPIN	TSGTTTIFKGH	T277	Genome polyprotein	NA	tr|A0A0N9HJR4|A0A0N9HJR4_9FLAV Genome polyprotein (Fragment) OS=dengue virus type 1 OX=11053 PE=4 SV=1	dengue virus type 1
HASPIN	TFGTTTIFAGH	T277	Genome polyprotein	NA	tr|A0A140ZTN8|A0A140ZTN8_9FLAV Genome polyprotein OS=dengue virus type 1 OX=11053 PE=4 SV=1;tr|A0A172LQB0|A0A172LQB0_9FLAV Genome polyprotein (Fragment) OS=dengue virus type 1 OX=11053 PE=4 SV=1;tr|A0A6B9PS17|A0A6B9PS17_9FLAV Genome polyprotein (Fragment) OS=dengue virus type 1 OX=11053 GN=POLY PE=4 SV=1;tr|A0A7D5E779|A0A7D5E779_9FLAV Genome polyprotein (Fragment) OS=dengue virus type 1 OX=11053 …	dengue virus type 1
HASPIN	TSGSTTIFAGH	T277	Genome polyprotein	NA	tr|A0A173H1S9|A0A173H1S9_9FLAV Genome polyprotein (Fragment) OS=dengue virus type 1 OX=11053 PE=4 SV=1;tr|A0A1B2CRL0|A0A1B2CRL0_9FLAV Genome polyprotein (Fragment) OS=dengue virus type 1 OX=11053 PE=4 SV=1	dengue virus type 1
HASPIN	TSGTTTIFSGH	T277	Genome polyprotein	NA	tr|A0A173H1W9|A0A173H1W9_9FLAV Genome polyprotein (Fragment) OS=dengue virus type 1 OX=11053 PE=4 SV=1;tr|A0A223FUB7|A0A223FUB7_9FLAV Genome polyprotein (Fragment) OS=dengue virus type 1 OX=11053 PE=4 SV=1;tr|A0A2D0VLY4|A0A2D0VLY4_9FLAV Genome polyprotein (Fragment) OS=dengue virus type 1 OX=11053 PE=4 SV=1;tr|A0A346BSP4|A0A346BSP4_9FLAV Genome polyprotein (Fragment) OS=dengue virus type 1 OX=110…	dengue virus type 1
HASPIN	TYGTTTIFAGH	T277	Genome polyprotein	NA	tr|A0A1X9W7X7|A0A1X9W7X7_9FLAV Genome polyprotein (Fragment) OS=dengue virus type 1 OX=11053 PE=4 SV=1;tr|A0A6B9PDH6|A0A6B9PDH6_9FLAV Genome polyprotein (Fragment) OS=dengue virus type 1 OX=11053 GN=POLY PE=4 SV=1	dengue virus type 1
HASPIN	TSGATTIFAGH	T277	Genome polyprotein	NA	tr|A0A1X9W7Y3|A0A1X9W7Y3_9FLAV Genome polyprotein (Fragment) OS=dengue virus type 1 OX=11053 PE=4 SV=1;tr|A0A223FSS3|A0A223FSS3_9FLAV Genome polyprotein (Fragment) OS=dengue virus type 1 OX=11053 PE=4 SV=1;tr|D3U0G4|D3U0G4_9FLAV Genome polyprotein (Fragment) OS=dengue virus type 1 OX=11053 GN=E PE=4 SV=1	dengue virus type 1
HASPIN	MSGTATIFAGH	T277	Genome polyprotein	NA	tr|A0A2P1M8W6|A0A2P1M8W6_9FLAV Genome polyprotein (Fragment) OS=dengue virus type 1 OX=11053 PE=4 SV=1;tr|A0A2P1M8W7|A0A2P1M8W7_9FLAV Genome polyprotein (Fragment) OS=dengue virus type 1 OX=11053 PE=4 SV=1	dengue virus type 1
HASPIN	TSGTTTIFARH	T277	Genome polyprotein	NA	tr|A0A345UEP4|A0A345UEP4_9FLAV Genome polyprotein (Fragment) OS=dengue virus type 1 OX=11053 PE=4 SV=1;tr|A0A7U3TC14|A0A7U3TC14_9FLAV Genome polyprotein (Fragment) OS=dengue virus type 1 OX=11053 GN=POLY PE=4 SV=1	dengue virus type 1
HASPIN	TSGTTTISAGH	T277	Genome polyprotein	NA	tr|A0A345UER8|A0A345UER8_9FLAV Genome polyprotein (Fragment) OS=dengue virus type 1 OX=11053 PE=4 SV=1;tr|A0A345UEU2|A0A345UEU2_9FLAV Genome polyprotein OS=dengue virus type 1 OX=11053 PE=4 SV=1;tr|A0A6B9PF37|A0A6B9PF37_9FLAV Genome polyprotein (Fragment) OS=dengue virus type 1 OX=11053 GN=POLY PE=4 SV=1;tr|A0A6B9PQ56|A0A6B9PQ56_9FLAV Genome polyprotein (Fragment) OS=dengue virus type 1 OX=11053 …	dengue virus type 1
HASPIN	TSGTTTIYAGH	T277	Genome polyprotein	NA	tr|A0A223FT84|A0A223FT84_9FLAV Genome polyprotein (Fragment) OS=dengue virus type 1 OX=11053 PE=4 SV=1;tr|A0A345UES1|A0A345UES1_9FLAV Genome polyprotein (Fragment) OS=dengue virus type 1 OX=11053 PE=4 SV=1;tr|A0A7T5QZP4|A0A7T5QZP4_9FLAV Genome polyprotein (Fragment) OS=dengue virus type 1 OX=11053 GN=POLY PE=4 SV=1	dengue virus type 1
HASPIN	TTGTTTIFAGH	T277	Genome polyprotein	NA	tr|A0A346BSZ7|A0A346BSZ7_9FLAV Genome polyprotein (Fragment) OS=dengue virus type 1 OX=11053 PE=4 SV=1;tr|A0A3S6K3T7|A0A3S6K3T7_9FLAV Genome polyprotein (Fragment) OS=dengue virus type 1 OX=11053 PE=4 SV=1;tr|A0A7T5QUH2|A0A7T5QUH2_9FLAV Genome polyprotein (Fragment) OS=dengue virus type 1 OX=11053 GN=POLY PE=4 SV=1;tr|A0A7T5QUN6|A0A7T5QUN6_9FLAV Genome polyprotein (Fragment) OS=dengue virus type …	dengue virus type 1
HASPIN	ASGTTTIFAGH	T277	Genome polyprotein	NA	tr|A0A2L0RIB8|A0A2L0RIB8_9FLAV Genome polyprotein OS=dengue virus type 1 OX=11053 PE=4 SV=1;tr|A0A2L0RIC6|A0A2L0RIC6_9FLAV Genome polyprotein OS=dengue virus type 1 OX=11053 PE=4 SV=1;tr|A0A2L0RID2|A0A2L0RID2_9FLAV Genome polyprotein OS=dengue virus type 1 OX=11053 PE=4 SV=1;tr|A0A2L0RIE7|A0A2L0RIE7_9FLAV Genome polyprotein OS=dengue virus type 1 OX=11053 PE=4 SV=1;tr|A0A2L0RIE9|A0A2L0RIE9_9FLAV …	dengue virus type 1
HASPIN	ISGATTIFAGH	T277	Genome polyprotein	NA	tr|A0A346BTC8|A0A346BTC8_9FLAV Genome polyprotein (Fragment) OS=dengue virus type 1 OX=11053 PE=4 SV=1	dengue virus type 1
HASPIN	TSGTATIFAGH	T277	Genome polyprotein	NA	tr|A0A385AIK9|A0A385AIK9_9FLAV Genome polyprotein (Fragment) OS=dengue virus type 1 OX=11053 PE=4 SV=1	dengue virus type 1
HASPIN	TSGTKTIFAGH	T277	Genome polyprotein	NA	tr|A0A411MQX2|A0A411MQX2_9FLAV Genome polyprotein (Fragment) OS=dengue virus type 1 OX=11053 PE=4 SV=1	dengue virus type 1
HASPIN	LSGTTTIFAGH	T277	Genome polyprotein	NA	tr|A0A646QYT4|A0A646QYT4_9FLAV Genome polyprotein (Fragment) OS=dengue virus type 1 OX=11053 GN=POLY PE=4 SV=1	dengue virus type 1
HASPIN	TSETTTIFAGH	T277	Genome polyprotein	NA	tr|A0A678V3L1|A0A678V3L1_9FLAV Genome polyprotein (Fragment) OS=dengue virus type 1 OX=11053 PE=4 SV=1;tr|W0LLG3|W0LLG3_9FLAV Genome polyprotein (Fragment) OS=dengue virus type 1 OX=11053 PE=4 SV=1	dengue virus type 1
HASPIN	MYRETTIYAGH	T277	Genome polyprotein	NA	tr|A0A7T5QZF3|A0A7T5QZF3_9FLAV Genome polyprotein (Fragment) OS=dengue virus type 1 OX=11053 GN=POLY PE=4 SV=1;tr|A0A7T5QZK7|A0A7T5QZK7_9FLAV Genome polyprotein (Fragment) OS=dengue virus type 1 OX=11053 GN=POLY PE=4 SV=1	dengue virus type 1
HASPIN	MSGKMTIFAGH	T277	Genome polyprotein	NA	tr|A0A7T5QZI7|A0A7T5QZI7_9FLAV Genome polyprotein (Fragment) OS=dengue virus type 1 OX=11053 GN=POLY PE=4 SV=1;tr|A0A7T5QZJ1|A0A7T5QZJ1_9FLAV Genome polyprotein (Fragment) OS=dengue virus type 1 OX=11053 GN=POLY PE=4 SV=1;tr|A0A7T5QZJ2|A0A7T5QZJ2_9FLAV Genome polyprotein (Fragment) OS=dengue virus type 1 OX=11053 GN=POLY PE=4 SV=1;tr|A0A7T5QZN1|A0A7T5QZN1_9FLAV Genome polyprotein (Fragment) OS=de…	dengue virus type 1
HASPIN	MSGTMTIYAGH	T277	Genome polyprotein	NA	tr|A0A7T5QZK6|A0A7T5QZK6_9FLAV Genome polyprotein (Fragment) OS=dengue virus type 1 OX=11053 GN=POLY PE=4 SV=1;tr|A0A7T5QZK9|A0A7T5QZK9_9FLAV Genome polyprotein (Fragment) OS=dengue virus type 1 OX=11053 GN=POLY PE=4 SV=1;tr|A0A7T5QZM7|A0A7T5QZM7_9FLAV Genome polyprotein (Fragment) OS=dengue virus type 1 OX=11053 GN=POLY PE=4 SV=1;tr|A0A7T5QZP1|A0A7T5QZP1_9FLAV Genome polyprotein (Fragment) OS=de…	dengue virus type 1
HASPIN	MSRTMTIFSGH	T277	Genome polyprotein	NA	tr|A0A7T5QZL1|A0A7T5QZL1_9FLAV Genome polyprotein (Fragment) OS=dengue virus type 1 OX=11053 GN=POLY PE=4 SV=1	dengue virus type 1
HASPIN	MSRTMTIFAGH	T277	Genome polyprotein	NA	tr|A0A7T5UF32|A0A7T5UF32_9FLAV Genome polyprotein (Fragment) OS=dengue virus type 1 OX=11053 GN=POLY PE=4 SV=1	dengue virus type 1
HASPIN	TAGTTTIFAGH	T277	Genome polyprotein	NA	tr|Q2XRU2|Q2XRU2_9FLAV Genome polyprotein (Fragment) OS=dengue virus type 1 OX=11053 PE=4 SV=1	dengue virus type 1
HASPIN	TSGTTTIFAGP	T277	Genome polyprotein	NA	tr|Q6TF60|Q6TF60_9FLAV Genome polyprotein (Fragment) OS=dengue virus type 1 OX=11053 PE=4 SV=1	dengue virus type 1
HASPIN	TFGTTTIFSGH	T277	Genome polyprotein	NA	tr|Q7TGE1|Q7TGE1_9FLAV Genome polyprotein (Fragment) OS=dengue virus type 1 OX=11053 GN=E PE=4 SV=1	dengue virus type 1
HASPIN	TSGITTIFAGH	T277	Genome polyprotein	NA	tr|Q8BE49|Q8BE49_9FLAV Genome polyprotein (Fragment) OS=dengue virus type 1 OX=11053 GN=E PE=4 SV=1	dengue virus type 1
HASPIN	TSGRTTIFAGH	T277	Envelope protein	NA	tr|A0A141QRT4|A0A141QRT4_9FLAV Envelope protein (Fragment) OS=dengue virus type 1 OX=11053 PE=4 SV=1	dengue virus type 1
CDK9,EEF2K,MAPK9	THRKPTYERDV	T2729	Genome polyprotein	NA	tr|A0A0K0K9S8|A0A0K0K9S8_9FLAV Genome polyprotein OS=dengue virus type 1 OX=11053 PE=4 SV=1;tr|A0A0R5I7M8|A0A0R5I7M8_9FLAV Genome polyprotein OS=dengue virus type 1 OX=11053 PE=4 SV=1;tr|A0A1R7T1G9|A0A1R7T1G9_9FLAV Genome polyprotein OS=dengue virus type 1 OX=11053 PE=4 SV=1;tr|A0A384ZK65|A0A384ZK65_9FLAV Genome polyprotein OS=dengue virus type 1 OX=11053 PE=4 SV=1;tr|A0A384ZK81|A0A384ZK81_9FLAV …	dengue virus type 1
EEF2K,MAPK9	TMAHRTPTYER	T2731	Genome polyprotein	NA	tr|A0A8A3WRG7|A0A8A3WRG7_9FLAV Genome polyprotein (Fragment) OS=dengue virus type 1 OX=11053 PE=4 SV=1	dengue virus type 1
CDK9,EEF2K,MAPK9	AHRTPTYERDV	T2733	Genome polyprotein	NA	tr|A0A8A3WRG7|A0A8A3WRG7_9FLAV Genome polyprotein (Fragment) OS=dengue virus type 1 OX=11053 PE=4 SV=1	dengue virus type 1
HASPIN	LLNRFTIAHRK	T2736	Genome polyprotein	NA	tr|A0A678XAK9|A0A678XAK9_9FLAV Genome polyprotein OS=dengue virus type 1 OX=11053 GN=POLY PE=4 SV=1;tr|A0A7D0Q8H4|A0A7D0Q8H4_9FLAV Genome polyprotein (Fragment) OS=dengue virus type 1 OX=11053 GN=POLY PE=4 SV=1	dengue virus type 1
EEF2K,MAPK9	MLVXPSMXXXC	S278	Genome polyprotein	NA	tr|A0A6H0B6Y0|A0A6H0B6Y0_9FLAV Genome polyprotein OS=dengue virus type 1 OX=11053 GN=POLY PE=4 SV=1	dengue virus type 1
EEF2K,MAPK9	MLVTPSMTMRC	S278	Genome polyprotein	NA	tr|A9YRN5|A9YRN5_9FLAV Genome polyprotein OS=dengue virus type 1 OX=11053 PE=4 SV=1	dengue virus type 1
EEF2K,MAPK9	ILVTPSMAMRC	S278	Genome polyprotein	NA	tr|B1PNR8|B1PNR8_9FLAV Genome polyprotein OS=dengue virus type 1 OX=11053 PE=4 SV=1	dengue virus type 1
EEF2K,MAPK9	VLVTPSMAMRC	S278	Genome polyprotein	NA	tr|B2ZP26|B2ZP26_9FLAV Genome polyprotein OS=dengue virus type 1 OX=11053 PE=4 SV=1	dengue virus type 1
EEF2K,MAPK9	LLVTPSMAMRC	S278	Genome polyprotein	NA	tr|F8J1V0|F8J1V0_9FLAV Genome polyprotein OS=dengue virus type 1 OX=11053 PE=4 SV=1	dengue virus type 1
EEF2K,MAPK9	MLVTPSLAMRC	S278	Genome polyprotein	NA	tr|S6BAH9|S6BAH9_9FLAV Genome polyprotein OS=dengue virus type 1 OX=11053 PE=4 SV=1;tr|X2JC32|X2JC32_9FLAV Genome polyprotein (Fragment) OS=dengue virus type 1 OX=11053 PE=4 SV=1	dengue virus type 1
HASPIN	HGSCVTIMAKD	T32	Genome polyprotein	NA	tr|B8QEC7|B8QEC7_9FLAV Genome polyprotein (Fragment) OS=dengue virus type 1 OX=11053 GN=E PE=4 SV=1;tr|F8J1U9|F8J1U9_9FLAV Genome polyprotein OS=dengue virus type 1 OX=11053 PE=4 SV=1;tr|H9U1E2|H9U1E2_9FLAV Genome polyprotein (Fragment) OS=dengue virus type 1 OX=11053 PE=4 SV=1;tr|H9U1E3|H9U1E3_9FLAV Genome polyprotein (Fragment) OS=dengue virus type 1 OX=11053 PE=4 SV=1;tr|Q330L4|Q330L4_9FLAV Ge…	dengue virus type 1
EEF2K,MAPK9	THRKPTYEKDV	T2743	Genome polyprotein	NA	tr|A0A140JW80|A0A140JW80_9FLAV Genome polyprotein OS=dengue virus type 1 OX=11053 PE=4 SV=1	dengue virus type 1
CDK9,EEF2K,MAPK9	VHRKPTYERDV	T2743	Genome polyprotein	NA	tr|A0A7L4WPF3|A0A7L4WPF3_9FLAV Genome polyprotein OS=dengue virus type 1 OX=11053 GN=POLY PE=4 SV=1;tr|A0A7L4WPG0|A0A7L4WPG0_9FLAV Genome polyprotein OS=dengue virus type 1 OX=11053 GN=POLY PE=4 SV=1;tr|A0A7L4WPG3|A0A7L4WPG3_9FLAV Genome polyprotein OS=dengue virus type 1 OX=11053 GN=POLY PE=4 SV=1;tr|A0A7L4WPV1|A0A7L4WPV1_9FLAV Genome polyprotein OS=dengue virus type 1 OX=11053 GN=POLY PE=4 SV=1…	dengue virus type 1
CDK9,EEF2K,MAPK9	THRRPTYERDV	T2743	Genome polyprotein	NA	tr|A0A7S5ZWS7|A0A7S5ZWS7_9FLAV Genome polyprotein OS=dengue virus type 1 OX=11053 GN=POLY PE=4 SV=1	dengue virus type 1
CDK9,EEF2K,MAPK9	AHRKPTFERDV	T2743	Genome polyprotein	NA	tr|D0EPH7|D0EPH7_9FLAV Genome polyprotein OS=dengue virus type 1 OX=11053 PE=4 SV=1;tr|D0EPI0|D0EPI0_9FLAV Genome polyprotein OS=dengue virus type 1 OX=11053 PE=4 SV=1;tr|D0EPI2|D0EPI2_9FLAV Genome polyprotein OS=dengue virus type 1 OX=11053 PE=4 SV=1;tr|D0EPI8|D0EPI8_9FLAV Genome polyprotein OS=dengue virus type 1 OX=11053 PE=4 SV=1;tr|D0EPJ6|D0EPJ6_9FLAV Genome polyprotein OS=dengue virus type …	dengue virus type 1
EEF2K,MAPK9	AHRKPTYETHV	T2743	Genome polyprotein	NA	tr|Q91ND2|Q91ND2_9FLAV Genome polyprotein OS=dengue virus type 1 OX=11053 PE=4 SV=1	dengue virus type 1
CDK9,EEF2K,MAPK9,MAST2	AHRKPTYDRDV	T2743	Genome polyprotein	NA	tr|U3LXC3|U3LXC3_9FLAV Genome polyprotein OS=dengue virus type 1 OX=11053 PE=4 SV=1	dengue virus type 1
CDK9,EEF2K,MAPK9,STK33	AHMKPTYERDV	T2743	Genome polyprotein	NA	tr|W0LHA8|W0LHA8_9FLAV Genome polyprotein OS=dengue virus type 1 OX=11053 PE=4 SV=1	dengue virus type 1
EEF2K,MAPK9	QTSGTTPIFAG	T279	Genome polyprotein	NA	tr|A0A6B9PDD4|A0A6B9PDD4_9FLAV Genome polyprotein (Fragment) OS=dengue virus type 1 OX=11053 GN=POLY PE=4 SV=1	dengue virus type 1
MAST2	RDVDLSAGTRH	S2751	Genome polyprotein	NA	tr|A0A3S6I369|A0A3S6I369_9FLAV Genome polyprotein OS=dengue virus type 1 OX=11053 PE=4 SV=1	dengue virus type 1
HASPIN	GQRIESIKHEH	S2775	Genome polyprotein	NA	tr|C0LA02|C0LA02_9FLAV Genome polyprotein OS=dengue virus type 1 OX=11053 PE=4 SV=1	dengue virus type 1
EEF2K,MAPK9,WEE1	YEVRPSGSASS	S2793	Genome polyprotein	NA	tr|A0A3G2YW65|A0A3G2YW65_9FLAV Genome polyprotein OS=dengue virus type 1 OX=11053 PE=4 SV=1;tr|A0A3G2YW67|A0A3G2YW67_9FLAV Genome polyprotein OS=dengue virus type 1 OX=11053 PE=4 SV=1;tr|A0A7G5M4I4|A0A7G5M4I4_9FLAV Genome polyprotein (Fragment) OS=dengue virus type 1 OX=11053 GN=POLY PE=4 SV=1;tr|A0A7G5M4I5|A0A7G5M4I5_9FLAV Genome polyprotein (Fragment) OS=dengue virus type 1 OX=11053 GN=POLY PE=…	dengue virus type 1
EEF2K,MAPK9	YEVKPSXXXXX	S2796	Genome polyprotein	NA	tr|A0A8A3WRG7|A0A8A3WRG7_9FLAV Genome polyprotein (Fragment) OS=dengue virus type 1 OX=11053 PE=4 SV=1	dengue virus type 1
EEF2K,MAPK9	YEVKPSGTASS	S2806	Genome polyprotein	NA	tr|A0A0K0PVE3|A0A0K0PVE3_9FLAV Genome polyprotein OS=dengue virus type 1 OX=11053 PE=4 SV=1;tr|A0A481XU57|A0A481XU57_9FLAV Genome polyprotein OS=dengue virus type 1 OX=11053 GN=POLY PE=4 SV=1;tr|A0A7G3QKC9|A0A7G3QKC9_9FLAV Genome polyprotein OS=dengue virus type 1 OX=11053 GN=POLY PE=4 SV=1;tr|A0A7G3QPB2|A0A7G3QPB2_9FLAV Genome polyprotein OS=dengue virus type 1 OX=11053 GN=POLY PE=4 SV=1	dengue virus type 1
EEF2K,MAPK9,WEE1	YEVKPSGSASY	S2806	Genome polyprotein	NA	tr|A0A6B9QSJ5|A0A6B9QSJ5_9FLAV Genome polyprotein OS=dengue virus type 1 OX=11053 GN=POLY PE=4 SV=1	dengue virus type 1
EEF2K,MAPK9,WEE1	YDVKPSGSASS	S2806	Genome polyprotein	NA	tr|B5M960|B5M960_9FLAV Genome polyprotein OS=dengue virus type 1 OX=11053 PE=4 SV=1	dengue virus type 1
EEF2K,MAPK9,WEE1	YEAKPSGSASS	S2806	Genome polyprotein	NA	tr|C3VDH7|C3VDH7_9FLAV Genome polyprotein OS=dengue virus type 1 OX=11053 PE=4 SV=1	dengue virus type 1
EEF2K,MAPK9,WEE1	YEGKPSGSASS	S2806	Genome polyprotein	NA	tr|D1MCL7|D1MCL7_9FLAV Genome polyprotein OS=dengue virus type 1 OX=11053 PE=4 SV=1;tr|W0LLL1|W0LLL1_9FLAV Genome polyprotein OS=dengue virus type 1 OX=11053 PE=4 SV=1	dengue virus type 1
EEF2K,MAPK9	YEVKPTGSASS	T2806	Genome polyprotein	NA	tr|Q98Y40|Q98Y40_9FLAV Genome polyprotein OS=dengue virus type 1 OX=11053 PE=4 SV=1	dengue virus type 1
EEF2K,MAPK9,WEE1	YEVKPSGSSSS	S2806	Genome polyprotein	NA	tr|R4VDS8|R4VDS8_9FLAV Genome polyprotein OS=dengue virus type 1 OX=11053 PE=4 SV=1	dengue virus type 1
EEF2K,MAPK9	YEVKPSGYASS	S2807	Genome polyprotein	NA	tr|A0A1P8AKA8|A0A1P8AKA8_9FLAV Genome polyprotein OS=dengue virus type 1 OX=11053 PE=4 SV=1	dengue virus type 1
ABL1,MET,SYK	CATCVYNMLGK	Y2812	Genome polyprotein	NA	tr|A0A7T3R0M1|A0A7T3R0M1_9FLAV Genome polyprotein (Fragment) OS=dengue virus type 1 OX=11053 GN=POLY PE=4 SV=1	dengue virus type 1
EEF2K,MAPK9	VEIPPTKPWDV	T2821	Genome polyprotein	NA	tr|A0A6B9QSJ5|A0A6B9QSJ5_9FLAV Genome polyprotein OS=dengue virus type 1 OX=11053 GN=POLY PE=4 SV=1	dengue virus type 1
HASPIN	FTDPASIARRG	S1768	Genome polyprotein [Cleaved into: Capsid protein C (Core protein); Protein prM; Peptide pr; Small envelope protein M (Matrix protein); Envelope protein E; Non-structural protein 1 (NS1); Non-structural protein 2A (NS2A); Serine protease subunit NS2B (Flavivirin protease NS2B regulatory subunit) (Non-structural protein 2B); Serine protease NS3 (EC 3.4.21.91) (EC 3.6.1.15) (EC 3.6.4.13) (Flavivirin…	X-ray crystallography (2)	sp|P33478|POLG_DEN1S Genome polyprotein OS=Dengue virus type 1 (strain Singapore/S275/1990) OX=33741 PE=1 SV=2	Dengue virus type 1 (strain Singapore/S275/1990) (DENV-1)
EEF2K,MAPK9,MAST2	KPWDVSPXXXX	S2827	Genome polyprotein	NA	tr|W0LLD1|W0LLD1_9FLAV Genome polyprotein OS=dengue virus type 1 OX=11053 PE=4 SV=1	dengue virus type 1
EEF2K,MAPK9	WDVIPTVTQIA	T2829	Genome polyprotein	NA	tr|A0A067XG27|A0A067XG27_9FLAV Genome polyprotein OS=dengue virus type 1 OX=11053 PE=4 SV=1	dengue virus type 1
EEF2K,MAPK9	DVIPMSPIAMT	S2830	Genome polyprotein	NA	tr|C3VNK1|C3VNK1_9FLAV Genome polyprotein OS=dengue virus type 1 OX=11053 PE=4 SV=1	dengue virus type 1
EEF2K	PMVTQTAMTDT	T2833	Genome polyprotein	NA	tr|A0A2L0RII4|A0A2L0RII4_9FLAV Genome polyprotein OS=dengue virus type 1 OX=11053 PE=4 SV=1;tr|C0LA04|C0LA04_9FLAV Genome polyprotein OS=dengue virus type 1 OX=11053 PE=4 SV=1;tr|C0LA06|C0LA06_9FLAV Genome polyprotein OS=dengue virus type 1 OX=11053 PE=4 SV=1;tr|W0LLA3|W0LLA3_9FLAV Genome polyprotein OS=dengue virus type 1 OX=11053 PE=4 SV=1	dengue virus type 1
EEF2K,MAST2	LKCRQTMDKLT	T288	Genome polyprotein	NA	tr|A0A7U3TBW5|A0A7U3TBW5_9FLAV Genome polyprotein (Fragment) OS=dengue virus type 1 OX=11053 GN=POLY PE=4 SV=1;tr|A0A7U3TBX3|A0A7U3TBX3_9FLAV Genome polyprotein (Fragment) OS=dengue virus type 1 OX=11053 GN=POLY PE=4 SV=1	dengue virus type 1
EEF2K,MAPK9,MAST2	AMTDTTPFXQQ	T2838	Genome polyprotein	NA	tr|A0A6G5RT57|A0A6G5RT57_9FLAV Genome polyprotein OS=dengue virus type 1 OX=11053 GN=POLY PE=4 SV=1	dengue virus type 1
EEF2K,MAPK9,MAST2	AMTDTTPLAQR	T2838	Genome polyprotein	NA	tr|C3VNK1|C3VNK1_9FLAV Genome polyprotein OS=dengue virus type 1 OX=11053 PE=4 SV=1	dengue virus type 1
EEF2K,MAPK9,MAST2	AMTDTTPFGHR	T2839	Genome polyprotein	NA	tr|A0A3S6I388|A0A3S6I388_9FLAV Genome polyprotein OS=dengue virus type 1 OX=11053 PE=4 SV=1	dengue virus type 1
EEF2K,MAPK9,MAST2	SMTDTTPFGQQ	T2839	Genome polyprotein	NA	tr|A6XDI2|A6XDI2_9FLAV Genome polyprotein OS=dengue virus type 1 OX=11053 PE=4 SV=1	dengue virus type 1
MAST2	AMTDTTXFGQQ	T2839	Genome polyprotein	NA	tr|A0A7L4WPT8|A0A7L4WPT8_9FLAV Genome polyprotein OS=dengue virus type 1 OX=11053 GN=POLY PE=4 SV=1	dengue virus type 1
EEF2K,MAPK9	KVDTRTPRPKR	T2841	Genome polyprotein	NA	tr|A0A059PAS8|A0A059PAS8_9FLAV Genome polyprotein OS=dengue virus type 1 OX=11053 PE=4 SV=1;tr|A0A067XG33|A0A067XG33_9FLAV Genome polyprotein OS=dengue virus type 1 OX=11053 PE=4 SV=1;tr|A0A067XG39|A0A067XG39_9FLAV Genome polyprotein OS=dengue virus type 1 OX=11053 PE=4 SV=1;tr|A0A0E3GII3|A0A0E3GII3_9FLAV Genome polyprotein OS=dengue virus type 1 OX=11053 PE=4 SV=2;tr|A0A0G3VLL8|A0A0G3VLL8_9FLAV …	dengue virus type 1
ACVR1,MAST2	GSCDTTMAKDK	T33	Genome polyprotein	NA	tr|A0A646QYT9|A0A646QYT9_9FLAV Genome polyprotein (Fragment) OS=dengue virus type 1 OX=11053 GN=POLY PE=4 SV=1	dengue virus type 1
EEF2K,MAPK9	GSCVPTMAKDK	T33	Genome polyprotein	NA	tr|A0A3G1H3F0|A0A3G1H3F0_9FLAV Genome polyprotein (Fragment) OS=dengue virus type 1 OX=11053 PE=4 SV=1;tr|A0A7T5UGL3|A0A7T5UGL3_9FLAV Polyprotein (Fragment) OS=dengue virus type 1 OX=11053 GN=POLY PE=4 SV=1	dengue virus type 1
HASPIN	GSCVTTIAKDK	T33	Genome polyprotein	NA	tr|A0A346BT20|A0A346BT20_9FLAV Genome polyprotein (Fragment) OS=dengue virus type 1 OX=11053 PE=4 SV=1;tr|A0A3G1KIM7|A0A3G1KIM7_9FLAV Genome polyprotein (Fragment) OS=dengue virus type 1 OX=11053 PE=4 SV=1;tr|A0A654JS64|A0A654JS64_9FLAV Genome polyprotein (Fragment) OS=dengue virus type 1 OX=11053 GN=POLY PE=4 SV=1;tr|B6VJ22|B6VJ22_9FLAV Genome polyprotein OS=dengue virus type 1 OX=11053 PE=4 SV=1	dengue virus type 1
HASPIN	GSCVTTIAKNK	T33	Genome polyprotein	NA	tr|A0A678V3E7|A0A678V3E7_9FLAV Genome polyprotein (Fragment) OS=dengue virus type 1 OX=11053 PE=4 SV=1	dengue virus type 1
EEF2K,MAPK9	KEKVDTPAPKA	T2853	Genome polyprotein	NA	tr|A0A6B9QPI9|A0A6B9QPI9_9FLAV Genome polyprotein OS=dengue virus type 1 OX=11053 GN=POLY PE=4 SV=1	dengue virus type 1
EEF2K,MAPK9	KVDTRTPKARR	T2855	Genome polyprotein	NA	tr|A0A7S5ZWS7|A0A7S5ZWS7_9FLAV Genome polyprotein OS=dengue virus type 1 OX=11053 GN=POLY PE=4 SV=1;tr|C5MSX9|C5MSX9_9FLAV Genome polyprotein OS=dengue virus type 1 OX=11053 PE=4 SV=1	dengue virus type 1
EEF2K,MAPK9	KVDTXTPRAKR	T2855	Genome polyprotein	NA	tr|A0A872NHQ2|A0A872NHQ2_9FLAV Genome polyprotein (Fragment) OS=dengue virus type 1 OX=11053 GN=POLY PE=4 SV=1	dengue virus type 1
EEF2K,MAPK9	KVXTRTPRAKR	T2855	Genome polyprotein	NA	tr|A0A872NK75|A0A872NK75_9FLAV Genome polyprotein OS=dengue virus type 1 OX=11053 GN=POLY PE=4 SV=1	dengue virus type 1
EEF2K,MAPK9	KVDTRTPKSKR	T2855	Genome polyprotein	NA	tr|B1PPF3|B1PPF3_9FLAV Genome polyprotein OS=dengue virus type 1 OX=11053 PE=4 SV=1	dengue virus type 1
EEF2K,MAPK9	KVDTRTPKAKQ	T2855	Genome polyprotein	NA	tr|A0A1R7T1H1|A0A1R7T1H1_9FLAV Genome polyprotein OS=dengue virus type 1 OX=11053 PE=4 SV=1;tr|B6VJ95|B6VJ95_9FLAV Genome polyprotein OS=dengue virus type 1 OX=11053 PE=4 SV=1;tr|B9W0W3|B9W0W3_9FLAV Genome polyprotein OS=dengue virus type 1 OX=11053 PE=4 SV=1;tr|F6N7H5|F6N7H5_9FLAV Genome polyprotein OS=dengue virus type 1 OX=11053 PE=4 SV=1;tr|G9IBE2|G9IBE2_9FLAV Genome polyprotein OS=dengue vir…	dengue virus type 1
EEF2K,MAPK9	KVDTRTPRAKQ	T2855	Genome polyprotein	NA	tr|Q2VW23|Q2VW23_9FLAV Genome polyprotein OS=dengue virus type 1 OX=11053 PE=4 SV=1	dengue virus type 1
HASPIN,LIMK1	KAKRGTIQIME	T2862	Genome polyprotein	NA	tr|A0A6B9C4P4|A0A6B9C4P4_9FLAV Genome polyprotein OS=dengue virus type 1 OX=11053 GN=POLY PE=4 SV=1;tr|A0A6B9C5L8|A0A6B9C5L8_9FLAV Genome polyprotein OS=dengue virus type 1 OX=11053 GN=POLY PE=4 SV=1;tr|A0A6B9CB45|A0A6B9CB45_9FLAV Genome polyprotein OS=dengue virus type 1 OX=11053 GN=POLY PE=4 SV=1;tr|H9BPW1|H9BPW1_9FLAV Genome polyprotein OS=dengue virus type 1 OX=11053 PE=4 SV=1	dengue virus type 1
EEF2K	KMDKQTLKGVS	T293	Genome polyprotein	NA	tr|A0A345UEP6|A0A345UEP6_9FLAV Genome polyprotein (Fragment) OS=dengue virus type 1 OX=11053 PE=4 SV=1	dengue virus type 1
HASPIN	KMDKLTIKGMS	T293	Genome polyprotein	NA	tr|A0A6B9PRQ0|A0A6B9PRQ0_9FLAV Genome polyprotein (Fragment) OS=dengue virus type 1 OX=11053 GN=POLY PE=4 SV=1;tr|A0A6B9QPQ2|A0A6B9QPQ2_9FLAV Genome polyprotein OS=dengue virus type 1 OX=11053 GN=POLY PE=4 SV=1;tr|A0A6B9QQ23|A0A6B9QQ23_9FLAV Genome polyprotein OS=dengue virus type 1 OX=11053 GN=POLY PE=4 SV=1;tr|A0A7T5QZD7|A0A7T5QZD7_9FLAV Genome polyprotein (Fragment) OS=dengue virus type 1 OX=1…	dengue virus type 1
HASPIN	KMDKLTIKGVS	T293	Genome polyprotein	NA	tr|A0A7T5QZK9|A0A7T5QZK9_9FLAV Genome polyprotein (Fragment) OS=dengue virus type 1 OX=11053 GN=POLY PE=4 SV=1;tr|A0A7T5QZP1|A0A7T5QZP1_9FLAV Genome polyprotein (Fragment) OS=dengue virus type 1 OX=11053 GN=POLY PE=4 SV=1	dengue virus type 1
ERBB2,SYK	LRGVSYVMCTG	Y294	Genome polyprotein	NA	tr|A0A0D3QXR2|A0A0D3QXR2_9FLAV Genome polyprotein (Fragment) OS=dengue virus type 1 OX=11053 PE=4 SV=1;tr|A0A0S2UX17|A0A0S2UX17_9FLAV Genome polyprotein (Fragment) OS=dengue virus type 1 OX=11053 PE=4 SV=1;tr|A0A385AHR1|A0A385AHR1_9FLAV Genome polyprotein (Fragment) OS=dengue virus type 1 OX=11053 PE=4 SV=1	dengue virus type 1
EEF2K,MAPK9,PLK2	PSELETPNLAG	T2904	Genome polyprotein	NA	tr|A0A067XG30|A0A067XG30_9FLAV Genome polyprotein OS=dengue virus type 1 OX=11053 PE=4 SV=1;tr|A0A1Z1BW18|A0A1Z1BW18_9FLAV Genome polyprotein OS=dengue virus type 1 OX=11053 PE=4 SV=1;tr|A0A2P1G6C4|A0A2P1G6C4_9FLAV Genome polyprotein OS=dengue virus type 1 OX=11053 PE=4 SV=1;tr|A0A2Z2U5E2|A0A2Z2U5E2_9FLAV Nonstructural protein NS5 (Fragment) OS=dengue virus type 1 OX=11053 PE=4 SV=1;tr|A0A3G2YW65…	dengue virus type 1
EEF2K,MAST2	VFVDESQWNSA	S2909	Genome polyprotein	NA	tr|A0A8E4SEB0|A0A8E4SEB0_9FLAV Genome polyprotein OS=dengue virus type 1 OX=11053 GN=POLY PE=4 SV=1;tr|A0A8E4SEB3|A0A8E4SEB3_9FLAV Genome polyprotein OS=dengue virus type 1 OX=11053 GN=POLY PE=4 SV=1	dengue virus type 1
EEF2K,MAPK9	ENQWNSPKEAV	S2913	Genome polyprotein	NA	tr|B6SET9|B6SET9_9FLAV Genome polyprotein OS=dengue virus type 1 OX=11053 PE=4 SV=1	dengue virus type 1
EEF2K,MAPK9	FVEGPSGATWV	S296	Genome polyprotein	NA	tr|G3KFK2|G3KFK2_9FLAV Genome polyprotein OS=dengue virus type 1 OX=11053 PE=4 SV=1	dengue virus type 1
ACVR1	VKYEGTDARCK	T297	Genome polyprotein	NA	tr|G3FAQ6|G3FAQ6_9FLAV Genome polyprotein (Fragment) OS=dengue virus type 1 OX=11053 PE=4 SV=1	dengue virus type 1
EEF2K,MAPK9,TNNI3K	QGKCPTCVYNM	T2941	Genome polyprotein	NA	tr|D1MCG6|D1MCG6_9FLAV Genome polyprotein OS=dengue virus type 1 OX=11053 PE=4 SV=1	dengue virus type 1
ERBB2,SYK	LKGLSYVMCTG	Y299	Genome polyprotein	NA	tr|A0A0D5CWF6|A0A0D5CWF6_9FLAV Genome polyprotein (Fragment) OS=dengue virus type 1 OX=11053 PE=4 SV=1;tr|A0A385AI07|A0A385AI07_9FLAV Genome polyprotein (Fragment) OS=dengue virus type 1 OX=11053 PE=4 SV=1	dengue virus type 1
ERBB2,SYK	LKGASYVMCTG	Y299	Genome polyprotein	NA	tr|A0A067XG33|A0A067XG33_9FLAV Genome polyprotein OS=dengue virus type 1 OX=11053 PE=4 SV=1;tr|A0A0N7F171|A0A0N7F171_9FLAV Genome polyprotein (Fragment) OS=dengue virus type 1 OX=11053 PE=4 SV=1;tr|A0A0N9HJR4|A0A0N9HJR4_9FLAV Genome polyprotein (Fragment) OS=dengue virus type 1 OX=11053 PE=4 SV=1;tr|A0A223FSQ7|A0A223FSQ7_9FLAV Genome polyprotein (Fragment) OS=dengue virus type 1 OX=11053 PE=4 SV=…	dengue virus type 1
ERBB2,SYK	LKGMSYVMCIG	Y299	Genome polyprotein	NA	tr|A0A0U2QAX2|A0A0U2QAX2_9FLAV Genome polyprotein (Fragment) OS=dengue virus type 1 OX=11053 PE=4 SV=1;tr|A0A678X6A6|A0A678X6A6_9FLAV Genome polyprotein (Fragment) OS=dengue virus type 1 OX=11053 GN=E PE=2 SV=1;tr|A0A678X736|A0A678X736_9FLAV Genome polyprotein OS=dengue virus type 1 OX=11053 GN=POLY PE=4 SV=1;tr|I3QCB5|I3QCB5_9FLAV Genome polyprotein (Fragment) OS=dengue virus type 1 OX=11053 PE=…	dengue virus type 1
ERBB2,SYK	LKGMSYVICTG	Y299	Genome polyprotein	NA	tr|A0A0K0UT59|A0A0K0UT59_9FLAV Genome polyprotein OS=dengue virus type 1 OX=11053 PE=4 SV=1;tr|A0A0X9KTF5|A0A0X9KTF5_9FLAV Genome polyprotein (Fragment) OS=dengue virus type 1 OX=11053 PE=4 SV=1;tr|A0A109QSM1|A0A109QSM1_9FLAV Genome polyprotein (Fragment) OS=dengue virus type 1 OX=11053 PE=4 SV=1;tr|A0A140CQE2|A0A140CQE2_9FLAV Genome polyprotein (Fragment) OS=dengue virus type 1 OX=11053 PE=4 SV=…	dengue virus type 1
ERBB2,SYK	LKGMSYVMCRG	Y299	Genome polyprotein	NA	tr|A0A173H1T8|A0A173H1T8_9FLAV Genome polyprotein (Fragment) OS=dengue virus type 1 OX=11053 PE=4 SV=1	dengue virus type 1
ERBB2,SYK	LKRVSYVMCTG	Y299	Genome polyprotein	NA	tr|A0A1B2CRM5|A0A1B2CRM5_9FLAV Genome polyprotein (Fragment) OS=dengue virus type 1 OX=11053 PE=4 SV=1	dengue virus type 1
ERBB2,SYK	LRGMSYVMCTG	Y299	Genome polyprotein	NA	tr|A0A346BSR7|A0A346BSR7_9FLAV Genome polyprotein (Fragment) OS=dengue virus type 1 OX=11053 PE=4 SV=1;tr|B1PNJ2|B1PNJ2_9FLAV Genome polyprotein OS=dengue virus type 1 OX=11053 PE=4 SV=1;tr|B1PNJ5|B1PNJ5_9FLAV Genome polyprotein OS=dengue virus type 1 OX=11053 PE=4 SV=1;tr|B2ZGE0|B2ZGE0_9FLAV Genome polyprotein OS=dengue virus type 1 OX=11053 PE=4 SV=1;tr|B2ZP31|B2ZP31_9FLAV Genome polyprotein OS…	dengue virus type 1
ERBB2,SYK	LKGVSYVMCIG	Y299	Genome polyprotein	NA	tr|A0A385AIR0|A0A385AIR0_9FLAV Genome polyprotein (Fragment) OS=dengue virus type 1 OX=11053 PE=4 SV=1	dengue virus type 1
ERBB2,SYK	LTGMSYVMCTG	Y299	Genome polyprotein	NA	tr|A0A385AIW6|A0A385AIW6_9FLAV Genome polyprotein (Fragment) OS=dengue virus type 1 OX=11053 PE=4 SV=1	dengue virus type 1
ERBB2,SYK	LKGVLYVMCTG	Y299	Genome polyprotein	NA	tr|A0A385AJD4|A0A385AJD4_9FLAV Genome polyprotein (Fragment) OS=dengue virus type 1 OX=11053 PE=4 SV=1	dengue virus type 1
ERBB2,SYK	LKXMSYVMCTG	Y299	Genome polyprotein	NA	tr|A0A678XBE9|A0A678XBE9_9FLAV Genome polyprotein (Fragment) OS=dengue virus type 1 OX=11053 GN=E PE=4 SV=1;tr|A0A678XCE4|A0A678XCE4_9FLAV Genome polyprotein (Fragment) OS=dengue virus type 1 OX=11053 GN=E PE=4 SV=1	dengue virus type 1
ERBB2,SYK	IKGMSYVMCTG	Y299	Genome polyprotein	NA	tr|A0A6B9PRQ0|A0A6B9PRQ0_9FLAV Genome polyprotein (Fragment) OS=dengue virus type 1 OX=11053 GN=POLY PE=4 SV=1;tr|A0A6B9QPQ2|A0A6B9QPQ2_9FLAV Genome polyprotein OS=dengue virus type 1 OX=11053 GN=POLY PE=4 SV=1;tr|A0A6B9QQ23|A0A6B9QQ23_9FLAV Genome polyprotein OS=dengue virus type 1 OX=11053 GN=POLY PE=4 SV=1;tr|A0A7T5QZD7|A0A7T5QZD7_9FLAV Genome polyprotein (Fragment) OS=dengue virus type 1 OX=1…	dengue virus type 1
ERBB2,SYK	LERMSYVMCTG	Y299	Genome polyprotein	NA	tr|A0A7T5QZF3|A0A7T5QZF3_9FLAV Genome polyprotein (Fragment) OS=dengue virus type 1 OX=11053 GN=POLY PE=4 SV=1;tr|A0A7T5QZK7|A0A7T5QZK7_9FLAV Genome polyprotein (Fragment) OS=dengue virus type 1 OX=11053 GN=POLY PE=4 SV=1	dengue virus type 1
ERBB2,SYK	LIGVSYVMCTG	Y299	Genome polyprotein	NA	tr|A0A7T5QZF9|A0A7T5QZF9_9FLAV Genome polyprotein (Fragment) OS=dengue virus type 1 OX=11053 GN=POLY PE=4 SV=1;tr|A0A7T5QZH8|A0A7T5QZH8_9FLAV Genome polyprotein (Fragment) OS=dengue virus type 1 OX=11053 GN=POLY PE=4 SV=1;tr|A0A7T5QZI8|A0A7T5QZI8_9FLAV Genome polyprotein (Fragment) OS=dengue virus type 1 OX=11053 GN=POLY PE=4 SV=1;tr|A0A7T5QZK6|A0A7T5QZK6_9FLAV Genome polyprotein (Fragment) OS=de…	dengue virus type 1
ERBB2,SYK	IKGVSYVMCTG	Y299	Genome polyprotein	NA	tr|A0A7T5QZK9|A0A7T5QZK9_9FLAV Genome polyprotein (Fragment) OS=dengue virus type 1 OX=11053 GN=POLY PE=4 SV=1;tr|A0A7T5QZP1|A0A7T5QZP1_9FLAV Genome polyprotein (Fragment) OS=dengue virus type 1 OX=11053 GN=POLY PE=4 SV=1	dengue virus type 1
ERBB2,SYK	LEGVSYVMCTG	Y299	Genome polyprotein	NA	tr|A0A7T5QZL1|A0A7T5QZL1_9FLAV Genome polyprotein (Fragment) OS=dengue virus type 1 OX=11053 GN=POLY PE=4 SV=1	dengue virus type 1
ERBB2,SYK	IKQMSYVMCTG	Y299	Genome polyprotein	NA	tr|A0A7T5QZP4|A0A7T5QZP4_9FLAV Genome polyprotein (Fragment) OS=dengue virus type 1 OX=11053 GN=POLY PE=4 SV=1	dengue virus type 1
ERBB2,SYK	IIGVSYVMCTG	Y299	Genome polyprotein	NA	tr|A0A7T5UF32|A0A7T5UF32_9FLAV Genome polyprotein (Fragment) OS=dengue virus type 1 OX=11053 GN=POLY PE=4 SV=1	dengue virus type 1
ERBB2	LIQVSYVICTG	Y299	Genome polyprotein	NA	tr|A0A7T5UFZ3|A0A7T5UFZ3_9FLAV Genome polyprotein (Fragment) OS=dengue virus type 1 OX=11053 GN=POLY PE=4 SV=1	dengue virus type 1
ERBB2,SYK	LKGMSYVMCTA	Y299	Genome polyprotein	NA	tr|G0ZJN5|G0ZJN5_9FLAV Genome polyprotein (Fragment) OS=dengue virus type 1 OX=11053 PE=4 SV=1	dengue virus type 1
ERBB2,SYK	LKGMPYVMCTG	Y299	Genome polyprotein	NA	tr|A0A097P739|A0A097P739_9FLAV Envelope protein (Fragment) OS=dengue virus type 1 OX=11053 PE=4 SV=1;tr|A0A097P741|A0A097P741_9FLAV Envelope protein (Fragment) OS=dengue virus type 1 OX=11053 PE=4 SV=1;tr|Q2XRP3|Q2XRP3_9FLAV Genome polyprotein (Fragment) OS=dengue virus type 1 OX=11053 PE=4 SV=1;tr|Q2XRP6|Q2XRP6_9FLAV Genome polyprotein (Fragment) OS=dengue virus type 1 OX=11053 PE=4 SV=1	dengue virus type 1
ERBB2,SYK	LKGMSYVMCAG	Y299	Genome polyprotein	NA	tr|A0A097P740|A0A097P740_9FLAV Envelope protein (Fragment) OS=dengue virus type 1 OX=11053 PE=4 SV=1;tr|Q2XRY7|Q2XRY7_9FLAV Genome polyprotein (Fragment) OS=dengue virus type 1 OX=11053 PE=4 SV=1	dengue virus type 1
EEF2K,MAPK9	EGIIPSMFEPE	S300	Genome polyprotein	NA	tr|Q86538|Q86538_9FLAV Genome polyprotein (Fragment) OS=dengue virus type 1 OX=11053 GN=NS-3 PE=4 SV=1	dengue virus type 1
HASPIN	DDGTMTIKDEE	T303	Polyprotein	NA	tr|Q7TCN8|Q7TCN8_9FLAV Polyprotein (Fragment) OS=dengue virus type 1 OX=11053 PE=4 SV=1	dengue virus type 1
ACVR1	FSRENSLSGVK	S2995	Genome polyprotein	NA	tr|A0A6B9QPS6|A0A6B9QPS6_9FLAV Genome polyprotein OS=dengue virus type 1 OX=11053 GN=POLY PE=4 SV=1	dengue virus type 1
MAST2	FSRDNSLSGVE	S2995	Genome polyprotein	NA	tr|A0A1R7T1H1|A0A1R7T1H1_9FLAV Genome polyprotein OS=dengue virus type 1 OX=11053 PE=4 SV=1;tr|A0A1X9PNB6|A0A1X9PNB6_9FLAV Genome polyprotein OS=dengue virus type 1 OX=11053 PE=4 SV=1	dengue virus type 1
EEF2K	LPFPQSMVFRI	S305	Genome polyprotein	NA	tr|N0D4N9|N0D4N9_9FLAV Genome polyprotein (Fragment) OS=dengue virus type 1 OX=11053 PE=4 SV=1	dengue virus type 1
HASPIN,MAST2	ILRDISKIPGX	S3014	Genome polyprotein	NA	tr|A0A6G5RT57|A0A6G5RT57_9FLAV Genome polyprotein OS=dengue virus type 1 OX=11053 GN=POLY PE=4 SV=1	dengue virus type 1
HASPIN,MAST2	ILRDISRIPGG	S3015	Genome polyprotein	NA	tr|A0A067XG30|A0A067XG30_9FLAV Genome polyprotein OS=dengue virus type 1 OX=11053 PE=4 SV=1;tr|D1MCR6|D1MCR6_9FLAV Genome polyprotein OS=dengue virus type 1 OX=11053 PE=4 SV=1;tr|D1MCX3|D1MCX3_9FLAV Genome polyprotein OS=dengue virus type 1 OX=11053 PE=4 SV=1;tr|Q9J7C5|Q9J7C5_9FLAV Genome polyprotein OS=dengue virus type 1 OX=11053 PE=2 SV=1;tr|Q9J7C6|Q9J7C6_9FLAV Genome polyprotein OS=dengue vir…	dengue virus type 1
HASPIN,MAST2	ILRDISKISGG	S3015	Genome polyprotein	NA	tr|A0A0A8IBD9|A0A0A8IBD9_9FLAV Genome polyprotein OS=dengue virus type 1 OX=11053 PE=4 SV=1;tr|A0A0B6VN72|A0A0B6VN72_9FLAV Genome polyprotein OS=dengue virus type 1 OX=11053 PE=4 SV=1;tr|A0A0E3JBZ6|A0A0E3JBZ6_9FLAV Genome polyprotein OS=dengue virus type 1 OX=11053 PE=4 SV=2;tr|A0A0E3JC63|A0A0E3JC63_9FLAV Genome polyprotein OS=dengue virus type 1 OX=11053 PE=4 SV=2;tr|A0A142K0N7|A0A142K0N7_9FLAV …	dengue virus type 1
HASPIN,MAST2	ILRDISKIPGE	S3015	Genome polyprotein	NA	tr|A0A6B9QPG9|A0A6B9QPG9_9FLAV Genome polyprotein OS=dengue virus type 1 OX=11053 GN=POLY PE=4 SV=1	dengue virus type 1
HASPIN,MAST2	ILRDISKIPGA	S3015	Genome polyprotein	NA	tr|A0A6B9QQ15|A0A6B9QQ15_9FLAV Genome polyprotein OS=dengue virus type 1 OX=11053 GN=POLY PE=4 SV=1	dengue virus type 1
HASPIN,MAST2	IFRDISKIPGG	S3015	Genome polyprotein	NA	tr|A0A6B9QR54|A0A6B9QR54_9FLAV Genome polyprotein OS=dengue virus type 1 OX=11053 GN=POLY PE=4 SV=1	dengue virus type 1
HASPIN,MAST2	ILRDISSIPGG	S3015	Genome polyprotein	NA	tr|A0A7L4WP94|A0A7L4WP94_9FLAV Genome polyprotein OS=dengue virus type 1 OX=11053 GN=POLY PE=4 SV=1;tr|A0A7L4WPN4|A0A7L4WPN4_9FLAV Genome polyprotein OS=dengue virus type 1 OX=11053 GN=POLY PE=4 SV=1;tr|A0A7L4WPS8|A0A7L4WPS8_9FLAV Genome polyprotein OS=dengue virus type 1 OX=11053 GN=POLY PE=4 SV=1;tr|A0A7L4WQ44|A0A7L4WQ44_9FLAV Genome polyprotein OS=dengue virus type 1 OX=11053 GN=POLY PE=4 SV=1…	dengue virus type 1
MAST2	ILRDMSKISGG	S3015	Genome polyprotein	NA	tr|A0A8E4QLH0|A0A8E4QLH0_9FLAV Genome polyprotein OS=dengue virus type 1 OX=11053 GN=POLY PE=4 SV=1	dengue virus type 1
HASPIN,MAST2	ILRDISNIPGG	S3015	Genome polyprotein	NA	tr|B1PNI6|B1PNI6_9FLAV Genome polyprotein OS=dengue virus type 1 OX=11053 PE=4 SV=1;tr|B1PNJ3|B1PNJ3_9FLAV Genome polyprotein OS=dengue virus type 1 OX=11053 PE=4 SV=1;tr|B1PNL7|B1PNL7_9FLAV Genome polyprotein OS=dengue virus type 1 OX=11053 PE=4 SV=1;tr|B1PNM1|B1PNM1_9FLAV Genome polyprotein OS=dengue virus type 1 OX=11053 PE=4 SV=1;tr|B1PNP0|B1PNP0_9FLAV Genome polyprotein OS=dengue virus type …	dengue virus type 1
HASPIN	LRDISSIPGGN	S3016	Genome polyprotein	NA	tr|A0A7L4WP94|A0A7L4WP94_9FLAV Genome polyprotein OS=dengue virus type 1 OX=11053 GN=POLY PE=4 SV=1;tr|A0A7L4WPN4|A0A7L4WPN4_9FLAV Genome polyprotein OS=dengue virus type 1 OX=11053 GN=POLY PE=4 SV=1;tr|A0A7L4WPS8|A0A7L4WPS8_9FLAV Genome polyprotein OS=dengue virus type 1 OX=11053 GN=POLY PE=4 SV=1;tr|A0A7L4WQ44|A0A7L4WQ44_9FLAV Genome polyprotein OS=dengue virus type 1 OX=11053 GN=POLY PE=4 SV=1…	dengue virus type 1
HASPIN,MAST2	ILRDISKITGG	S3016	Genome polyprotein	NA	tr|A0A1R7T1G5|A0A1R7T1G5_9FLAV Genome polyprotein OS=dengue virus type 1 OX=11053 PE=4 SV=1	dengue virus type 1
MAST2	LYADDTAGWDT	T3027	Genome polyprotein	NA	tr|A0A0B4L357|A0A0B4L357_9FLAV Genome polyprotein OS=dengue virus type 1 OX=11053 PE=4 SV=1;tr|A0A0B4L467|A0A0B4L467_9FLAV Genome polyprotein OS=dengue virus type 1 OX=11053 PE=4 SV=1	dengue virus type 1
MAST2	MYADDTTGWDT	T3027	Genome polyprotein	NA	tr|A0A0K0K9S8|A0A0K0K9S8_9FLAV Genome polyprotein OS=dengue virus type 1 OX=11053 PE=4 SV=1	dengue virus type 1
MAST2	MYADDTAGWDX	T3027	Genome polyprotein	NA	tr|A0A7G5M4I5|A0A7G5M4I5_9FLAV Genome polyprotein (Fragment) OS=dengue virus type 1 OX=11053 GN=POLY PE=4 SV=1;tr|A0A7G5M4I7|A0A7G5M4I7_9FLAV Genome polyprotein (Fragment) OS=dengue virus type 1 OX=11053 GN=POLY PE=4 SV=1;tr|A0A7G5M4I9|A0A7G5M4I9_9FLAV Genome polyprotein (Fragment) OS=dengue virus type 1 OX=11053 GN=POLY PE=4 SV=1	dengue virus type 1
MAST2	MYADDTAGXXX	T3027	Genome polyprotein	NA	tr|A0A7G5M4I8|A0A7G5M4I8_9FLAV Genome polyprotein (Fragment) OS=dengue virus type 1 OX=11053 GN=POLY PE=4 SV=1	dengue virus type 1
MAST2	VYADDTAGWDT	T3027	Genome polyprotein	NA	tr|A0S5T1|A0S5T1_9FLAV Genome polyprotein OS=dengue virus type 1 OX=11053 PE=4 SV=1;tr|D1MCX7|D1MCX7_9FLAV Genome polyprotein OS=dengue virus type 1 OX=11053 PE=4 SV=1;tr|W0LH92|W0LH92_9FLAV Genome polyprotein (Fragment) OS=dengue virus type 1 OX=11053 PE=4 SV=1	dengue virus type 1
HASPIN,MAST2	CSGKFSIDKEM	S307	Genome polyprotein	NA	tr|A0A7D6VLQ5|A0A7D6VLQ5_9FLAV Genome polyprotein (Fragment) OS=dengue virus type 1 OX=11053 GN=POLY PE=4 SV=1;tr|A0A7D6VMS6|A0A7D6VMS6_9FLAV Genome polyprotein (Fragment) OS=dengue virus type 1 OX=11053 GN=POLY PE=4 SV=1;tr|A0A7D6VN29|A0A7D6VN29_9FLAV Genome polyprotein (Fragment) OS=dengue virus type 1 OX=11053 GN=POLY PE=4 SV=1;tr|A0A7D6VR11|A0A7D6VR11_9FLAV Genome polyprotein (Fragment) OS=de…	dengue virus type 1
MAST2	YADDTTGWDTR	T3028	Genome polyprotein	NA	tr|A0A0K0K9S8|A0A0K0K9S8_9FLAV Genome polyprotein OS=dengue virus type 1 OX=11053 PE=4 SV=1	dengue virus type 1
ACVR1,MAST2	ITEDDSSNEAK	S3039	Genome polyprotein	NA	tr|A0A067XG39|A0A067XG39_9FLAV Genome polyprotein OS=dengue virus type 1 OX=11053 PE=4 SV=1	dengue virus type 1
BMPR1A,MAST2	TEDDSSNEAKI	S3040	Genome polyprotein	NA	tr|A0A067XG39|A0A067XG39_9FLAV Genome polyprotein OS=dengue virus type 1 OX=11053 PE=4 SV=1	dengue virus type 1
BMPR1A,MAST2	TEDDLTNEAKI	T3040	Genome polyprotein	NA	tr|A0A7T3R0M7|A0A7T3R0M7_9FLAV Genome polyprotein OS=dengue virus type 1 OX=11053 GN=POLY PE=4 SV=1;tr|A0A7T3R0P1|A0A7T3R0P1_9FLAV Genome polyprotein OS=dengue virus type 1 OX=11053 GN=POLY PE=4 SV=1	dengue virus type 1
EEF2K	EDDLQTEAKIT	T3041	Genome polyprotein	NA	tr|F8J1U8|F8J1U8_9FLAV Genome polyprotein OS=dengue virus type 1 OX=11053 PE=4 SV=1	dengue virus type 1
EEF2K,MAPK9,MAST2	AKDRPTLDIEL	T35	Genome polyprotein	NA	tr|A0A0G3I9X0|A0A0G3I9X0_9FLAV Genome polyprotein (Fragment) OS=dengue virus type 1 OX=11053 PE=4 SV=1;tr|A0A0S1NI34|A0A0S1NI34_9FLAV Genome polyprotein (Fragment) OS=dengue virus type 1 OX=11053 PE=4 SV=1;tr|A0A6C0WWS0|A0A6C0WWS0_9FLAV Genome polyprotein (Fragment) OS=dengue virus type 1 OX=11053 GN=POLY PE=4 SV=1	dengue virus type 1
HASPIN	ALLATSIXXXX	S3049	Genome polyprotein	NA	tr|A0A8A3WRG7|A0A8A3WRG7_9FLAV Genome polyprotein (Fragment) OS=dengue virus type 1 OX=11053 PE=4 SV=1	dengue virus type 1
HASPIN	ALLAMSIFKLT	S3059	Genome polyprotein	NA	tr|A0A075D2S8|A0A075D2S8_9FLAV Genome polyprotein OS=dengue virus type 1 OX=11053 PE=4 SV=1;tr|A0A1R7T1H7|A0A1R7T1H7_9FLAV Genome polyprotein OS=dengue virus type 1 OX=11053 PE=4 SV=1	dengue virus type 1
HASPIN	ALLANSIFKLT	S3059	Genome polyprotein	NA	tr|A0A2H4UZ95|A0A2H4UZ95_9FLAV Genome polyprotein OS=dengue virus type 1 OX=11053 PE=4 SV=1;tr|D9IUN1|D9IUN1_9FLAV Genome polyprotein OS=dengue virus type 1 OX=11053 PE=4 SV=1;tr|D9IUN4|D9IUN4_9FLAV Genome polyprotein OS=dengue virus type 1 OX=11053 PE=4 SV=1;tr|D9IUN6|D9IUN6_9FLAV Genome polyprotein OS=dengue virus type 1 OX=11053 PE=4 SV=1;tr|F8SIL1|F8SIL1_9FLAV Genome polyprotein OS=dengue vir…	dengue virus type 1
HASPIN	ALLAKSIFELT	S3059	Genome polyprotein	NA	tr|A0A3S6I0M8|A0A3S6I0M8_9FLAV Genome polyprotein OS=dengue virus type 1 OX=11053 PE=4 SV=1;tr|A0A3S6I369|A0A3S6I369_9FLAV Genome polyprotein OS=dengue virus type 1 OX=11053 PE=4 SV=1	dengue virus type 1
HASPIN	ALLAESIFKLT	S3059	Genome polyprotein	NA	tr|A0A6B9Q9D4|A0A6B9Q9D4_9FLAV Genome polyprotein OS=dengue virus type 1 OX=11053 GN=POLY PE=4 SV=1	dengue virus type 1
HASPIN	ALLAXSIFKXX	S3059	Genome polyprotein	NA	tr|A0A7G5M4I9|A0A7G5M4I9_9FLAV Genome polyprotein (Fragment) OS=dengue virus type 1 OX=11053 GN=POLY PE=4 SV=1	dengue virus type 1
HASPIN	ALLAASIFKLT	S3059	Genome polyprotein	NA	tr|A0A7G5M4K7|A0A7G5M4K7_9FLAV Genome polyprotein (Fragment) OS=dengue virus type 1 OX=11053 GN=POLY PE=4 SV=1	dengue virus type 1
HASPIN	ALXAKSIFKLT	S3059	Genome polyprotein	NA	tr|A0A7L4WP59|A0A7L4WP59_9FLAV Genome polyprotein OS=dengue virus type 1 OX=11053 GN=POLY PE=4 SV=1	dengue virus type 1
HASPIN	ALLAKSIFRLT	S3059	Genome polyprotein	NA	tr|A0A8E4QLG0|A0A8E4QLG0_9FLAV Genome polyprotein OS=dengue virus type 1 OX=11053 GN=POLY PE=4 SV=1	dengue virus type 1
HASPIN	ALLARSIFKLT	S3059	Genome polyprotein	NA	tr|B1PNI4|B1PNI4_9FLAV Genome polyprotein OS=dengue virus type 1 OX=11053 PE=4 SV=1;tr|B1PNJ8|B1PNJ8_9FLAV Genome polyprotein OS=dengue virus type 1 OX=11053 PE=4 SV=1;tr|B1PP59|B1PP59_9FLAV Genome polyprotein OS=dengue virus type 1 OX=11053 PE=4 SV=1;tr|B2ZP32|B2ZP32_9FLAV Genome polyprotein OS=dengue virus type 1 OX=11053 PE=4 SV=1;tr|B2ZP36|B2ZP36_9FLAV Genome polyprotein OS=dengue virus type …	dengue virus type 1
HASPIN,LIMK1	ALLAGSIFKLT	S3059	Genome polyprotein	NA	tr|B2ZP21|B2ZP21_9FLAV Genome polyprotein OS=dengue virus type 1 OX=11053 PE=4 SV=1	dengue virus type 1
HASPIN	AQLAKSIFKLT	S3059	Genome polyprotein	NA	tr|Q5MCQ8|Q5MCQ8_9FLAV Genome polyprotein OS=dengue virus type 1 OX=11053 PE=4 SV=4	dengue virus type 1
HASPIN	ALLASSIFKLT	S3059	Genome polyprotein	NA	tr|Q91NH2|Q91NH2_9FLAV Genome polyprotein OS=dengue virus type 1 OX=11053 PE=4 SV=1	dengue virus type 1
HASPIN	AQLATSIFKLT	S3059	Genome polyprotein	NA	tr|W5ZQ70|W5ZQ70_9FLAV Genome polyprotein OS=dengue virus type 1 OX=11053 PE=4 SV=1	dengue virus type 1
EEF2K,HASPIN	ALLAQSIFKLT	S3060	Genome polyprotein	NA	tr|A0A1R7T1G4|A0A1R7T1G4_9FLAV Genome polyprotein OS=dengue virus type 1 OX=11053 PE=4 SV=1	dengue virus type 1
HASPIN	APLAKSIFKLT	S3060	Genome polyprotein	NA	tr|A0A1R7T1H9|A0A1R7T1H9_9FLAV Genome polyprotein OS=dengue virus type 1 OX=11053 PE=4 SV=1	dengue virus type 1
EEF2K	KLTYQTKVVRV	T3067	Genome polyprotein	NA	tr|D0EPP0|D0EPP0_9FLAV Genome polyprotein OS=dengue virus type 1 OX=11053 PE=4 SV=1	dengue virus type 1
EEF2K,MAPK9,MAST2	TVMDVTPRRDQ	T3072	Genome polyprotein	NA	tr|A0A861B0C7|A0A861B0C7_9FLAV Genome polyprotein (Fragment) OS=dengue virus type 1 OX=11053 GN=POLY PE=4 SV=1;tr|A0A861B4B3|A0A861B4B3_9FLAV Genome polyprotein (Fragment) OS=dengue virus type 1 OX=11053 GN=POLY PE=4 SV=1;tr|A0A861B4C3|A0A861B4C3_9FLAV Genome polyprotein (Fragment) OS=dengue virus type 1 OX=11053 GN=POLY PE=4 SV=1;tr|A0A861B4W5|A0A861B4W5_9FLAV Genome polyprotein (Fragment) OS=de…	dengue virus type 1
CDK2,CDK9,CLK3,EEF2K,MAP2K1,MAP2K3,MAP2K7,MAPK9	VVRVQSPAKNG	S3074	Genome polyprotein	NA	tr|B6VJ40|B6VJ40_9FLAV Genome polyprotein OS=dengue virus type 1 OX=11053 PE=4 SV=1;tr|B6VJ42|B6VJ42_9FLAV Genome polyprotein OS=dengue virus type 1 OX=11053 PE=4 SV=1	dengue virus type 1
EEF2K,MAPK9	RVQRPTKNGTV	T3076	Genome polyprotein	NA	tr|B1PNI6|B1PNI6_9FLAV Genome polyprotein OS=dengue virus type 1 OX=11053 PE=4 SV=1;tr|B5M941|B5M941_9FLAV Genome polyprotein OS=dengue virus type 1 OX=11053 PE=4 SV=1;tr|B6DYT1|B6DYT1_9FLAV Genome polyprotein OS=dengue virus type 1 OX=11053 PE=4 SV=1	dengue virus type 1
EEF2K,MAPK9	RVQRPSKNGTV	S3076	Genome polyprotein	NA	tr|G1ECM8|G1ECM8_9FLAV Genome polyprotein OS=dengue virus type 1 OX=11053 PE=4 SV=1	dengue virus type 1
HASPIN	HGSCVTIMARD	T312	Genome polyprotein	NA	tr|C5MT44|C5MT44_9FLAV Genome polyprotein OS=dengue virus type 1 OX=11053 PE=4 SV=1	dengue virus type 1
MAST2	WMEDKTHVSSW	T3096	Genome polyprotein	NA	sp|P17763|POLG_DEN1W Genome polyprotein OS=Dengue virus type 1 (strain Nauru/West Pac/1974) OX=11059 PE=1 SV=2;sp|P27909|POLG_DEN1B Genome polyprotein OS=Dengue virus type 1 (strain Brazil/97-11/1997) OX=408685 PE=1 SV=2;sp|P33478|POLG_DEN1S Genome polyprotein OS=Dengue virus type 1 (strain Singapore/S275/1990) OX=33741 PE=1 SV=2;tr|A0A059PAS8|A0A059PAS8_9FLAV Genome polyprotein OS=dengue virus t…	dengue virus type 1
EEF2K,MAPK9	SEEIFSPNELE	S3097	Genome polyprotein	NA	tr|A0A068JFG0|A0A068JFG0_9FLAV Genome polyprotein OS=dengue virus type 1 OX=11053 PE=4 SV=1;tr|A0A068JGA1|A0A068JGA1_9FLAV Genome polyprotein OS=dengue virus type 1 OX=11053 PE=4 SV=1;tr|A0A068JIT7|A0A068JIT7_9FLAV Genome polyprotein OS=dengue virus type 1 OX=11053 PE=4 SV=1;tr|A0A068JLI7|A0A068JLI7_9FLAV Genome polyprotein OS=dengue virus type 1 OX=11053 PE=4 SV=1;tr|A0A088PXT0|A0A088PXT0_9FLAV …	dengue virus type 1
EEF2K,MAPK9	KEVADTPPGTV	T315	Genome polyprotein	NA	tr|A0A7T5QUK2|A0A7T5QUK2_9FLAV Genome polyprotein (Fragment) OS=dengue virus type 1 OX=11053 GN=POLY PE=4 SV=1	dengue virus type 1
EEF2K,MAPK9	KEVADTPHGTA	T315	Polyprotein	NA	tr|A0A7T5UCH6|A0A7T5UCH6_9FLAV Polyprotein (Fragment) OS=dengue virus type 1 OX=11053 GN=POLY PE=4 SV=1	dengue virus type 1
EEF2K,MAPK9,PLK2	GIFSPSELENS	S3110	Genome polyprotein	NA	tr|A0A059PAS8|A0A059PAS8_9FLAV Genome polyprotein OS=dengue virus type 1 OX=11053 PE=4 SV=1;tr|A0A067XG33|A0A067XG33_9FLAV Genome polyprotein OS=dengue virus type 1 OX=11053 PE=4 SV=1;tr|A0A0E3GII3|A0A0E3GII3_9FLAV Genome polyprotein OS=dengue virus type 1 OX=11053 PE=4 SV=2;tr|A0A0G3VLL8|A0A0G3VLL8_9FLAV Genome polyprotein OS=dengue virus type 1 OX=11053 PE=4 SV=2;tr|A0A0H4AVE8|A0A0H4AVE8_9FLAV …	dengue virus type 1
EEF2K,MAPK9,PLK2	GIFIPSELETP	S3111	Genome polyprotein	NA	tr|A0A861B0A1|A0A861B0A1_9FLAV Polyprotein (Fragment) OS=dengue virus type 1 OX=11053 GN=POLY PE=4 SV=1;tr|A0A861B0C1|A0A861B0C1_9FLAV Genome polyprotein (Fragment) OS=dengue virus type 1 OX=11053 GN=POLY PE=4 SV=1;tr|A0A861B1J1|A0A861B1J1_9FLAV Genome polyprotein (Fragment) OS=dengue virus type 1 OX=11053 GN=POLY PE=4 SV=1;tr|A0A861B1J6|A0A861B1J6_9FLAV Genome polyprotein (Fragment) OS=dengue vi…	dengue virus type 1
EEF2K,MAPK9,PLK2	GIFXPSELETP	S3111	Genome polyprotein	NA	tr|A0A861B1K5|A0A861B1K5_9FLAV Genome polyprotein (Fragment) OS=dengue virus type 1 OX=11053 GN=POLY PE=4 SV=1;tr|A0A861B4Z5|A0A861B4Z5_9FLAV Genome polyprotein (Fragment) OS=dengue virus type 1 OX=11053 GN=POLY PE=4 SV=1;tr|A0A861B564|A0A861B564_9FLAV Genome polyprotein (Fragment) OS=dengue virus type 1 OX=11053 GN=POLY PE=4 SV=1;tr|A0A861B6X2|A0A861B6X2_9FLAV Genome polyprotein (Fragment) OS=de…	dengue virus type 1
EEF2K,MAPK9,PLK2	GTFLPSELETP	S3111	Genome polyprotein	NA	tr|A0A861B2F5|A0A861B2F5_9FLAV Genome polyprotein (Fragment) OS=dengue virus type 1 OX=11053 GN=POLY PE=4 SV=1	dengue virus type 1
EEF2K,MAPK9	SEEIFSPSELE	S3120	Genome polyprotein	NA	tr|A0A0B4L2X4|A0A0B4L2X4_9FLAV Genome polyprotein OS=dengue virus type 1 OX=11053 PE=4 SV=1;tr|B6VJ39|B6VJ39_9FLAV Genome polyprotein OS=dengue virus type 1 OX=11053 PE=4 SV=1;tr|C3VDH7|C3VDH7_9FLAV Genome polyprotein OS=dengue virus type 1 OX=11053 PE=4 SV=1;tr|C3VNK0|C3VNK0_9FLAV Genome polyprotein OS=dengue virus type 1 OX=11053 PE=4 SV=1;tr|C3VNK1|C3VNK1_9FLAV Genome polyprotein OS=dengue vir…	dengue virus type 1
CDK9,CLK3,EEF2K,MAP2K1,MAP2K7,MAPK9	SERIFSPSELE	S3122	Genome polyprotein	NA	tr|A0A384ZKC4|A0A384ZKC4_9FLAV Genome polyprotein OS=dengue virus type 1 OX=11053 PE=4 SV=1;tr|A0A411ILL7|A0A411ILL7_9FLAV Genome polyprotein OS=dengue virus type 1 OX=11053 GN=POLY PE=4 SV=1;tr|A0A6B9Q6Q9|A0A6B9Q6Q9_9FLAV Genome polyprotein OS=dengue virus type 1 OX=11053 GN=POLY PE=4 SV=1;tr|A0A6B9Q6T2|A0A6B9Q6T2_9FLAV Genome polyprotein OS=dengue virus type 1 OX=11053 GN=POLY PE=4 SV=1;tr|A0A6…	dengue virus type 1
EEF2K,MAPK9	EIFSPSELETP	S3122	Genome polyprotein	NA	tr|A0A0B4L2X4|A0A0B4L2X4_9FLAV Genome polyprotein OS=dengue virus type 1 OX=11053 PE=4 SV=1;tr|B6VJ39|B6VJ39_9FLAV Genome polyprotein OS=dengue virus type 1 OX=11053 PE=4 SV=1;tr|C3VDH7|C3VDH7_9FLAV Genome polyprotein OS=dengue virus type 1 OX=11053 PE=4 SV=1;tr|C3VNK0|C3VNK0_9FLAV Genome polyprotein OS=dengue virus type 1 OX=11053 PE=4 SV=1;tr|C3VNK1|C3VNK1_9FLAV Genome polyprotein OS=dengue vir…	dengue virus type 1
EEF2K,MAPK9	SEGIFSPSEME	S3122	Genome polyprotein	NA	tr|A0A067XG39|A0A067XG39_9FLAV Genome polyprotein OS=dengue virus type 1 OX=11053 PE=4 SV=1	dengue virus type 1
EEF2K,MAPK9	SEGLFSPSELE	S3122	Genome polyprotein	NA	tr|A0A0A7CQ00|A0A0A7CQ00_9FLAV Genome polyprotein OS=dengue virus type 1 OX=11053 PE=4 SV=1	dengue virus type 1
EEF2K,MAPK9	SEGIFTPSELE	T3122	Genome polyprotein	NA	tr|A0A0B4L2V5|A0A0B4L2V5_9FLAV Genome polyprotein OS=dengue virus type 1 OX=11053 PE=4 SV=1;tr|A0A0B4L2X9|A0A0B4L2X9_9FLAV Genome polyprotein OS=dengue virus type 1 OX=11053 PE=4 SV=1;tr|A0A0B4L376|A0A0B4L376_9FLAV Genome polyprotein OS=dengue virus type 1 OX=11053 PE=4 SV=1;tr|A0A384ZKA2|A0A384ZKA2_9FLAV Genome polyprotein OS=dengue virus type 1 OX=11053 PE=4 SV=1;tr|A0A3G1KII2|A0A3G1KII2_9FLAV …	dengue virus type 1
EEF2K,MAPK9	SEGIFSPSELG	S3122	Genome polyprotein	NA	tr|A0A139ZYL9|A0A139ZYL9_9FLAV Genome polyprotein OS=dengue virus type 1 OX=11053 PE=4 SV=1	dengue virus type 1
EEF2K,MAPK9	SEGVFSPSELE	S3122	Genome polyprotein	NA	tr|A0A2L0RIH6|A0A2L0RIH6_9FLAV Genome polyprotein OS=dengue virus type 1 OX=11053 PE=4 SV=1	dengue virus type 1
EEF2K,MAPK9	SEGTFSPSELE	S3122	Genome polyprotein	NA	tr|A0A384ZK78|A0A384ZK78_9FLAV Genome polyprotein OS=dengue virus type 1 OX=11053 PE=4 SV=1	dengue virus type 1
EEF2K,MAPK9	SEGIFSPSELD	S3122	Genome polyprotein	NA	tr|B1P1U4|B1P1U4_9FLAV Genome polyprotein OS=dengue virus type 1 OX=11053 PE=4 SV=1;tr|B1PPG1|B1PPG1_9FLAV Genome polyprotein OS=dengue virus type 1 OX=11053 PE=4 SV=1;tr|G9IBE5|G9IBE5_9FLAV Genome polyprotein OS=dengue virus type 1 OX=11053 PE=4 SV=1;tr|G9IBE6|G9IBE6_9FLAV Genome polyprotein OS=dengue virus type 1 OX=11053 PE=4 SV=1;tr|Q330L4|Q330L4_9FLAV Genome polyprotein (Fragment) OS=dengue …	dengue virus type 1
EEF2K,MAPK9	SEGIFSPCELE	S3122	Genome polyprotein	NA	tr|B1PPF7|B1PPF7_9FLAV Genome polyprotein OS=dengue virus type 1 OX=11053 PE=4 SV=1;tr|B9VHC4|B9VHC4_9FLAV Genome polyprotein OS=dengue virus type 1 OX=11053 PE=4 SV=1	dengue virus type 1
EEF2K,MAPK9	SEGIVSPSELE	S3122	Genome polyprotein	NA	tr|Q75N59|Q75N59_9FLAV Genome polyprotein OS=dengue virus type 1 OX=11053 PE=4 SV=1	dengue virus type 1
EEF2K,MAPK9	SGGIFSPRELE	S3122	Genome polyprotein	NA	tr|W0LLL1|W0LLL1_9FLAV Genome polyprotein OS=dengue virus type 1 OX=11053 PE=4 SV=1	dengue virus type 1
EEF2K,MAPK9,PLK2	GIFSPSEMENS	S3124	Genome polyprotein	NA	tr|A0A067XG39|A0A067XG39_9FLAV Genome polyprotein OS=dengue virus type 1 OX=11053 PE=4 SV=1	dengue virus type 1
EEF2K,MAPK9,PLK2	GLFSPSELETP	S3124	Genome polyprotein	NA	tr|A0A0A7CQ00|A0A0A7CQ00_9FLAV Genome polyprotein OS=dengue virus type 1 OX=11053 PE=4 SV=1	dengue virus type 1
EEF2K,MAPK9,PLK2	GIFTPSELETP	S3124	Genome polyprotein	NA	tr|A0A0B4L2V5|A0A0B4L2V5_9FLAV Genome polyprotein OS=dengue virus type 1 OX=11053 PE=4 SV=1;tr|A0A0B4L2X9|A0A0B4L2X9_9FLAV Genome polyprotein OS=dengue virus type 1 OX=11053 PE=4 SV=1;tr|A0A0B4L376|A0A0B4L376_9FLAV Genome polyprotein OS=dengue virus type 1 OX=11053 PE=4 SV=1;tr|A0A384ZKA2|A0A384ZKA2_9FLAV Genome polyprotein OS=dengue virus type 1 OX=11053 PE=4 SV=1;tr|A0A3G1KII2|A0A3G1KII2_9FLAV …	dengue virus type 1
EEF2K,MAPK9,PLK2	GIFSPSELETS	S3124	Genome polyprotein	NA	tr|A0A0B4L3A7|A0A0B4L3A7_9FLAV Genome polyprotein OS=dengue virus type 1 OX=11053 PE=4 SV=1;tr|A0A6B9MNP0|A0A6B9MNP0_9FLAV Genome polyprotein (Fragment) OS=dengue virus type 1 OX=11053 GN=POLY PE=4 SV=1;tr|A0A6B9MNP8|A0A6B9MNP8_9FLAV Genome polyprotein (Fragment) OS=dengue virus type 1 OX=11053 GN=POLY PE=4 SV=1;tr|A0A6B9MNQ5|A0A6B9MNQ5_9FLAV Genome polyprotein (Fragment) OS=dengue virus type 1 O…	dengue virus type 1
EEF2K,MAPK9	GIFSPSELGNS	S3124	Genome polyprotein	NA	tr|A0A139ZYL9|A0A139ZYL9_9FLAV Genome polyprotein OS=dengue virus type 1 OX=11053 PE=4 SV=1	dengue virus type 1
EEF2K,MAPK9,PLK2	GIFLPSELENS	S3124	Genome polyprotein	NA	tr|A0A139ZYQ0|A0A139ZYQ0_9FLAV Genome polyprotein OS=dengue virus type 1 OX=11053 PE=4 SV=1;tr|A0A678X745|A0A678X745_9FLAV Genome polyprotein OS=dengue virus type 1 OX=11053 GN=POLY PE=4 SV=1;tr|A0A7S7YCU4|A0A7S7YCU4_9FLAV Genome polyprotein OS=dengue virus type 1 OX=11053 GN=POLY PE=4 SV=1	dengue virus type 1
EEF2K,MAPK9,PLK2	GVFSPSELETP	S3124	Genome polyprotein	NA	tr|A0A2L0RIH6|A0A2L0RIH6_9FLAV Genome polyprotein OS=dengue virus type 1 OX=11053 PE=4 SV=1	dengue virus type 1
EEF2K,MAPK9,PLK2	GIFLPSELENP	S3124	Genome polyprotein	NA	tr|A0A346RR01|A0A346RR01_9FLAV Genome polyprotein OS=dengue virus type 1 OX=11053 PE=4 SV=1;tr|A0A7G5M4J9|A0A7G5M4J9_9FLAV Genome polyprotein (Fragment) OS=dengue virus type 1 OX=11053 GN=POLY PE=4 SV=1;tr|A0A7G5M4K0|A0A7G5M4K0_9FLAV Genome polyprotein (Fragment) OS=dengue virus type 1 OX=11053 GN=POLY PE=4 SV=1	dengue virus type 1
EEF2K,MAPK9,PLK2	GTFSPSELETP	S3124	Genome polyprotein	NA	tr|A0A384ZK78|A0A384ZK78_9FLAV Genome polyprotein OS=dengue virus type 1 OX=11053 PE=4 SV=1	dengue virus type 1
EEF2K,MAPK9,PLK2	GIFSPSELETQ	S3124	Genome polyprotein	NA	tr|A0A384ZKB5|A0A384ZKB5_9FLAV Genome polyprotein OS=dengue virus type 1 OX=11053 PE=4 SV=1;tr|A0A384ZKD0|A0A384ZKD0_9FLAV Genome polyprotein OS=dengue virus type 1 OX=11053 PE=4 SV=1	dengue virus type 1
EEF2K,MAPK9	RIFSPSELETP	S3124	Genome polyprotein	NA	tr|A0A384ZKC4|A0A384ZKC4_9FLAV Genome polyprotein OS=dengue virus type 1 OX=11053 PE=4 SV=1;tr|A0A411ILL7|A0A411ILL7_9FLAV Genome polyprotein OS=dengue virus type 1 OX=11053 GN=POLY PE=4 SV=1;tr|A0A6B9Q6Q9|A0A6B9Q6Q9_9FLAV Genome polyprotein OS=dengue virus type 1 OX=11053 GN=POLY PE=4 SV=1;tr|A0A6B9Q6T2|A0A6B9Q6T2_9FLAV Genome polyprotein OS=dengue virus type 1 OX=11053 GN=POLY PE=4 SV=1;tr|A0A6…	dengue virus type 1
EEF2K,MAPK9,PLK2	GIFSPSELENP	S3124	Genome polyprotein	NA	tr|A0A384ZKD1|A0A384ZKD1_9FLAV Genome polyprotein OS=dengue virus type 1 OX=11053 PE=4 SV=1	dengue virus type 1
EEF2K,MAPK9	RIFLPSELETP	S3124	Genome polyprotein	NA	tr|A0A6B7HXQ4|A0A6B7HXQ4_9FLAV Genome polyprotein OS=dengue virus type 1 OX=11053 GN=POLY PE=4 SV=1;tr|A0A6M4ERV3|A0A6M4ERV3_9FLAV Genome polyprotein OS=dengue virus type 1 OX=11053 GN=POLY PE=4 SV=1;tr|A0A874LHP9|A0A874LHP9_9FLAV Genome polyprotein OS=dengue virus type 1 OX=11053 GN=POLY PE=4 SV=1;tr|A0A888CLV2|A0A888CLV2_9FLAV Genome polyprotein OS=dengue virus type 1 OX=11053 GN=POLY PE=4 SV=1…	dengue virus type 1
EEF2K,MAPK9,PLK2	GIFSPSELETT	S3124	Genome polyprotein	NA	tr|A0A8E4QLF7|A0A8E4QLF7_9FLAV Genome polyprotein OS=dengue virus type 1 OX=11053 GN=POLY PE=4 SV=1	dengue virus type 1
EEF2K,MAPK9	GIFSPSELDTP	S3124	Genome polyprotein	NA	tr|B1P1U4|B1P1U4_9FLAV Genome polyprotein OS=dengue virus type 1 OX=11053 PE=4 SV=1;tr|B1PPG1|B1PPG1_9FLAV Genome polyprotein OS=dengue virus type 1 OX=11053 PE=4 SV=1;tr|G9IBE5|G9IBE5_9FLAV Genome polyprotein OS=dengue virus type 1 OX=11053 PE=4 SV=1;tr|G9IBE6|G9IBE6_9FLAV Genome polyprotein OS=dengue virus type 1 OX=11053 PE=4 SV=1;tr|Q330L4|Q330L4_9FLAV Genome polyprotein (Fragment) OS=dengue …	dengue virus type 1
EEF2K,MAPK9,PLK2	GIFSPSELEIP	S3124	Genome polyprotein	NA	tr|B1P1U6|B1P1U6_9FLAV Genome polyprotein OS=dengue virus type 1 OX=11053 PE=4 SV=1;tr|B1PNM7|B1PNM7_9FLAV Genome polyprotein OS=dengue virus type 1 OX=11053 PE=4 SV=1;tr|B3VAB4|B3VAB4_9FLAV Genome polyprotein OS=dengue virus type 1 OX=11053 PE=4 SV=1;tr|B6VGC1|B6VGC1_9FLAV Genome polyprotein OS=dengue virus type 1 OX=11053 PE=4 SV=1;tr|B6VJ66|B6VJ66_9FLAV Genome polyprotein OS=dengue virus type …	dengue virus type 1
EEF2K,MAPK9,PLK2	GIFLPSELETT	S3124	Genome polyprotein	NA	tr|B5U6N7|B5U6N7_9FLAV Genome polyprotein OS=dengue virus type 1 OX=11053 PE=4 SV=1;tr|B9VJU2|B9VJU2_9FLAV Genome polyprotein OS=dengue virus type 1 OX=11053 PE=4 SV=1	dengue virus type 1
EEF2K,MAPK9,PLK2	GIFLPSELEPP	S3124	Genome polyprotein	NA	tr|B6SET9|B6SET9_9FLAV Genome polyprotein OS=dengue virus type 1 OX=11053 PE=4 SV=1	dengue virus type 1
EEF2K,MAPK9,PLK2	GIFLPSELETQ	S3124	Genome polyprotein	NA	tr|B9V3E0|B9V3E0_9FLAV Genome polyprotein OS=dengue virus type 1 OX=11053 PE=4 SV=1;tr|B9V3E4|B9V3E4_9FLAV Genome polyprotein OS=dengue virus type 1 OX=11053 PE=4 SV=1;tr|C3VX49|C3VX49_9FLAV Genome polyprotein OS=dengue virus type 1 OX=11053 PE=4 SV=1;tr|C3VX54|C3VX54_9FLAV Genome polyprotein OS=dengue virus type 1 OX=11053 PE=4 SV=1;tr|C5MSY2|C5MSY2_9FLAV Genome polyprotein OS=dengue virus type …	dengue virus type 1
EEF2K,MAPK9,PLK2	GIILPSELETP	S3124	Genome polyprotein	NA	tr|Q6WP56|Q6WP56_9FLAV Genome polyprotein OS=dengue virus type 1 OX=11053 PE=4 SV=2;tr|Q6WP58|Q6WP58_9FLAV Genome polyprotein OS=dengue virus type 1 OX=11053 PE=4 SV=2;tr|Q80KC7|Q80KC7_9FLAV Genome polyprotein OS=dengue virus type 1 OX=11053 PE=4 SV=2;tr|Q8JQD9|Q8JQD9_9FLAV Genome polyprotein OS=dengue virus type 1 OX=11053 PE=4 SV=2	dengue virus type 1
EEF2K,MAPK9,PLK2	GIVSPSELETP	S3124	Genome polyprotein	NA	tr|Q75N59|Q75N59_9FLAV Genome polyprotein OS=dengue virus type 1 OX=11053 PE=4 SV=1	dengue virus type 1
EEF2K,MAPK9,PLK2	GIFFPSELESP	S3124	Genome polyprotein	NA	sp|P27909|POLG_DEN1B Genome polyprotein OS=Dengue virus type 1 (strain Brazil/97-11/1997) OX=408685 PE=1 SV=2;tr|Q80RP0|Q80RP0_9FLAV Genome polyprotein OS=dengue virus type 1 OX=11053 PE=4 SV=1;tr|Q8B646|Q8B646_9FLAV Genome polyprotein OS=dengue virus type 1 OX=11053 PE=4 SV=1;tr|Q8B647|Q8B647_9FLAV Genome polyprotein OS=dengue virus type 1 OX=11053 PE=4 SV=1;tr|Q8JQE3|Q8JQE3_9FLAV Genome polypro…	dengue virus type 1
EEF2K,MAPK9,PLK2	GIFFPSELETP	S3125	Genome polyprotein	NA	tr|A0A1R7T1G3|A0A1R7T1G3_9FLAV Genome polyprotein OS=dengue virus type 1 OX=11053 PE=4 SV=1	dengue virus type 1
HASPIN,LIMK1	ETQHGTILIKV	T317	Genome polyprotein	NA	tr|A0A7D6VL74|A0A7D6VL74_9FLAV Genome polyprotein (Fragment) OS=dengue virus type 1 OX=11053 GN=POLY PE=4 SV=1;tr|A0A7D6VMB4|A0A7D6VMB4_9FLAV Genome polyprotein (Fragment) OS=dengue virus type 1 OX=11053 GN=POLY PE=4 SV=1;tr|A0A7D6VX80|A0A7D6VX80_9FLAV Genome polyprotein (Fragment) OS=dengue virus type 1 OX=11053 GN=POLY PE=4 SV=1;tr|A0A7D6ZM77|A0A7D6ZM77_9FLAV Genome polyprotein (Fragment) OS=de…	dengue virus type 1
EEF2K,MAPK9	PSELETPNLAA	T3128	Genome polyprotein	NA	tr|A0A2L0RIM8|A0A2L0RIM8_9FLAV Genome polyprotein OS=dengue virus type 1 OX=11053 PE=4 SV=1;tr|B9W0W4|B9W0W4_9FLAV Genome polyprotein OS=dengue virus type 1 OX=11053 PE=4 SV=1	dengue virus type 1
EEF2K,MAPK9	PNELETPNLAD	T3128	Genome polyprotein	NA	tr|A0A6B7HXQ5|A0A6B7HXQ5_9FLAV Genome polyprotein OS=dengue virus type 1 OX=11053 GN=POLY PE=4 SV=1	dengue virus type 1
EEF2K,MAPK9	PSELETPNLSE	T3128	Genome polyprotein	NA	tr|A0A7G5M4I4|A0A7G5M4I4_9FLAV Genome polyprotein (Fragment) OS=dengue virus type 1 OX=11053 GN=POLY PE=4 SV=1;tr|A0A7G5M4L4|A0A7G5M4L4_9FLAV Genome polyprotein (Fragment) OS=dengue virus type 1 OX=11053 GN=POLY PE=4 SV=1;tr|A0A7G5M4L5|A0A7G5M4L5_9FLAV Genome polyprotein (Fragment) OS=dengue virus type 1 OX=11053 GN=POLY PE=4 SV=1;tr|A0A7G5M4L6|A0A7G5M4L6_9FLAV Genome polyprotein (Fragment) OS=de…	dengue virus type 1
EEF2K,MAPK9	XXXXXTPNLAE	T3128	Genome polyprotein	NA	tr|A0A7G5M4I7|A0A7G5M4I7_9FLAV Genome polyprotein (Fragment) OS=dengue virus type 1 OX=11053 GN=POLY PE=4 SV=1	dengue virus type 1
EEF2K,MAPK9	XXXLETPNLAE	T3128	Genome polyprotein	NA	tr|A0A7G5M4I8|A0A7G5M4I8_9FLAV Genome polyprotein (Fragment) OS=dengue virus type 1 OX=11053 GN=POLY PE=4 SV=1	dengue virus type 1
EEF2K,MAPK9	PSELETPNLXE	T3128	Genome polyprotein	NA	tr|A0A7G5M4L9|A0A7G5M4L9_9FLAV Genome polyprotein (Fragment) OS=dengue virus type 1 OX=11053 GN=POLY PE=4 SV=1;tr|A0A7G5M4M4|A0A7G5M4M4_9FLAV Genome polyprotein (Fragment) OS=dengue virus type 1 OX=11053 GN=POLY PE=4 SV=1	dengue virus type 1
EEF2K,MAPK9	PSELETPSLAE	T3128	Genome polyprotein	NA	tr|A0A7L4WP94|A0A7L4WP94_9FLAV Genome polyprotein OS=dengue virus type 1 OX=11053 GN=POLY PE=4 SV=1;tr|A0A7L4WPN4|A0A7L4WPN4_9FLAV Genome polyprotein OS=dengue virus type 1 OX=11053 GN=POLY PE=4 SV=1;tr|A0A7L4WPS8|A0A7L4WPS8_9FLAV Genome polyprotein OS=dengue virus type 1 OX=11053 GN=POLY PE=4 SV=1;tr|A0A7L4WQ44|A0A7L4WQ44_9FLAV Genome polyprotein OS=dengue virus type 1 OX=11053 GN=POLY PE=4 SV=1…	dengue virus type 1
EEF2K,MAPK9	LSELETPNLAE	T3128	Genome polyprotein	NA	tr|A0A874LK95|A0A874LK95_9FLAV Genome polyprotein OS=dengue virus type 1 OX=11053 GN=POLY PE=4 SV=1	dengue virus type 1
EEF2K,MAPK9	PSELETPILAE	T3128	Genome polyprotein	NA	tr|A9LIM4|A9LIM4_9FLAV Genome polyprotein OS=dengue virus type 1 OX=11053 PE=4 SV=1;tr|B2ZP36|B2ZP36_9FLAV Genome polyprotein OS=dengue virus type 1 OX=11053 PE=4 SV=1;tr|B5M968|B5M968_9FLAV Genome polyprotein OS=dengue virus type 1 OX=11053 PE=4 SV=1;tr|B9W0X0|B9W0X0_9FLAV Genome polyprotein OS=dengue virus type 1 OX=11053 PE=4 SV=1;tr|D1MCS7|D1MCS7_9FLAV Genome polyprotein OS=dengue virus type …	dengue virus type 1
EEF2K,MAPK9,PLK2	PSELDTPNLAG	T3128	Genome polyprotein	NA	tr|B1P1U4|B1P1U4_9FLAV Genome polyprotein OS=dengue virus type 1 OX=11053 PE=4 SV=1;tr|B1PPG1|B1PPG1_9FLAV Genome polyprotein OS=dengue virus type 1 OX=11053 PE=4 SV=1	dengue virus type 1
EEF2K,MAPK9,PLK2	PNELETPNLAG	T3128	Genome polyprotein	NA	tr|B1PPG2|B1PPG2_9FLAV Genome polyprotein OS=dengue virus type 1 OX=11053 PE=4 SV=1;tr|B6VJ60|B6VJ60_9FLAV Genome polyprotein OS=dengue virus type 1 OX=11053 PE=4 SV=1;tr|B6VJ68|B6VJ68_9FLAV Genome polyprotein OS=dengue virus type 1 OX=11053 PE=4 SV=1;tr|B6VJD4|B6VJD4_9FLAV Genome polyprotein OS=dengue virus type 1 OX=11053 PE=4 SV=1;tr|B9V550|B9V550_9FLAV Genome polyprotein OS=dengue virus type …	dengue virus type 1
EEF2K,MAPK9	PSELETPNLAR	T3128	Genome polyprotein	NA	tr|B2ZP26|B2ZP26_9FLAV Genome polyprotein OS=dengue virus type 1 OX=11053 PE=4 SV=1;tr|B9V3E1|B9V3E1_9FLAV Genome polyprotein OS=dengue virus type 1 OX=11053 PE=4 SV=1;tr|C3VNK6|C3VNK6_9FLAV Genome polyprotein OS=dengue virus type 1 OX=11053 PE=4 SV=1;tr|C3VNL2|C3VNL2_9FLAV Genome polyprotein OS=dengue virus type 1 OX=11053 PE=4 SV=1;tr|C5MSY6|C5MSY6_9FLAV Genome polyprotein OS=dengue virus type …	dengue virus type 1
EEF2K,MAPK9	PGELETPNLAE	T3128	Genome polyprotein	NA	tr|B6VJB4|B6VJB4_9FLAV Genome polyprotein OS=dengue virus type 1 OX=11053 PE=4 SV=1;tr|B9V3D5|B9V3D5_9FLAV Genome polyprotein OS=dengue virus type 1 OX=11053 PE=4 SV=1	dengue virus type 1
EEF2K,MAPK9	PCELETPNLAE	T3128	Genome polyprotein	NA	tr|B9VHF0|B9VHF0_9FLAV Genome polyprotein OS=dengue virus type 1 OX=11053 PE=4 SV=1;tr|B9VHF1|B9VHF1_9FLAV Genome polyprotein OS=dengue virus type 1 OX=11053 PE=4 SV=1;tr|B9VJU3|B9VJU3_9FLAV Genome polyprotein OS=dengue virus type 1 OX=11053 PE=4 SV=1	dengue virus type 1
EEF2K,MAPK9	SSELESPNLAE	S3128	Genome polyprotein	NA	tr|C1KKE6|C1KKE6_9FLAV Genome polyprotein OS=dengue virus type 1 OX=11053 PE=4 SV=1	dengue virus type 1
EEF2K,MAPK9	SSELETPNLAE	T3128	Genome polyprotein	NA	tr|C1KKH2|C1KKH2_9FLAV Genome polyprotein OS=dengue virus type 1 OX=11053 PE=4 SV=1;tr|S6BG87|S6BG87_9FLAV Genome polyprotein OS=dengue virus type 1 OX=11053 PE=4 SV=1	dengue virus type 1
EEF2K,MAPK9	PSELETPYLAE	T3128	Genome polyprotein	NA	tr|D3XNS2|D3XNS2_9FLAV Genome polyprotein OS=dengue virus type 1 OX=11053 PE=4 SV=1	dengue virus type 1
EEF2K,MAPK9	PNELETPNLAK	T3128	Genome polyprotein	NA	tr|G1ECM8|G1ECM8_9FLAV Genome polyprotein OS=dengue virus type 1 OX=11053 PE=4 SV=1	dengue virus type 1
EEF2K,MAPK9	PSELDTPNLAE	T3128	Genome polyprotein	NA	tr|G9IBE5|G9IBE5_9FLAV Genome polyprotein OS=dengue virus type 1 OX=11053 PE=4 SV=1;tr|G9IBE6|G9IBE6_9FLAV Genome polyprotein OS=dengue virus type 1 OX=11053 PE=4 SV=1;tr|Q330L4|Q330L4_9FLAV Genome polyprotein (Fragment) OS=dengue virus type 1 OX=11053 PE=2 SV=1	dengue virus type 1
EEF2K,MAPK9	PSELESPNLAE	S3128	Genome polyprotein	NA	sp|P27909|POLG_DEN1B Genome polyprotein OS=Dengue virus type 1 (strain Brazil/97-11/1997) OX=408685 PE=1 SV=2;tr|Q80RP0|Q80RP0_9FLAV Genome polyprotein OS=dengue virus type 1 OX=11053 PE=4 SV=1;tr|Q8B646|Q8B646_9FLAV Genome polyprotein OS=dengue virus type 1 OX=11053 PE=4 SV=1;tr|Q8B647|Q8B647_9FLAV Genome polyprotein OS=dengue virus type 1 OX=11053 PE=4 SV=1;tr|Q8JQE3|Q8JQE3_9FLAV Genome polypro…	dengue virus type 1
EEF2K,MAPK9	PSELETPNLAQ	T3128	Genome polyprotein	NA	tr|Q91NH1|Q91NH1_9FLAV Genome polyprotein OS=dengue virus type 1 OX=11053 PE=4 SV=1	dengue virus type 1
EEF2K,MAPK9	PRELETPNLAE	T3128	Genome polyprotein	NA	tr|W0LLL1|W0LLL1_9FLAV Genome polyprotein OS=dengue virus type 1 OX=11053 PE=4 SV=1	dengue virus type 1
EEF2K,MAPK9	ELETPSLAERV	S3130	Genome polyprotein	NA	tr|A0A7L4WP94|A0A7L4WP94_9FLAV Genome polyprotein OS=dengue virus type 1 OX=11053 GN=POLY PE=4 SV=1;tr|A0A7L4WPN4|A0A7L4WPN4_9FLAV Genome polyprotein OS=dengue virus type 1 OX=11053 GN=POLY PE=4 SV=1;tr|A0A7L4WPS8|A0A7L4WPS8_9FLAV Genome polyprotein OS=dengue virus type 1 OX=11053 GN=POLY PE=4 SV=1;tr|A0A7L4WQ44|A0A7L4WQ44_9FLAV Genome polyprotein OS=dengue virus type 1 OX=11053 GN=POLY PE=4 SV=1…	dengue virus type 1
EEF2K,MAPK9	DSRCPTQGEVT	T8	Genome polyprotein	NA	tr|A0A7U3LL30|A0A7U3LL30_9FLAV Genome polyprotein (Fragment) OS=dengue virus type 1 OX=11053 GN=E PE=4 SV=1	dengue virus type 1
CDK9,EEF2K,MAPK9	AHREPTYERDV	T8	Genome polyprotein	NA	tr|A0A141AYJ2|A0A141AYJ2_9FLAV NS5 (Fragment) OS=dengue virus type 1 OX=11053 PE=4 SV=1	dengue virus type 1
EEF2K,MAPK9	AKXKPTLXIEL	T319	Genome polyprotein	NA	tr|A0A6G5RT57|A0A6G5RT57_9FLAV Genome polyprotein OS=dengue virus type 1 OX=11053 GN=POLY PE=4 SV=1	dengue virus type 1
HASPIN,LIMK1	ETQHGTIVIRV	T319	Genome polyprotein	NA	tr|A0A141QRV9|A0A141QRV9_9FLAV Genome polyprotein (Fragment) OS=dengue virus type 1 OX=11053 PE=4 SV=1;tr|A0A141QRW0|A0A141QRW0_9FLAV Genome polyprotein (Fragment) OS=dengue virus type 1 OX=11053 PE=4 SV=1;tr|A0A141QRW1|A0A141QRW1_9FLAV Genome polyprotein (Fragment) OS=dengue virus type 1 OX=11053 PE=4 SV=1;tr|A0A141QRW2|A0A141QRW2_9FLAV Genome polyprotein (Fragment) OS=dengue virus type 1 OX=110…	dengue virus type 1
HASPIN,LIMK1	ETQHGTILVQI	T319	Genome polyprotein	NA	tr|A0A140ZTN8|A0A140ZTN8_9FLAV Genome polyprotein OS=dengue virus type 1 OX=11053 PE=4 SV=1;tr|A0A141FAE1|A0A141FAE1_9FLAV Genome polyprotein (Fragment) OS=dengue virus type 1 OX=11053 PE=4 SV=1;tr|A0A172LQB0|A0A172LQB0_9FLAV Genome polyprotein (Fragment) OS=dengue virus type 1 OX=11053 PE=4 SV=1;tr|A0A2P1M8V9|A0A2P1M8V9_9FLAV Genome polyprotein (Fragment) OS=dengue virus type 1 OX=11053 PE=4 SV=…	dengue virus type 1
HASPIN,LIMK1	ETQHGTILVQV	T319	Genome polyprotein	NA	tr|A0A1R7T1K4|A0A1R7T1K4_9FLAV Genome polyprotein (Fragment) OS=dengue virus type 1 OX=11053 PE=4 SV=1;tr|A0A7T5QZI7|A0A7T5QZI7_9FLAV Genome polyprotein (Fragment) OS=dengue virus type 1 OX=11053 GN=POLY PE=4 SV=1;tr|A0A7T5QZJ1|A0A7T5QZJ1_9FLAV Genome polyprotein (Fragment) OS=dengue virus type 1 OX=11053 GN=POLY PE=4 SV=1;tr|A0A7T5QZJ2|A0A7T5QZJ2_9FLAV Genome polyprotein (Fragment) OS=dengue vir…	dengue virus type 1
HASPIN,LIMK1	ETQHGTIVIKV	T319	Genome polyprotein	NA	tr|A0A7U3QFQ6|A0A7U3QFQ6_9FLAV Genome polyprotein (Fragment) OS=dengue virus type 1 OX=11053 GN=POLY PE=4 SV=1	dengue virus type 1
EEF2K,MAPK9,MAST2	AQNKPTLDIEL	T320	Genome polyprotein	NA	tr|A0A067XG26|A0A067XG26_9FLAV Genome polyprotein OS=dengue virus type 1 OX=11053 PE=4 SV=1;tr|A0A0N9HK14|A0A0N9HK14_9FLAV Genome polyprotein (Fragment) OS=dengue virus type 1 OX=11053 PE=4 SV=1;tr|G0ZJP0|G0ZJP0_9FLAV Genome polyprotein (Fragment) OS=dengue virus type 1 OX=11053 PE=4 SV=1	dengue virus type 1
EEF2K,MAPK9,MAST2	ARNKPTLDIEL	T320	Genome polyprotein	NA	tr|A0A067XG33|A0A067XG33_9FLAV Genome polyprotein OS=dengue virus type 1 OX=11053 PE=4 SV=1;tr|A0A0N7F171|A0A0N7F171_9FLAV Genome polyprotein (Fragment) OS=dengue virus type 1 OX=11053 PE=4 SV=1;tr|A0A0N9HJR4|A0A0N9HJR4_9FLAV Genome polyprotein (Fragment) OS=dengue virus type 1 OX=11053 PE=4 SV=1;tr|A0A345UEQ6|A0A345UEQ6_9FLAV Genome polyprotein (Fragment) OS=dengue virus type 1 OX=11053 PE=4 SV=…	dengue virus type 1
EEF2K,MAPK9,MAST2	AKNKPTLDIDF	T320	Genome polyprotein	NA	tr|A0A067XG39|A0A067XG39_9FLAV Genome polyprotein OS=dengue virus type 1 OX=11053 PE=4 SV=1;tr|A0A0N9HFH5|A0A0N9HFH5_9FLAV Genome polyprotein (Fragment) OS=dengue virus type 1 OX=11053 PE=4 SV=1;tr|G0ZJP3|G0ZJP3_9FLAV Genome polyprotein (Fragment) OS=dengue virus type 1 OX=11053 PE=4 SV=1	dengue virus type 1
EEF2K,MAPK9,MAST2	ARDKPTLDIEL	T320	Genome polyprotein	NA	tr|A0A173H1T2|A0A173H1T2_9FLAV Genome polyprotein (Fragment) OS=dengue virus type 1 OX=11053 PE=4 SV=1;tr|A0A173H1U0|A0A173H1U0_9FLAV Genome polyprotein (Fragment) OS=dengue virus type 1 OX=11053 PE=4 SV=1;tr|A0A173H1V6|A0A173H1V6_9FLAV Genome polyprotein (Fragment) OS=dengue virus type 1 OX=11053 PE=4 SV=1;tr|A0A173H1W8|A0A173H1W8_9FLAV Genome polyprotein (Fragment) OS=dengue virus type 1 OX=110…	dengue virus type 1
EEF2K,MAPK9	AKDKPTLHIEL	T320	Genome polyprotein	NA	tr|A0A6B9QPI9|A0A6B9QPI9_9FLAV Genome polyprotein OS=dengue virus type 1 OX=11053 GN=POLY PE=4 SV=1	dengue virus type 1
EEF2K,MAPK9,MAST2	AKNKPTLDXXX	T320	Genome polyprotein	NA	tr|A0A6H0B6Y0|A0A6H0B6Y0_9FLAV Genome polyprotein OS=dengue virus type 1 OX=11053 GN=POLY PE=4 SV=1;tr|A0A7G5M4J4|A0A7G5M4J4_9FLAV Genome polyprotein (Fragment) OS=dengue virus type 1 OX=11053 GN=POLY PE=4 SV=1	dengue virus type 1
EEF2K,MAPK9,MAST2	AXDKPTLDIEL	T320	Genome polyprotein	NA	tr|A0A7L4WQ63|A0A7L4WQ63_9FLAV Genome polyprotein OS=dengue virus type 1 OX=11053 GN=POLY PE=4 SV=1	dengue virus type 1
EEF2K,MAPK9,MAST2	AKSKPTLDIEL	T320	Genome polyprotein	NA	tr|A0A7S7YCV2|A0A7S7YCV2_9FLAV Genome polyprotein OS=dengue virus type 1 OX=11053 GN=POLY PE=4 SV=1	dengue virus type 1
EEF2K,MAPK9,MAST2	AKDKPTLDIKL	T320	Genome polyprotein	NA	tr|P89315|P89315_9FLAV Genome polyprotein OS=dengue virus type 1 OX=11053 PE=4 SV=2	dengue virus type 1
HASPIN	TQRVNSIVDVD	S320	Polyprotein	NA	tr|A0A7T5UE35|A0A7T5UE35_9FLAV Polyprotein (Fragment) OS=dengue virus type 1 OX=11053 GN=POLY PE=4 SV=1	dengue virus type 1
CDK9,EEF2K,MAPK9,MAST2	CEVKPTDDRFA	T3162	Genome polyprotein	NA	tr|A0A139ZYP5|A0A139ZYP5_9FLAV Genome polyprotein OS=dengue virus type 1 OX=11053 PE=4 SV=1	dengue virus type 1
CDK9,EEF2K,MAPK9	KVRKDTPQWEP	T3183	Genome polyprotein	NA	tr|A0A067XG27|A0A067XG27_9FLAV Genome polyprotein OS=dengue virus type 1 OX=11053 PE=4 SV=1;tr|A0A6M2VIN6|A0A6M2VIN6_9FLAV Genome polyprotein OS=dengue virus type 1 OX=11053 GN=POLY PE=4 SV=1;tr|A0A6M2VJ66|A0A6M2VJ66_9FLAV Genome polyprotein OS=dengue virus type 1 OX=11053 GN=POLY PE=4 SV=1;tr|A0A6M2VJ99|A0A6M2VJ99_9FLAV Genome polyprotein OS=dengue virus type 1 OX=11053 GN=POLY PE=4 SV=1;tr|D2JW…	dengue virus type 1
EEF2K,HASPIN,MAST2	VRKDISQWEPS	S3184	Genome polyprotein	NA	tr|A0A678X727|A0A678X727_9FLAV Genome polyprotein OS=dengue virus type 1 OX=11053 GN=POLY PE=4 SV=1	dengue virus type 1
EEF2K,MAPK9	PQWEPSKGWGD	S3189	Genome polyprotein	NA	tr|A0A067XG30|A0A067XG30_9FLAV Genome polyprotein OS=dengue virus type 1 OX=11053 PE=4 SV=1	dengue virus type 1
EEF2K,MAPK9	PQCEPSKGWND	S3189	Genome polyprotein	NA	tr|A0A067XG33|A0A067XG33_9FLAV Genome polyprotein OS=dengue virus type 1 OX=11053 PE=4 SV=1	dengue virus type 1
EEF2K,MAPK9	XQWEPSKGWND	S3189	Genome polyprotein	NA	tr|A0A1S6GL15|A0A1S6GL15_9FLAV Genome polyprotein OS=dengue virus type 1 OX=11053 PE=4 SV=1	dengue virus type 1
EEF2K,MAPK9	LQWEPSKGWND	S3189	Genome polyprotein	NA	tr|A0A384ZK88|A0A384ZK88_9FLAV Genome polyprotein OS=dengue virus type 1 OX=11053 PE=4 SV=1;tr|W5ZQR2|W5ZQR2_9FLAV Genome polyprotein OS=dengue virus type 1 OX=11053 PE=4 SV=1	dengue virus type 1
EEF2K,MAPK9	SQWEPSKGWND	S3189	Genome polyprotein	NA	tr|A0A678X727|A0A678X727_9FLAV Genome polyprotein OS=dengue virus type 1 OX=11053 GN=POLY PE=4 SV=1	dengue virus type 1
EEF2K,MAPK9	PQWEPSKGWNE	S3189	Genome polyprotein	NA	tr|B6VJ36|B6VJ36_9FLAV Genome polyprotein OS=dengue virus type 1 OX=11053 PE=4 SV=1;tr|B9V8N3|B9V8N3_9FLAV Genome polyprotein OS=dengue virus type 1 OX=11053 PE=4 SV=1	dengue virus type 1
EEF2K,MAPK9	PQWEPSRGWND	S3189	Genome polyprotein	NA	tr|D1MCL3|D1MCL3_9FLAV Genome polyprotein OS=dengue virus type 1 OX=11053 PE=4 SV=1	dengue virus type 1
HASPIN	CKIPFSIQDEK	S328	Genome polyprotein	NA	tr|A0A067XG27|A0A067XG27_9FLAV Genome polyprotein OS=dengue virus type 1 OX=11053 PE=4 SV=1;tr|A0A0A1CEV2|A0A0A1CEV2_9FLAV Genome polyprotein (Fragment) OS=dengue virus type 1 OX=11053 PE=4 SV=1;tr|A0A0A1CEY7|A0A0A1CEY7_9FLAV Genome polyprotein (Fragment) OS=dengue virus type 1 OX=11053 PE=4 SV=1;tr|A0A0A1CFQ8|A0A0A1CFQ8_9FLAV Genome polyprotein (Fragment) OS=dengue virus type 1 OX=11053 PE=4 SV=…	dengue virus type 1
STK11	IDFFKTEVTNP	T328	Genome polyprotein	NA	tr|A0A067XG39|A0A067XG39_9FLAV Genome polyprotein OS=dengue virus type 1 OX=11053 PE=4 SV=1;tr|A0A0N9HFH5|A0A0N9HFH5_9FLAV Genome polyprotein (Fragment) OS=dengue virus type 1 OX=11053 PE=4 SV=1;tr|G0ZJP3|G0ZJP3_9FLAV Genome polyprotein (Fragment) OS=dengue virus type 1 OX=11053 PE=4 SV=1	dengue virus type 1
EEF2K	WSLRQTACLGK	T3244	Genome polyprotein	NA	tr|A0A1R7T1H8|A0A1R7T1H8_9FLAV Genome polyprotein OS=dengue virus type 1 OX=11053 PE=4 SV=1	dengue virus type 1
CDK9,EEF2K,MAPK9	PIRYQTPAIRA	T37	Genome polyprotein	NA	tr|Q86538|Q86538_9FLAV Genome polyprotein (Fragment) OS=dengue virus type 1 OX=11053 GN=NS-3 PE=4 SV=1	dengue virus type 1
HASPIN	SKKGSSIGKMI	S37	Genome polyprotein	NA	tr|Q5YBH6|Q5YBH6_9FLAV Genome polyprotein (Fragment) OS=dengue virus type 1 OX=11053 PE=4 SV=1	dengue virus type 1
HASPIN	FKKRSSIGKMF	S37	Genome polyprotein	NA	tr|A0A2L1CD35|A0A2L1CD35_9FLAV Genome polyprotein (Fragment) OS=dengue virus type 1 OX=11053 PE=4 SV=1;tr|A0A646QYS9|A0A646QYS9_9FLAV Genome polyprotein (Fragment) OS=dengue virus type 1 OX=11053 GN=POLY PE=4 SV=1;tr|Q5YBH7|Q5YBH7_9FLAV Genome polyprotein (Fragment) OS=dengue virus type 1 OX=11053 PE=4 SV=1	dengue virus type 1
ACVR1	VEYEGTDAPCK	T329	Genome polyprotein	NA	tr|A0A0E3JC28|A0A0E3JC28_9FLAV Genome polyprotein (Fragment) OS=dengue virus type 1 OX=11053 PE=4 SV=1	dengue virus type 1
ACVR1,BMPR1A	IKYEGSDAPCK	S329	Genome polyprotein	NA	tr|A0A1P8DAC4|A0A1P8DAC4_9FLAV Genome polyprotein (Fragment) OS=dengue virus type 1 OX=11053 PE=4 SV=1;tr|A0A646QYT5|A0A646QYT5_9FLAV Genome polyprotein (Fragment) OS=dengue virus type 1 OX=11053 GN=POLY PE=4 SV=1;tr|A0A646QYT8|A0A646QYT8_9FLAV Genome polyprotein (Fragment) OS=dengue virus type 1 OX=11053 GN=POLY PE=4 SV=1;tr|A0A646QYU0|A0A646QYU0_9FLAV Genome polyprotein (Fragment) OS=dengue vir…	dengue virus type 1
ACVR1	VKYEGTDVPCK	T329	Genome polyprotein	NA	tr|A0A1W6Q4J8|A0A1W6Q4J8_9FLAV Genome polyprotein (Fragment) OS=dengue virus type 1 OX=11053 PE=4 SV=1;tr|M1G3K8|M1G3K8_9FLAV Genome polyprotein (Fragment) OS=dengue virus type 1 OX=11053 PE=4 SV=1;tr|W0LM92|W0LM92_9FLAV Genome polyprotein (Fragment) OS=dengue virus type 1 OX=11053 PE=4 SV=1	dengue virus type 1
ACVR1	VRYEGTDAPCK	T329	Genome polyprotein	NA	tr|A0A1Z1RFG8|A0A1Z1RFG8_9FLAV Genome polyprotein (Fragment) OS=dengue virus type 1 OX=11053 PE=4 SV=1;tr|A0A223FSX5|A0A223FSX5_9FLAV Genome polyprotein (Fragment) OS=dengue virus type 1 OX=11053 PE=4 SV=1;tr|A0A223FT37|A0A223FT37_9FLAV Genome polyprotein (Fragment) OS=dengue virus type 1 OX=11053 PE=4 SV=1;tr|A0A248FZ43|A0A248FZ43_9FLAV Genome polyprotein (Fragment) OS=dengue virus type 1 OX=110…	dengue virus type 1
ACVR1,BMPR1A	IRYEGTDAPCK	T329	Genome polyprotein	NA	tr|A0A1Z2RU00|A0A1Z2RU00_9FLAV Genome polyprotein (Fragment) OS=dengue virus type 1 OX=11053 PE=4 SV=1;tr|A0A7T5QUK2|A0A7T5QUK2_9FLAV Genome polyprotein (Fragment) OS=dengue virus type 1 OX=11053 GN=POLY PE=4 SV=1;tr|A0A878I1F0|A0A878I1F0_9FLAV Genome polyprotein OS=dengue virus type 1 OX=11053 GN=POLY PE=4 SV=1;tr|B9W0X1|B9W0X1_9FLAV Genome polyprotein OS=dengue virus type 1 OX=11053 PE=4 SV=1;t…	dengue virus type 1
ACVR1,BMPR1A	IKYERTDAPCK	T329	Genome polyprotein	NA	tr|A0A2H4UZA0|A0A2H4UZA0_9FLAV Genome polyprotein (Fragment) OS=dengue virus type 1 OX=11053 PE=4 SV=1;tr|A0A2H4UZA1|A0A2H4UZA1_9FLAV Genome polyprotein (Fragment) OS=dengue virus type 1 OX=11053 PE=4 SV=1	dengue virus type 1
ACVR1	VKYEGTDALCK	T329	Genome polyprotein	NA	tr|A0A345UER0|A0A345UER0_9FLAV Genome polyprotein (Fragment) OS=dengue virus type 1 OX=11053 PE=4 SV=1	dengue virus type 1
ACVR1,BMPR1A	IKYEGTDTPCK	T329	Genome polyprotein	NA	tr|A0A346BT78|A0A346BT78_9FLAV Genome polyprotein (Fragment) OS=dengue virus type 1 OX=11053 PE=4 SV=1;tr|A0A4D6NUZ8|A0A4D6NUZ8_9FLAV Genome polyprotein (Fragment) OS=dengue virus type 1 OX=11053 GN=POLY PE=4 SV=1;tr|A0A6G5Q8U5|A0A6G5Q8U5_9FLAV Genome polyprotein (Fragment) OS=dengue virus type 1 OX=11053 GN=E PE=4 SV=1;tr|A0A7D5I331|A0A7D5I331_9FLAV Genome polyprotein (Fragment) OS=dengue virus …	dengue virus type 1
ACVR1	VKYEGTDAPWK	T329	Genome polyprotein	NA	tr|A0A646QYS5|A0A646QYS5_9FLAV Genome polyprotein (Fragment) OS=dengue virus type 1 OX=11053 GN=POLY PE=4 SV=1	dengue virus type 1
ACVR1,BMPR1A	IKFEGTDAPCK	T329	Genome polyprotein	NA	tr|A0A7D5I3B5|A0A7D5I3B5_9FLAV Genome polyprotein (Fragment) OS=dengue virus type 1 OX=11053 GN=POLY PE=4 SV=1	dengue virus type 1
ACVR1,BMPR1A	IKYEGTDAPSK	T329	Genome polyprotein	NA	tr|A0A7T5QZD7|A0A7T5QZD7_9FLAV Genome polyprotein (Fragment) OS=dengue virus type 1 OX=11053 GN=POLY PE=4 SV=1;tr|A0A7T5QZH7|A0A7T5QZH7_9FLAV Genome polyprotein (Fragment) OS=dengue virus type 1 OX=11053 GN=POLY PE=4 SV=1	dengue virus type 1
ACVR1,MAST2	MKYDGTDAPSK	T329	Genome polyprotein	NA	tr|A0A7T5QZF3|A0A7T5QZF3_9FLAV Genome polyprotein (Fragment) OS=dengue virus type 1 OX=11053 GN=POLY PE=4 SV=1;tr|A0A7T5QZK7|A0A7T5QZK7_9FLAV Genome polyprotein (Fragment) OS=dengue virus type 1 OX=11053 GN=POLY PE=4 SV=1	dengue virus type 1
ACVR1,MAST2	VKCDGTDAPSK	T329	Genome polyprotein	NA	tr|A0A7T5QZI7|A0A7T5QZI7_9FLAV Genome polyprotein (Fragment) OS=dengue virus type 1 OX=11053 GN=POLY PE=4 SV=1;tr|A0A7T5QZJ1|A0A7T5QZJ1_9FLAV Genome polyprotein (Fragment) OS=dengue virus type 1 OX=11053 GN=POLY PE=4 SV=1;tr|A0A7T5QZJ2|A0A7T5QZJ2_9FLAV Genome polyprotein (Fragment) OS=dengue virus type 1 OX=11053 GN=POLY PE=4 SV=1;tr|A0A7T5QZN1|A0A7T5QZN1_9FLAV Genome polyprotein (Fragment) OS=de…	dengue virus type 1
ACVR1,MAST2	VKYDGTDAPSK	T329	Genome polyprotein	NA	tr|A0A7T5QZJ8|A0A7T5QZJ8_9FLAV Genome polyprotein (Fragment) OS=dengue virus type 1 OX=11053 GN=POLY PE=4 SV=1;tr|A0A7T5UGB4|A0A7T5UGB4_9FLAV Genome polyprotein (Fragment) OS=dengue virus type 1 OX=11053 GN=POLY PE=4 SV=1	dengue virus type 1
ACVR1,MAST2	VKYDGTVSPSK	T329	Genome polyprotein	NA	tr|A0A7T5QZK3|A0A7T5QZK3_9FLAV Genome polyprotein (Fragment) OS=dengue virus type 1 OX=11053 GN=POLY PE=4 SV=1;tr|A0A7T5QZL2|A0A7T5QZL2_9FLAV Genome polyprotein (Fragment) OS=dengue virus type 1 OX=11053 GN=POLY PE=4 SV=1	dengue virus type 1
ACVR1,MAST2	VKYDGTDAPCK	T329	Genome polyprotein	NA	tr|A0A7T5QZK6|A0A7T5QZK6_9FLAV Genome polyprotein (Fragment) OS=dengue virus type 1 OX=11053 GN=POLY PE=4 SV=1;tr|A0A7T5QZK9|A0A7T5QZK9_9FLAV Genome polyprotein (Fragment) OS=dengue virus type 1 OX=11053 GN=POLY PE=4 SV=1;tr|A0A7T5QZL1|A0A7T5QZL1_9FLAV Genome polyprotein (Fragment) OS=dengue virus type 1 OX=11053 GN=POLY PE=4 SV=1;tr|A0A7T5QZM7|A0A7T5QZM7_9FLAV Genome polyprotein (Fragment) OS=de…	dengue virus type 1
ACVR1	VKYEGTDAPSK	T329	Genome polyprotein	NA	tr|A0A7T5QZN0|A0A7T5QZN0_9FLAV Genome polyprotein (Fragment) OS=dengue virus type 1 OX=11053 GN=POLY PE=4 SV=1	dengue virus type 1
ACVR1,BMPR1A	IKYEGTDVPCK	T329	Genome polyprotein	NA	tr|A0A223FST3|A0A223FST3_9FLAV Genome polyprotein (Fragment) OS=dengue virus type 1 OX=11053 PE=4 SV=1;tr|A0A223FST5|A0A223FST5_9FLAV Genome polyprotein (Fragment) OS=dengue virus type 1 OX=11053 PE=4 SV=1;tr|A0A223FST7|A0A223FST7_9FLAV Genome polyprotein (Fragment) OS=dengue virus type 1 OX=11053 PE=4 SV=1;tr|A0A223FST8|A0A223FST8_9FLAV Genome polyprotein (Fragment) OS=dengue virus type 1 OX=110…	dengue virus type 1
ACVR1	VRFEGTDAPCK	T329	Genome polyprotein	NA	tr|I1W5H9|I1W5H9_9FLAV Genome polyprotein (Fragment) OS=dengue virus type 1 OX=11053 PE=4 SV=1	dengue virus type 1
ACVR1	VKDEGTDAPCK	T329	Genome polyprotein	NA	tr|I1W5J0|I1W5J0_9FLAV Genome polyprotein (Fragment) OS=dengue virus type 1 OX=11053 PE=4 SV=1	dengue virus type 1
ACVR1	VKYEGTGAACK	T329	Genome polyprotein	NA	tr|I7D4K2|I7D4K2_9FLAV Genome polyprotein (Fragment) OS=dengue virus type 1 OX=11053 PE=4 SV=1	dengue virus type 1
ACVR1	VKYEGTDTPCK	T329	Genome polyprotein	NA	tr|Q2XRU7|Q2XRU7_9FLAV Genome polyprotein (Fragment) OS=dengue virus type 1 OX=11053 PE=4 SV=1	dengue virus type 1
ACVR1,BMPR1A	IEYEGTDAPCK	T329	Genome polyprotein	NA	tr|Q2XRW6|Q2XRW6_9FLAV Genome polyprotein (Fragment) OS=dengue virus type 1 OX=11053 PE=4 SV=1	dengue virus type 1
BMPR1A	IKYEGTDAPCE	T329	Genome polyprotein	NA	tr|A0A097P732|A0A097P732_9FLAV Envelope protein (Fragment) OS=dengue virus type 1 OX=11053 PE=4 SV=1;tr|Q2XRT7|Q2XRT7_9FLAV Genome polyprotein (Fragment) OS=dengue virus type 1 OX=11053 PE=4 SV=1	dengue virus type 1
HASPIN	HGTLATITPQA	T329	Genome polyprotein	NA	tr|A0A223FT47|A0A223FT47_9FLAV Genome polyprotein (Fragment) OS=dengue virus type 1 OX=11053 PE=4 SV=1	dengue virus type 1
[truncated: 2,341 more rows]

## Sheet: DENV_Type-2
Kinase	Mode_Sequence	Site	Protein	Structure	Header	Type
[truncated: 4,863 more rows]

[truncated: 3 more sheets: DENV_Type-3, DENV_Type-4, Dengue_virus]
