# Supplementary material for: Phosphoproteome-Entailed Kinase–Substrate Landscape of Human–DENV-2 Interaction
Source: Int J Mol Sci. 2026 Mar 17;27(6):2718. doi: 10.3390/ijms27062718 (PMC13027287; doi:10.3390/ijms27062718)
Supplement: Supplementary file 1 [file ijms-27-02718-s001.zip › Supplementary_Table_S3.xlsx]

## Sheet: DENV_Type-1
Kinase	Mode_sequence	Site	Protein	Structure	Header	Type
CSNK1G2,CSNK2A1,CSNK2A2,DSTYK,EIF2AK4,ERN2,FAM20C,HUNK,MAP3K11,MAP3K20,MAP3K21,MARK3,NEK2,NEK6,NEK7,PLK4,PRKCB,PRKDC,RIPK4,SNRK,STK17A,STK33,TBK1,TLK1,TP53RK,ULK1,ULK2,WNK4	___SEGA	S227	Genome polyprotein	NA	tr|A0A023Q290|A0A023Q290_9FLAV Genome polyprotein OS=dengue virus type 1 OX=11053 PE=4 SV=1	dengue virus type 1
AKT1,AURKA,BRAF,BRSK1,BRSK2,CDC42BPA,CLK2,CLK3,CROT,CSNK1E,CSNK1G1,DAPK3,DCLK1,DCLK2,EIF2AK4,ERN1,ERN2,FAM20C,GCK,GRK7,IKBKE,IRAK4,LATS2,MAP3K11,MAP3K14,MAP3K2,MAP3K20,MAP3K21,MAP3K3,MAP3K9,MAP4K1,MAP4K3,MAP4K5,MARK1,MARK2,MARK3,MARK4,MELK,MKNK1,MYLK2,NEK5,NEK6,NEK7,NEK8,NIM1K,NUAK1,NUAK2,OSR1,PAK1,PAK2,PAK3,PAK4,PAK5,PAK6,PHKG1,PHKG2,PIM1,PIM3,PKN1,PKN2,PKN3,PLK4,PRKAA1,PRKACB,PRKACG,PRKCA,PRKCB…	KGSS___	S677	Genome polyprotein	NA	tr|A0A023Q290|A0A023Q290_9FLAV Genome polyprotein OS=dengue virus type 1 OX=11053 PE=4 SV=1	dengue virus type 1
AAK1,ALPK1,BMP2K,BUB1,EEF2K,GCK,HASPIN,IRAK4,KCNE1,LRRK2,MAK,MAP2K2,MAP2K5,MAP3K10,MAP3K11,MAP3K12,MAP3K15,MAP3K2,MAP3K21,MAP3K5,MAP3K6,MAP4K1,MAP4K3,MAP4K4,MAP4K5,MAPK11,MAPK14,MAPK15,MAPK7,MOK,MST1,MYO3A,MYO3B,NEK1,NEK11,NEK4,NEK5,NR2C2,OSR1,PDK1,RIPK3,SMG1,STK11,STK16,STK25,STK3,STK39,TAOK1,TAOK2,TNIK,TTK,VRK1,VRK2	___TLPP	T1092	Genome polyprotein	NA	tr|A0A023Q290|A0A023Q290_9FLAV Genome polyprotein OS=dengue virus type 1 OX=11053 PE=4 SV=1	dengue virus type 1
BCKDK,DSTYK,EIF2AK1,EIF2AK4,IRAK1,IRAK4,MAP2K1,MAP2K2,NEK2,NEK3,NEK4,NEK5,NEK6,NEK7,NEK9,NIM1K,PDK1,PLK4,RIPK1,RIPK2,RIPK3,SMG1,SNRK,STK33,TP53RK,TRPM7,TTBK1,ULK1,ULK2,VRK1,VRK2,WNK1,WNK3,WNK4	___SLGL	S1136	Genome polyprotein	NA	tr|A0A023Q290|A0A023Q290_9FLAV Genome polyprotein OS=dengue virus type 1 OX=11053 PE=4 SV=1	dengue virus type 1
ATR,BCKDK,CSNK1E,EIF2AK4,ERN1,ERN2,FAM20C,IKBKE,IRAK4,MAP3K1,MAP3K10,MAP3K11,MAP3K12,MAP3K15,MAP3K20,MAP3K21,MAP3K9,MAPK15,MTOR,NEK11,NEK5,NEK6,NEK7,NEK9,PDK1,PDK4,PLK4,PRKCA,PRKCZ,RAF1,RIPK1,RIPK3,STK33,TBK1,TRPM6,TRPM7,TTBK2,ULK1,ULK2	LPNS___	S1246	Genome polyprotein	NA	tr|A0A023Q290|A0A023Q290_9FLAV Genome polyprotein OS=dengue virus type 1 OX=11053 PE=4 SV=1	dengue virus type 1
ACVR1,ACVR1B,ACVR2A,ACVR2B,ATM,BMPR1A,BMPR1B,BMPR2,CHUK,CROT,CSNK1A1,CSNK1A1L,CSNK1D,CSNK1E,CSNK1G1,CSNK1G2,CSNK1G3,CSNK2A1,CSNK2A2,DSTYK,EEF2K,EIF2AK1,EIF2AK3,EIF2AK4,FAM20C,GRK1,GRK2,GRK3,GRK4,GRK7,IKBKE,MAP2K2,MAP3K11,MAP3K19,MAP3K2,MAP3K21,MAP3K9,MOS,NEK6,NEK7,OSR1,PLK1,PLK2,PLK3,PLK4,SMG1,STK3,STK32B,STK39,TBK1,TGFBR1,TGFBR2,TLK1,TLK2,TP53RK,TTBK1,TTBK2,TTK	___SLEE	S1246	Genome polyprotein	NA	tr|A0A023Q290|A0A023Q290_9FLAV Genome polyprotein OS=dengue virus type 1 OX=11053 PE=4 SV=1	dengue virus type 1
IRAK1,PLK4,RIPK2	VTTS___	S1633	Genome polyprotein	NA	tr|A0A023Q290|A0A023Q290_9FLAV Genome polyprotein OS=dengue virus type 1 OX=11053 PE=4 SV=1	dengue virus type 1
AAK1,ATM,ATR,BMP2K,BMPR2,BUB1,CAMK2D,CAMKK1,CSNK1A1,DSTYK,EIF2AK4,MAP2K1,MAP2K2,MAP3K9,MAPK15,NR2C2,PHKG1,PHKG2,PINK1,RIPK2,SMG1,SNRK,STK39,TTBK1,TTBK2	IQLS___	S1862	Genome polyprotein	NA	tr|A0A023Q290|A0A023Q290_9FLAV Genome polyprotein OS=dengue virus type 1 OX=11053 PE=4 SV=1	dengue virus type 1
ATR,CSNK2A1,CSNK2A2,EEF2K,FAM20C,MAP3K10,MAP3K11,MAP3K20,MAP3K21,MAP3K9,NEK6,NEK7,RAF1,RIPK2,RIPK3,TRPM6,ULK1	___SDPL	S2078	Genome polyprotein	NA	tr|A0A023Q290|A0A023Q290_9FLAV Genome polyprotein OS=dengue virus type 1 OX=11053 PE=4 SV=1	dengue virus type 1
AAK1,AKT1,AKT2,AKT3,AURKB,AURKC,BMP2K,BUB1,CAMK1G,CAMKK1,CAMKK2,CDC42BPB,CDK10,CDKL5,CHEK2,CROT,DMPK,DSTYK,EEF2K,EIF2AK1,EIF2AK2,EIF2AK3,EIF2AK4,ERN1,ERN2,GAK,GCK,HASPIN,IKBKB,IRAK1,IRAK4,KCNE1,LRRK2,MAP2K5,MAP3K1,MAP3K10,MAP3K11,MAP3K14,MAP3K19,MAP3K2,MAP3K20,MAP3K21,MAP3K3,MAP3K6,MAP3K9,MAP4K1,MAP4K3,MAP4K4,MAP4K5,MAPK15,MAPK7,MASTL,MKNK1,MKNK2,MST1,MTOR,MYO3A,MYO3B,NEK1,NEK11,NEK2,NEK3,NEK4,NE…	___SGRG	S2168	Genome polyprotein	NA	tr|A0A023Q290|A0A023Q290_9FLAV Genome polyprotein OS=dengue virus type 1 OX=11053 PE=4 SV=1	dengue virus type 1
CAMKK1,CAMKK2,CSNK2A1,EIF2AK3,EIF2AK4,ERN1,GRK1,GRK5,IKBKB,IKBKE,IRAK1,IRAK4,KCNE1,MAP2K1,MAP2K2,MAP2K5,MAP3K10,MAP3K11,MAP3K19,MAP3K2,MAP3K20,MAP3K21,MAP3K9,MAP4K1,MAP4K4,MAPK15,MASTL,MST1,MYO3A,MYO3B,NEK1,NEK11,NEK2,NEK3,NEK4,NEK5,NEK9,NIM1K,PLK4,PRP4K,RIPK2,RIPK3,SLK,SMG1,SNRK,STK10,STK11,STK17A,STK24,STK25,STK3,STK33,STK39,TAOK1,TAOK2,TBK1,TRPM7,TTBK1,TTBK2,ULK1,ULK2,VRK1	GFLS___	S2878	Genome polyprotein	NA	tr|A0A023Q290|A0A023Q290_9FLAV Genome polyprotein OS=dengue virus type 1 OX=11053 PE=4 SV=1	dengue virus type 1
CSNK2A1,EIF2AK2,EIF2AK4,ERN1,ERN2,IKBKE,IRAK1,IRAK4,MAP2K2,MAP3K1,MAP3K10,MAP3K11,MAP3K12,MAP3K19,MAP3K2,MAP3K20,MAP3K21,MAP3K3,MAP3K9,MAPK15,MASTL,MYO3B,NEK11,NEK2,NEK3,NEK5,NEK7,NEK8,NEK9,NIM1K,PLK4,PRKCZ,PRP4K,RIPK1,RIPK2,RIPK3,SMG1,SNRK,STK17A,STK24,STK25,STK33,TAOK1,TAOK2,TBK1,TRPM7,TTBK1,TTBK2,ULK1,ULK2,VRK1	___SLSG	S2995	Genome polyprotein	NA	tr|A0A023Q290|A0A023Q290_9FLAV Genome polyprotein OS=dengue virus type 1 OX=11053 PE=4 SV=1	dengue virus type 1
AAK1,ALPK1,BMP2K,BRAF,CAMKK1,CAMKK2,EEF2K,EIF2AK2,EIF2AK3,GAK,GCK,IRAK1,KCNE1,LRRK2,MAP2K1,MAP2K2,MAP2K5,MAP3K1,MAP3K11,MAP3K12,MAP3K15,MAP3K19,MAP3K2,MAP3K20,MAP3K21,MAP3K3,MAP3K5,MAP3K6,MAP4K1,MAP4K3,MAP4K4,MAP4K5,MST1,MYO3A,MYO3B,NEK1,NEK3,NEK4,NEK8,NR2C2,OSR1,PASK,PBK,PINK1,RAF1,RIPK2,RIPK4,STK11,STK16,STK24,STK25,STK3,STK32B,STK39,TAOK1,TAOK2,TAOK3,TLK2,TNIK,TTK,VRK1,VRK2	___THIS	T3320	Genome polyprotein	NA	tr|A0A023Q290|A0A023Q290_9FLAV Genome polyprotein OS=dengue virus type 1 OX=11053 PE=4 SV=1	dengue virus type 1
CSNK1G2,CSNK2A1,CSNK2A2,DSTYK,EIF2AK4,ERN2,FAM20C,HUNK,MAP3K11,MAP3K20,MAP3K21,MARK3,NEK2,NEK6,NEK7,PLK4,PRKCB,PRKDC,RIPK4,SNRK,STK17A,STK33,TBK1,TLK1,TP53RK,ULK1,ULK2,WNK4	___SEGA	S227	Genome polyprotein	NA	tr|A0A023Q349|A0A023Q349_9FLAV Genome polyprotein OS=dengue virus type 1 OX=11053 GN=POLY PE=4 SV=1	dengue virus type 1
AKT1,AURKA,BRAF,BRSK1,BRSK2,CDC42BPA,CLK2,CLK3,CROT,CSNK1E,CSNK1G1,DAPK3,DCLK1,DCLK2,EIF2AK4,ERN1,ERN2,FAM20C,GCK,GRK7,IKBKE,IRAK4,LATS2,MAP3K11,MAP3K14,MAP3K2,MAP3K20,MAP3K21,MAP3K3,MAP3K9,MAP4K1,MAP4K3,MAP4K5,MARK1,MARK2,MARK3,MARK4,MELK,MKNK1,MYLK2,NEK5,NEK6,NEK7,NEK8,NIM1K,NUAK1,NUAK2,OSR1,PAK1,PAK2,PAK3,PAK4,PAK5,PAK6,PHKG1,PHKG2,PIM1,PIM3,PKN1,PKN2,PKN3,PLK4,PRKAA1,PRKACB,PRKACG,PRKCA,PRKCB…	KGSS___	S677	Genome polyprotein	NA	tr|A0A023Q349|A0A023Q349_9FLAV Genome polyprotein OS=dengue virus type 1 OX=11053 GN=POLY PE=4 SV=1	dengue virus type 1
AAK1,ALPK1,BMP2K,BUB1,EEF2K,GCK,HASPIN,IRAK4,KCNE1,LRRK2,MAK,MAP2K2,MAP2K5,MAP3K10,MAP3K11,MAP3K12,MAP3K15,MAP3K2,MAP3K21,MAP3K5,MAP3K6,MAP4K1,MAP4K3,MAP4K4,MAP4K5,MAPK11,MAPK14,MAPK15,MAPK7,MOK,MST1,MYO3A,MYO3B,NEK1,NEK11,NEK4,NEK5,NR2C2,OSR1,PDK1,RIPK3,SMG1,STK11,STK16,STK25,STK3,STK39,TAOK1,TAOK2,TNIK,TTK,VRK1,VRK2	___TLPP	T1092	Genome polyprotein	NA	tr|A0A023Q349|A0A023Q349_9FLAV Genome polyprotein OS=dengue virus type 1 OX=11053 GN=POLY PE=4 SV=1	dengue virus type 1
BCKDK,DSTYK,EIF2AK1,EIF2AK4,IRAK1,IRAK4,MAP2K1,MAP2K2,NEK2,NEK3,NEK4,NEK5,NEK6,NEK7,NEK9,NIM1K,PDK1,PLK4,RIPK1,RIPK2,RIPK3,SMG1,SNRK,STK33,TP53RK,TRPM7,TTBK1,ULK1,ULK2,VRK1,VRK2,WNK1,WNK3,WNK4	___SLGL	S1136	Genome polyprotein	NA	tr|A0A023Q349|A0A023Q349_9FLAV Genome polyprotein OS=dengue virus type 1 OX=11053 GN=POLY PE=4 SV=1	dengue virus type 1
ATR,BCKDK,CSNK1E,EIF2AK4,ERN1,ERN2,FAM20C,IKBKE,IRAK4,MAP3K1,MAP3K10,MAP3K11,MAP3K12,MAP3K15,MAP3K20,MAP3K21,MAP3K9,MAPK15,MTOR,NEK11,NEK5,NEK6,NEK7,NEK9,PDK1,PDK4,PLK4,PRKCA,PRKCZ,RAF1,RIPK1,RIPK3,STK33,TBK1,TRPM6,TRPM7,TTBK2,ULK1,ULK2	LPNS___	S1246	Genome polyprotein	NA	tr|A0A023Q349|A0A023Q349_9FLAV Genome polyprotein OS=dengue virus type 1 OX=11053 GN=POLY PE=4 SV=1	dengue virus type 1
ACVR1,ACVR1B,ACVR2A,ACVR2B,ATM,BMPR1A,BMPR1B,BMPR2,CHUK,CROT,CSNK1A1,CSNK1A1L,CSNK1D,CSNK1E,CSNK1G1,CSNK1G2,CSNK1G3,CSNK2A1,CSNK2A2,DSTYK,EEF2K,EIF2AK1,EIF2AK3,EIF2AK4,FAM20C,GRK1,GRK2,GRK3,GRK4,GRK7,IKBKE,MAP2K2,MAP3K11,MAP3K19,MAP3K2,MAP3K21,MAP3K9,MOS,NEK6,NEK7,OSR1,PLK1,PLK2,PLK3,PLK4,SMG1,STK3,STK32B,STK39,TBK1,TGFBR1,TGFBR2,TLK1,TLK2,TP53RK,TTBK1,TTBK2,TTK	___SLEE	S1246	Genome polyprotein	NA	tr|A0A023Q349|A0A023Q349_9FLAV Genome polyprotein OS=dengue virus type 1 OX=11053 GN=POLY PE=4 SV=1	dengue virus type 1
IRAK1,PLK4,RIPK2	VTTS___	S1633	Genome polyprotein	NA	tr|A0A023Q349|A0A023Q349_9FLAV Genome polyprotein OS=dengue virus type 1 OX=11053 GN=POLY PE=4 SV=1	dengue virus type 1
AAK1,ATM,ATR,BMP2K,BMPR2,BUB1,CAMK2D,CAMKK1,CSNK1A1,DSTYK,EIF2AK4,MAP2K1,MAP2K2,MAP3K9,MAPK15,NR2C2,PHKG1,PHKG2,PINK1,RIPK2,SMG1,SNRK,STK39,TTBK1,TTBK2	IQLS___	S1862	Genome polyprotein	NA	tr|A0A023Q349|A0A023Q349_9FLAV Genome polyprotein OS=dengue virus type 1 OX=11053 GN=POLY PE=4 SV=1	dengue virus type 1
ATR,CSNK2A1,CSNK2A2,EEF2K,FAM20C,MAP3K10,MAP3K11,MAP3K20,MAP3K21,MAP3K9,NEK6,NEK7,RAF1,RIPK2,RIPK3,TRPM6,ULK1	___SDPL	S2078	Genome polyprotein	NA	tr|A0A023Q349|A0A023Q349_9FLAV Genome polyprotein OS=dengue virus type 1 OX=11053 GN=POLY PE=4 SV=1	dengue virus type 1
AAK1,AKT1,AKT2,AKT3,AURKB,AURKC,BMP2K,BUB1,CAMK1G,CAMKK1,CAMKK2,CDC42BPB,CDK10,CDKL5,CHEK2,CROT,DMPK,DSTYK,EEF2K,EIF2AK1,EIF2AK2,EIF2AK3,EIF2AK4,ERN1,ERN2,GAK,GCK,HASPIN,IKBKB,IRAK1,IRAK4,KCNE1,LRRK2,MAP2K5,MAP3K1,MAP3K10,MAP3K11,MAP3K14,MAP3K19,MAP3K2,MAP3K20,MAP3K21,MAP3K3,MAP3K6,MAP3K9,MAP4K1,MAP4K3,MAP4K4,MAP4K5,MAPK15,MAPK7,MASTL,MKNK1,MKNK2,MST1,MTOR,MYO3A,MYO3B,NEK1,NEK11,NEK2,NEK3,NEK4,NE…	___SGRG	S2168	Genome polyprotein	NA	tr|A0A023Q349|A0A023Q349_9FLAV Genome polyprotein OS=dengue virus type 1 OX=11053 GN=POLY PE=4 SV=1	dengue virus type 1
CAMKK1,CAMKK2,CSNK2A1,EIF2AK3,EIF2AK4,ERN1,GRK1,GRK5,IKBKB,IKBKE,IRAK1,IRAK4,KCNE1,MAP2K1,MAP2K2,MAP2K5,MAP3K10,MAP3K11,MAP3K19,MAP3K2,MAP3K20,MAP3K21,MAP3K9,MAP4K1,MAP4K4,MAPK15,MASTL,MST1,MYO3A,MYO3B,NEK1,NEK11,NEK2,NEK3,NEK4,NEK5,NEK9,NIM1K,PLK4,PRP4K,RIPK2,RIPK3,SLK,SMG1,SNRK,STK10,STK11,STK17A,STK24,STK25,STK3,STK33,STK39,TAOK1,TAOK2,TBK1,TRPM7,TTBK1,TTBK2,ULK1,ULK2,VRK1	GFLS___	S2878	Genome polyprotein	NA	tr|A0A023Q349|A0A023Q349_9FLAV Genome polyprotein OS=dengue virus type 1 OX=11053 GN=POLY PE=4 SV=1	dengue virus type 1
CSNK2A1,EIF2AK2,EIF2AK4,ERN1,ERN2,IKBKE,IRAK1,IRAK4,MAP2K2,MAP3K1,MAP3K10,MAP3K11,MAP3K12,MAP3K19,MAP3K2,MAP3K20,MAP3K21,MAP3K3,MAP3K9,MAPK15,MASTL,MYO3B,NEK11,NEK2,NEK3,NEK5,NEK7,NEK8,NEK9,NIM1K,PLK4,PRKCZ,PRP4K,RIPK1,RIPK2,RIPK3,SMG1,SNRK,STK17A,STK24,STK25,STK33,TAOK1,TAOK2,TBK1,TRPM7,TTBK1,TTBK2,ULK1,ULK2,VRK1	___SLSG	S2995	Genome polyprotein	NA	tr|A0A023Q349|A0A023Q349_9FLAV Genome polyprotein OS=dengue virus type 1 OX=11053 GN=POLY PE=4 SV=1	dengue virus type 1
AAK1,ALPK1,BMP2K,BRAF,CAMKK1,CAMKK2,EEF2K,EIF2AK2,EIF2AK3,GAK,GCK,IRAK1,KCNE1,LRRK2,MAP2K1,MAP2K2,MAP2K5,MAP3K1,MAP3K11,MAP3K12,MAP3K15,MAP3K19,MAP3K2,MAP3K20,MAP3K21,MAP3K3,MAP3K5,MAP3K6,MAP4K1,MAP4K3,MAP4K4,MAP4K5,MST1,MYO3A,MYO3B,NEK1,NEK3,NEK4,NEK8,NR2C2,OSR1,PASK,PBK,PINK1,RAF1,RIPK2,RIPK4,STK11,STK16,STK24,STK25,STK3,STK32B,STK39,TAOK1,TAOK2,TAOK3,TLK2,TNIK,TTK,VRK1,VRK2	___THIS	T3320	Genome polyprotein	NA	tr|A0A023Q349|A0A023Q349_9FLAV Genome polyprotein OS=dengue virus type 1 OX=11053 GN=POLY PE=4 SV=1	dengue virus type 1
BCKDK,BRSK1,BRSK2,CAMK1G,CHEK1,EIF2AK4,HUNK,MAP2K1,MAP3K20,MAP3K6,MARK1,MARK2,MARK3,MARK4,MASTL,MTOR,NEK11,NEK3,NIM1K,NUAK1,PDK4,PHKG2,PKN1,PKN2,PLK4,PRKAA1,PRKAA2,PRKCA,PRKCB,PRKCE,PRKCI,PRKCQ,PRKDC,RIPK2,SIK1,SIK2,SIK3,SNRK,STK25,STK26,TSSK1B,TSSK2,WNK4	STGS___	S27	Genome polyprotein	NA	tr|A0A059PAS8|A0A059PAS8_9FLAV Genome polyprotein OS=dengue virus type 1 OX=11053 PE=4 SV=1	dengue virus type 1
ACVR2A,ACVR2B,ALPK1,ATM,BMPR1A,BMPR1B,BRAF,CHUK,CROT,CSNK1A1,CSNK1A1L,CSNK1D,CSNK1E,CSNK1G1,CSNK1G2,CSNK1G3,CSNK2A1,CSNK2A2,DSTYK,EIF2AK4,FAM20C,GRK1,GRK2,GRK3,GRK4,GRK6,GRK7,IKBKB,IKBKE,MAP3K11,MAP3K2,MAP3K21,MAP3K3,MAP3K9,MOS,NR2C2,PINK1,PLK2,PLK3,RAF1,STK32B,TBK1,TLK2,ULK1	EISS___	S90	Genome polyprotein	NA	tr|A0A059PAS8|A0A059PAS8_9FLAV Genome polyprotein OS=dengue virus type 1 OX=11053 PE=4 SV=1	dengue virus type 1
CSNK1G2,CSNK2A1,CSNK2A2,DSTYK,EIF2AK4,ERN2,FAM20C,HUNK,MAP3K11,MAP3K20,MAP3K21,MARK3,NEK2,NEK6,NEK7,PLK4,PRKCB,PRKDC,RIPK4,SNRK,STK17A,STK33,TBK1,TLK1,TP53RK,ULK1,ULK2,WNK4	___SEGA	S227	Genome polyprotein	NA	tr|A0A059PAS8|A0A059PAS8_9FLAV Genome polyprotein OS=dengue virus type 1 OX=11053 PE=4 SV=1	dengue virus type 1
AKT1,AURKA,BRAF,BRSK1,BRSK2,CDC42BPA,CLK2,CLK3,CROT,CSNK1E,CSNK1G1,DAPK3,DCLK1,DCLK2,EIF2AK4,ERN1,ERN2,FAM20C,GCK,GRK7,IKBKE,IRAK4,LATS2,MAP3K11,MAP3K14,MAP3K2,MAP3K20,MAP3K21,MAP3K3,MAP3K9,MAP4K1,MAP4K3,MAP4K5,MARK1,MARK2,MARK3,MARK4,MELK,MKNK1,MYLK2,NEK5,NEK6,NEK7,NEK8,NIM1K,NUAK1,NUAK2,OSR1,PAK1,PAK2,PAK3,PAK4,PAK5,PAK6,PHKG1,PHKG2,PIM1,PIM3,PKN1,PKN2,PKN3,PLK4,PRKAA1,PRKACB,PRKACG,PRKCA,PRKCB…	KGSS___	S677	Genome polyprotein	NA	tr|A0A059PAS8|A0A059PAS8_9FLAV Genome polyprotein OS=dengue virus type 1 OX=11053 PE=4 SV=1	dengue virus type 1
AAK1,ALPK1,BMP2K,BUB1,EEF2K,GCK,HASPIN,IRAK4,KCNE1,LRRK2,MAK,MAP2K2,MAP2K5,MAP3K10,MAP3K11,MAP3K12,MAP3K15,MAP3K2,MAP3K21,MAP3K5,MAP3K6,MAP4K1,MAP4K3,MAP4K4,MAP4K5,MAPK11,MAPK14,MAPK15,MAPK7,MOK,MST1,MYO3A,MYO3B,NEK1,NEK11,NEK4,NEK5,NR2C2,OSR1,PDK1,RIPK3,SMG1,STK11,STK16,STK25,STK3,STK39,TAOK1,TAOK2,TNIK,TTK,VRK1,VRK2	___TLPP	T1092	Genome polyprotein	NA	tr|A0A059PAS8|A0A059PAS8_9FLAV Genome polyprotein OS=dengue virus type 1 OX=11053 PE=4 SV=1	dengue virus type 1
BCKDK,DSTYK,EIF2AK1,EIF2AK4,IRAK1,IRAK4,MAP2K1,MAP2K2,NEK2,NEK3,NEK4,NEK5,NEK6,NEK7,NEK9,NIM1K,PDK1,PLK4,RIPK1,RIPK2,RIPK3,SMG1,SNRK,STK33,TP53RK,TRPM7,TTBK1,ULK1,ULK2,VRK1,VRK2,WNK1,WNK3,WNK4	___SLGL	S1136	Genome polyprotein	NA	tr|A0A059PAS8|A0A059PAS8_9FLAV Genome polyprotein OS=dengue virus type 1 OX=11053 PE=4 SV=1	dengue virus type 1
ATR,BCKDK,CSNK1E,EIF2AK4,ERN1,ERN2,FAM20C,IKBKE,IRAK4,MAP3K1,MAP3K10,MAP3K11,MAP3K12,MAP3K15,MAP3K20,MAP3K21,MAP3K9,MAPK15,MTOR,NEK11,NEK5,NEK6,NEK7,NEK9,PDK1,PDK4,PLK4,PRKCA,PRKCZ,RAF1,RIPK1,RIPK3,STK33,TBK1,TRPM6,TRPM7,TTBK2,ULK1,ULK2	LPNS___	S1246	Genome polyprotein	NA	tr|A0A059PAS8|A0A059PAS8_9FLAV Genome polyprotein OS=dengue virus type 1 OX=11053 PE=4 SV=1	dengue virus type 1
ACVR1,ACVR1B,ACVR2A,ACVR2B,ATM,BMPR1A,BMPR1B,BMPR2,CHUK,CROT,CSNK1A1,CSNK1A1L,CSNK1D,CSNK1E,CSNK1G1,CSNK1G2,CSNK1G3,CSNK2A1,CSNK2A2,DSTYK,EEF2K,EIF2AK1,EIF2AK3,EIF2AK4,FAM20C,GRK1,GRK2,GRK3,GRK4,GRK7,IKBKE,MAP2K2,MAP3K11,MAP3K19,MAP3K2,MAP3K21,MAP3K9,MOS,NEK6,NEK7,OSR1,PLK1,PLK2,PLK3,PLK4,SMG1,STK3,STK32B,STK39,TBK1,TGFBR1,TGFBR2,TLK1,TLK2,TP53RK,TTBK1,TTBK2,TTK	___SLEE	S1246	Genome polyprotein	NA	tr|A0A059PAS8|A0A059PAS8_9FLAV Genome polyprotein OS=dengue virus type 1 OX=11053 PE=4 SV=1	dengue virus type 1
IRAK1,PLK4,RIPK2	VTTS___	S1633	Genome polyprotein	NA	tr|A0A059PAS8|A0A059PAS8_9FLAV Genome polyprotein OS=dengue virus type 1 OX=11053 PE=4 SV=1	dengue virus type 1
AAK1,ATM,ATR,BMP2K,BMPR2,BUB1,CAMK2D,CAMKK1,CSNK1A1,DSTYK,EIF2AK4,MAP2K1,MAP2K2,MAP3K9,MAPK15,NR2C2,PHKG1,PHKG2,PINK1,RIPK2,SMG1,SNRK,STK39,TTBK1,TTBK2	IQLS___	S1862	Genome polyprotein	NA	tr|A0A059PAS8|A0A059PAS8_9FLAV Genome polyprotein OS=dengue virus type 1 OX=11053 PE=4 SV=1	dengue virus type 1
ATR,CSNK2A1,CSNK2A2,EEF2K,FAM20C,MAP3K10,MAP3K11,MAP3K20,MAP3K21,MAP3K9,NEK6,NEK7,RAF1,RIPK2,RIPK3,TRPM6,ULK1	___SDPL	S2078	Genome polyprotein	NA	tr|A0A059PAS8|A0A059PAS8_9FLAV Genome polyprotein OS=dengue virus type 1 OX=11053 PE=4 SV=1	dengue virus type 1
CAMKK1,CAMKK2,CSNK2A1,EIF2AK3,EIF2AK4,ERN1,GRK1,GRK5,IKBKB,IKBKE,IRAK1,IRAK4,KCNE1,MAP2K1,MAP2K2,MAP2K5,MAP3K10,MAP3K11,MAP3K19,MAP3K2,MAP3K20,MAP3K21,MAP3K9,MAP4K1,MAP4K4,MAPK15,MASTL,MST1,MYO3A,MYO3B,NEK1,NEK11,NEK2,NEK3,NEK4,NEK5,NEK9,NIM1K,PLK4,PRP4K,RIPK2,RIPK3,SLK,SMG1,SNRK,STK10,STK11,STK17A,STK24,STK25,STK3,STK33,STK39,TAOK1,TAOK2,TBK1,TRPM7,TTBK1,TTBK2,ULK1,ULK2,VRK1	GFLS___	S2878	Genome polyprotein	NA	tr|A0A059PAS8|A0A059PAS8_9FLAV Genome polyprotein OS=dengue virus type 1 OX=11053 PE=4 SV=1	dengue virus type 1
CSNK2A1,EIF2AK2,EIF2AK4,ERN1,ERN2,IKBKE,IRAK1,IRAK4,MAP2K2,MAP3K1,MAP3K10,MAP3K11,MAP3K12,MAP3K19,MAP3K2,MAP3K20,MAP3K21,MAP3K3,MAP3K9,MAPK15,MASTL,MYO3B,NEK11,NEK2,NEK3,NEK5,NEK7,NEK8,NEK9,NIM1K,PLK4,PRKCZ,PRP4K,RIPK1,RIPK2,RIPK3,SMG1,SNRK,STK17A,STK24,STK25,STK33,TAOK1,TAOK2,TBK1,TRPM7,TTBK1,TTBK2,ULK1,ULK2,VRK1	___SLSG	S2995	Genome polyprotein	NA	tr|A0A059PAS8|A0A059PAS8_9FLAV Genome polyprotein OS=dengue virus type 1 OX=11053 PE=4 SV=1	dengue virus type 1
BCKDK,BRSK1,BRSK2,CAMK1G,CHEK1,EIF2AK4,HUNK,MAP2K1,MAP3K20,MAP3K6,MARK1,MARK2,MARK3,MARK4,MASTL,MTOR,NEK11,NEK3,NIM1K,NUAK1,PDK4,PHKG2,PKN1,PKN2,PLK4,PRKAA1,PRKAA2,PRKCA,PRKCB,PRKCE,PRKCI,PRKCQ,PRKDC,RIPK2,SIK1,SIK2,SIK3,SNRK,STK25,STK26,TSSK1B,TSSK2,WNK4	STGS___	S27	Genome polyprotein	NA	tr|A0A067XG26|A0A067XG26_9FLAV Genome polyprotein OS=dengue virus type 1 OX=11053 PE=4 SV=1	dengue virus type 1
ACVR2A,ACVR2B,ALPK1,ATM,BMPR1A,BMPR1B,BRAF,CHUK,CROT,CSNK1A1,CSNK1A1L,CSNK1D,CSNK1E,CSNK1G1,CSNK1G2,CSNK1G3,CSNK2A1,CSNK2A2,DSTYK,EIF2AK4,FAM20C,GRK1,GRK2,GRK3,GRK4,GRK6,GRK7,IKBKB,IKBKE,MAP3K11,MAP3K2,MAP3K21,MAP3K3,MAP3K9,MOS,NR2C2,PINK1,PLK2,PLK3,RAF1,STK32B,TBK1,TLK2,ULK1	EISS___	S90	Genome polyprotein	NA	tr|A0A067XG26|A0A067XG26_9FLAV Genome polyprotein OS=dengue virus type 1 OX=11053 PE=4 SV=1	dengue virus type 1
AKT1,AURKA,BRAF,BRSK1,BRSK2,CDC42BPA,CLK2,CLK3,CROT,CSNK1E,CSNK1G1,DAPK3,DCLK1,DCLK2,EIF2AK4,ERN1,ERN2,FAM20C,GCK,GRK7,IKBKE,IRAK4,LATS2,MAP3K11,MAP3K14,MAP3K2,MAP3K20,MAP3K21,MAP3K3,MAP3K9,MAP4K1,MAP4K3,MAP4K5,MARK1,MARK2,MARK3,MARK4,MELK,MKNK1,MYLK2,NEK5,NEK6,NEK7,NEK8,NIM1K,NUAK1,NUAK2,OSR1,PAK1,PAK2,PAK3,PAK4,PAK5,PAK6,PHKG1,PHKG2,PIM1,PIM3,PKN1,PKN2,PKN3,PLK4,PRKAA1,PRKACB,PRKACG,PRKCA,PRKCB…	KGSS___	S677	Genome polyprotein	NA	tr|A0A067XG26|A0A067XG26_9FLAV Genome polyprotein OS=dengue virus type 1 OX=11053 PE=4 SV=1	dengue virus type 1
AAK1,ALPK1,BMP2K,BUB1,EEF2K,GCK,HASPIN,IRAK4,KCNE1,LRRK2,MAK,MAP2K2,MAP2K5,MAP3K10,MAP3K11,MAP3K12,MAP3K15,MAP3K2,MAP3K21,MAP3K5,MAP3K6,MAP4K1,MAP4K3,MAP4K4,MAP4K5,MAPK11,MAPK14,MAPK15,MAPK7,MOK,MST1,MYO3A,MYO3B,NEK1,NEK11,NEK4,NEK5,NR2C2,OSR1,PDK1,RIPK3,SMG1,STK11,STK16,STK25,STK3,STK39,TAOK1,TAOK2,TNIK,TTK,VRK1,VRK2	___TLPP	T1092	Genome polyprotein	NA	tr|A0A067XG26|A0A067XG26_9FLAV Genome polyprotein OS=dengue virus type 1 OX=11053 PE=4 SV=1	dengue virus type 1
BCKDK,DSTYK,EIF2AK1,EIF2AK4,IRAK1,IRAK4,MAP2K1,MAP2K2,NEK2,NEK3,NEK4,NEK5,NEK6,NEK7,NEK9,NIM1K,PDK1,PLK4,RIPK1,RIPK2,RIPK3,SMG1,SNRK,STK33,TP53RK,TRPM7,TTBK1,ULK1,ULK2,VRK1,VRK2,WNK1,WNK3,WNK4	___SLGL	S1136	Genome polyprotein	NA	tr|A0A067XG26|A0A067XG26_9FLAV Genome polyprotein OS=dengue virus type 1 OX=11053 PE=4 SV=1	dengue virus type 1
ATR,BCKDK,CSNK1E,EIF2AK4,ERN1,ERN2,FAM20C,IKBKE,IRAK4,MAP3K1,MAP3K10,MAP3K11,MAP3K12,MAP3K15,MAP3K20,MAP3K21,MAP3K9,MAPK15,MTOR,NEK11,NEK5,NEK6,NEK7,NEK9,PDK1,PDK4,PLK4,PRKCA,PRKCZ,RAF1,RIPK1,RIPK3,STK33,TBK1,TRPM6,TRPM7,TTBK2,ULK1,ULK2	LPNS___	S1246	Genome polyprotein	NA	tr|A0A067XG26|A0A067XG26_9FLAV Genome polyprotein OS=dengue virus type 1 OX=11053 PE=4 SV=1	dengue virus type 1
ACVR1,ACVR1B,ACVR2A,ACVR2B,ATM,BMPR1A,BMPR1B,BMPR2,CHUK,CROT,CSNK1A1,CSNK1A1L,CSNK1D,CSNK1E,CSNK1G1,CSNK1G2,CSNK1G3,CSNK2A1,CSNK2A2,DSTYK,EEF2K,EIF2AK1,EIF2AK3,EIF2AK4,FAM20C,GRK1,GRK2,GRK3,GRK4,GRK7,IKBKE,MAP2K2,MAP3K11,MAP3K19,MAP3K2,MAP3K21,MAP3K9,MOS,NEK6,NEK7,OSR1,PLK1,PLK2,PLK3,PLK4,SMG1,STK3,STK32B,STK39,TBK1,TGFBR1,TGFBR2,TLK1,TLK2,TP53RK,TTBK1,TTBK2,TTK	___SLEE	S1246	Genome polyprotein	NA	tr|A0A067XG26|A0A067XG26_9FLAV Genome polyprotein OS=dengue virus type 1 OX=11053 PE=4 SV=1	dengue virus type 1
BCKDK,BRSK1,BRSK2,CAMK1G,CHEK1,EIF2AK4,HUNK,MAP2K1,MAP3K20,MAP3K6,MARK1,MARK2,MARK3,MARK4,MASTL,MTOR,NEK11,NEK3,NIM1K,NUAK1,PDK4,PHKG2,PKN1,PKN2,PLK4,PRKAA1,PRKAA2,PRKCA,PRKCB,PRKCE,PRKCI,PRKCQ,PRKDC,RIPK2,SIK1,SIK2,SIK3,SNRK,STK25,STK26,TSSK1B,TSSK2,WNK4	___SGTS	S1413	Genome polyprotein	NA	tr|A0A067XG26|A0A067XG26_9FLAV Genome polyprotein OS=dengue virus type 1 OX=11053 PE=4 SV=1	dengue virus type 1
IRAK1,PLK4,RIPK2	VTTS___	S1633	Genome polyprotein	NA	tr|A0A067XG26|A0A067XG26_9FLAV Genome polyprotein OS=dengue virus type 1 OX=11053 PE=4 SV=1	dengue virus type 1
AAK1,ATM,ATR,BMP2K,BMPR2,BUB1,CAMK2D,CAMKK1,CSNK1A1,DSTYK,EIF2AK4,MAP2K1,MAP2K2,MAP3K9,MAPK15,NR2C2,PHKG1,PHKG2,PINK1,RIPK2,SMG1,SNRK,STK39,TTBK1,TTBK2	IQLS___	S1862	Genome polyprotein	NA	tr|A0A067XG26|A0A067XG26_9FLAV Genome polyprotein OS=dengue virus type 1 OX=11053 PE=4 SV=1	dengue virus type 1
AAK1,AKT1,AKT2,AKT3,AURKA,AURKB,AURKC,BMP2K,BRSK1,BRSK2,BUB1,CAMK1,CAMK1D,CAMK1G,CAMK2A,CAMK2B,CAMK2D,CAMK4,CDC42BPA,CDC42BPB,CDK10,CDKL1,CDKL5,CHEK1,CHEK2,CILK1,CIT,CLK1,CLK2,CLK3,CLK4,CSNK1A1L,CSNK1E,DAPK1,DAPK2,DAPK3,DCLK1,DCLK2,DMPK,DYRK1A,DYRK3,EIF2AK2,ERN1,ERN2,HASPIN,HIPK1,HIPK4,HUNK,IRAK1,IRAK4,LATS1,LATS2,MAK,MAP3K12,MAP3K14,MAP4K1,MAP4K3,MAPKAPK2,MAPKAPK3,MAPKAPK5,MARK1,MARK2,MARK3,MARK…	RKKS___	S1992	Genome polyprotein	NA	tr|A0A067XG26|A0A067XG26_9FLAV Genome polyprotein OS=dengue virus type 1 OX=11053 PE=4 SV=1	dengue virus type 1
ATR,CSNK2A1,CSNK2A2,EEF2K,FAM20C,MAP3K10,MAP3K11,MAP3K20,MAP3K21,MAP3K9,NEK6,NEK7,RAF1,RIPK2,RIPK3,TRPM6,ULK1	___SDPL	S2078	Genome polyprotein	NA	tr|A0A067XG26|A0A067XG26_9FLAV Genome polyprotein OS=dengue virus type 1 OX=11053 PE=4 SV=1	dengue virus type 1
CAMKK1,CAMKK2,CSNK2A1,EIF2AK3,EIF2AK4,ERN1,GRK1,GRK5,IKBKB,IKBKE,IRAK1,IRAK4,KCNE1,MAP2K1,MAP2K2,MAP2K5,MAP3K10,MAP3K11,MAP3K19,MAP3K2,MAP3K20,MAP3K21,MAP3K9,MAP4K1,MAP4K4,MAPK15,MASTL,MST1,MYO3A,MYO3B,NEK1,NEK11,NEK2,NEK3,NEK4,NEK5,NEK9,NIM1K,PLK4,PRP4K,RIPK2,RIPK3,SLK,SMG1,SNRK,STK10,STK11,STK17A,STK24,STK25,STK3,STK33,STK39,TAOK1,TAOK2,TBK1,TRPM7,TTBK1,TTBK2,ULK1,ULK2,VRK1	GFLS___	S2878	Genome polyprotein	NA	tr|A0A067XG26|A0A067XG26_9FLAV Genome polyprotein OS=dengue virus type 1 OX=11053 PE=4 SV=1	dengue virus type 1
CSNK2A1,EIF2AK2,EIF2AK4,ERN1,ERN2,IKBKE,IRAK1,IRAK4,MAP2K2,MAP3K1,MAP3K10,MAP3K11,MAP3K12,MAP3K19,MAP3K2,MAP3K20,MAP3K21,MAP3K3,MAP3K9,MAPK15,MASTL,MYO3B,NEK11,NEK2,NEK3,NEK5,NEK7,NEK8,NEK9,NIM1K,PLK4,PRKCZ,PRP4K,RIPK1,RIPK2,RIPK3,SMG1,SNRK,STK17A,STK24,STK25,STK33,TAOK1,TAOK2,TBK1,TRPM7,TTBK1,TTBK2,ULK1,ULK2,VRK1	___SLSG	S2995	Genome polyprotein	NA	tr|A0A067XG26|A0A067XG26_9FLAV Genome polyprotein OS=dengue virus type 1 OX=11053 PE=4 SV=1	dengue virus type 1
BCKDK,BRSK1,BRSK2,CAMK1G,CHEK1,EIF2AK4,HUNK,MAP2K1,MAP3K20,MAP3K6,MARK1,MARK2,MARK3,MARK4,MASTL,MTOR,NEK11,NEK3,NIM1K,NUAK1,PDK4,PHKG2,PKN1,PKN2,PLK4,PRKAA1,PRKAA2,PRKCA,PRKCB,PRKCE,PRKCI,PRKCQ,PRKDC,RIPK2,SIK1,SIK2,SIK3,SNRK,STK25,STK26,TSSK1B,TSSK2,WNK4	STGS___	S27	Genome polyprotein	NA	tr|A0A067XG27|A0A067XG27_9FLAV Genome polyprotein OS=dengue virus type 1 OX=11053 PE=4 SV=1	dengue virus type 1
ACVR2A,ACVR2B,ALPK1,ATM,BMPR1A,BMPR1B,BRAF,CHUK,CROT,CSNK1A1,CSNK1A1L,CSNK1D,CSNK1E,CSNK1G1,CSNK1G2,CSNK1G3,CSNK2A1,CSNK2A2,DSTYK,EIF2AK4,FAM20C,GRK1,GRK2,GRK3,GRK4,GRK6,GRK7,IKBKB,IKBKE,MAP3K11,MAP3K2,MAP3K21,MAP3K3,MAP3K9,MOS,NR2C2,PINK1,PLK2,PLK3,RAF1,STK32B,TBK1,TLK2,ULK1	EISS___	S90	Genome polyprotein	NA	tr|A0A067XG27|A0A067XG27_9FLAV Genome polyprotein OS=dengue virus type 1 OX=11053 PE=4 SV=1	dengue virus type 1
CSNK1G2,CSNK2A1,CSNK2A2,DSTYK,EIF2AK4,ERN2,FAM20C,HUNK,MAP3K11,MAP3K20,MAP3K21,MARK3,NEK2,NEK6,NEK7,PLK4,PRKCB,PRKDC,RIPK4,SNRK,STK17A,STK33,TBK1,TLK1,TP53RK,ULK1,ULK2,WNK4	___SEGA	S227	Genome polyprotein	NA	tr|A0A067XG27|A0A067XG27_9FLAV Genome polyprotein OS=dengue virus type 1 OX=11053 PE=4 SV=1	dengue virus type 1
AKT1,AURKA,BRAF,BRSK1,BRSK2,CDC42BPA,CLK2,CLK3,CROT,CSNK1E,CSNK1G1,DAPK3,DCLK1,DCLK2,EIF2AK4,ERN1,ERN2,FAM20C,GCK,GRK7,IKBKE,IRAK4,LATS2,MAP3K11,MAP3K14,MAP3K2,MAP3K20,MAP3K21,MAP3K3,MAP3K9,MAP4K1,MAP4K3,MAP4K5,MARK1,MARK2,MARK3,MARK4,MELK,MKNK1,MYLK2,NEK5,NEK6,NEK7,NEK8,NIM1K,NUAK1,NUAK2,OSR1,PAK1,PAK2,PAK3,PAK4,PAK5,PAK6,PHKG1,PHKG2,PIM1,PIM3,PKN1,PKN2,PKN3,PLK4,PRKAA1,PRKACB,PRKACG,PRKCA,PRKCB…	KGSS___	S677	Genome polyprotein	NA	tr|A0A067XG27|A0A067XG27_9FLAV Genome polyprotein OS=dengue virus type 1 OX=11053 PE=4 SV=1	dengue virus type 1
AAK1,ALPK1,BMP2K,BUB1,EEF2K,GCK,HASPIN,IRAK4,KCNE1,LRRK2,MAK,MAP2K2,MAP2K5,MAP3K10,MAP3K11,MAP3K12,MAP3K15,MAP3K2,MAP3K21,MAP3K5,MAP3K6,MAP4K1,MAP4K3,MAP4K4,MAP4K5,MAPK11,MAPK14,MAPK15,MAPK7,MOK,MST1,MYO3A,MYO3B,NEK1,NEK11,NEK4,NEK5,NR2C2,OSR1,PDK1,RIPK3,SMG1,STK11,STK16,STK25,STK3,STK39,TAOK1,TAOK2,TNIK,TTK,VRK1,VRK2	___TLPP	T1092	Genome polyprotein	NA	tr|A0A067XG27|A0A067XG27_9FLAV Genome polyprotein OS=dengue virus type 1 OX=11053 PE=4 SV=1	dengue virus type 1
BCKDK,DSTYK,EIF2AK1,EIF2AK4,IRAK1,IRAK4,MAP2K1,MAP2K2,NEK2,NEK3,NEK4,NEK5,NEK6,NEK7,NEK9,NIM1K,PDK1,PLK4,RIPK1,RIPK2,RIPK3,SMG1,SNRK,STK33,TP53RK,TRPM7,TTBK1,ULK1,ULK2,VRK1,VRK2,WNK1,WNK3,WNK4	___SLGL	S1136	Genome polyprotein	NA	tr|A0A067XG27|A0A067XG27_9FLAV Genome polyprotein OS=dengue virus type 1 OX=11053 PE=4 SV=1	dengue virus type 1
ATR,BCKDK,CSNK1E,EIF2AK4,ERN1,ERN2,FAM20C,IKBKE,IRAK4,MAP3K1,MAP3K10,MAP3K11,MAP3K12,MAP3K15,MAP3K20,MAP3K21,MAP3K9,MAPK15,MTOR,NEK11,NEK5,NEK6,NEK7,NEK9,PDK1,PDK4,PLK4,PRKCA,PRKCZ,RAF1,RIPK1,RIPK3,STK33,TBK1,TRPM6,TRPM7,TTBK2,ULK1,ULK2	LPNS___	S1246	Genome polyprotein	NA	tr|A0A067XG27|A0A067XG27_9FLAV Genome polyprotein OS=dengue virus type 1 OX=11053 PE=4 SV=1	dengue virus type 1
ACVR1,ACVR1B,ACVR2A,ACVR2B,ATM,BMPR1A,BMPR1B,BMPR2,CHUK,CROT,CSNK1A1,CSNK1A1L,CSNK1D,CSNK1E,CSNK1G1,CSNK1G2,CSNK1G3,CSNK2A1,CSNK2A2,DSTYK,EEF2K,EIF2AK1,EIF2AK3,EIF2AK4,FAM20C,GRK1,GRK2,GRK3,GRK4,GRK7,IKBKE,MAP2K2,MAP3K11,MAP3K19,MAP3K2,MAP3K21,MAP3K9,MOS,NEK6,NEK7,OSR1,PLK1,PLK2,PLK3,PLK4,SMG1,STK3,STK32B,STK39,TBK1,TGFBR1,TGFBR2,TLK1,TLK2,TP53RK,TTBK1,TTBK2,TTK	___SLEE	S1246	Genome polyprotein	NA	tr|A0A067XG27|A0A067XG27_9FLAV Genome polyprotein OS=dengue virus type 1 OX=11053 PE=4 SV=1	dengue virus type 1
IRAK1,PLK4,RIPK2	VTTS___	S1633	Genome polyprotein	NA	tr|A0A067XG27|A0A067XG27_9FLAV Genome polyprotein OS=dengue virus type 1 OX=11053 PE=4 SV=1	dengue virus type 1
AAK1,ATM,ATR,BMP2K,BMPR2,BUB1,CAMK2D,CAMKK1,CSNK1A1,DSTYK,EIF2AK4,MAP2K1,MAP2K2,MAP3K9,MAPK15,NR2C2,PHKG1,PHKG2,PINK1,RIPK2,SMG1,SNRK,STK39,TTBK1,TTBK2	IQLS___	S1862	Genome polyprotein	NA	tr|A0A067XG27|A0A067XG27_9FLAV Genome polyprotein OS=dengue virus type 1 OX=11053 PE=4 SV=1	dengue virus type 1
ATR,CSNK2A1,CSNK2A2,EEF2K,FAM20C,MAP3K10,MAP3K11,MAP3K20,MAP3K21,MAP3K9,NEK6,NEK7,RAF1,RIPK2,RIPK3,TRPM6,ULK1	___SDPL	S2078	Genome polyprotein	NA	tr|A0A067XG27|A0A067XG27_9FLAV Genome polyprotein OS=dengue virus type 1 OX=11053 PE=4 SV=1	dengue virus type 1
CAMKK1,CAMKK2,CSNK2A1,EIF2AK3,EIF2AK4,ERN1,GRK1,GRK5,IKBKB,IKBKE,IRAK1,IRAK4,KCNE1,MAP2K1,MAP2K2,MAP2K5,MAP3K10,MAP3K11,MAP3K19,MAP3K2,MAP3K20,MAP3K21,MAP3K9,MAP4K1,MAP4K4,MAPK15,MASTL,MST1,MYO3A,MYO3B,NEK1,NEK11,NEK2,NEK3,NEK4,NEK5,NEK9,NIM1K,PLK4,PRP4K,RIPK2,RIPK3,SLK,SMG1,SNRK,STK10,STK11,STK17A,STK24,STK25,STK3,STK33,STK39,TAOK1,TAOK2,TBK1,TRPM7,TTBK1,TTBK2,ULK1,ULK2,VRK1	GFLS___	S2878	Genome polyprotein	NA	tr|A0A067XG27|A0A067XG27_9FLAV Genome polyprotein OS=dengue virus type 1 OX=11053 PE=4 SV=1	dengue virus type 1
CSNK2A1,EIF2AK2,EIF2AK4,ERN1,ERN2,IKBKE,IRAK1,IRAK4,MAP2K2,MAP3K1,MAP3K10,MAP3K11,MAP3K12,MAP3K19,MAP3K2,MAP3K20,MAP3K21,MAP3K3,MAP3K9,MAPK15,MASTL,MYO3B,NEK11,NEK2,NEK3,NEK5,NEK7,NEK8,NEK9,NIM1K,PLK4,PRKCZ,PRP4K,RIPK1,RIPK2,RIPK3,SMG1,SNRK,STK17A,STK24,STK25,STK33,TAOK1,TAOK2,TBK1,TRPM7,TTBK1,TTBK2,ULK1,ULK2,VRK1	___SLSG	S2995	Genome polyprotein	NA	tr|A0A067XG27|A0A067XG27_9FLAV Genome polyprotein OS=dengue virus type 1 OX=11053 PE=4 SV=1	dengue virus type 1
CSNK1G2,CSNK2A1,CSNK2A2,DSTYK,EIF2AK4,ERN2,FAM20C,HUNK,MAP3K11,MAP3K20,MAP3K21,MARK3,NEK2,NEK6,NEK7,PLK4,PRKCB,PRKDC,RIPK4,SNRK,STK17A,STK33,TBK1,TLK1,TP53RK,ULK1,ULK2,WNK4	___SEGA	S227	Genome polyprotein	NA	tr|A0A067XG30|A0A067XG30_9FLAV Genome polyprotein OS=dengue virus type 1 OX=11053 PE=4 SV=1	dengue virus type 1
AKT1,AURKA,BRAF,BRSK1,BRSK2,CDC42BPA,CLK2,CLK3,CROT,CSNK1E,CSNK1G1,DAPK3,DCLK1,DCLK2,EIF2AK4,ERN1,ERN2,FAM20C,GCK,GRK7,IKBKE,IRAK4,LATS2,MAP3K11,MAP3K14,MAP3K2,MAP3K20,MAP3K21,MAP3K3,MAP3K9,MAP4K1,MAP4K3,MAP4K5,MARK1,MARK2,MARK3,MARK4,MELK,MKNK1,MYLK2,NEK5,NEK6,NEK7,NEK8,NIM1K,NUAK1,NUAK2,OSR1,PAK1,PAK2,PAK3,PAK4,PAK5,PAK6,PHKG1,PHKG2,PIM1,PIM3,PKN1,PKN2,PKN3,PLK4,PRKAA1,PRKACB,PRKACG,PRKCA,PRKCB…	KGSS___	S677	Genome polyprotein	NA	tr|A0A067XG30|A0A067XG30_9FLAV Genome polyprotein OS=dengue virus type 1 OX=11053 PE=4 SV=1	dengue virus type 1
AAK1,ALPK1,BMP2K,BUB1,EEF2K,GCK,HASPIN,IRAK4,KCNE1,LRRK2,MAK,MAP2K2,MAP2K5,MAP3K10,MAP3K11,MAP3K12,MAP3K15,MAP3K2,MAP3K21,MAP3K5,MAP3K6,MAP4K1,MAP4K3,MAP4K4,MAP4K5,MAPK11,MAPK14,MAPK15,MAPK7,MOK,MST1,MYO3A,MYO3B,NEK1,NEK11,NEK4,NEK5,NR2C2,OSR1,PDK1,RIPK3,SMG1,STK11,STK16,STK25,STK3,STK39,TAOK1,TAOK2,TNIK,TTK,VRK1,VRK2	___TLPP	T1092	Genome polyprotein	NA	tr|A0A067XG30|A0A067XG30_9FLAV Genome polyprotein OS=dengue virus type 1 OX=11053 PE=4 SV=1	dengue virus type 1
BCKDK,DSTYK,EIF2AK1,EIF2AK4,IRAK1,IRAK4,MAP2K1,MAP2K2,NEK2,NEK3,NEK4,NEK5,NEK6,NEK7,NEK9,NIM1K,PDK1,PLK4,RIPK1,RIPK2,RIPK3,SMG1,SNRK,STK33,TP53RK,TRPM7,TTBK1,ULK1,ULK2,VRK1,VRK2,WNK1,WNK3,WNK4	___SLGL	S1136	Genome polyprotein	NA	tr|A0A067XG30|A0A067XG30_9FLAV Genome polyprotein OS=dengue virus type 1 OX=11053 PE=4 SV=1	dengue virus type 1
ATR,CSNK1E,ERN1,ERN2,MAP3K10,MAP3K11,MAP3K21,MAP3K9,MAPK15,RIPK3,STK16,TBK1,TRPM6,TRPM7,TTBK1,ULK1,ULK2,WNK3	LPSS___	S1246	Genome polyprotein	NA	tr|A0A067XG30|A0A067XG30_9FLAV Genome polyprotein OS=dengue virus type 1 OX=11053 PE=4 SV=1	dengue virus type 1
CAMKK1,CDC7,CHUK,CSNK1A1,CSNK1A1L,CSNK1D,CSNK1E,CSNK1G1,CSNK1G2,CSNK1G3,EIF2AK3,EIF2AK4,GRK2,GRK3,GRK6,IKBKE,IRAK1,MAP3K11,MAP3K20,MAP3K21,MAP3K3,MAP3K9,PLK2,PLK3,RIPK2,SMG1,STK32B,TBK1,TTBK1,TTBK2	___SSLE	S1245	Genome polyprotein	NA	tr|A0A067XG30|A0A067XG30_9FLAV Genome polyprotein OS=dengue virus type 1 OX=11053 PE=4 SV=1	dengue virus type 1
ACVR1,ACVR1B,ACVR2A,ACVR2B,ATM,BMPR1A,BMPR1B,BMPR2,CHUK,CROT,CSNK1A1,CSNK1A1L,CSNK1D,CSNK1E,CSNK1G1,CSNK1G2,CSNK1G3,CSNK2A1,CSNK2A2,DSTYK,EEF2K,EIF2AK1,EIF2AK3,EIF2AK4,FAM20C,GRK1,GRK2,GRK3,GRK4,GRK7,IKBKE,MAP2K2,MAP3K11,MAP3K19,MAP3K2,MAP3K21,MAP3K9,MOS,NEK6,NEK7,OSR1,PLK1,PLK2,PLK3,PLK4,SMG1,STK3,STK32B,STK39,TBK1,TGFBR1,TGFBR2,TLK1,TLK2,TP53RK,TTBK1,TTBK2,TTK	___SLEE	S1246	Genome polyprotein	NA	tr|A0A067XG30|A0A067XG30_9FLAV Genome polyprotein OS=dengue virus type 1 OX=11053 PE=4 SV=1	dengue virus type 1
IRAK1,PLK4,RIPK2	VTTS___	S1633	Genome polyprotein	NA	tr|A0A067XG30|A0A067XG30_9FLAV Genome polyprotein OS=dengue virus type 1 OX=11053 PE=4 SV=1	dengue virus type 1
AAK1,ALPK1,BMP2K,EEF2K,ERN2,GAK,GCK,KCNE1,LRRK2,MAP2K1,MAP2K2,MAP2K5,MAP3K1,MAP3K15,MAP3K19,MAP3K2,MAP3K20,MAP3K21,MAP3K5,MAP3K6,MAP4K3,MAP4K4,MAP4K5,MST1,MYO3A,MYO3B,NEK1,NEK11,NR2C2,OSR1,PASK,PBK,PDK1,ROCK2,STK24,STK25,STK3,STK32B,STK32C,STK39,TAOK1,TAOK2,TNIK,TTK,VRK1,VRK2	ATPT___	T1795	Genome polyprotein	NA	tr|A0A067XG30|A0A067XG30_9FLAV Genome polyprotein OS=dengue virus type 1 OX=11053 PE=4 SV=1	dengue virus type 1
AAK1,ATM,ATR,BMP2K,BMPR2,BUB1,CAMK2D,CAMKK1,CSNK1A1,DSTYK,EIF2AK4,MAP2K1,MAP2K2,MAP3K9,MAPK15,NR2C2,PHKG1,PHKG2,PINK1,RIPK2,SMG1,SNRK,STK39,TTBK1,TTBK2	IQLS___	S1862	Genome polyprotein	NA	tr|A0A067XG30|A0A067XG30_9FLAV Genome polyprotein OS=dengue virus type 1 OX=11053 PE=4 SV=1	dengue virus type 1
ATR,CSNK2A1,CSNK2A2,EEF2K,FAM20C,MAP3K10,MAP3K11,MAP3K20,MAP3K21,MAP3K9,NEK6,NEK7,RAF1,RIPK2,RIPK3,TRPM6,ULK1	___SDPL	S2078	Genome polyprotein	NA	tr|A0A067XG30|A0A067XG30_9FLAV Genome polyprotein OS=dengue virus type 1 OX=11053 PE=4 SV=1	dengue virus type 1
AAK1,AKT1,AKT2,AKT3,AURKB,AURKC,BMP2K,BUB1,CAMK1G,CAMKK1,CAMKK2,CDC42BPB,CDK10,CDKL5,CHEK2,CROT,DMPK,DSTYK,EEF2K,EIF2AK1,EIF2AK2,EIF2AK3,EIF2AK4,ERN1,ERN2,GAK,GCK,HASPIN,IKBKB,IRAK1,IRAK4,KCNE1,LRRK2,MAP2K5,MAP3K1,MAP3K10,MAP3K11,MAP3K14,MAP3K19,MAP3K2,MAP3K20,MAP3K21,MAP3K3,MAP3K6,MAP3K9,MAP4K1,MAP4K3,MAP4K4,MAP4K5,MAPK15,MAPK7,MASTL,MKNK1,MKNK2,MST1,MTOR,MYO3A,MYO3B,NEK1,NEK11,NEK2,NEK3,NEK4,NE…	___SGRG	S2168	Genome polyprotein	NA	tr|A0A067XG30|A0A067XG30_9FLAV Genome polyprotein OS=dengue virus type 1 OX=11053 PE=4 SV=1	dengue virus type 1
CAMKK1,CAMKK2,CSNK2A1,EIF2AK3,EIF2AK4,ERN1,GRK1,GRK5,IKBKB,IKBKE,IRAK1,IRAK4,KCNE1,MAP2K1,MAP2K2,MAP2K5,MAP3K10,MAP3K11,MAP3K19,MAP3K2,MAP3K20,MAP3K21,MAP3K9,MAP4K1,MAP4K4,MAPK15,MASTL,MST1,MYO3A,MYO3B,NEK1,NEK11,NEK2,NEK3,NEK4,NEK5,NEK9,NIM1K,PLK4,PRP4K,RIPK2,RIPK3,SLK,SMG1,SNRK,STK10,STK11,STK17A,STK24,STK25,STK3,STK33,STK39,TAOK1,TAOK2,TBK1,TRPM7,TTBK1,TTBK2,ULK1,ULK2,VRK1	GFLS___	S2878	Genome polyprotein	NA	tr|A0A067XG30|A0A067XG30_9FLAV Genome polyprotein OS=dengue virus type 1 OX=11053 PE=4 SV=1	dengue virus type 1
CSNK2A1,EIF2AK2,EIF2AK4,ERN1,ERN2,IKBKE,IRAK1,IRAK4,MAP2K2,MAP3K1,MAP3K10,MAP3K11,MAP3K12,MAP3K19,MAP3K2,MAP3K20,MAP3K21,MAP3K3,MAP3K9,MAPK15,MASTL,MYO3B,NEK11,NEK2,NEK3,NEK5,NEK7,NEK8,NEK9,NIM1K,PLK4,PRKCZ,PRP4K,RIPK1,RIPK2,RIPK3,SMG1,SNRK,STK17A,STK24,STK25,STK33,TAOK1,TAOK2,TBK1,TRPM7,TTBK1,TTBK2,ULK1,ULK2,VRK1	___SLSG	S2995	Genome polyprotein	NA	tr|A0A067XG30|A0A067XG30_9FLAV Genome polyprotein OS=dengue virus type 1 OX=11053 PE=4 SV=1	dengue virus type 1
BCKDK,BRSK1,BRSK2,CAMK1G,CHEK1,EIF2AK4,HUNK,MAP2K1,MAP3K20,MAP3K6,MARK1,MARK2,MARK3,MARK4,MASTL,MTOR,NEK11,NEK3,NIM1K,NUAK1,PDK4,PHKG2,PKN1,PKN2,PLK4,PRKAA1,PRKAA2,PRKCA,PRKCB,PRKCE,PRKCI,PRKCQ,PRKDC,RIPK2,SIK1,SIK2,SIK3,SNRK,STK25,STK26,TSSK1B,TSSK2,WNK4	STGS___	S27	Genome polyprotein	NA	tr|A0A067XG33|A0A067XG33_9FLAV Genome polyprotein OS=dengue virus type 1 OX=11053 PE=4 SV=1	dengue virus type 1
ACVR2A,ACVR2B,ALPK1,ATM,BMPR1A,BMPR1B,BRAF,CHUK,CROT,CSNK1A1,CSNK1A1L,CSNK1D,CSNK1E,CSNK1G1,CSNK1G2,CSNK1G3,CSNK2A1,CSNK2A2,DSTYK,EIF2AK4,FAM20C,GRK1,GRK2,GRK3,GRK4,GRK6,GRK7,IKBKB,IKBKE,MAP3K11,MAP3K2,MAP3K21,MAP3K3,MAP3K9,MOS,NR2C2,PINK1,PLK2,PLK3,RAF1,STK32B,TBK1,TLK2,ULK1	EISS___	S90	Genome polyprotein	NA	tr|A0A067XG33|A0A067XG33_9FLAV Genome polyprotein OS=dengue virus type 1 OX=11053 PE=4 SV=1	dengue virus type 1
CSNK1G2,CSNK2A1,CSNK2A2,DSTYK,EIF2AK4,ERN2,FAM20C,HUNK,MAP3K11,MAP3K20,MAP3K21,MARK3,NEK2,NEK6,NEK7,PLK4,PRKCB,PRKDC,RIPK4,SNRK,STK17A,STK33,TBK1,TLK1,TP53RK,ULK1,ULK2,WNK4	___SEGA	S227	Genome polyprotein	NA	tr|A0A067XG33|A0A067XG33_9FLAV Genome polyprotein OS=dengue virus type 1 OX=11053 PE=4 SV=1	dengue virus type 1
AKT1,AURKA,BRAF,BRSK1,BRSK2,CDC42BPA,CLK2,CLK3,CROT,CSNK1E,CSNK1G1,DAPK3,DCLK1,DCLK2,EIF2AK4,ERN1,ERN2,FAM20C,GCK,GRK7,IKBKE,IRAK4,LATS2,MAP3K11,MAP3K14,MAP3K2,MAP3K20,MAP3K21,MAP3K3,MAP3K9,MAP4K1,MAP4K3,MAP4K5,MARK1,MARK2,MARK3,MARK4,MELK,MKNK1,MYLK2,NEK5,NEK6,NEK7,NEK8,NIM1K,NUAK1,NUAK2,OSR1,PAK1,PAK2,PAK3,PAK4,PAK5,PAK6,PHKG1,PHKG2,PIM1,PIM3,PKN1,PKN2,PKN3,PLK4,PRKAA1,PRKACB,PRKACG,PRKCA,PRKCB…	KGSS___	S677	Genome polyprotein	NA	tr|A0A067XG33|A0A067XG33_9FLAV Genome polyprotein OS=dengue virus type 1 OX=11053 PE=4 SV=1	dengue virus type 1
AAK1,ALPK1,BMP2K,BUB1,EEF2K,GCK,HASPIN,IRAK4,KCNE1,LRRK2,MAK,MAP2K2,MAP2K5,MAP3K10,MAP3K11,MAP3K12,MAP3K15,MAP3K2,MAP3K21,MAP3K5,MAP3K6,MAP4K1,MAP4K3,MAP4K4,MAP4K5,MAPK11,MAPK14,MAPK15,MAPK7,MOK,MST1,MYO3A,MYO3B,NEK1,NEK11,NEK4,NEK5,NR2C2,OSR1,PDK1,RIPK3,SMG1,STK11,STK16,STK25,STK3,STK39,TAOK1,TAOK2,TNIK,TTK,VRK1,VRK2	___TLPP	T1092	Genome polyprotein	NA	tr|A0A067XG33|A0A067XG33_9FLAV Genome polyprotein OS=dengue virus type 1 OX=11053 PE=4 SV=1	dengue virus type 1
BCKDK,DSTYK,EIF2AK1,EIF2AK4,IRAK1,IRAK4,MAP2K1,MAP2K2,NEK2,NEK3,NEK4,NEK5,NEK6,NEK7,NEK9,NIM1K,PDK1,PLK4,RIPK1,RIPK2,RIPK3,SMG1,SNRK,STK33,TP53RK,TRPM7,TTBK1,ULK1,ULK2,VRK1,VRK2,WNK1,WNK3,WNK4	___SLGL	S1136	Genome polyprotein	NA	tr|A0A067XG33|A0A067XG33_9FLAV Genome polyprotein OS=dengue virus type 1 OX=11053 PE=4 SV=1	dengue virus type 1
ATR,BCKDK,CSNK1E,EIF2AK4,ERN1,ERN2,FAM20C,IKBKE,IRAK4,MAP3K1,MAP3K10,MAP3K11,MAP3K12,MAP3K15,MAP3K20,MAP3K21,MAP3K9,MAPK15,MTOR,NEK11,NEK5,NEK6,NEK7,NEK9,PDK1,PDK4,PLK4,PRKCA,PRKCZ,RAF1,RIPK1,RIPK3,STK33,TBK1,TRPM6,TRPM7,TTBK2,ULK1,ULK2	LPNS___	S1246	Genome polyprotein	NA	tr|A0A067XG33|A0A067XG33_9FLAV Genome polyprotein OS=dengue virus type 1 OX=11053 PE=4 SV=1	dengue virus type 1
ACVR1,ACVR1B,ACVR2A,ACVR2B,ATM,BMPR1A,BMPR1B,BMPR2,CHUK,CROT,CSNK1A1,CSNK1A1L,CSNK1D,CSNK1E,CSNK1G1,CSNK1G2,CSNK1G3,CSNK2A1,CSNK2A2,DSTYK,EEF2K,EIF2AK1,EIF2AK3,EIF2AK4,FAM20C,GRK1,GRK2,GRK3,GRK4,GRK7,IKBKE,MAP2K2,MAP3K11,MAP3K19,MAP3K2,MAP3K21,MAP3K9,MOS,NEK6,NEK7,OSR1,PLK1,PLK2,PLK3,PLK4,SMG1,STK3,STK32B,STK39,TBK1,TGFBR1,TGFBR2,TLK1,TLK2,TP53RK,TTBK1,TTBK2,TTK	___SLEE	S1246	Genome polyprotein	NA	tr|A0A067XG33|A0A067XG33_9FLAV Genome polyprotein OS=dengue virus type 1 OX=11053 PE=4 SV=1	dengue virus type 1
AAK1,ALPK1,BMP2K,CSNK1G3,EEF2K,EIF2AK1,EIF2AK3,KCNE1,MAP2K1,MAP2K2,MAP2K5,MAP3K19,MAP3K2,MAP3K3,MAP3K5,MST1,MYO3A,MYO3B,NR2C2,RIPK2,SMG1,STK25,STK3,STK39,TAOK1,TLK1,TTBK1,TTK,VRK1	DSLT___	T1441	Genome polyprotein	NA	tr|A0A067XG33|A0A067XG33_9FLAV Genome polyprotein OS=dengue virus type 1 OX=11053 PE=4 SV=1	dengue virus type 1
IRAK1,PLK4,RIPK2	VTTS___	S1633	Genome polyprotein	NA	tr|A0A067XG33|A0A067XG33_9FLAV Genome polyprotein OS=dengue virus type 1 OX=11053 PE=4 SV=1	dengue virus type 1
AAK1,ATM,ATR,BMP2K,BMPR2,BUB1,CAMK2D,CAMKK1,CSNK1A1,DSTYK,EIF2AK4,MAP2K1,MAP2K2,MAP3K9,MAPK15,NR2C2,PHKG1,PHKG2,PINK1,RIPK2,SMG1,SNRK,STK39,TTBK1,TTBK2	IQLS___	S1862	Genome polyprotein	NA	tr|A0A067XG33|A0A067XG33_9FLAV Genome polyprotein OS=dengue virus type 1 OX=11053 PE=4 SV=1	dengue virus type 1
ATR,CSNK2A1,CSNK2A2,EEF2K,FAM20C,MAP3K10,MAP3K11,MAP3K20,MAP3K21,MAP3K9,NEK6,NEK7,RAF1,RIPK2,RIPK3,TRPM6,ULK1	___SDPL	S2078	Genome polyprotein	NA	tr|A0A067XG33|A0A067XG33_9FLAV Genome polyprotein OS=dengue virus type 1 OX=11053 PE=4 SV=1	dengue virus type 1
CAMKK1,CAMKK2,CSNK2A1,EIF2AK3,EIF2AK4,ERN1,GRK1,GRK5,IKBKB,IKBKE,IRAK1,IRAK4,KCNE1,MAP2K1,MAP2K2,MAP2K5,MAP3K10,MAP3K11,MAP3K19,MAP3K2,MAP3K20,MAP3K21,MAP3K9,MAP4K1,MAP4K4,MAPK15,MASTL,MST1,MYO3A,MYO3B,NEK1,NEK11,NEK2,NEK3,NEK4,NEK5,NEK9,NIM1K,PLK4,PRP4K,RIPK2,RIPK3,SLK,SMG1,SNRK,STK10,STK11,STK17A,STK24,STK25,STK3,STK33,STK39,TAOK1,TAOK2,TBK1,TRPM7,TTBK1,TTBK2,ULK1,ULK2,VRK1	GFLS___	S2878	Genome polyprotein	NA	tr|A0A067XG33|A0A067XG33_9FLAV Genome polyprotein OS=dengue virus type 1 OX=11053 PE=4 SV=1	dengue virus type 1
CSNK2A1,EIF2AK2,EIF2AK4,ERN1,ERN2,IKBKE,IRAK1,IRAK4,MAP2K2,MAP3K1,MAP3K10,MAP3K11,MAP3K12,MAP3K19,MAP3K2,MAP3K20,MAP3K21,MAP3K3,MAP3K9,MAPK15,MASTL,MYO3B,NEK11,NEK2,NEK3,NEK5,NEK7,NEK8,NEK9,NIM1K,PLK4,PRKCZ,PRP4K,RIPK1,RIPK2,RIPK3,SMG1,SNRK,STK17A,STK24,STK25,STK33,TAOK1,TAOK2,TBK1,TRPM7,TTBK1,TTBK2,ULK1,ULK2,VRK1	___SLSG	S2995	Genome polyprotein	NA	tr|A0A067XG33|A0A067XG33_9FLAV Genome polyprotein OS=dengue virus type 1 OX=11053 PE=4 SV=1	dengue virus type 1
BCKDK,BRSK1,BRSK2,CAMK1G,CHEK1,EIF2AK4,HUNK,MAP2K1,MAP3K20,MAP3K6,MARK1,MARK2,MARK3,MARK4,MASTL,MTOR,NEK11,NEK3,NIM1K,NUAK1,PDK4,PHKG2,PKN1,PKN2,PLK4,PRKAA1,PRKAA2,PRKCA,PRKCB,PRKCE,PRKCI,PRKCQ,PRKDC,RIPK2,SIK1,SIK2,SIK3,SNRK,STK25,STK26,TSSK1B,TSSK2,WNK4	STGS___	S27	Genome polyprotein	NA	tr|A0A067XG39|A0A067XG39_9FLAV Genome polyprotein OS=dengue virus type 1 OX=11053 PE=4 SV=1	dengue virus type 1
ACVR2A,ACVR2B,ALPK1,ATM,BMPR1A,BMPR1B,BRAF,CHUK,CROT,CSNK1A1,CSNK1A1L,CSNK1D,CSNK1E,CSNK1G1,CSNK1G2,CSNK1G3,CSNK2A1,CSNK2A2,DSTYK,EIF2AK4,FAM20C,GRK1,GRK2,GRK3,GRK4,GRK6,GRK7,IKBKB,IKBKE,MAP3K11,MAP3K2,MAP3K21,MAP3K3,MAP3K9,MOS,NR2C2,PINK1,PLK2,PLK3,RAF1,STK32B,TBK1,TLK2,ULK1	EISS___	S90	Genome polyprotein	NA	tr|A0A067XG39|A0A067XG39_9FLAV Genome polyprotein OS=dengue virus type 1 OX=11053 PE=4 SV=1	dengue virus type 1
CSNK1G2,CSNK2A1,CSNK2A2,DSTYK,EIF2AK4,ERN2,FAM20C,HUNK,MAP3K11,MAP3K20,MAP3K21,MARK3,NEK2,NEK6,NEK7,PLK4,PRKCB,PRKDC,RIPK4,SNRK,STK17A,STK33,TBK1,TLK1,TP53RK,ULK1,ULK2,WNK4	___SEGA	S227	Genome polyprotein	NA	tr|A0A067XG39|A0A067XG39_9FLAV Genome polyprotein OS=dengue virus type 1 OX=11053 PE=4 SV=1	dengue virus type 1
AKT1,AURKA,BRAF,BRSK1,BRSK2,CDC42BPA,CLK2,CLK3,CROT,CSNK1E,CSNK1G1,DAPK3,DCLK1,DCLK2,EIF2AK4,ERN1,ERN2,FAM20C,GCK,GRK7,IKBKE,IRAK4,LATS2,MAP3K11,MAP3K14,MAP3K2,MAP3K20,MAP3K21,MAP3K3,MAP3K9,MAP4K1,MAP4K3,MAP4K5,MARK1,MARK2,MARK3,MARK4,MELK,MKNK1,MYLK2,NEK5,NEK6,NEK7,NEK8,NIM1K,NUAK1,NUAK2,OSR1,PAK1,PAK2,PAK3,PAK4,PAK5,PAK6,PHKG1,PHKG2,PIM1,PIM3,PKN1,PKN2,PKN3,PLK4,PRKAA1,PRKACB,PRKACG,PRKCA,PRKCB…	KGSS___	S677	Genome polyprotein	NA	tr|A0A067XG39|A0A067XG39_9FLAV Genome polyprotein OS=dengue virus type 1 OX=11053 PE=4 SV=1	dengue virus type 1
AAK1,ALPK1,BMP2K,BUB1,EEF2K,GCK,HASPIN,IRAK4,KCNE1,LRRK2,MAK,MAP2K2,MAP2K5,MAP3K10,MAP3K11,MAP3K12,MAP3K15,MAP3K2,MAP3K21,MAP3K5,MAP3K6,MAP4K1,MAP4K3,MAP4K4,MAP4K5,MAPK11,MAPK14,MAPK15,MAPK7,MOK,MST1,MYO3A,MYO3B,NEK1,NEK11,NEK4,NEK5,NR2C2,OSR1,PDK1,RIPK3,SMG1,STK11,STK16,STK25,STK3,STK39,TAOK1,TAOK2,TNIK,TTK,VRK1,VRK2	___TLPP	T1092	Genome polyprotein	NA	tr|A0A067XG39|A0A067XG39_9FLAV Genome polyprotein OS=dengue virus type 1 OX=11053 PE=4 SV=1	dengue virus type 1
BCKDK,DSTYK,EIF2AK1,EIF2AK4,IRAK1,IRAK4,MAP2K1,MAP2K2,NEK2,NEK3,NEK4,NEK5,NEK6,NEK7,NEK9,NIM1K,PDK1,PLK4,RIPK1,RIPK2,RIPK3,SMG1,SNRK,STK33,TP53RK,TRPM7,TTBK1,ULK1,ULK2,VRK1,VRK2,WNK1,WNK3,WNK4	___SLGL	S1136	Genome polyprotein	NA	tr|A0A067XG39|A0A067XG39_9FLAV Genome polyprotein OS=dengue virus type 1 OX=11053 PE=4 SV=1	dengue virus type 1
ATR,BCKDK,CSNK1E,EIF2AK4,ERN1,ERN2,FAM20C,IKBKE,IRAK4,MAP3K1,MAP3K10,MAP3K11,MAP3K12,MAP3K15,MAP3K20,MAP3K21,MAP3K9,MAPK15,MTOR,NEK11,NEK5,NEK6,NEK7,NEK9,PDK1,PDK4,PLK4,PRKCA,PRKCZ,RAF1,RIPK1,RIPK3,STK33,TBK1,TRPM6,TRPM7,TTBK2,ULK1,ULK2	LPNS___	S1246	Genome polyprotein	NA	tr|A0A067XG39|A0A067XG39_9FLAV Genome polyprotein OS=dengue virus type 1 OX=11053 PE=4 SV=1	dengue virus type 1
ACVR1,ACVR1B,ACVR2A,ACVR2B,ATM,BMPR1A,BMPR1B,BMPR2,CHUK,CROT,CSNK1A1,CSNK1A1L,CSNK1D,CSNK1E,CSNK1G1,CSNK1G2,CSNK1G3,CSNK2A1,CSNK2A2,DSTYK,EEF2K,EIF2AK1,EIF2AK3,EIF2AK4,FAM20C,GRK1,GRK2,GRK3,GRK4,GRK7,IKBKE,MAP2K2,MAP3K11,MAP3K19,MAP3K2,MAP3K21,MAP3K9,MOS,NEK6,NEK7,OSR1,PLK1,PLK2,PLK3,PLK4,SMG1,STK3,STK32B,STK39,TBK1,TGFBR1,TGFBR2,TLK1,TLK2,TP53RK,TTBK1,TTBK2,TTK	___SLEE	S1246	Genome polyprotein	NA	tr|A0A067XG39|A0A067XG39_9FLAV Genome polyprotein OS=dengue virus type 1 OX=11053 PE=4 SV=1	dengue virus type 1
IRAK1,PLK4,RIPK2	VTTS___	S1633	Genome polyprotein	NA	tr|A0A067XG39|A0A067XG39_9FLAV Genome polyprotein OS=dengue virus type 1 OX=11053 PE=4 SV=1	dengue virus type 1
AAK1,ATM,ATR,BMP2K,BMPR2,BUB1,CAMK2D,CAMKK1,CSNK1A1,DSTYK,EIF2AK4,MAP2K1,MAP2K2,MAP3K9,MAPK15,NR2C2,PHKG1,PHKG2,PINK1,RIPK2,SMG1,SNRK,STK39,TTBK1,TTBK2	IQLS___	S1862	Genome polyprotein	NA	tr|A0A067XG39|A0A067XG39_9FLAV Genome polyprotein OS=dengue virus type 1 OX=11053 PE=4 SV=1	dengue virus type 1
ATR,CSNK2A1,CSNK2A2,EEF2K,FAM20C,MAP3K10,MAP3K11,MAP3K20,MAP3K21,MAP3K9,NEK6,NEK7,RAF1,RIPK2,RIPK3,TRPM6,ULK1	___SDPL	S2078	Genome polyprotein	NA	tr|A0A067XG39|A0A067XG39_9FLAV Genome polyprotein OS=dengue virus type 1 OX=11053 PE=4 SV=1	dengue virus type 1
CSNK2A1,EIF2AK2,EIF2AK4,ERN1,ERN2,IKBKE,IRAK1,IRAK4,MAP2K2,MAP3K1,MAP3K10,MAP3K11,MAP3K12,MAP3K19,MAP3K2,MAP3K20,MAP3K21,MAP3K3,MAP3K9,MAPK15,MASTL,MYO3B,NEK11,NEK2,NEK3,NEK5,NEK7,NEK8,NEK9,NIM1K,PLK4,PRKCZ,PRP4K,RIPK1,RIPK2,RIPK3,SMG1,SNRK,STK17A,STK24,STK25,STK33,TAOK1,TAOK2,TBK1,TRPM7,TTBK1,TTBK2,ULK1,ULK2,VRK1	___SLSG	S2995	Genome polyprotein	NA	tr|A0A067XG39|A0A067XG39_9FLAV Genome polyprotein OS=dengue virus type 1 OX=11053 PE=4 SV=1	dengue virus type 1
ACVR1,ACVR1B,ACVR2A,ACVR2B,ALPK1,ATM,BMPR1A,BMPR1B,BMPR2,BRAF,CHUK,CROT,CSNK1A1,CSNK1D,CSNK1G1,CSNK1G2,CSNK1G3,CSNK2A1,CSNK2A2,DSTYK,EEF2K,EIF2AK1,EIF2AK3,EIF2AK4,ERN2,FAM20C,GRK1,GRK2,GRK3,GRK4,GRK5,GRK6,GRK7,IKBKE,MAP3K1,MAP3K11,MAP3K19,MAP3K2,MAP3K20,MAP3K21,MAP3K3,MAP3K9,MOS,MST1,NEK6,NEK7,NEK8,OSR1,PLK1,PLK2,PLK3,PLK4,RIPK4,STK3,STK39,TBK1,TGFBR1,TGFBR2,TLK1,TLK2,TTBK2,TTK,UHMK1,ULK1,ULK2	EDDS___	S3039	Genome polyprotein	NA	tr|A0A067XG39|A0A067XG39_9FLAV Genome polyprotein OS=dengue virus type 1 OX=11053 PE=4 SV=1	dengue virus type 1
AKT1,AKT2,AKT3,ATR,AURKA,AURKB,AURKC,BRSK1,BRSK2,BUB1,CAMK1,CAMK1D,CAMK1G,CAMK2A,CAMK2B,CAMK2D,CAMK4,CDC42BPA,CDC42BPB,CDK10,CDKL1,CDKL5,CHEK1,CHEK2,CILK1,CIT,CLK1,CLK2,CLK3,CLK4,CSNK1A1L,CSNK1D,CSNK1E,CSNK1G1,CSNK1G3,DAPK1,DAPK2,DAPK3,DCLK1,DCLK2,DMPK,DYRK1A,DYRK1B,DYRK2,DYRK3,EEF2K,EIF2AK2,ERN1,ERN2,GSK3B,HASPIN,HIPK1,HIPK2,HIPK3,HIPK4,HUNK,IRAK1,IRAK4,LATS1,LATS2,LRRK2,MAK,MAP2K1,MAP2K5,MAP3K1…	RRKSV__	S101	Genome polyprotein	NA	tr|A0A068JFG0|A0A068JFG0_9FLAV Genome polyprotein OS=dengue virus type 1 OX=11053 PE=4 SV=1	dengue virus type 1
CSNK1G2,CSNK2A1,CSNK2A2,DSTYK,EIF2AK4,ERN2,FAM20C,HUNK,MAP3K11,MAP3K20,MAP3K21,MARK3,NEK2,NEK6,NEK7,PLK4,PRKCB,PRKDC,RIPK4,SNRK,STK17A,STK33,TBK1,TLK1,TP53RK,ULK1,ULK2,WNK4	___SEGA	S227	Genome polyprotein	NA	tr|A0A068JFG0|A0A068JFG0_9FLAV Genome polyprotein OS=dengue virus type 1 OX=11053 PE=4 SV=1	dengue virus type 1
AKT1,AURKA,BRAF,BRSK1,BRSK2,CDC42BPA,CLK2,CLK3,CROT,CSNK1E,CSNK1G1,DAPK3,DCLK1,DCLK2,EIF2AK4,ERN1,ERN2,FAM20C,GCK,GRK7,IKBKE,IRAK4,LATS2,MAP3K11,MAP3K14,MAP3K2,MAP3K20,MAP3K21,MAP3K3,MAP3K9,MAP4K1,MAP4K3,MAP4K5,MARK1,MARK2,MARK3,MARK4,MELK,MKNK1,MYLK2,NEK5,NEK6,NEK7,NEK8,NIM1K,NUAK1,NUAK2,OSR1,PAK1,PAK2,PAK3,PAK4,PAK5,PAK6,PHKG1,PHKG2,PIM1,PIM3,PKN1,PKN2,PKN3,PLK4,PRKAA1,PRKACB,PRKACG,PRKCA,PRKCB…	KGSS___	S677	Genome polyprotein	NA	tr|A0A068JFG0|A0A068JFG0_9FLAV Genome polyprotein OS=dengue virus type 1 OX=11053 PE=4 SV=1	dengue virus type 1
AAK1,ALPK1,BMP2K,BUB1,EEF2K,GCK,HASPIN,IRAK4,KCNE1,LRRK2,MAK,MAP2K2,MAP2K5,MAP3K10,MAP3K11,MAP3K12,MAP3K15,MAP3K2,MAP3K21,MAP3K5,MAP3K6,MAP4K1,MAP4K3,MAP4K4,MAP4K5,MAPK11,MAPK14,MAPK15,MAPK7,MOK,MST1,MYO3A,MYO3B,NEK1,NEK11,NEK4,NEK5,NR2C2,OSR1,PDK1,RIPK3,SMG1,STK11,STK16,STK25,STK3,STK39,TAOK1,TAOK2,TNIK,TTK,VRK1,VRK2	___TLPP	T1092	Genome polyprotein	NA	tr|A0A068JFG0|A0A068JFG0_9FLAV Genome polyprotein OS=dengue virus type 1 OX=11053 PE=4 SV=1	dengue virus type 1
BCKDK,DSTYK,EIF2AK1,EIF2AK4,IRAK1,IRAK4,MAP2K1,MAP2K2,NEK2,NEK3,NEK4,NEK5,NEK6,NEK7,NEK9,NIM1K,PDK1,PLK4,RIPK1,RIPK2,RIPK3,SMG1,SNRK,STK33,TP53RK,TRPM7,TTBK1,ULK1,ULK2,VRK1,VRK2,WNK1,WNK3,WNK4	___SLGL	S1136	Genome polyprotein	NA	tr|A0A068JFG0|A0A068JFG0_9FLAV Genome polyprotein OS=dengue virus type 1 OX=11053 PE=4 SV=1	dengue virus type 1
ATR,BCKDK,CSNK1E,EIF2AK4,ERN1,ERN2,FAM20C,IKBKE,IRAK4,MAP3K1,MAP3K10,MAP3K11,MAP3K12,MAP3K15,MAP3K20,MAP3K21,MAP3K9,MAPK15,MTOR,NEK11,NEK5,NEK6,NEK7,NEK9,PDK1,PDK4,PLK4,PRKCA,PRKCZ,RAF1,RIPK1,RIPK3,STK33,TBK1,TRPM6,TRPM7,TTBK2,ULK1,ULK2	LPNS___	S1246	Genome polyprotein	NA	tr|A0A068JFG0|A0A068JFG0_9FLAV Genome polyprotein OS=dengue virus type 1 OX=11053 PE=4 SV=1	dengue virus type 1
ACVR1,ACVR1B,ACVR2A,ACVR2B,ATM,BMPR1A,BMPR1B,BMPR2,CHUK,CROT,CSNK1A1,CSNK1A1L,CSNK1D,CSNK1E,CSNK1G1,CSNK1G2,CSNK1G3,CSNK2A1,CSNK2A2,DSTYK,EEF2K,EIF2AK1,EIF2AK3,EIF2AK4,FAM20C,GRK1,GRK2,GRK3,GRK4,GRK7,IKBKE,MAP2K2,MAP3K11,MAP3K19,MAP3K2,MAP3K21,MAP3K9,MOS,NEK6,NEK7,OSR1,PLK1,PLK2,PLK3,PLK4,SMG1,STK3,STK32B,STK39,TBK1,TGFBR1,TGFBR2,TLK1,TLK2,TP53RK,TTBK1,TTBK2,TTK	___SLEE	S1246	Genome polyprotein	NA	tr|A0A068JFG0|A0A068JFG0_9FLAV Genome polyprotein OS=dengue virus type 1 OX=11053 PE=4 SV=1	dengue virus type 1
IRAK1,PLK4,RIPK2	VTTS___	S1633	Genome polyprotein	NA	tr|A0A068JFG0|A0A068JFG0_9FLAV Genome polyprotein OS=dengue virus type 1 OX=11053 PE=4 SV=1	dengue virus type 1
AAK1,ATM,ATR,BMP2K,BMPR2,BUB1,CAMK2D,CAMKK1,CSNK1A1,DSTYK,EIF2AK4,MAP2K1,MAP2K2,MAP3K9,MAPK15,NR2C2,PHKG1,PHKG2,PINK1,RIPK2,SMG1,SNRK,STK39,TTBK1,TTBK2	IQLS___	S1862	Genome polyprotein	NA	tr|A0A068JFG0|A0A068JFG0_9FLAV Genome polyprotein OS=dengue virus type 1 OX=11053 PE=4 SV=1	dengue virus type 1
ATR,CSNK2A1,CSNK2A2,EEF2K,FAM20C,MAP3K10,MAP3K11,MAP3K20,MAP3K21,MAP3K9,NEK6,NEK7,RAF1,RIPK2,RIPK3,TRPM6,ULK1	___SDPL	S2078	Genome polyprotein	NA	tr|A0A068JFG0|A0A068JFG0_9FLAV Genome polyprotein OS=dengue virus type 1 OX=11053 PE=4 SV=1	dengue virus type 1
CSNK2A1,EIF2AK2,EIF2AK4,ERN1,ERN2,IKBKE,IRAK1,IRAK4,MAP2K2,MAP3K1,MAP3K10,MAP3K11,MAP3K12,MAP3K19,MAP3K2,MAP3K20,MAP3K21,MAP3K3,MAP3K9,MAPK15,MASTL,MYO3B,NEK11,NEK2,NEK3,NEK5,NEK7,NEK8,NEK9,NIM1K,PLK4,PRKCZ,PRP4K,RIPK1,RIPK2,RIPK3,SMG1,SNRK,STK17A,STK24,STK25,STK33,TAOK1,TAOK2,TBK1,TRPM7,TTBK1,TTBK2,ULK1,ULK2,VRK1	___SLSG	S2995	Genome polyprotein	NA	tr|A0A068JFG0|A0A068JFG0_9FLAV Genome polyprotein OS=dengue virus type 1 OX=11053 PE=4 SV=1	dengue virus type 1
AKT1,AKT2,AKT3,ATR,AURKA,AURKB,AURKC,BRSK1,BRSK2,BUB1,CAMK1,CAMK1D,CAMK1G,CAMK2A,CAMK2B,CAMK2D,CAMK4,CDC42BPA,CDC42BPB,CDK10,CDKL1,CDKL5,CHEK1,CHEK2,CILK1,CIT,CLK1,CLK2,CLK3,CLK4,CSNK1A1L,CSNK1D,CSNK1E,CSNK1G1,CSNK1G3,DAPK1,DAPK2,DAPK3,DCLK1,DCLK2,DMPK,DYRK1A,DYRK1B,DYRK2,DYRK3,EEF2K,EIF2AK2,ERN1,ERN2,GSK3B,HASPIN,HIPK1,HIPK2,HIPK3,HIPK4,HUNK,IRAK1,IRAK4,LATS1,LATS2,LRRK2,MAK,MAP2K1,MAP2K5,MAP3K1…	RRKSV__	S101	Genome polyprotein	NA	tr|A0A068JGA1|A0A068JGA1_9FLAV Genome polyprotein OS=dengue virus type 1 OX=11053 PE=4 SV=1	dengue virus type 1
CSNK1G2,CSNK2A1,CSNK2A2,DSTYK,EIF2AK4,ERN2,FAM20C,HUNK,MAP3K11,MAP3K20,MAP3K21,MARK3,NEK2,NEK6,NEK7,PLK4,PRKCB,PRKDC,RIPK4,SNRK,STK17A,STK33,TBK1,TLK1,TP53RK,ULK1,ULK2,WNK4	___SEGA	S227	Genome polyprotein	NA	tr|A0A068JGA1|A0A068JGA1_9FLAV Genome polyprotein OS=dengue virus type 1 OX=11053 PE=4 SV=1	dengue virus type 1
AKT1,AURKA,BRAF,BRSK1,BRSK2,CDC42BPA,CLK2,CLK3,CROT,CSNK1E,CSNK1G1,DAPK3,DCLK1,DCLK2,EIF2AK4,ERN1,ERN2,FAM20C,GCK,GRK7,IKBKE,IRAK4,LATS2,MAP3K11,MAP3K14,MAP3K2,MAP3K20,MAP3K21,MAP3K3,MAP3K9,MAP4K1,MAP4K3,MAP4K5,MARK1,MARK2,MARK3,MARK4,MELK,MKNK1,MYLK2,NEK5,NEK6,NEK7,NEK8,NIM1K,NUAK1,NUAK2,OSR1,PAK1,PAK2,PAK3,PAK4,PAK5,PAK6,PHKG1,PHKG2,PIM1,PIM3,PKN1,PKN2,PKN3,PLK4,PRKAA1,PRKACB,PRKACG,PRKCA,PRKCB…	KGSS___	S677	Genome polyprotein	NA	tr|A0A068JGA1|A0A068JGA1_9FLAV Genome polyprotein OS=dengue virus type 1 OX=11053 PE=4 SV=1	dengue virus type 1
AAK1,ALPK1,BMP2K,BUB1,EEF2K,GCK,HASPIN,IRAK4,KCNE1,LRRK2,MAK,MAP2K2,MAP2K5,MAP3K10,MAP3K11,MAP3K12,MAP3K15,MAP3K2,MAP3K21,MAP3K5,MAP3K6,MAP4K1,MAP4K3,MAP4K4,MAP4K5,MAPK11,MAPK14,MAPK15,MAPK7,MOK,MST1,MYO3A,MYO3B,NEK1,NEK11,NEK4,NEK5,NR2C2,OSR1,PDK1,RIPK3,SMG1,STK11,STK16,STK25,STK3,STK39,TAOK1,TAOK2,TNIK,TTK,VRK1,VRK2	___TLPP	T1092	Genome polyprotein	NA	tr|A0A068JGA1|A0A068JGA1_9FLAV Genome polyprotein OS=dengue virus type 1 OX=11053 PE=4 SV=1	dengue virus type 1
BCKDK,DSTYK,EIF2AK1,EIF2AK4,IRAK1,IRAK4,MAP2K1,MAP2K2,NEK2,NEK3,NEK4,NEK5,NEK6,NEK7,NEK9,NIM1K,PDK1,PLK4,RIPK1,RIPK2,RIPK3,SMG1,SNRK,STK33,TP53RK,TRPM7,TTBK1,ULK1,ULK2,VRK1,VRK2,WNK1,WNK3,WNK4	___SLGL	S1136	Genome polyprotein	NA	tr|A0A068JGA1|A0A068JGA1_9FLAV Genome polyprotein OS=dengue virus type 1 OX=11053 PE=4 SV=1	dengue virus type 1
ATR,BCKDK,CSNK1E,EIF2AK4,ERN1,ERN2,FAM20C,IKBKE,IRAK4,MAP3K1,MAP3K10,MAP3K11,MAP3K12,MAP3K15,MAP3K20,MAP3K21,MAP3K9,MAPK15,MTOR,NEK11,NEK5,NEK6,NEK7,NEK9,PDK1,PDK4,PLK4,PRKCA,PRKCZ,RAF1,RIPK1,RIPK3,STK33,TBK1,TRPM6,TRPM7,TTBK2,ULK1,ULK2	LPNS___	S1246	Genome polyprotein	NA	tr|A0A068JGA1|A0A068JGA1_9FLAV Genome polyprotein OS=dengue virus type 1 OX=11053 PE=4 SV=1	dengue virus type 1
ACVR1,ACVR1B,ACVR2A,ACVR2B,ATM,BMPR1A,BMPR1B,BMPR2,CHUK,CROT,CSNK1A1,CSNK1A1L,CSNK1D,CSNK1E,CSNK1G1,CSNK1G2,CSNK1G3,CSNK2A1,CSNK2A2,DSTYK,EEF2K,EIF2AK1,EIF2AK3,EIF2AK4,FAM20C,GRK1,GRK2,GRK3,GRK4,GRK7,IKBKE,MAP2K2,MAP3K11,MAP3K19,MAP3K2,MAP3K21,MAP3K9,MOS,NEK6,NEK7,OSR1,PLK1,PLK2,PLK3,PLK4,SMG1,STK3,STK32B,STK39,TBK1,TGFBR1,TGFBR2,TLK1,TLK2,TP53RK,TTBK1,TTBK2,TTK	___SLEE	S1246	Genome polyprotein	NA	tr|A0A068JGA1|A0A068JGA1_9FLAV Genome polyprotein OS=dengue virus type 1 OX=11053 PE=4 SV=1	dengue virus type 1
IRAK1,PLK4,RIPK2	VTTS___	S1633	Genome polyprotein	NA	tr|A0A068JGA1|A0A068JGA1_9FLAV Genome polyprotein OS=dengue virus type 1 OX=11053 PE=4 SV=1	dengue virus type 1
AAK1,ATM,ATR,BMP2K,BMPR2,BUB1,CAMK2D,CAMKK1,CSNK1A1,DSTYK,EIF2AK4,MAP2K1,MAP2K2,MAP3K9,MAPK15,NR2C2,PHKG1,PHKG2,PINK1,RIPK2,SMG1,SNRK,STK39,TTBK1,TTBK2	IQLS___	S1862	Genome polyprotein	NA	tr|A0A068JGA1|A0A068JGA1_9FLAV Genome polyprotein OS=dengue virus type 1 OX=11053 PE=4 SV=1	dengue virus type 1
ATR,CSNK2A1,CSNK2A2,EEF2K,FAM20C,MAP3K10,MAP3K11,MAP3K20,MAP3K21,MAP3K9,NEK6,NEK7,RAF1,RIPK2,RIPK3,TRPM6,ULK1	___SDPL	S2078	Genome polyprotein	NA	tr|A0A068JGA1|A0A068JGA1_9FLAV Genome polyprotein OS=dengue virus type 1 OX=11053 PE=4 SV=1	dengue virus type 1
CSNK2A1,EIF2AK2,EIF2AK4,ERN1,ERN2,IKBKE,IRAK1,IRAK4,MAP2K2,MAP3K1,MAP3K10,MAP3K11,MAP3K12,MAP3K19,MAP3K2,MAP3K20,MAP3K21,MAP3K3,MAP3K9,MAPK15,MASTL,MYO3B,NEK11,NEK2,NEK3,NEK5,NEK7,NEK8,NEK9,NIM1K,PLK4,PRKCZ,PRP4K,RIPK1,RIPK2,RIPK3,SMG1,SNRK,STK17A,STK24,STK25,STK33,TAOK1,TAOK2,TBK1,TRPM7,TTBK1,TTBK2,ULK1,ULK2,VRK1	___SLSG	S2995	Genome polyprotein	NA	tr|A0A068JGA1|A0A068JGA1_9FLAV Genome polyprotein OS=dengue virus type 1 OX=11053 PE=4 SV=1	dengue virus type 1
AKT1,AKT2,AKT3,ATR,AURKA,AURKB,AURKC,BRSK1,BRSK2,BUB1,CAMK1,CAMK1D,CAMK1G,CAMK2A,CAMK2B,CAMK2D,CAMK4,CDC42BPA,CDC42BPB,CDK10,CDKL1,CDKL5,CHEK1,CHEK2,CILK1,CIT,CLK1,CLK2,CLK3,CLK4,CSNK1A1L,CSNK1D,CSNK1E,CSNK1G1,CSNK1G3,DAPK1,DAPK2,DAPK3,DCLK1,DCLK2,DMPK,DYRK1A,DYRK1B,DYRK2,DYRK3,EEF2K,EIF2AK2,ERN1,ERN2,GSK3B,HASPIN,HIPK1,HIPK2,HIPK3,HIPK4,HUNK,IRAK1,IRAK4,LATS1,LATS2,LRRK2,MAK,MAP2K1,MAP2K5,MAP3K1…	RRKSV__	S101	Genome polyprotein	NA	tr|A0A068JIT7|A0A068JIT7_9FLAV Genome polyprotein OS=dengue virus type 1 OX=11053 PE=4 SV=1	dengue virus type 1
CSNK1G2,CSNK2A1,CSNK2A2,DSTYK,EIF2AK4,ERN2,FAM20C,HUNK,MAP3K11,MAP3K20,MAP3K21,MARK3,NEK2,NEK6,NEK7,PLK4,PRKCB,PRKDC,RIPK4,SNRK,STK17A,STK33,TBK1,TLK1,TP53RK,ULK1,ULK2,WNK4	___SEGA	S227	Genome polyprotein	NA	tr|A0A068JIT7|A0A068JIT7_9FLAV Genome polyprotein OS=dengue virus type 1 OX=11053 PE=4 SV=1	dengue virus type 1
AKT1,AURKA,BRAF,BRSK1,BRSK2,CDC42BPA,CLK2,CLK3,CROT,CSNK1E,CSNK1G1,DAPK3,DCLK1,DCLK2,EIF2AK4,ERN1,ERN2,FAM20C,GCK,GRK7,IKBKE,IRAK4,LATS2,MAP3K11,MAP3K14,MAP3K2,MAP3K20,MAP3K21,MAP3K3,MAP3K9,MAP4K1,MAP4K3,MAP4K5,MARK1,MARK2,MARK3,MARK4,MELK,MKNK1,MYLK2,NEK5,NEK6,NEK7,NEK8,NIM1K,NUAK1,NUAK2,OSR1,PAK1,PAK2,PAK3,PAK4,PAK5,PAK6,PHKG1,PHKG2,PIM1,PIM3,PKN1,PKN2,PKN3,PLK4,PRKAA1,PRKACB,PRKACG,PRKCA,PRKCB…	KGSS___	S677	Genome polyprotein	NA	tr|A0A068JIT7|A0A068JIT7_9FLAV Genome polyprotein OS=dengue virus type 1 OX=11053 PE=4 SV=1	dengue virus type 1
AAK1,ALPK1,BMP2K,BUB1,EEF2K,GCK,HASPIN,IRAK4,KCNE1,LRRK2,MAK,MAP2K2,MAP2K5,MAP3K10,MAP3K11,MAP3K12,MAP3K15,MAP3K2,MAP3K21,MAP3K5,MAP3K6,MAP4K1,MAP4K3,MAP4K4,MAP4K5,MAPK11,MAPK14,MAPK15,MAPK7,MOK,MST1,MYO3A,MYO3B,NEK1,NEK11,NEK4,NEK5,NR2C2,OSR1,PDK1,RIPK3,SMG1,STK11,STK16,STK25,STK3,STK39,TAOK1,TAOK2,TNIK,TTK,VRK1,VRK2	___TLPP	T1092	Genome polyprotein	NA	tr|A0A068JIT7|A0A068JIT7_9FLAV Genome polyprotein OS=dengue virus type 1 OX=11053 PE=4 SV=1	dengue virus type 1
BCKDK,DSTYK,EIF2AK1,EIF2AK4,IRAK1,IRAK4,MAP2K1,MAP2K2,NEK2,NEK3,NEK4,NEK5,NEK6,NEK7,NEK9,NIM1K,PDK1,PLK4,RIPK1,RIPK2,RIPK3,SMG1,SNRK,STK33,TP53RK,TRPM7,TTBK1,ULK1,ULK2,VRK1,VRK2,WNK1,WNK3,WNK4	___SLGL	S1136	Genome polyprotein	NA	tr|A0A068JIT7|A0A068JIT7_9FLAV Genome polyprotein OS=dengue virus type 1 OX=11053 PE=4 SV=1	dengue virus type 1
ATR,BCKDK,CSNK1E,EIF2AK4,ERN1,ERN2,FAM20C,IKBKE,IRAK4,MAP3K1,MAP3K10,MAP3K11,MAP3K12,MAP3K15,MAP3K20,MAP3K21,MAP3K9,MAPK15,MTOR,NEK11,NEK5,NEK6,NEK7,NEK9,PDK1,PDK4,PLK4,PRKCA,PRKCZ,RAF1,RIPK1,RIPK3,STK33,TBK1,TRPM6,TRPM7,TTBK2,ULK1,ULK2	LPNS___	S1246	Genome polyprotein	NA	tr|A0A068JIT7|A0A068JIT7_9FLAV Genome polyprotein OS=dengue virus type 1 OX=11053 PE=4 SV=1	dengue virus type 1
ACVR1,ACVR1B,ACVR2A,ACVR2B,ATM,BMPR1A,BMPR1B,BMPR2,CHUK,CROT,CSNK1A1,CSNK1A1L,CSNK1D,CSNK1E,CSNK1G1,CSNK1G2,CSNK1G3,CSNK2A1,CSNK2A2,DSTYK,EEF2K,EIF2AK1,EIF2AK3,EIF2AK4,FAM20C,GRK1,GRK2,GRK3,GRK4,GRK7,IKBKE,MAP2K2,MAP3K11,MAP3K19,MAP3K2,MAP3K21,MAP3K9,MOS,NEK6,NEK7,OSR1,PLK1,PLK2,PLK3,PLK4,SMG1,STK3,STK32B,STK39,TBK1,TGFBR1,TGFBR2,TLK1,TLK2,TP53RK,TTBK1,TTBK2,TTK	___SLEE	S1246	Genome polyprotein	NA	tr|A0A068JIT7|A0A068JIT7_9FLAV Genome polyprotein OS=dengue virus type 1 OX=11053 PE=4 SV=1	dengue virus type 1
IRAK1,PLK4,RIPK2	VTTS___	S1633	Genome polyprotein	NA	tr|A0A068JIT7|A0A068JIT7_9FLAV Genome polyprotein OS=dengue virus type 1 OX=11053 PE=4 SV=1	dengue virus type 1
AAK1,ATM,ATR,BMP2K,BMPR2,BUB1,CAMK2D,CAMKK1,CSNK1A1,DSTYK,EIF2AK4,MAP2K1,MAP2K2,MAP3K9,MAPK15,NR2C2,PHKG1,PHKG2,PINK1,RIPK2,SMG1,SNRK,STK39,TTBK1,TTBK2	IQLS___	S1862	Genome polyprotein	NA	tr|A0A068JIT7|A0A068JIT7_9FLAV Genome polyprotein OS=dengue virus type 1 OX=11053 PE=4 SV=1	dengue virus type 1
ATR,CSNK2A1,CSNK2A2,EEF2K,FAM20C,MAP3K10,MAP3K11,MAP3K20,MAP3K21,MAP3K9,NEK6,NEK7,RAF1,RIPK2,RIPK3,TRPM6,ULK1	___SDPL	S2078	Genome polyprotein	NA	tr|A0A068JIT7|A0A068JIT7_9FLAV Genome polyprotein OS=dengue virus type 1 OX=11053 PE=4 SV=1	dengue virus type 1
CSNK2A1,EIF2AK2,EIF2AK4,ERN1,ERN2,IKBKE,IRAK1,IRAK4,MAP2K2,MAP3K1,MAP3K10,MAP3K11,MAP3K12,MAP3K19,MAP3K2,MAP3K20,MAP3K21,MAP3K3,MAP3K9,MAPK15,MASTL,MYO3B,NEK11,NEK2,NEK3,NEK5,NEK7,NEK8,NEK9,NIM1K,PLK4,PRKCZ,PRP4K,RIPK1,RIPK2,RIPK3,SMG1,SNRK,STK17A,STK24,STK25,STK33,TAOK1,TAOK2,TBK1,TRPM7,TTBK1,TTBK2,ULK1,ULK2,VRK1	___SLSG	S2995	Genome polyprotein	NA	tr|A0A068JIT7|A0A068JIT7_9FLAV Genome polyprotein OS=dengue virus type 1 OX=11053 PE=4 SV=1	dengue virus type 1
AKT1,AKT2,AKT3,ATR,AURKA,AURKB,AURKC,BRSK1,BRSK2,BUB1,CAMK1,CAMK1D,CAMK1G,CAMK2A,CAMK2B,CAMK2D,CAMK4,CDC42BPA,CDC42BPB,CDK10,CDKL1,CDKL5,CHEK1,CHEK2,CILK1,CIT,CLK1,CLK2,CLK3,CLK4,CSNK1A1L,CSNK1D,CSNK1E,CSNK1G1,CSNK1G3,DAPK1,DAPK2,DAPK3,DCLK1,DCLK2,DMPK,DYRK1A,DYRK1B,DYRK2,DYRK3,EEF2K,EIF2AK2,ERN1,ERN2,GSK3B,HASPIN,HIPK1,HIPK2,HIPK3,HIPK4,HUNK,IRAK1,IRAK4,LATS1,LATS2,LRRK2,MAK,MAP2K1,MAP2K5,MAP3K1…	RRKSV__	S101	Genome polyprotein	NA	tr|A0A068JLI7|A0A068JLI7_9FLAV Genome polyprotein OS=dengue virus type 1 OX=11053 PE=4 SV=1	dengue virus type 1
CSNK1G2,CSNK2A1,CSNK2A2,DSTYK,EIF2AK4,ERN2,FAM20C,HUNK,MAP3K11,MAP3K20,MAP3K21,MARK3,NEK2,NEK6,NEK7,PLK4,PRKCB,PRKDC,RIPK4,SNRK,STK17A,STK33,TBK1,TLK1,TP53RK,ULK1,ULK2,WNK4	___SEGA	S227	Genome polyprotein	NA	tr|A0A068JLI7|A0A068JLI7_9FLAV Genome polyprotein OS=dengue virus type 1 OX=11053 PE=4 SV=1	dengue virus type 1
AKT1,AURKA,BRAF,BRSK1,BRSK2,CDC42BPA,CLK2,CLK3,CROT,CSNK1E,CSNK1G1,DAPK3,DCLK1,DCLK2,EIF2AK4,ERN1,ERN2,FAM20C,GCK,GRK7,IKBKE,IRAK4,LATS2,MAP3K11,MAP3K14,MAP3K2,MAP3K20,MAP3K21,MAP3K3,MAP3K9,MAP4K1,MAP4K3,MAP4K5,MARK1,MARK2,MARK3,MARK4,MELK,MKNK1,MYLK2,NEK5,NEK6,NEK7,NEK8,NIM1K,NUAK1,NUAK2,OSR1,PAK1,PAK2,PAK3,PAK4,PAK5,PAK6,PHKG1,PHKG2,PIM1,PIM3,PKN1,PKN2,PKN3,PLK4,PRKAA1,PRKACB,PRKACG,PRKCA,PRKCB…	KGSS___	S677	Genome polyprotein	NA	tr|A0A068JLI7|A0A068JLI7_9FLAV Genome polyprotein OS=dengue virus type 1 OX=11053 PE=4 SV=1	dengue virus type 1
AAK1,ALPK1,BMP2K,BUB1,EEF2K,GCK,HASPIN,IRAK4,KCNE1,LRRK2,MAK,MAP2K2,MAP2K5,MAP3K10,MAP3K11,MAP3K12,MAP3K15,MAP3K2,MAP3K21,MAP3K5,MAP3K6,MAP4K1,MAP4K3,MAP4K4,MAP4K5,MAPK11,MAPK14,MAPK15,MAPK7,MOK,MST1,MYO3A,MYO3B,NEK1,NEK11,NEK4,NEK5,NR2C2,OSR1,PDK1,RIPK3,SMG1,STK11,STK16,STK25,STK3,STK39,TAOK1,TAOK2,TNIK,TTK,VRK1,VRK2	___TLPP	T1092	Genome polyprotein	NA	tr|A0A068JLI7|A0A068JLI7_9FLAV Genome polyprotein OS=dengue virus type 1 OX=11053 PE=4 SV=1	dengue virus type 1
BCKDK,DSTYK,EIF2AK1,EIF2AK4,IRAK1,IRAK4,MAP2K1,MAP2K2,NEK2,NEK3,NEK4,NEK5,NEK6,NEK7,NEK9,NIM1K,PDK1,PLK4,RIPK1,RIPK2,RIPK3,SMG1,SNRK,STK33,TP53RK,TRPM7,TTBK1,ULK1,ULK2,VRK1,VRK2,WNK1,WNK3,WNK4	___SLGL	S1136	Genome polyprotein	NA	tr|A0A068JLI7|A0A068JLI7_9FLAV Genome polyprotein OS=dengue virus type 1 OX=11053 PE=4 SV=1	dengue virus type 1
ATR,BCKDK,CSNK1E,EIF2AK4,ERN1,ERN2,FAM20C,IKBKE,IRAK4,MAP3K1,MAP3K10,MAP3K11,MAP3K12,MAP3K15,MAP3K20,MAP3K21,MAP3K9,MAPK15,MTOR,NEK11,NEK5,NEK6,NEK7,NEK9,PDK1,PDK4,PLK4,PRKCA,PRKCZ,RAF1,RIPK1,RIPK3,STK33,TBK1,TRPM6,TRPM7,TTBK2,ULK1,ULK2	LPNS___	S1246	Genome polyprotein	NA	tr|A0A068JLI7|A0A068JLI7_9FLAV Genome polyprotein OS=dengue virus type 1 OX=11053 PE=4 SV=1	dengue virus type 1
ACVR1,ACVR1B,ACVR2A,ACVR2B,ATM,BMPR1A,BMPR1B,BMPR2,CHUK,CROT,CSNK1A1,CSNK1A1L,CSNK1D,CSNK1E,CSNK1G1,CSNK1G2,CSNK1G3,CSNK2A1,CSNK2A2,DSTYK,EEF2K,EIF2AK1,EIF2AK3,EIF2AK4,FAM20C,GRK1,GRK2,GRK3,GRK4,GRK7,IKBKE,MAP2K2,MAP3K11,MAP3K19,MAP3K2,MAP3K21,MAP3K9,MOS,NEK6,NEK7,OSR1,PLK1,PLK2,PLK3,PLK4,SMG1,STK3,STK32B,STK39,TBK1,TGFBR1,TGFBR2,TLK1,TLK2,TP53RK,TTBK1,TTBK2,TTK	___SLEE	S1246	Genome polyprotein	NA	tr|A0A068JLI7|A0A068JLI7_9FLAV Genome polyprotein OS=dengue virus type 1 OX=11053 PE=4 SV=1	dengue virus type 1
IRAK1,PLK4,RIPK2	VTTS___	S1633	Genome polyprotein	NA	tr|A0A068JLI7|A0A068JLI7_9FLAV Genome polyprotein OS=dengue virus type 1 OX=11053 PE=4 SV=1	dengue virus type 1
AAK1,ATM,ATR,BMP2K,BMPR2,BUB1,CAMK2D,CAMKK1,CSNK1A1,DSTYK,EIF2AK4,MAP2K1,MAP2K2,MAP3K9,MAPK15,NR2C2,PHKG1,PHKG2,PINK1,RIPK2,SMG1,SNRK,STK39,TTBK1,TTBK2	IQLS___	S1862	Genome polyprotein	NA	tr|A0A068JLI7|A0A068JLI7_9FLAV Genome polyprotein OS=dengue virus type 1 OX=11053 PE=4 SV=1	dengue virus type 1
ATR,CSNK2A1,CSNK2A2,EEF2K,FAM20C,MAP3K10,MAP3K11,MAP3K20,MAP3K21,MAP3K9,NEK6,NEK7,RAF1,RIPK2,RIPK3,TRPM6,ULK1	___SDPL	S2078	Genome polyprotein	NA	tr|A0A068JLI7|A0A068JLI7_9FLAV Genome polyprotein OS=dengue virus type 1 OX=11053 PE=4 SV=1	dengue virus type 1
CSNK2A1,EIF2AK2,EIF2AK4,ERN1,ERN2,IKBKE,IRAK1,IRAK4,MAP2K2,MAP3K1,MAP3K10,MAP3K11,MAP3K12,MAP3K19,MAP3K2,MAP3K20,MAP3K21,MAP3K3,MAP3K9,MAPK15,MASTL,MYO3B,NEK11,NEK2,NEK3,NEK5,NEK7,NEK8,NEK9,NIM1K,PLK4,PRKCZ,PRP4K,RIPK1,RIPK2,RIPK3,SMG1,SNRK,STK17A,STK24,STK25,STK33,TAOK1,TAOK2,TBK1,TRPM7,TTBK1,TTBK2,ULK1,ULK2,VRK1	___SLSG	S2995	Genome polyprotein	NA	tr|A0A068JLI7|A0A068JLI7_9FLAV Genome polyprotein OS=dengue virus type 1 OX=11053 PE=4 SV=1	dengue virus type 1
BCKDK,BRSK1,BRSK2,CAMK1G,CHEK1,EIF2AK4,HUNK,MAP2K1,MAP3K20,MAP3K6,MARK1,MARK2,MARK3,MARK4,MASTL,MTOR,NEK11,NEK3,NIM1K,NUAK1,PDK4,PHKG2,PKN1,PKN2,PLK4,PRKAA1,PRKAA2,PRKCA,PRKCB,PRKCE,PRKCI,PRKCQ,PRKDC,RIPK2,SIK1,SIK2,SIK3,SNRK,STK25,STK26,TSSK1B,TSSK2,WNK4	STGS___	S27	Genome polyprotein	NA	tr|A0A075D2Q9|A0A075D2Q9_9FLAV Genome polyprotein OS=dengue virus type 1 OX=11053 PE=4 SV=1	dengue virus type 1
ACVR2A,ACVR2B,ALPK1,ATM,BMPR1A,BMPR1B,BRAF,CHUK,CROT,CSNK1A1,CSNK1A1L,CSNK1D,CSNK1E,CSNK1G1,CSNK1G2,CSNK1G3,CSNK2A1,CSNK2A2,DSTYK,EIF2AK4,FAM20C,GRK1,GRK2,GRK3,GRK4,GRK6,GRK7,IKBKB,IKBKE,MAP3K11,MAP3K2,MAP3K21,MAP3K3,MAP3K9,MOS,NR2C2,PINK1,PLK2,PLK3,RAF1,STK32B,TBK1,TLK2,ULK1	EISS___	S90	Genome polyprotein	NA	tr|A0A075D2Q9|A0A075D2Q9_9FLAV Genome polyprotein OS=dengue virus type 1 OX=11053 PE=4 SV=1	dengue virus type 1
CSNK1G2,CSNK2A1,CSNK2A2,DSTYK,EIF2AK4,ERN2,FAM20C,HUNK,MAP3K11,MAP3K20,MAP3K21,MARK3,NEK2,NEK6,NEK7,PLK4,PRKCB,PRKDC,RIPK4,SNRK,STK17A,STK33,TBK1,TLK1,TP53RK,ULK1,ULK2,WNK4	___SEGA	S227	Genome polyprotein	NA	tr|A0A075D2Q9|A0A075D2Q9_9FLAV Genome polyprotein OS=dengue virus type 1 OX=11053 PE=4 SV=1	dengue virus type 1
AAK1,ALPK1,BMP2K,BUB1,EEF2K,GCK,HASPIN,IRAK4,KCNE1,LRRK2,MAK,MAP2K2,MAP2K5,MAP3K10,MAP3K11,MAP3K12,MAP3K15,MAP3K2,MAP3K21,MAP3K5,MAP3K6,MAP4K1,MAP4K3,MAP4K4,MAP4K5,MAPK11,MAPK14,MAPK15,MAPK7,MOK,MST1,MYO3A,MYO3B,NEK1,NEK11,NEK4,NEK5,NR2C2,OSR1,PDK1,RIPK3,SMG1,STK11,STK16,STK25,STK3,STK39,TAOK1,TAOK2,TNIK,TTK,VRK1,VRK2	___TLPP	T1092	Genome polyprotein	NA	tr|A0A075D2Q9|A0A075D2Q9_9FLAV Genome polyprotein OS=dengue virus type 1 OX=11053 PE=4 SV=1	dengue virus type 1
ATR,BCKDK,CSNK1E,EIF2AK4,ERN1,ERN2,FAM20C,IKBKE,IRAK4,MAP3K1,MAP3K10,MAP3K11,MAP3K12,MAP3K15,MAP3K20,MAP3K21,MAP3K9,MAPK15,MTOR,NEK11,NEK5,NEK6,NEK7,NEK9,PDK1,PDK4,PLK4,PRKCA,PRKCZ,RAF1,RIPK1,RIPK3,STK33,TBK1,TRPM6,TRPM7,TTBK2,ULK1,ULK2	LPNS___	S1246	Genome polyprotein	NA	tr|A0A075D2Q9|A0A075D2Q9_9FLAV Genome polyprotein OS=dengue virus type 1 OX=11053 PE=4 SV=1	dengue virus type 1
ACVR1,ACVR1B,ACVR2A,ACVR2B,ATM,BMPR1A,BMPR1B,BMPR2,CHUK,CROT,CSNK1A1,CSNK1A1L,CSNK1D,CSNK1E,CSNK1G1,CSNK1G2,CSNK1G3,CSNK2A1,CSNK2A2,DSTYK,EEF2K,EIF2AK1,EIF2AK3,EIF2AK4,FAM20C,GRK1,GRK2,GRK3,GRK4,GRK7,IKBKE,MAP2K2,MAP3K11,MAP3K19,MAP3K2,MAP3K21,MAP3K9,MOS,NEK6,NEK7,OSR1,PLK1,PLK2,PLK3,PLK4,SMG1,STK3,STK32B,STK39,TBK1,TGFBR1,TGFBR2,TLK1,TLK2,TP53RK,TTBK1,TTBK2,TTK	___SLEE	S1246	Genome polyprotein	NA	tr|A0A075D2Q9|A0A075D2Q9_9FLAV Genome polyprotein OS=dengue virus type 1 OX=11053 PE=4 SV=1	dengue virus type 1
IRAK1,PLK4,RIPK2	VTTS___	S1633	Genome polyprotein	NA	tr|A0A075D2Q9|A0A075D2Q9_9FLAV Genome polyprotein OS=dengue virus type 1 OX=11053 PE=4 SV=1	dengue virus type 1
AAK1,ATM,ATR,BMP2K,BMPR2,BUB1,CAMK2D,CAMKK1,CSNK1A1,DSTYK,EIF2AK4,MAP2K1,MAP2K2,MAP3K9,MAPK15,NR2C2,PHKG1,PHKG2,PINK1,RIPK2,SMG1,SNRK,STK39,TTBK1,TTBK2	IQLS___	S1862	Genome polyprotein	NA	tr|A0A075D2Q9|A0A075D2Q9_9FLAV Genome polyprotein OS=dengue virus type 1 OX=11053 PE=4 SV=1	dengue virus type 1
ATR,CSNK2A1,CSNK2A2,EEF2K,FAM20C,MAP3K10,MAP3K11,MAP3K20,MAP3K21,MAP3K9,NEK6,NEK7,RAF1,RIPK2,RIPK3,TRPM6,ULK1	___SDPL	S2078	Genome polyprotein	NA	tr|A0A075D2Q9|A0A075D2Q9_9FLAV Genome polyprotein OS=dengue virus type 1 OX=11053 PE=4 SV=1	dengue virus type 1
CAMKK1,CAMKK2,CSNK2A1,EIF2AK3,EIF2AK4,ERN1,GRK1,GRK5,IKBKB,IKBKE,IRAK1,IRAK4,KCNE1,MAP2K1,MAP2K2,MAP2K5,MAP3K10,MAP3K11,MAP3K19,MAP3K2,MAP3K20,MAP3K21,MAP3K9,MAP4K1,MAP4K4,MAPK15,MASTL,MST1,MYO3A,MYO3B,NEK1,NEK11,NEK2,NEK3,NEK4,NEK5,NEK9,NIM1K,PLK4,PRP4K,RIPK2,RIPK3,SLK,SMG1,SNRK,STK10,STK11,STK17A,STK24,STK25,STK3,STK33,STK39,TAOK1,TAOK2,TBK1,TRPM7,TTBK1,TTBK2,ULK1,ULK2,VRK1	GFLS___	S2878	Genome polyprotein	NA	tr|A0A075D2Q9|A0A075D2Q9_9FLAV Genome polyprotein OS=dengue virus type 1 OX=11053 PE=4 SV=1	dengue virus type 1
CSNK2A1,EIF2AK2,EIF2AK4,ERN1,ERN2,IKBKE,IRAK1,IRAK4,MAP2K2,MAP3K1,MAP3K10,MAP3K11,MAP3K12,MAP3K19,MAP3K2,MAP3K20,MAP3K21,MAP3K3,MAP3K9,MAPK15,MASTL,MYO3B,NEK11,NEK2,NEK3,NEK5,NEK7,NEK8,NEK9,NIM1K,PLK4,PRKCZ,PRP4K,RIPK1,RIPK2,RIPK3,SMG1,SNRK,STK17A,STK24,STK25,STK33,TAOK1,TAOK2,TBK1,TRPM7,TTBK1,TTBK2,ULK1,ULK2,VRK1	___SLSG	S2995	Genome polyprotein	NA	tr|A0A075D2Q9|A0A075D2Q9_9FLAV Genome polyprotein OS=dengue virus type 1 OX=11053 PE=4 SV=1	dengue virus type 1
BCKDK,BRSK1,BRSK2,CAMK1G,CHEK1,EIF2AK4,HUNK,MAP2K1,MAP3K20,MAP3K6,MARK1,MARK2,MARK3,MARK4,MASTL,MTOR,NEK11,NEK3,NIM1K,NUAK1,PDK4,PHKG2,PKN1,PKN2,PLK4,PRKAA1,PRKAA2,PRKCA,PRKCB,PRKCE,PRKCI,PRKCQ,PRKDC,RIPK2,SIK1,SIK2,SIK3,SNRK,STK25,STK26,TSSK1B,TSSK2,WNK4	STGS___	S27	Genome polyprotein	NA	tr|A0A075D2R0|A0A075D2R0_9FLAV Genome polyprotein OS=dengue virus type 1 OX=11053 PE=4 SV=1	dengue virus type 1
ACVR2A,ACVR2B,ALPK1,ATM,BMPR1A,BMPR1B,BRAF,CHUK,CROT,CSNK1A1,CSNK1A1L,CSNK1D,CSNK1E,CSNK1G1,CSNK1G2,CSNK1G3,CSNK2A1,CSNK2A2,DSTYK,EIF2AK4,FAM20C,GRK1,GRK2,GRK3,GRK4,GRK6,GRK7,IKBKB,IKBKE,MAP3K11,MAP3K2,MAP3K21,MAP3K3,MAP3K9,MOS,NR2C2,PINK1,PLK2,PLK3,RAF1,STK32B,TBK1,TLK2,ULK1	EISS___	S90	Genome polyprotein	NA	tr|A0A075D2R0|A0A075D2R0_9FLAV Genome polyprotein OS=dengue virus type 1 OX=11053 PE=4 SV=1	dengue virus type 1
CSNK1G2,CSNK2A1,CSNK2A2,DSTYK,EIF2AK4,ERN2,FAM20C,HUNK,MAP3K11,MAP3K20,MAP3K21,MARK3,NEK2,NEK6,NEK7,PLK4,PRKCB,PRKDC,RIPK4,SNRK,STK17A,STK33,TBK1,TLK1,TP53RK,ULK1,ULK2,WNK4	___SEGA	S227	Genome polyprotein	NA	tr|A0A075D2R0|A0A075D2R0_9FLAV Genome polyprotein OS=dengue virus type 1 OX=11053 PE=4 SV=1	dengue virus type 1
AAK1,ALPK1,BMP2K,BUB1,EEF2K,GCK,HASPIN,IRAK4,KCNE1,LRRK2,MAK,MAP2K2,MAP2K5,MAP3K10,MAP3K11,MAP3K12,MAP3K15,MAP3K2,MAP3K21,MAP3K5,MAP3K6,MAP4K1,MAP4K3,MAP4K4,MAP4K5,MAPK11,MAPK14,MAPK15,MAPK7,MOK,MST1,MYO3A,MYO3B,NEK1,NEK11,NEK4,NEK5,NR2C2,OSR1,PDK1,RIPK3,SMG1,STK11,STK16,STK25,STK3,STK39,TAOK1,TAOK2,TNIK,TTK,VRK1,VRK2	___TLPP	T1092	Genome polyprotein	NA	tr|A0A075D2R0|A0A075D2R0_9FLAV Genome polyprotein OS=dengue virus type 1 OX=11053 PE=4 SV=1	dengue virus type 1
ATR,BCKDK,CSNK1E,EIF2AK4,ERN1,ERN2,FAM20C,IKBKE,IRAK4,MAP3K1,MAP3K10,MAP3K11,MAP3K12,MAP3K15,MAP3K20,MAP3K21,MAP3K9,MAPK15,MTOR,NEK11,NEK5,NEK6,NEK7,NEK9,PDK1,PDK4,PLK4,PRKCA,PRKCZ,RAF1,RIPK1,RIPK3,STK33,TBK1,TRPM6,TRPM7,TTBK2,ULK1,ULK2	LPNS___	S1246	Genome polyprotein	NA	tr|A0A075D2R0|A0A075D2R0_9FLAV Genome polyprotein OS=dengue virus type 1 OX=11053 PE=4 SV=1	dengue virus type 1
ACVR1,ACVR1B,ACVR2A,ACVR2B,ATM,BMPR1A,BMPR1B,BMPR2,CHUK,CROT,CSNK1A1,CSNK1A1L,CSNK1D,CSNK1E,CSNK1G1,CSNK1G2,CSNK1G3,CSNK2A1,CSNK2A2,DSTYK,EEF2K,EIF2AK1,EIF2AK3,EIF2AK4,FAM20C,GRK1,GRK2,GRK3,GRK4,GRK7,IKBKE,MAP2K2,MAP3K11,MAP3K19,MAP3K2,MAP3K21,MAP3K9,MOS,NEK6,NEK7,OSR1,PLK1,PLK2,PLK3,PLK4,SMG1,STK3,STK32B,STK39,TBK1,TGFBR1,TGFBR2,TLK1,TLK2,TP53RK,TTBK1,TTBK2,TTK	___SLEE	S1246	Genome polyprotein	NA	tr|A0A075D2R0|A0A075D2R0_9FLAV Genome polyprotein OS=dengue virus type 1 OX=11053 PE=4 SV=1	dengue virus type 1
IRAK1,PLK4,RIPK2	VTTS___	S1633	Genome polyprotein	NA	tr|A0A075D2R0|A0A075D2R0_9FLAV Genome polyprotein OS=dengue virus type 1 OX=11053 PE=4 SV=1	dengue virus type 1
AAK1,ATM,ATR,BMP2K,BMPR2,BUB1,CAMK2D,CAMKK1,CSNK1A1,DSTYK,EIF2AK4,MAP2K1,MAP2K2,MAP3K9,MAPK15,NR2C2,PHKG1,PHKG2,PINK1,RIPK2,SMG1,SNRK,STK39,TTBK1,TTBK2	IQLS___	S1862	Genome polyprotein	NA	tr|A0A075D2R0|A0A075D2R0_9FLAV Genome polyprotein OS=dengue virus type 1 OX=11053 PE=4 SV=1	dengue virus type 1
ATR,CSNK2A1,CSNK2A2,EEF2K,FAM20C,MAP3K10,MAP3K11,MAP3K20,MAP3K21,MAP3K9,NEK6,NEK7,RAF1,RIPK2,RIPK3,TRPM6,ULK1	___SDPL	S2078	Genome polyprotein	NA	tr|A0A075D2R0|A0A075D2R0_9FLAV Genome polyprotein OS=dengue virus type 1 OX=11053 PE=4 SV=1	dengue virus type 1
CAMKK1,CAMKK2,CSNK2A1,EIF2AK3,EIF2AK4,ERN1,GRK1,GRK5,IKBKB,IKBKE,IRAK1,IRAK4,KCNE1,MAP2K1,MAP2K2,MAP2K5,MAP3K10,MAP3K11,MAP3K19,MAP3K2,MAP3K20,MAP3K21,MAP3K9,MAP4K1,MAP4K4,MAPK15,MASTL,MST1,MYO3A,MYO3B,NEK1,NEK11,NEK2,NEK3,NEK4,NEK5,NEK9,NIM1K,PLK4,PRP4K,RIPK2,RIPK3,SLK,SMG1,SNRK,STK10,STK11,STK17A,STK24,STK25,STK3,STK33,STK39,TAOK1,TAOK2,TBK1,TRPM7,TTBK1,TTBK2,ULK1,ULK2,VRK1	GFLS___	S2878	Genome polyprotein	NA	tr|A0A075D2R0|A0A075D2R0_9FLAV Genome polyprotein OS=dengue virus type 1 OX=11053 PE=4 SV=1	dengue virus type 1
CSNK2A1,EIF2AK2,EIF2AK4,ERN1,ERN2,IKBKE,IRAK1,IRAK4,MAP2K2,MAP3K1,MAP3K10,MAP3K11,MAP3K12,MAP3K19,MAP3K2,MAP3K20,MAP3K21,MAP3K3,MAP3K9,MAPK15,MASTL,MYO3B,NEK11,NEK2,NEK3,NEK5,NEK7,NEK8,NEK9,NIM1K,PLK4,PRKCZ,PRP4K,RIPK1,RIPK2,RIPK3,SMG1,SNRK,STK17A,STK24,STK25,STK33,TAOK1,TAOK2,TBK1,TRPM7,TTBK1,TTBK2,ULK1,ULK2,VRK1	___SLSG	S2995	Genome polyprotein	NA	tr|A0A075D2R0|A0A075D2R0_9FLAV Genome polyprotein OS=dengue virus type 1 OX=11053 PE=4 SV=1	dengue virus type 1
BCKDK,BRSK1,BRSK2,CAMK1G,CHEK1,EIF2AK4,HUNK,MAP2K1,MAP3K20,MAP3K6,MARK1,MARK2,MARK3,MARK4,MASTL,MTOR,NEK11,NEK3,NIM1K,NUAK1,PDK4,PHKG2,PKN1,PKN2,PLK4,PRKAA1,PRKAA2,PRKCA,PRKCB,PRKCE,PRKCI,PRKCQ,PRKDC,RIPK2,SIK1,SIK2,SIK3,SNRK,STK25,STK26,TSSK1B,TSSK2,WNK4	STGS___	S27	Genome polyprotein	NA	tr|A0A075D2R1|A0A075D2R1_9FLAV Genome polyprotein OS=dengue virus type 1 OX=11053 PE=4 SV=1	dengue virus type 1
ACVR2A,ACVR2B,ALPK1,ATM,BMPR1A,BMPR1B,BRAF,CHUK,CROT,CSNK1A1,CSNK1A1L,CSNK1D,CSNK1E,CSNK1G1,CSNK1G2,CSNK1G3,CSNK2A1,CSNK2A2,DSTYK,EIF2AK4,FAM20C,GRK1,GRK2,GRK3,GRK4,GRK6,GRK7,IKBKB,IKBKE,MAP3K11,MAP3K2,MAP3K21,MAP3K3,MAP3K9,MOS,NR2C2,PINK1,PLK2,PLK3,RAF1,STK32B,TBK1,TLK2,ULK1	EISS___	S90	Genome polyprotein	NA	tr|A0A075D2R1|A0A075D2R1_9FLAV Genome polyprotein OS=dengue virus type 1 OX=11053 PE=4 SV=1	dengue virus type 1
CSNK1G2,CSNK2A1,CSNK2A2,DSTYK,EIF2AK4,ERN2,FAM20C,HUNK,MAP3K11,MAP3K20,MAP3K21,MARK3,NEK2,NEK6,NEK7,PLK4,PRKCB,PRKDC,RIPK4,SNRK,STK17A,STK33,TBK1,TLK1,TP53RK,ULK1,ULK2,WNK4	___SEGA	S227	Genome polyprotein	NA	tr|A0A075D2R1|A0A075D2R1_9FLAV Genome polyprotein OS=dengue virus type 1 OX=11053 PE=4 SV=1	dengue virus type 1
AAK1,ALPK1,BMP2K,BUB1,EEF2K,GCK,HASPIN,IRAK4,KCNE1,LRRK2,MAK,MAP2K2,MAP2K5,MAP3K10,MAP3K11,MAP3K12,MAP3K15,MAP3K2,MAP3K21,MAP3K5,MAP3K6,MAP4K1,MAP4K3,MAP4K4,MAP4K5,MAPK11,MAPK14,MAPK15,MAPK7,MOK,MST1,MYO3A,MYO3B,NEK1,NEK11,NEK4,NEK5,NR2C2,OSR1,PDK1,RIPK3,SMG1,STK11,STK16,STK25,STK3,STK39,TAOK1,TAOK2,TNIK,TTK,VRK1,VRK2	___TLPP	T1092	Genome polyprotein	NA	tr|A0A075D2R1|A0A075D2R1_9FLAV Genome polyprotein OS=dengue virus type 1 OX=11053 PE=4 SV=1	dengue virus type 1
ATR,BCKDK,CSNK1E,EIF2AK4,ERN1,ERN2,FAM20C,IKBKE,IRAK4,MAP3K1,MAP3K10,MAP3K11,MAP3K12,MAP3K15,MAP3K20,MAP3K21,MAP3K9,MAPK15,MTOR,NEK11,NEK5,NEK6,NEK7,NEK9,PDK1,PDK4,PLK4,PRKCA,PRKCZ,RAF1,RIPK1,RIPK3,STK33,TBK1,TRPM6,TRPM7,TTBK2,ULK1,ULK2	LPNS___	S1246	Genome polyprotein	NA	tr|A0A075D2R1|A0A075D2R1_9FLAV Genome polyprotein OS=dengue virus type 1 OX=11053 PE=4 SV=1	dengue virus type 1
ACVR1,ACVR1B,ACVR2A,ACVR2B,ATM,BMPR1A,BMPR1B,BMPR2,CHUK,CROT,CSNK1A1,CSNK1A1L,CSNK1D,CSNK1E,CSNK1G1,CSNK1G2,CSNK1G3,CSNK2A1,CSNK2A2,DSTYK,EEF2K,EIF2AK1,EIF2AK3,EIF2AK4,FAM20C,GRK1,GRK2,GRK3,GRK4,GRK7,IKBKE,MAP2K2,MAP3K11,MAP3K19,MAP3K2,MAP3K21,MAP3K9,MOS,NEK6,NEK7,OSR1,PLK1,PLK2,PLK3,PLK4,SMG1,STK3,STK32B,STK39,TBK1,TGFBR1,TGFBR2,TLK1,TLK2,TP53RK,TTBK1,TTBK2,TTK	___SLEE	S1246	Genome polyprotein	NA	tr|A0A075D2R1|A0A075D2R1_9FLAV Genome polyprotein OS=dengue virus type 1 OX=11053 PE=4 SV=1	dengue virus type 1
IRAK1,PLK4,RIPK2	VTTS___	S1633	Genome polyprotein	NA	tr|A0A075D2R1|A0A075D2R1_9FLAV Genome polyprotein OS=dengue virus type 1 OX=11053 PE=4 SV=1	dengue virus type 1
AAK1,ATM,ATR,BMP2K,BMPR2,BUB1,CAMK2D,CAMKK1,CSNK1A1,DSTYK,EIF2AK4,MAP2K1,MAP2K2,MAP3K9,MAPK15,NR2C2,PHKG1,PHKG2,PINK1,RIPK2,SMG1,SNRK,STK39,TTBK1,TTBK2	IQLS___	S1862	Genome polyprotein	NA	tr|A0A075D2R1|A0A075D2R1_9FLAV Genome polyprotein OS=dengue virus type 1 OX=11053 PE=4 SV=1	dengue virus type 1
ATR,CSNK2A1,CSNK2A2,EEF2K,FAM20C,MAP3K10,MAP3K11,MAP3K20,MAP3K21,MAP3K9,NEK6,NEK7,RAF1,RIPK2,RIPK3,TRPM6,ULK1	___SDPL	S2078	Genome polyprotein	NA	tr|A0A075D2R1|A0A075D2R1_9FLAV Genome polyprotein OS=dengue virus type 1 OX=11053 PE=4 SV=1	dengue virus type 1
CAMKK1,CAMKK2,CSNK2A1,EIF2AK3,EIF2AK4,ERN1,GRK1,GRK5,IKBKB,IKBKE,IRAK1,IRAK4,KCNE1,MAP2K1,MAP2K2,MAP2K5,MAP3K10,MAP3K11,MAP3K19,MAP3K2,MAP3K20,MAP3K21,MAP3K9,MAP4K1,MAP4K4,MAPK15,MASTL,MST1,MYO3A,MYO3B,NEK1,NEK11,NEK2,NEK3,NEK4,NEK5,NEK9,NIM1K,PLK4,PRP4K,RIPK2,RIPK3,SLK,SMG1,SNRK,STK10,STK11,STK17A,STK24,STK25,STK3,STK33,STK39,TAOK1,TAOK2,TBK1,TRPM7,TTBK1,TTBK2,ULK1,ULK2,VRK1	GFLS___	S2878	Genome polyprotein	NA	tr|A0A075D2R1|A0A075D2R1_9FLAV Genome polyprotein OS=dengue virus type 1 OX=11053 PE=4 SV=1	dengue virus type 1
CSNK2A1,EIF2AK2,EIF2AK4,ERN1,ERN2,IKBKE,IRAK1,IRAK4,MAP2K2,MAP3K1,MAP3K10,MAP3K11,MAP3K12,MAP3K19,MAP3K2,MAP3K20,MAP3K21,MAP3K3,MAP3K9,MAPK15,MASTL,MYO3B,NEK11,NEK2,NEK3,NEK5,NEK7,NEK8,NEK9,NIM1K,PLK4,PRKCZ,PRP4K,RIPK1,RIPK2,RIPK3,SMG1,SNRK,STK17A,STK24,STK25,STK33,TAOK1,TAOK2,TBK1,TRPM7,TTBK1,TTBK2,ULK1,ULK2,VRK1	___SLSG	S2995	Genome polyprotein	NA	tr|A0A075D2R1|A0A075D2R1_9FLAV Genome polyprotein OS=dengue virus type 1 OX=11053 PE=4 SV=1	dengue virus type 1
BCKDK,BRSK1,BRSK2,CAMK1G,CHEK1,EIF2AK4,HUNK,MAP2K1,MAP3K20,MAP3K6,MARK1,MARK2,MARK3,MARK4,MASTL,MTOR,NEK11,NEK3,NIM1K,NUAK1,PDK4,PHKG2,PKN1,PKN2,PLK4,PRKAA1,PRKAA2,PRKCA,PRKCB,PRKCE,PRKCI,PRKCQ,PRKDC,RIPK2,SIK1,SIK2,SIK3,SNRK,STK25,STK26,TSSK1B,TSSK2,WNK4	STGS___	S27	Genome polyprotein	NA	tr|A0A075D2R3|A0A075D2R3_9FLAV Genome polyprotein OS=dengue virus type 1 OX=11053 PE=4 SV=1	dengue virus type 1
ACVR2A,ACVR2B,ALPK1,ATM,BMPR1A,BMPR1B,BRAF,CHUK,CROT,CSNK1A1,CSNK1A1L,CSNK1D,CSNK1E,CSNK1G1,CSNK1G2,CSNK1G3,CSNK2A1,CSNK2A2,DSTYK,EIF2AK4,FAM20C,GRK1,GRK2,GRK3,GRK4,GRK6,GRK7,IKBKB,IKBKE,MAP3K11,MAP3K2,MAP3K21,MAP3K3,MAP3K9,MOS,NR2C2,PINK1,PLK2,PLK3,RAF1,STK32B,TBK1,TLK2,ULK1	EISS___	S90	Genome polyprotein	NA	tr|A0A075D2R3|A0A075D2R3_9FLAV Genome polyprotein OS=dengue virus type 1 OX=11053 PE=4 SV=1	dengue virus type 1
CSNK1G2,CSNK2A1,CSNK2A2,DSTYK,EIF2AK4,ERN2,FAM20C,HUNK,MAP3K11,MAP3K20,MAP3K21,MARK3,NEK2,NEK6,NEK7,PLK4,PRKCB,PRKDC,RIPK4,SNRK,STK17A,STK33,TBK1,TLK1,TP53RK,ULK1,ULK2,WNK4	___SEGA	S227	Genome polyprotein	NA	tr|A0A075D2R3|A0A075D2R3_9FLAV Genome polyprotein OS=dengue virus type 1 OX=11053 PE=4 SV=1	dengue virus type 1
AKT1,AURKA,BRAF,BRSK1,BRSK2,CDC42BPA,CLK2,CLK3,CROT,CSNK1E,CSNK1G1,DAPK3,DCLK1,DCLK2,EIF2AK4,ERN1,ERN2,FAM20C,GCK,GRK7,IKBKE,IRAK4,LATS2,MAP3K11,MAP3K14,MAP3K2,MAP3K20,MAP3K21,MAP3K3,MAP3K9,MAP4K1,MAP4K3,MAP4K5,MARK1,MARK2,MARK3,MARK4,MELK,MKNK1,MYLK2,NEK5,NEK6,NEK7,NEK8,NIM1K,NUAK1,NUAK2,OSR1,PAK1,PAK2,PAK3,PAK4,PAK5,PAK6,PHKG1,PHKG2,PIM1,PIM3,PKN1,PKN2,PKN3,PLK4,PRKAA1,PRKACB,PRKACG,PRKCA,PRKCB…	KGSS___	S677	Genome polyprotein	NA	tr|A0A075D2R3|A0A075D2R3_9FLAV Genome polyprotein OS=dengue virus type 1 OX=11053 PE=4 SV=1	dengue virus type 1
AAK1,ALPK1,BMP2K,BUB1,EEF2K,GCK,HASPIN,IRAK4,KCNE1,LRRK2,MAK,MAP2K2,MAP2K5,MAP3K10,MAP3K11,MAP3K12,MAP3K15,MAP3K2,MAP3K21,MAP3K5,MAP3K6,MAP4K1,MAP4K3,MAP4K4,MAP4K5,MAPK11,MAPK14,MAPK15,MAPK7,MOK,MST1,MYO3A,MYO3B,NEK1,NEK11,NEK4,NEK5,NR2C2,OSR1,PDK1,RIPK3,SMG1,STK11,STK16,STK25,STK3,STK39,TAOK1,TAOK2,TNIK,TTK,VRK1,VRK2	___TLPP	T1092	Genome polyprotein	NA	tr|A0A075D2R3|A0A075D2R3_9FLAV Genome polyprotein OS=dengue virus type 1 OX=11053 PE=4 SV=1	dengue virus type 1
ATR,BCKDK,CSNK1E,EIF2AK4,ERN1,ERN2,FAM20C,IKBKE,IRAK4,MAP3K1,MAP3K10,MAP3K11,MAP3K12,MAP3K15,MAP3K20,MAP3K21,MAP3K9,MAPK15,MTOR,NEK11,NEK5,NEK6,NEK7,NEK9,PDK1,PDK4,PLK4,PRKCA,PRKCZ,RAF1,RIPK1,RIPK3,STK33,TBK1,TRPM6,TRPM7,TTBK2,ULK1,ULK2	LPNS___	S1246	Genome polyprotein	NA	tr|A0A075D2R3|A0A075D2R3_9FLAV Genome polyprotein OS=dengue virus type 1 OX=11053 PE=4 SV=1	dengue virus type 1
ACVR1,ACVR1B,ACVR2A,ACVR2B,ATM,BMPR1A,BMPR1B,BMPR2,CHUK,CROT,CSNK1A1,CSNK1A1L,CSNK1D,CSNK1E,CSNK1G1,CSNK1G2,CSNK1G3,CSNK2A1,CSNK2A2,DSTYK,EEF2K,EIF2AK1,EIF2AK3,EIF2AK4,FAM20C,GRK1,GRK2,GRK3,GRK4,GRK7,IKBKE,MAP2K2,MAP3K11,MAP3K19,MAP3K2,MAP3K21,MAP3K9,MOS,NEK6,NEK7,OSR1,PLK1,PLK2,PLK3,PLK4,SMG1,STK3,STK32B,STK39,TBK1,TGFBR1,TGFBR2,TLK1,TLK2,TP53RK,TTBK1,TTBK2,TTK	___SLEE	S1246	Genome polyprotein	NA	tr|A0A075D2R3|A0A075D2R3_9FLAV Genome polyprotein OS=dengue virus type 1 OX=11053 PE=4 SV=1	dengue virus type 1
BCKDK,BRSK1,BRSK2,CAMK1G,CHEK1,EIF2AK4,HUNK,MAP2K1,MAP3K20,MAP3K6,MARK1,MARK2,MARK3,MARK4,MASTL,MTOR,NEK11,NEK3,NIM1K,NUAK1,PDK4,PHKG2,PKN1,PKN2,PLK4,PRKAA1,PRKAA2,PRKCA,PRKCB,PRKCE,PRKCI,PRKCQ,PRKDC,RIPK2,SIK1,SIK2,SIK3,SNRK,STK25,STK26,TSSK1B,TSSK2,WNK4	___SGTS	S1413	Genome polyprotein	NA	tr|A0A075D2R3|A0A075D2R3_9FLAV Genome polyprotein OS=dengue virus type 1 OX=11053 PE=4 SV=1	dengue virus type 1
IRAK1,PLK4,RIPK2	VTTS___	S1633	Genome polyprotein	NA	tr|A0A075D2R3|A0A075D2R3_9FLAV Genome polyprotein OS=dengue virus type 1 OX=11053 PE=4 SV=1	dengue virus type 1
AAK1,ATM,ATR,BMP2K,BMPR2,BUB1,CAMK2D,CAMKK1,CSNK1A1,DSTYK,EIF2AK4,MAP2K1,MAP2K2,MAP3K9,MAPK15,NR2C2,PHKG1,PHKG2,PINK1,RIPK2,SMG1,SNRK,STK39,TTBK1,TTBK2	IQLS___	S1862	Genome polyprotein	NA	tr|A0A075D2R3|A0A075D2R3_9FLAV Genome polyprotein OS=dengue virus type 1 OX=11053 PE=4 SV=1	dengue virus type 1
ATR,CSNK2A1,CSNK2A2,EEF2K,FAM20C,MAP3K10,MAP3K11,MAP3K20,MAP3K21,MAP3K9,NEK6,NEK7,RAF1,RIPK2,RIPK3,TRPM6,ULK1	___SDPL	S2078	Genome polyprotein	NA	tr|A0A075D2R3|A0A075D2R3_9FLAV Genome polyprotein OS=dengue virus type 1 OX=11053 PE=4 SV=1	dengue virus type 1
CAMKK1,CAMKK2,CSNK2A1,EIF2AK3,EIF2AK4,ERN1,GRK1,GRK5,IKBKB,IKBKE,IRAK1,IRAK4,KCNE1,MAP2K1,MAP2K2,MAP2K5,MAP3K10,MAP3K11,MAP3K19,MAP3K2,MAP3K20,MAP3K21,MAP3K9,MAP4K1,MAP4K4,MAPK15,MASTL,MST1,MYO3A,MYO3B,NEK1,NEK11,NEK2,NEK3,NEK4,NEK5,NEK9,NIM1K,PLK4,PRP4K,RIPK2,RIPK3,SLK,SMG1,SNRK,STK10,STK11,STK17A,STK24,STK25,STK3,STK33,STK39,TAOK1,TAOK2,TBK1,TRPM7,TTBK1,TTBK2,ULK1,ULK2,VRK1	GFLS___	S2878	Genome polyprotein	NA	tr|A0A075D2R3|A0A075D2R3_9FLAV Genome polyprotein OS=dengue virus type 1 OX=11053 PE=4 SV=1	dengue virus type 1
CSNK2A1,EIF2AK2,EIF2AK4,ERN1,ERN2,IKBKE,IRAK1,IRAK4,MAP2K2,MAP3K1,MAP3K10,MAP3K11,MAP3K12,MAP3K19,MAP3K2,MAP3K20,MAP3K21,MAP3K3,MAP3K9,MAPK15,MASTL,MYO3B,NEK11,NEK2,NEK3,NEK5,NEK7,NEK8,NEK9,NIM1K,PLK4,PRKCZ,PRP4K,RIPK1,RIPK2,RIPK3,SMG1,SNRK,STK17A,STK24,STK25,STK33,TAOK1,TAOK2,TBK1,TRPM7,TTBK1,TTBK2,ULK1,ULK2,VRK1	___SLSG	S2995	Genome polyprotein	NA	tr|A0A075D2R3|A0A075D2R3_9FLAV Genome polyprotein OS=dengue virus type 1 OX=11053 PE=4 SV=1	dengue virus type 1
BCKDK,BRSK1,BRSK2,CAMK1G,CHEK1,EIF2AK4,HUNK,MAP2K1,MAP3K20,MAP3K6,MARK1,MARK2,MARK3,MARK4,MASTL,MTOR,NEK11,NEK3,NIM1K,NUAK1,PDK4,PHKG2,PKN1,PKN2,PLK4,PRKAA1,PRKAA2,PRKCA,PRKCB,PRKCE,PRKCI,PRKCQ,PRKDC,RIPK2,SIK1,SIK2,SIK3,SNRK,STK25,STK26,TSSK1B,TSSK2,WNK4	STGS___	S27	Genome polyprotein	NA	tr|A0A075D2R4|A0A075D2R4_9FLAV Genome polyprotein OS=dengue virus type 1 OX=11053 PE=4 SV=1	dengue virus type 1
ACVR2A,ACVR2B,ALPK1,ATM,BMPR1A,BMPR1B,BRAF,CHUK,CROT,CSNK1A1,CSNK1A1L,CSNK1D,CSNK1E,CSNK1G1,CSNK1G2,CSNK1G3,CSNK2A1,CSNK2A2,DSTYK,EIF2AK4,FAM20C,GRK1,GRK2,GRK3,GRK4,GRK6,GRK7,IKBKB,IKBKE,MAP3K11,MAP3K2,MAP3K21,MAP3K3,MAP3K9,MOS,NR2C2,PINK1,PLK2,PLK3,RAF1,STK32B,TBK1,TLK2,ULK1	EISS___	S90	Genome polyprotein	NA	tr|A0A075D2R4|A0A075D2R4_9FLAV Genome polyprotein OS=dengue virus type 1 OX=11053 PE=4 SV=1	dengue virus type 1
CSNK1G2,CSNK2A1,CSNK2A2,DSTYK,EIF2AK4,ERN2,FAM20C,HUNK,MAP3K11,MAP3K20,MAP3K21,MARK3,NEK2,NEK6,NEK7,PLK4,PRKCB,PRKDC,RIPK4,SNRK,STK17A,STK33,TBK1,TLK1,TP53RK,ULK1,ULK2,WNK4	___SEGA	S227	Genome polyprotein	NA	tr|A0A075D2R4|A0A075D2R4_9FLAV Genome polyprotein OS=dengue virus type 1 OX=11053 PE=4 SV=1	dengue virus type 1
AAK1,ALPK1,BMP2K,BUB1,EEF2K,GCK,HASPIN,IRAK4,KCNE1,LRRK2,MAK,MAP2K2,MAP2K5,MAP3K10,MAP3K11,MAP3K12,MAP3K15,MAP3K2,MAP3K21,MAP3K5,MAP3K6,MAP4K1,MAP4K3,MAP4K4,MAP4K5,MAPK11,MAPK14,MAPK15,MAPK7,MOK,MST1,MYO3A,MYO3B,NEK1,NEK11,NEK4,NEK5,NR2C2,OSR1,PDK1,RIPK3,SMG1,STK11,STK16,STK25,STK3,STK39,TAOK1,TAOK2,TNIK,TTK,VRK1,VRK2	___TLPP	T1092	Genome polyprotein	NA	tr|A0A075D2R4|A0A075D2R4_9FLAV Genome polyprotein OS=dengue virus type 1 OX=11053 PE=4 SV=1	dengue virus type 1
ATR,BCKDK,CSNK1E,EIF2AK4,ERN1,ERN2,FAM20C,IKBKE,IRAK4,MAP3K1,MAP3K10,MAP3K11,MAP3K12,MAP3K15,MAP3K20,MAP3K21,MAP3K9,MAPK15,MTOR,NEK11,NEK5,NEK6,NEK7,NEK9,PDK1,PDK4,PLK4,PRKCA,PRKCZ,RAF1,RIPK1,RIPK3,STK33,TBK1,TRPM6,TRPM7,TTBK2,ULK1,ULK2	LPNS___	S1246	Genome polyprotein	NA	tr|A0A075D2R4|A0A075D2R4_9FLAV Genome polyprotein OS=dengue virus type 1 OX=11053 PE=4 SV=1	dengue virus type 1
ACVR1,ACVR1B,ACVR2A,ACVR2B,ATM,BMPR1A,BMPR1B,BMPR2,CHUK,CROT,CSNK1A1,CSNK1A1L,CSNK1D,CSNK1E,CSNK1G1,CSNK1G2,CSNK1G3,CSNK2A1,CSNK2A2,DSTYK,EEF2K,EIF2AK1,EIF2AK3,EIF2AK4,FAM20C,GRK1,GRK2,GRK3,GRK4,GRK7,IKBKE,MAP2K2,MAP3K11,MAP3K19,MAP3K2,MAP3K21,MAP3K9,MOS,NEK6,NEK7,OSR1,PLK1,PLK2,PLK3,PLK4,SMG1,STK3,STK32B,STK39,TBK1,TGFBR1,TGFBR2,TLK1,TLK2,TP53RK,TTBK1,TTBK2,TTK	___SLEE	S1246	Genome polyprotein	NA	tr|A0A075D2R4|A0A075D2R4_9FLAV Genome polyprotein OS=dengue virus type 1 OX=11053 PE=4 SV=1	dengue virus type 1
IRAK1,PLK4,RIPK2	VTTS___	S1633	Genome polyprotein	NA	tr|A0A075D2R4|A0A075D2R4_9FLAV Genome polyprotein OS=dengue virus type 1 OX=11053 PE=4 SV=1	dengue virus type 1
AAK1,ATM,ATR,BMP2K,BMPR2,BUB1,CAMK2D,CAMKK1,CSNK1A1,DSTYK,EIF2AK4,MAP2K1,MAP2K2,MAP3K9,MAPK15,NR2C2,PHKG1,PHKG2,PINK1,RIPK2,SMG1,SNRK,STK39,TTBK1,TTBK2	IQLS___	S1862	Genome polyprotein	NA	tr|A0A075D2R4|A0A075D2R4_9FLAV Genome polyprotein OS=dengue virus type 1 OX=11053 PE=4 SV=1	dengue virus type 1
ATR,CSNK2A1,CSNK2A2,EEF2K,FAM20C,MAP3K10,MAP3K11,MAP3K20,MAP3K21,MAP3K9,NEK6,NEK7,RAF1,RIPK2,RIPK3,TRPM6,ULK1	___SDPL	S2078	Genome polyprotein	NA	tr|A0A075D2R4|A0A075D2R4_9FLAV Genome polyprotein OS=dengue virus type 1 OX=11053 PE=4 SV=1	dengue virus type 1
CAMKK1,CAMKK2,CSNK2A1,EIF2AK3,EIF2AK4,ERN1,GRK1,GRK5,IKBKB,IKBKE,IRAK1,IRAK4,KCNE1,MAP2K1,MAP2K2,MAP2K5,MAP3K10,MAP3K11,MAP3K19,MAP3K2,MAP3K20,MAP3K21,MAP3K9,MAP4K1,MAP4K4,MAPK15,MASTL,MST1,MYO3A,MYO3B,NEK1,NEK11,NEK2,NEK3,NEK4,NEK5,NEK9,NIM1K,PLK4,PRP4K,RIPK2,RIPK3,SLK,SMG1,SNRK,STK10,STK11,STK17A,STK24,STK25,STK3,STK33,STK39,TAOK1,TAOK2,TBK1,TRPM7,TTBK1,TTBK2,ULK1,ULK2,VRK1	GFLS___	S2878	Genome polyprotein	NA	tr|A0A075D2R4|A0A075D2R4_9FLAV Genome polyprotein OS=dengue virus type 1 OX=11053 PE=4 SV=1	dengue virus type 1
CSNK2A1,EIF2AK2,EIF2AK4,ERN1,ERN2,IKBKE,IRAK1,IRAK4,MAP2K2,MAP3K1,MAP3K10,MAP3K11,MAP3K12,MAP3K19,MAP3K2,MAP3K20,MAP3K21,MAP3K3,MAP3K9,MAPK15,MASTL,MYO3B,NEK11,NEK2,NEK3,NEK5,NEK7,NEK8,NEK9,NIM1K,PLK4,PRKCZ,PRP4K,RIPK1,RIPK2,RIPK3,SMG1,SNRK,STK17A,STK24,STK25,STK33,TAOK1,TAOK2,TBK1,TRPM7,TTBK1,TTBK2,ULK1,ULK2,VRK1	___SLSG	S2995	Genome polyprotein	NA	tr|A0A075D2R4|A0A075D2R4_9FLAV Genome polyprotein OS=dengue virus type 1 OX=11053 PE=4 SV=1	dengue virus type 1
BCKDK,BRSK1,BRSK2,CAMK1G,CHEK1,EIF2AK4,HUNK,MAP2K1,MAP3K20,MAP3K6,MARK1,MARK2,MARK3,MARK4,MASTL,MTOR,NEK11,NEK3,NIM1K,NUAK1,PDK4,PHKG2,PKN1,PKN2,PLK4,PRKAA1,PRKAA2,PRKCA,PRKCB,PRKCE,PRKCI,PRKCQ,PRKDC,RIPK2,SIK1,SIK2,SIK3,SNRK,STK25,STK26,TSSK1B,TSSK2,WNK4	STGS___	S27	Genome polyprotein	NA	tr|A0A075D2R5|A0A075D2R5_9FLAV Genome polyprotein OS=dengue virus type 1 OX=11053 PE=4 SV=1	dengue virus type 1
ACVR2A,ACVR2B,ALPK1,ATM,BMPR1A,BMPR1B,BRAF,CHUK,CROT,CSNK1A1,CSNK1A1L,CSNK1D,CSNK1E,CSNK1G1,CSNK1G2,CSNK1G3,CSNK2A1,CSNK2A2,DSTYK,EIF2AK4,FAM20C,GRK1,GRK2,GRK3,GRK4,GRK6,GRK7,IKBKB,IKBKE,MAP3K11,MAP3K2,MAP3K21,MAP3K3,MAP3K9,MOS,NR2C2,PINK1,PLK2,PLK3,RAF1,STK32B,TBK1,TLK2,ULK1	EISS___	S90	Genome polyprotein	NA	tr|A0A075D2R5|A0A075D2R5_9FLAV Genome polyprotein OS=dengue virus type 1 OX=11053 PE=4 SV=1	dengue virus type 1
CSNK1G2,CSNK2A1,CSNK2A2,DSTYK,EIF2AK4,ERN2,FAM20C,HUNK,MAP3K11,MAP3K20,MAP3K21,MARK3,NEK2,NEK6,NEK7,PLK4,PRKCB,PRKDC,RIPK4,SNRK,STK17A,STK33,TBK1,TLK1,TP53RK,ULK1,ULK2,WNK4	___SEGA	S227	Genome polyprotein	NA	tr|A0A075D2R5|A0A075D2R5_9FLAV Genome polyprotein OS=dengue virus type 1 OX=11053 PE=4 SV=1	dengue virus type 1
AAK1,ALPK1,BMP2K,BUB1,EEF2K,GCK,HASPIN,IRAK4,KCNE1,LRRK2,MAK,MAP2K2,MAP2K5,MAP3K10,MAP3K11,MAP3K12,MAP3K15,MAP3K2,MAP3K21,MAP3K5,MAP3K6,MAP4K1,MAP4K3,MAP4K4,MAP4K5,MAPK11,MAPK14,MAPK15,MAPK7,MOK,MST1,MYO3A,MYO3B,NEK1,NEK11,NEK4,NEK5,NR2C2,OSR1,PDK1,RIPK3,SMG1,STK11,STK16,STK25,STK3,STK39,TAOK1,TAOK2,TNIK,TTK,VRK1,VRK2	___TLPP	T1092	Genome polyprotein	NA	tr|A0A075D2R5|A0A075D2R5_9FLAV Genome polyprotein OS=dengue virus type 1 OX=11053 PE=4 SV=1	dengue virus type 1
ATR,BCKDK,CSNK1E,EIF2AK4,ERN1,ERN2,FAM20C,IKBKE,IRAK4,MAP3K1,MAP3K10,MAP3K11,MAP3K12,MAP3K15,MAP3K20,MAP3K21,MAP3K9,MAPK15,MTOR,NEK11,NEK5,NEK6,NEK7,NEK9,PDK1,PDK4,PLK4,PRKCA,PRKCZ,RAF1,RIPK1,RIPK3,STK33,TBK1,TRPM6,TRPM7,TTBK2,ULK1,ULK2	LPNS___	S1246	Genome polyprotein	NA	tr|A0A075D2R5|A0A075D2R5_9FLAV Genome polyprotein OS=dengue virus type 1 OX=11053 PE=4 SV=1	dengue virus type 1
ACVR1,ACVR1B,ACVR2A,ACVR2B,ATM,BMPR1A,BMPR1B,BMPR2,CHUK,CROT,CSNK1A1,CSNK1A1L,CSNK1D,CSNK1E,CSNK1G1,CSNK1G2,CSNK1G3,CSNK2A1,CSNK2A2,DSTYK,EEF2K,EIF2AK1,EIF2AK3,EIF2AK4,FAM20C,GRK1,GRK2,GRK3,GRK4,GRK7,IKBKE,MAP2K2,MAP3K11,MAP3K19,MAP3K2,MAP3K21,MAP3K9,MOS,NEK6,NEK7,OSR1,PLK1,PLK2,PLK3,PLK4,SMG1,STK3,STK32B,STK39,TBK1,TGFBR1,TGFBR2,TLK1,TLK2,TP53RK,TTBK1,TTBK2,TTK	___SLEE	S1246	Genome polyprotein	NA	tr|A0A075D2R5|A0A075D2R5_9FLAV Genome polyprotein OS=dengue virus type 1 OX=11053 PE=4 SV=1	dengue virus type 1
IRAK1,PLK4,RIPK2	VTTS___	S1633	Genome polyprotein	NA	tr|A0A075D2R5|A0A075D2R5_9FLAV Genome polyprotein OS=dengue virus type 1 OX=11053 PE=4 SV=1	dengue virus type 1
AAK1,ATM,ATR,BMP2K,BMPR2,BUB1,CAMK2D,CAMKK1,CSNK1A1,DSTYK,EIF2AK4,MAP2K1,MAP2K2,MAP3K9,MAPK15,NR2C2,PHKG1,PHKG2,PINK1,RIPK2,SMG1,SNRK,STK39,TTBK1,TTBK2	IQLS___	S1862	Genome polyprotein	NA	tr|A0A075D2R5|A0A075D2R5_9FLAV Genome polyprotein OS=dengue virus type 1 OX=11053 PE=4 SV=1	dengue virus type 1
ATR,CSNK2A1,CSNK2A2,EEF2K,FAM20C,MAP3K10,MAP3K11,MAP3K20,MAP3K21,MAP3K9,NEK6,NEK7,RAF1,RIPK2,RIPK3,TRPM6,ULK1	___SDPL	S2078	Genome polyprotein	NA	tr|A0A075D2R5|A0A075D2R5_9FLAV Genome polyprotein OS=dengue virus type 1 OX=11053 PE=4 SV=1	dengue virus type 1
CAMKK1,CAMKK2,CSNK2A1,EIF2AK3,EIF2AK4,ERN1,GRK1,GRK5,IKBKB,IKBKE,IRAK1,IRAK4,KCNE1,MAP2K1,MAP2K2,MAP2K5,MAP3K10,MAP3K11,MAP3K19,MAP3K2,MAP3K20,MAP3K21,MAP3K9,MAP4K1,MAP4K4,MAPK15,MASTL,MST1,MYO3A,MYO3B,NEK1,NEK11,NEK2,NEK3,NEK4,NEK5,NEK9,NIM1K,PLK4,PRP4K,RIPK2,RIPK3,SLK,SMG1,SNRK,STK10,STK11,STK17A,STK24,STK25,STK3,STK33,STK39,TAOK1,TAOK2,TBK1,TRPM7,TTBK1,TTBK2,ULK1,ULK2,VRK1	GFLS___	S2878	Genome polyprotein	NA	tr|A0A075D2R5|A0A075D2R5_9FLAV Genome polyprotein OS=dengue virus type 1 OX=11053 PE=4 SV=1	dengue virus type 1
CSNK2A1,EIF2AK2,EIF2AK4,ERN1,ERN2,IKBKE,IRAK1,IRAK4,MAP2K2,MAP3K1,MAP3K10,MAP3K11,MAP3K12,MAP3K19,MAP3K2,MAP3K20,MAP3K21,MAP3K3,MAP3K9,MAPK15,MASTL,MYO3B,NEK11,NEK2,NEK3,NEK5,NEK7,NEK8,NEK9,NIM1K,PLK4,PRKCZ,PRP4K,RIPK1,RIPK2,RIPK3,SMG1,SNRK,STK17A,STK24,STK25,STK33,TAOK1,TAOK2,TBK1,TRPM7,TTBK1,TTBK2,ULK1,ULK2,VRK1	___SLSG	S2995	Genome polyprotein	NA	tr|A0A075D2R5|A0A075D2R5_9FLAV Genome polyprotein OS=dengue virus type 1 OX=11053 PE=4 SV=1	dengue virus type 1
BCKDK,BRSK1,BRSK2,CAMK1G,CHEK1,EIF2AK4,HUNK,MAP2K1,MAP3K20,MAP3K6,MARK1,MARK2,MARK3,MARK4,MASTL,MTOR,NEK11,NEK3,NIM1K,NUAK1,PDK4,PHKG2,PKN1,PKN2,PLK4,PRKAA1,PRKAA2,PRKCA,PRKCB,PRKCE,PRKCI,PRKCQ,PRKDC,RIPK2,SIK1,SIK2,SIK3,SNRK,STK25,STK26,TSSK1B,TSSK2,WNK4	STGS___	S27	Genome polyprotein	NA	tr|A0A075D2R7|A0A075D2R7_9FLAV Genome polyprotein OS=dengue virus type 1 OX=11053 PE=4 SV=1	dengue virus type 1
ACVR2A,ACVR2B,ALPK1,ATM,BMPR1A,BMPR1B,BRAF,CHUK,CROT,CSNK1A1,CSNK1A1L,CSNK1D,CSNK1E,CSNK1G1,CSNK1G2,CSNK1G3,CSNK2A1,CSNK2A2,DSTYK,EIF2AK4,FAM20C,GRK1,GRK2,GRK3,GRK4,GRK6,GRK7,IKBKB,IKBKE,MAP3K11,MAP3K2,MAP3K21,MAP3K3,MAP3K9,MOS,NR2C2,PINK1,PLK2,PLK3,RAF1,STK32B,TBK1,TLK2,ULK1	EISS___	S90	Genome polyprotein	NA	tr|A0A075D2R7|A0A075D2R7_9FLAV Genome polyprotein OS=dengue virus type 1 OX=11053 PE=4 SV=1	dengue virus type 1
CSNK1G2,CSNK2A1,CSNK2A2,DSTYK,EIF2AK4,ERN2,FAM20C,HUNK,MAP3K11,MAP3K20,MAP3K21,MARK3,NEK2,NEK6,NEK7,PLK4,PRKCB,PRKDC,RIPK4,SNRK,STK17A,STK33,TBK1,TLK1,TP53RK,ULK1,ULK2,WNK4	___SEGA	S227	Genome polyprotein	NA	tr|A0A075D2R7|A0A075D2R7_9FLAV Genome polyprotein OS=dengue virus type 1 OX=11053 PE=4 SV=1	dengue virus type 1
AAK1,ALPK1,BMP2K,BUB1,EEF2K,GCK,HASPIN,IRAK4,KCNE1,LRRK2,MAK,MAP2K2,MAP2K5,MAP3K10,MAP3K11,MAP3K12,MAP3K15,MAP3K2,MAP3K21,MAP3K5,MAP3K6,MAP4K1,MAP4K3,MAP4K4,MAP4K5,MAPK11,MAPK14,MAPK15,MAPK7,MOK,MST1,MYO3A,MYO3B,NEK1,NEK11,NEK4,NEK5,NR2C2,OSR1,PDK1,RIPK3,SMG1,STK11,STK16,STK25,STK3,STK39,TAOK1,TAOK2,TNIK,TTK,VRK1,VRK2	___TLPP	T1092	Genome polyprotein	NA	tr|A0A075D2R7|A0A075D2R7_9FLAV Genome polyprotein OS=dengue virus type 1 OX=11053 PE=4 SV=1	dengue virus type 1
ATR,BCKDK,CSNK1E,EIF2AK4,ERN1,ERN2,FAM20C,IKBKE,IRAK4,MAP3K1,MAP3K10,MAP3K11,MAP3K12,MAP3K15,MAP3K20,MAP3K21,MAP3K9,MAPK15,MTOR,NEK11,NEK5,NEK6,NEK7,NEK9,PDK1,PDK4,PLK4,PRKCA,PRKCZ,RAF1,RIPK1,RIPK3,STK33,TBK1,TRPM6,TRPM7,TTBK2,ULK1,ULK2	LPNS___	S1246	Genome polyprotein	NA	tr|A0A075D2R7|A0A075D2R7_9FLAV Genome polyprotein OS=dengue virus type 1 OX=11053 PE=4 SV=1	dengue virus type 1
ACVR1,ACVR1B,ACVR2A,ACVR2B,ATM,BMPR1A,BMPR1B,BMPR2,CHUK,CROT,CSNK1A1,CSNK1A1L,CSNK1D,CSNK1E,CSNK1G1,CSNK1G2,CSNK1G3,CSNK2A1,CSNK2A2,DSTYK,EEF2K,EIF2AK1,EIF2AK3,EIF2AK4,FAM20C,GRK1,GRK2,GRK3,GRK4,GRK7,IKBKE,MAP2K2,MAP3K11,MAP3K19,MAP3K2,MAP3K21,MAP3K9,MOS,NEK6,NEK7,OSR1,PLK1,PLK2,PLK3,PLK4,SMG1,STK3,STK32B,STK39,TBK1,TGFBR1,TGFBR2,TLK1,TLK2,TP53RK,TTBK1,TTBK2,TTK	___SLEE	S1246	Genome polyprotein	NA	tr|A0A075D2R7|A0A075D2R7_9FLAV Genome polyprotein OS=dengue virus type 1 OX=11053 PE=4 SV=1	dengue virus type 1
IRAK1,PLK4,RIPK2	VTTS___	S1633	Genome polyprotein	NA	tr|A0A075D2R7|A0A075D2R7_9FLAV Genome polyprotein OS=dengue virus type 1 OX=11053 PE=4 SV=1	dengue virus type 1
AAK1,ATM,ATR,BMP2K,BMPR2,BUB1,CAMK2D,CAMKK1,CSNK1A1,DSTYK,EIF2AK4,MAP2K1,MAP2K2,MAP3K9,MAPK15,NR2C2,PHKG1,PHKG2,PINK1,RIPK2,SMG1,SNRK,STK39,TTBK1,TTBK2	IQLS___	S1862	Genome polyprotein	NA	tr|A0A075D2R7|A0A075D2R7_9FLAV Genome polyprotein OS=dengue virus type 1 OX=11053 PE=4 SV=1	dengue virus type 1
ATR,CSNK2A1,CSNK2A2,EEF2K,FAM20C,MAP3K10,MAP3K11,MAP3K20,MAP3K21,MAP3K9,NEK6,NEK7,RAF1,RIPK2,RIPK3,TRPM6,ULK1	___SDPL	S2078	Genome polyprotein	NA	tr|A0A075D2R7|A0A075D2R7_9FLAV Genome polyprotein OS=dengue virus type 1 OX=11053 PE=4 SV=1	dengue virus type 1
CAMKK1,CAMKK2,CSNK2A1,EIF2AK3,EIF2AK4,ERN1,GRK1,GRK5,IKBKB,IKBKE,IRAK1,IRAK4,KCNE1,MAP2K1,MAP2K2,MAP2K5,MAP3K10,MAP3K11,MAP3K19,MAP3K2,MAP3K20,MAP3K21,MAP3K9,MAP4K1,MAP4K4,MAPK15,MASTL,MST1,MYO3A,MYO3B,NEK1,NEK11,NEK2,NEK3,NEK4,NEK5,NEK9,NIM1K,PLK4,PRP4K,RIPK2,RIPK3,SLK,SMG1,SNRK,STK10,STK11,STK17A,STK24,STK25,STK3,STK33,STK39,TAOK1,TAOK2,TBK1,TRPM7,TTBK1,TTBK2,ULK1,ULK2,VRK1	GFLS___	S2878	Genome polyprotein	NA	tr|A0A075D2R7|A0A075D2R7_9FLAV Genome polyprotein OS=dengue virus type 1 OX=11053 PE=4 SV=1	dengue virus type 1
CSNK2A1,EIF2AK2,EIF2AK4,ERN1,ERN2,IKBKE,IRAK1,IRAK4,MAP2K2,MAP3K1,MAP3K10,MAP3K11,MAP3K12,MAP3K19,MAP3K2,MAP3K20,MAP3K21,MAP3K3,MAP3K9,MAPK15,MASTL,MYO3B,NEK11,NEK2,NEK3,NEK5,NEK7,NEK8,NEK9,NIM1K,PLK4,PRKCZ,PRP4K,RIPK1,RIPK2,RIPK3,SMG1,SNRK,STK17A,STK24,STK25,STK33,TAOK1,TAOK2,TBK1,TRPM7,TTBK1,TTBK2,ULK1,ULK2,VRK1	___SLSG	S2995	Genome polyprotein	NA	tr|A0A075D2R7|A0A075D2R7_9FLAV Genome polyprotein OS=dengue virus type 1 OX=11053 PE=4 SV=1	dengue virus type 1
BCKDK,BRSK1,BRSK2,CAMK1G,CHEK1,EIF2AK4,HUNK,MAP2K1,MAP3K20,MAP3K6,MARK1,MARK2,MARK3,MARK4,MASTL,MTOR,NEK11,NEK3,NIM1K,NUAK1,PDK4,PHKG2,PKN1,PKN2,PLK4,PRKAA1,PRKAA2,PRKCA,PRKCB,PRKCE,PRKCI,PRKCQ,PRKDC,RIPK2,SIK1,SIK2,SIK3,SNRK,STK25,STK26,TSSK1B,TSSK2,WNK4	STGS___	S27	Genome polyprotein	NA	tr|A0A075D2R8|A0A075D2R8_9FLAV Genome polyprotein OS=dengue virus type 1 OX=11053 PE=4 SV=1	dengue virus type 1
ACVR2A,ACVR2B,ALPK1,ATM,BMPR1A,BMPR1B,BRAF,CHUK,CROT,CSNK1A1,CSNK1A1L,CSNK1D,CSNK1E,CSNK1G1,CSNK1G2,CSNK1G3,CSNK2A1,CSNK2A2,DSTYK,EIF2AK4,FAM20C,GRK1,GRK2,GRK3,GRK4,GRK6,GRK7,IKBKB,IKBKE,MAP3K11,MAP3K2,MAP3K21,MAP3K3,MAP3K9,MOS,NR2C2,PINK1,PLK2,PLK3,RAF1,STK32B,TBK1,TLK2,ULK1	EISS___	S90	Genome polyprotein	NA	tr|A0A075D2R8|A0A075D2R8_9FLAV Genome polyprotein OS=dengue virus type 1 OX=11053 PE=4 SV=1	dengue virus type 1
CSNK1G2,CSNK2A1,CSNK2A2,DSTYK,EIF2AK4,ERN2,FAM20C,HUNK,MAP3K11,MAP3K20,MAP3K21,MARK3,NEK2,NEK6,NEK7,PLK4,PRKCB,PRKDC,RIPK4,SNRK,STK17A,STK33,TBK1,TLK1,TP53RK,ULK1,ULK2,WNK4	___SEGA	S227	Genome polyprotein	NA	tr|A0A075D2R8|A0A075D2R8_9FLAV Genome polyprotein OS=dengue virus type 1 OX=11053 PE=4 SV=1	dengue virus type 1
AAK1,ALPK1,BMP2K,BUB1,EEF2K,GCK,HASPIN,IRAK4,KCNE1,LRRK2,MAK,MAP2K2,MAP2K5,MAP3K10,MAP3K11,MAP3K12,MAP3K15,MAP3K2,MAP3K21,MAP3K5,MAP3K6,MAP4K1,MAP4K3,MAP4K4,MAP4K5,MAPK11,MAPK14,MAPK15,MAPK7,MOK,MST1,MYO3A,MYO3B,NEK1,NEK11,NEK4,NEK5,NR2C2,OSR1,PDK1,RIPK3,SMG1,STK11,STK16,STK25,STK3,STK39,TAOK1,TAOK2,TNIK,TTK,VRK1,VRK2	___TLPP	T1092	Genome polyprotein	NA	tr|A0A075D2R8|A0A075D2R8_9FLAV Genome polyprotein OS=dengue virus type 1 OX=11053 PE=4 SV=1	dengue virus type 1
ATR,BCKDK,CSNK1E,EIF2AK4,ERN1,ERN2,FAM20C,IKBKE,IRAK4,MAP3K1,MAP3K10,MAP3K11,MAP3K12,MAP3K15,MAP3K20,MAP3K21,MAP3K9,MAPK15,MTOR,NEK11,NEK5,NEK6,NEK7,NEK9,PDK1,PDK4,PLK4,PRKCA,PRKCZ,RAF1,RIPK1,RIPK3,STK33,TBK1,TRPM6,TRPM7,TTBK2,ULK1,ULK2	LPNS___	S1246	Genome polyprotein	NA	tr|A0A075D2R8|A0A075D2R8_9FLAV Genome polyprotein OS=dengue virus type 1 OX=11053 PE=4 SV=1	dengue virus type 1
ACVR1,ACVR1B,ACVR2A,ACVR2B,ATM,BMPR1A,BMPR1B,BMPR2,CHUK,CROT,CSNK1A1,CSNK1A1L,CSNK1D,CSNK1E,CSNK1G1,CSNK1G2,CSNK1G3,CSNK2A1,CSNK2A2,DSTYK,EEF2K,EIF2AK1,EIF2AK3,EIF2AK4,FAM20C,GRK1,GRK2,GRK3,GRK4,GRK7,IKBKE,MAP2K2,MAP3K11,MAP3K19,MAP3K2,MAP3K21,MAP3K9,MOS,NEK6,NEK7,OSR1,PLK1,PLK2,PLK3,PLK4,SMG1,STK3,STK32B,STK39,TBK1,TGFBR1,TGFBR2,TLK1,TLK2,TP53RK,TTBK1,TTBK2,TTK	___SLEE	S1246	Genome polyprotein	NA	tr|A0A075D2R8|A0A075D2R8_9FLAV Genome polyprotein OS=dengue virus type 1 OX=11053 PE=4 SV=1	dengue virus type 1
IRAK1,PLK4,RIPK2	VTTS___	S1633	Genome polyprotein	NA	tr|A0A075D2R8|A0A075D2R8_9FLAV Genome polyprotein OS=dengue virus type 1 OX=11053 PE=4 SV=1	dengue virus type 1
AAK1,ATM,ATR,BMP2K,BMPR2,BUB1,CAMK2D,CAMKK1,CSNK1A1,DSTYK,EIF2AK4,MAP2K1,MAP2K2,MAP3K9,MAPK15,NR2C2,PHKG1,PHKG2,PINK1,RIPK2,SMG1,SNRK,STK39,TTBK1,TTBK2	IQLS___	S1862	Genome polyprotein	NA	tr|A0A075D2R8|A0A075D2R8_9FLAV Genome polyprotein OS=dengue virus type 1 OX=11053 PE=4 SV=1	dengue virus type 1
ATR,CSNK2A1,CSNK2A2,EEF2K,FAM20C,MAP3K10,MAP3K11,MAP3K20,MAP3K21,MAP3K9,NEK6,NEK7,RAF1,RIPK2,RIPK3,TRPM6,ULK1	___SDPL	S2078	Genome polyprotein	NA	tr|A0A075D2R8|A0A075D2R8_9FLAV Genome polyprotein OS=dengue virus type 1 OX=11053 PE=4 SV=1	dengue virus type 1
CAMKK1,CAMKK2,CSNK2A1,EIF2AK3,EIF2AK4,ERN1,GRK1,GRK5,IKBKB,IKBKE,IRAK1,IRAK4,KCNE1,MAP2K1,MAP2K2,MAP2K5,MAP3K10,MAP3K11,MAP3K19,MAP3K2,MAP3K20,MAP3K21,MAP3K9,MAP4K1,MAP4K4,MAPK15,MASTL,MST1,MYO3A,MYO3B,NEK1,NEK11,NEK2,NEK3,NEK4,NEK5,NEK9,NIM1K,PLK4,PRP4K,RIPK2,RIPK3,SLK,SMG1,SNRK,STK10,STK11,STK17A,STK24,STK25,STK3,STK33,STK39,TAOK1,TAOK2,TBK1,TRPM7,TTBK1,TTBK2,ULK1,ULK2,VRK1	GFLS___	S2878	Genome polyprotein	NA	tr|A0A075D2R8|A0A075D2R8_9FLAV Genome polyprotein OS=dengue virus type 1 OX=11053 PE=4 SV=1	dengue virus type 1
CSNK2A1,EIF2AK2,EIF2AK4,ERN1,ERN2,IKBKE,IRAK1,IRAK4,MAP2K2,MAP3K1,MAP3K10,MAP3K11,MAP3K12,MAP3K19,MAP3K2,MAP3K20,MAP3K21,MAP3K3,MAP3K9,MAPK15,MASTL,MYO3B,NEK11,NEK2,NEK3,NEK5,NEK7,NEK8,NEK9,NIM1K,PLK4,PRKCZ,PRP4K,RIPK1,RIPK2,RIPK3,SMG1,SNRK,STK17A,STK24,STK25,STK33,TAOK1,TAOK2,TBK1,TRPM7,TTBK1,TTBK2,ULK1,ULK2,VRK1	___SLSG	S2995	Genome polyprotein	NA	tr|A0A075D2R8|A0A075D2R8_9FLAV Genome polyprotein OS=dengue virus type 1 OX=11053 PE=4 SV=1	dengue virus type 1
BCKDK,BRSK1,BRSK2,CAMK1G,CHEK1,EIF2AK4,HUNK,MAP2K1,MAP3K20,MAP3K6,MARK1,MARK2,MARK3,MARK4,MASTL,MTOR,NEK11,NEK3,NIM1K,NUAK1,PDK4,PHKG2,PKN1,PKN2,PLK4,PRKAA1,PRKAA2,PRKCA,PRKCB,PRKCE,PRKCI,PRKCQ,PRKDC,RIPK2,SIK1,SIK2,SIK3,SNRK,STK25,STK26,TSSK1B,TSSK2,WNK4	STGS___	S27	Genome polyprotein	NA	tr|A0A075D2S7|A0A075D2S7_9FLAV Genome polyprotein OS=dengue virus type 1 OX=11053 PE=4 SV=1	dengue virus type 1
ACVR2A,ACVR2B,ALPK1,ATM,BMPR1A,BMPR1B,BRAF,CHUK,CROT,CSNK1A1,CSNK1A1L,CSNK1D,CSNK1E,CSNK1G1,CSNK1G2,CSNK1G3,CSNK2A1,CSNK2A2,DSTYK,EIF2AK4,FAM20C,GRK1,GRK2,GRK3,GRK4,GRK6,GRK7,IKBKB,IKBKE,MAP3K11,MAP3K2,MAP3K21,MAP3K3,MAP3K9,MOS,NR2C2,PINK1,PLK2,PLK3,RAF1,STK32B,TBK1,TLK2,ULK1	EISS___	S90	Genome polyprotein	NA	tr|A0A075D2S7|A0A075D2S7_9FLAV Genome polyprotein OS=dengue virus type 1 OX=11053 PE=4 SV=1	dengue virus type 1
CSNK1G2,CSNK2A1,CSNK2A2,DSTYK,EIF2AK4,ERN2,FAM20C,HUNK,MAP3K11,MAP3K20,MAP3K21,MARK3,NEK2,NEK6,NEK7,PLK4,PRKCB,PRKDC,RIPK4,SNRK,STK17A,STK33,TBK1,TLK1,TP53RK,ULK1,ULK2,WNK4	___SEGA	S227	Genome polyprotein	NA	tr|A0A075D2S7|A0A075D2S7_9FLAV Genome polyprotein OS=dengue virus type 1 OX=11053 PE=4 SV=1	dengue virus type 1
AAK1,ALPK1,BMP2K,BUB1,EEF2K,GCK,HASPIN,IRAK4,KCNE1,LRRK2,MAK,MAP2K2,MAP2K5,MAP3K10,MAP3K11,MAP3K12,MAP3K15,MAP3K2,MAP3K21,MAP3K5,MAP3K6,MAP4K1,MAP4K3,MAP4K4,MAP4K5,MAPK11,MAPK14,MAPK15,MAPK7,MOK,MST1,MYO3A,MYO3B,NEK1,NEK11,NEK4,NEK5,NR2C2,OSR1,PDK1,RIPK3,SMG1,STK11,STK16,STK25,STK3,STK39,TAOK1,TAOK2,TNIK,TTK,VRK1,VRK2	___TLPP	T1092	Genome polyprotein	NA	tr|A0A075D2S7|A0A075D2S7_9FLAV Genome polyprotein OS=dengue virus type 1 OX=11053 PE=4 SV=1	dengue virus type 1
ATR,BCKDK,CSNK1E,EIF2AK4,ERN1,ERN2,FAM20C,IKBKE,IRAK4,MAP3K1,MAP3K10,MAP3K11,MAP3K12,MAP3K15,MAP3K20,MAP3K21,MAP3K9,MAPK15,MTOR,NEK11,NEK5,NEK6,NEK7,NEK9,PDK1,PDK4,PLK4,PRKCA,PRKCZ,RAF1,RIPK1,RIPK3,STK33,TBK1,TRPM6,TRPM7,TTBK2,ULK1,ULK2	LPNS___	S1246	Genome polyprotein	NA	tr|A0A075D2S7|A0A075D2S7_9FLAV Genome polyprotein OS=dengue virus type 1 OX=11053 PE=4 SV=1	dengue virus type 1
ACVR1,ACVR1B,ACVR2A,ACVR2B,ATM,BMPR1A,BMPR1B,BMPR2,CHUK,CROT,CSNK1A1,CSNK1A1L,CSNK1D,CSNK1E,CSNK1G1,CSNK1G2,CSNK1G3,CSNK2A1,CSNK2A2,DSTYK,EEF2K,EIF2AK1,EIF2AK3,EIF2AK4,FAM20C,GRK1,GRK2,GRK3,GRK4,GRK7,IKBKE,MAP2K2,MAP3K11,MAP3K19,MAP3K2,MAP3K21,MAP3K9,MOS,NEK6,NEK7,OSR1,PLK1,PLK2,PLK3,PLK4,SMG1,STK3,STK32B,STK39,TBK1,TGFBR1,TGFBR2,TLK1,TLK2,TP53RK,TTBK1,TTBK2,TTK	___SLEE	S1246	Genome polyprotein	NA	tr|A0A075D2S7|A0A075D2S7_9FLAV Genome polyprotein OS=dengue virus type 1 OX=11053 PE=4 SV=1	dengue virus type 1
IRAK1,PLK4,RIPK2	VTTS___	S1633	Genome polyprotein	NA	tr|A0A075D2S7|A0A075D2S7_9FLAV Genome polyprotein OS=dengue virus type 1 OX=11053 PE=4 SV=1	dengue virus type 1
AAK1,ATM,ATR,BMP2K,BMPR2,BUB1,CAMK2D,CAMKK1,CSNK1A1,DSTYK,EIF2AK4,MAP2K1,MAP2K2,MAP3K9,MAPK15,NR2C2,PHKG1,PHKG2,PINK1,RIPK2,SMG1,SNRK,STK39,TTBK1,TTBK2	IQLS___	S1862	Genome polyprotein	NA	tr|A0A075D2S7|A0A075D2S7_9FLAV Genome polyprotein OS=dengue virus type 1 OX=11053 PE=4 SV=1	dengue virus type 1
ATR,CSNK2A1,CSNK2A2,EEF2K,FAM20C,MAP3K10,MAP3K11,MAP3K20,MAP3K21,MAP3K9,NEK6,NEK7,RAF1,RIPK2,RIPK3,TRPM6,ULK1	___SDPL	S2078	Genome polyprotein	NA	tr|A0A075D2S7|A0A075D2S7_9FLAV Genome polyprotein OS=dengue virus type 1 OX=11053 PE=4 SV=1	dengue virus type 1
CAMKK1,CAMKK2,CSNK2A1,EIF2AK3,EIF2AK4,ERN1,GRK1,GRK5,IKBKB,IKBKE,IRAK1,IRAK4,KCNE1,MAP2K1,MAP2K2,MAP2K5,MAP3K10,MAP3K11,MAP3K19,MAP3K2,MAP3K20,MAP3K21,MAP3K9,MAP4K1,MAP4K4,MAPK15,MASTL,MST1,MYO3A,MYO3B,NEK1,NEK11,NEK2,NEK3,NEK4,NEK5,NEK9,NIM1K,PLK4,PRP4K,RIPK2,RIPK3,SLK,SMG1,SNRK,STK10,STK11,STK17A,STK24,STK25,STK3,STK33,STK39,TAOK1,TAOK2,TBK1,TRPM7,TTBK1,TTBK2,ULK1,ULK2,VRK1	GFLS___	S2878	Genome polyprotein	NA	tr|A0A075D2S7|A0A075D2S7_9FLAV Genome polyprotein OS=dengue virus type 1 OX=11053 PE=4 SV=1	dengue virus type 1
CSNK2A1,EIF2AK2,EIF2AK4,ERN1,ERN2,IKBKE,IRAK1,IRAK4,MAP2K2,MAP3K1,MAP3K10,MAP3K11,MAP3K12,MAP3K19,MAP3K2,MAP3K20,MAP3K21,MAP3K3,MAP3K9,MAPK15,MASTL,MYO3B,NEK11,NEK2,NEK3,NEK5,NEK7,NEK8,NEK9,NIM1K,PLK4,PRKCZ,PRP4K,RIPK1,RIPK2,RIPK3,SMG1,SNRK,STK17A,STK24,STK25,STK33,TAOK1,TAOK2,TBK1,TRPM7,TTBK1,TTBK2,ULK1,ULK2,VRK1	___SLSG	S2995	Genome polyprotein	NA	tr|A0A075D2S7|A0A075D2S7_9FLAV Genome polyprotein OS=dengue virus type 1 OX=11053 PE=4 SV=1	dengue virus type 1
BCKDK,BRSK1,BRSK2,CAMK1G,CHEK1,EIF2AK4,HUNK,MAP2K1,MAP3K20,MAP3K6,MARK1,MARK2,MARK3,MARK4,MASTL,MTOR,NEK11,NEK3,NIM1K,NUAK1,PDK4,PHKG2,PKN1,PKN2,PLK4,PRKAA1,PRKAA2,PRKCA,PRKCB,PRKCE,PRKCI,PRKCQ,PRKDC,RIPK2,SIK1,SIK2,SIK3,SNRK,STK25,STK26,TSSK1B,TSSK2,WNK4	STGS___	S27	Genome polyprotein	NA	tr|A0A075D2S8|A0A075D2S8_9FLAV Genome polyprotein OS=dengue virus type 1 OX=11053 PE=4 SV=1	dengue virus type 1
ACVR2A,ACVR2B,ALPK1,ATM,BMPR1A,BMPR1B,BRAF,CHUK,CROT,CSNK1A1,CSNK1A1L,CSNK1D,CSNK1E,CSNK1G1,CSNK1G2,CSNK1G3,CSNK2A1,CSNK2A2,DSTYK,EIF2AK4,FAM20C,GRK1,GRK2,GRK3,GRK4,GRK6,GRK7,IKBKB,IKBKE,MAP3K11,MAP3K2,MAP3K21,MAP3K3,MAP3K9,MOS,NR2C2,PINK1,PLK2,PLK3,RAF1,STK32B,TBK1,TLK2,ULK1	EISS___	S90	Genome polyprotein	NA	tr|A0A075D2S8|A0A075D2S8_9FLAV Genome polyprotein OS=dengue virus type 1 OX=11053 PE=4 SV=1	dengue virus type 1
CSNK1G2,CSNK2A1,CSNK2A2,DSTYK,EIF2AK4,ERN2,FAM20C,HUNK,MAP3K11,MAP3K20,MAP3K21,MARK3,NEK2,NEK6,NEK7,PLK4,PRKCB,PRKDC,RIPK4,SNRK,STK17A,STK33,TBK1,TLK1,TP53RK,ULK1,ULK2,WNK4	___SEGA	S227	Genome polyprotein	NA	tr|A0A075D2S8|A0A075D2S8_9FLAV Genome polyprotein OS=dengue virus type 1 OX=11053 PE=4 SV=1	dengue virus type 1
AAK1,ALPK1,BMP2K,BUB1,EEF2K,GCK,HASPIN,IRAK4,KCNE1,LRRK2,MAK,MAP2K2,MAP2K5,MAP3K10,MAP3K11,MAP3K12,MAP3K15,MAP3K2,MAP3K21,MAP3K5,MAP3K6,MAP4K1,MAP4K3,MAP4K4,MAP4K5,MAPK11,MAPK14,MAPK15,MAPK7,MOK,MST1,MYO3A,MYO3B,NEK1,NEK11,NEK4,NEK5,NR2C2,OSR1,PDK1,RIPK3,SMG1,STK11,STK16,STK25,STK3,STK39,TAOK1,TAOK2,TNIK,TTK,VRK1,VRK2	___TLPP	T1092	Genome polyprotein	NA	tr|A0A075D2S8|A0A075D2S8_9FLAV Genome polyprotein OS=dengue virus type 1 OX=11053 PE=4 SV=1	dengue virus type 1
ATR,BCKDK,CSNK1E,EIF2AK4,ERN1,ERN2,FAM20C,IKBKE,IRAK4,MAP3K1,MAP3K10,MAP3K11,MAP3K12,MAP3K15,MAP3K20,MAP3K21,MAP3K9,MAPK15,MTOR,NEK11,NEK5,NEK6,NEK7,NEK9,PDK1,PDK4,PLK4,PRKCA,PRKCZ,RAF1,RIPK1,RIPK3,STK33,TBK1,TRPM6,TRPM7,TTBK2,ULK1,ULK2	LPNS___	S1246	Genome polyprotein	NA	tr|A0A075D2S8|A0A075D2S8_9FLAV Genome polyprotein OS=dengue virus type 1 OX=11053 PE=4 SV=1	dengue virus type 1
ACVR1,ACVR1B,ACVR2A,ACVR2B,ATM,BMPR1A,BMPR1B,BMPR2,CHUK,CROT,CSNK1A1,CSNK1A1L,CSNK1D,CSNK1E,CSNK1G1,CSNK1G2,CSNK1G3,CSNK2A1,CSNK2A2,DSTYK,EEF2K,EIF2AK1,EIF2AK3,EIF2AK4,FAM20C,GRK1,GRK2,GRK3,GRK4,GRK7,IKBKE,MAP2K2,MAP3K11,MAP3K19,MAP3K2,MAP3K21,MAP3K9,MOS,NEK6,NEK7,OSR1,PLK1,PLK2,PLK3,PLK4,SMG1,STK3,STK32B,STK39,TBK1,TGFBR1,TGFBR2,TLK1,TLK2,TP53RK,TTBK1,TTBK2,TTK	___SLEE	S1246	Genome polyprotein	NA	tr|A0A075D2S8|A0A075D2S8_9FLAV Genome polyprotein OS=dengue virus type 1 OX=11053 PE=4 SV=1	dengue virus type 1
IRAK1,PLK4,RIPK2	VTTS___	S1633	Genome polyprotein	NA	tr|A0A075D2S8|A0A075D2S8_9FLAV Genome polyprotein OS=dengue virus type 1 OX=11053 PE=4 SV=1	dengue virus type 1
AAK1,ATM,ATR,BMP2K,BMPR2,BUB1,CAMK2D,CAMKK1,CSNK1A1,DSTYK,EIF2AK4,MAP2K1,MAP2K2,MAP3K9,MAPK15,NR2C2,PHKG1,PHKG2,PINK1,RIPK2,SMG1,SNRK,STK39,TTBK1,TTBK2	IQLS___	S1862	Genome polyprotein	NA	tr|A0A075D2S8|A0A075D2S8_9FLAV Genome polyprotein OS=dengue virus type 1 OX=11053 PE=4 SV=1	dengue virus type 1
ATR,CSNK2A1,CSNK2A2,EEF2K,FAM20C,MAP3K10,MAP3K11,MAP3K20,MAP3K21,MAP3K9,NEK6,NEK7,RAF1,RIPK2,RIPK3,TRPM6,ULK1	___SDPL	S2078	Genome polyprotein	NA	tr|A0A075D2S8|A0A075D2S8_9FLAV Genome polyprotein OS=dengue virus type 1 OX=11053 PE=4 SV=1	dengue virus type 1
CAMKK1,CAMKK2,CSNK2A1,EIF2AK3,EIF2AK4,ERN1,GRK1,GRK5,IKBKB,IKBKE,IRAK1,IRAK4,KCNE1,MAP2K1,MAP2K2,MAP2K5,MAP3K10,MAP3K11,MAP3K19,MAP3K2,MAP3K20,MAP3K21,MAP3K9,MAP4K1,MAP4K4,MAPK15,MASTL,MST1,MYO3A,MYO3B,NEK1,NEK11,NEK2,NEK3,NEK4,NEK5,NEK9,NIM1K,PLK4,PRP4K,RIPK2,RIPK3,SLK,SMG1,SNRK,STK10,STK11,STK17A,STK24,STK25,STK3,STK33,STK39,TAOK1,TAOK2,TBK1,TRPM7,TTBK1,TTBK2,ULK1,ULK2,VRK1	GFLS___	S2878	Genome polyprotein	NA	tr|A0A075D2S8|A0A075D2S8_9FLAV Genome polyprotein OS=dengue virus type 1 OX=11053 PE=4 SV=1	dengue virus type 1
CSNK2A1,EIF2AK2,EIF2AK4,ERN1,ERN2,IKBKE,IRAK1,IRAK4,MAP2K2,MAP3K1,MAP3K10,MAP3K11,MAP3K12,MAP3K19,MAP3K2,MAP3K20,MAP3K21,MAP3K3,MAP3K9,MAPK15,MASTL,MYO3B,NEK11,NEK2,NEK3,NEK5,NEK7,NEK8,NEK9,NIM1K,PLK4,PRKCZ,PRP4K,RIPK1,RIPK2,RIPK3,SMG1,SNRK,STK17A,STK24,STK25,STK33,TAOK1,TAOK2,TBK1,TRPM7,TTBK1,TTBK2,ULK1,ULK2,VRK1	___SLSG	S2995	Genome polyprotein	NA	tr|A0A075D2S8|A0A075D2S8_9FLAV Genome polyprotein OS=dengue virus type 1 OX=11053 PE=4 SV=1	dengue virus type 1
BCKDK,BRSK1,BRSK2,CAMK1G,CHEK1,EIF2AK4,HUNK,MAP2K1,MAP3K20,MAP3K6,MARK1,MARK2,MARK3,MARK4,MASTL,MTOR,NEK11,NEK3,NIM1K,NUAK1,PDK4,PHKG2,PKN1,PKN2,PLK4,PRKAA1,PRKAA2,PRKCA,PRKCB,PRKCE,PRKCI,PRKCQ,PRKDC,RIPK2,SIK1,SIK2,SIK3,SNRK,STK25,STK26,TSSK1B,TSSK2,WNK4	STGS___	S27	Genome polyprotein	NA	tr|A0A075D2T0|A0A075D2T0_9FLAV Genome polyprotein OS=dengue virus type 1 OX=11053 PE=4 SV=1	dengue virus type 1
ACVR2A,ACVR2B,ALPK1,ATM,BMPR1A,BMPR1B,BRAF,CHUK,CROT,CSNK1A1,CSNK1A1L,CSNK1D,CSNK1E,CSNK1G1,CSNK1G2,CSNK1G3,CSNK2A1,CSNK2A2,DSTYK,EIF2AK4,FAM20C,GRK1,GRK2,GRK3,GRK4,GRK6,GRK7,IKBKB,IKBKE,MAP3K11,MAP3K2,MAP3K21,MAP3K3,MAP3K9,MOS,NR2C2,PINK1,PLK2,PLK3,RAF1,STK32B,TBK1,TLK2,ULK1	EISS___	S90	Genome polyprotein	NA	tr|A0A075D2T0|A0A075D2T0_9FLAV Genome polyprotein OS=dengue virus type 1 OX=11053 PE=4 SV=1	dengue virus type 1
CSNK1G2,CSNK2A1,CSNK2A2,DSTYK,EIF2AK4,ERN2,FAM20C,HUNK,MAP3K11,MAP3K20,MAP3K21,MARK3,NEK2,NEK6,NEK7,PLK4,PRKCB,PRKDC,RIPK4,SNRK,STK17A,STK33,TBK1,TLK1,TP53RK,ULK1,ULK2,WNK4	___SEGA	S227	Genome polyprotein	NA	tr|A0A075D2T0|A0A075D2T0_9FLAV Genome polyprotein OS=dengue virus type 1 OX=11053 PE=4 SV=1	dengue virus type 1
AAK1,ALPK1,BMP2K,BUB1,EEF2K,GCK,HASPIN,IRAK4,KCNE1,LRRK2,MAK,MAP2K2,MAP2K5,MAP3K10,MAP3K11,MAP3K12,MAP3K15,MAP3K2,MAP3K21,MAP3K5,MAP3K6,MAP4K1,MAP4K3,MAP4K4,MAP4K5,MAPK11,MAPK14,MAPK15,MAPK7,MOK,MST1,MYO3A,MYO3B,NEK1,NEK11,NEK4,NEK5,NR2C2,OSR1,PDK1,RIPK3,SMG1,STK11,STK16,STK25,STK3,STK39,TAOK1,TAOK2,TNIK,TTK,VRK1,VRK2	___TLPP	T1092	Genome polyprotein	NA	tr|A0A075D2T0|A0A075D2T0_9FLAV Genome polyprotein OS=dengue virus type 1 OX=11053 PE=4 SV=1	dengue virus type 1
ATR,BCKDK,CSNK1E,EIF2AK4,ERN1,ERN2,FAM20C,IKBKE,IRAK4,MAP3K1,MAP3K10,MAP3K11,MAP3K12,MAP3K15,MAP3K20,MAP3K21,MAP3K9,MAPK15,MTOR,NEK11,NEK5,NEK6,NEK7,NEK9,PDK1,PDK4,PLK4,PRKCA,PRKCZ,RAF1,RIPK1,RIPK3,STK33,TBK1,TRPM6,TRPM7,TTBK2,ULK1,ULK2	LPNS___	S1246	Genome polyprotein	NA	tr|A0A075D2T0|A0A075D2T0_9FLAV Genome polyprotein OS=dengue virus type 1 OX=11053 PE=4 SV=1	dengue virus type 1
ACVR1,ACVR1B,ACVR2A,ACVR2B,ATM,BMPR1A,BMPR1B,BMPR2,CHUK,CROT,CSNK1A1,CSNK1A1L,CSNK1D,CSNK1E,CSNK1G1,CSNK1G2,CSNK1G3,CSNK2A1,CSNK2A2,DSTYK,EEF2K,EIF2AK1,EIF2AK3,EIF2AK4,FAM20C,GRK1,GRK2,GRK3,GRK4,GRK7,IKBKE,MAP2K2,MAP3K11,MAP3K19,MAP3K2,MAP3K21,MAP3K9,MOS,NEK6,NEK7,OSR1,PLK1,PLK2,PLK3,PLK4,SMG1,STK3,STK32B,STK39,TBK1,TGFBR1,TGFBR2,TLK1,TLK2,TP53RK,TTBK1,TTBK2,TTK	___SLEE	S1246	Genome polyprotein	NA	tr|A0A075D2T0|A0A075D2T0_9FLAV Genome polyprotein OS=dengue virus type 1 OX=11053 PE=4 SV=1	dengue virus type 1
IRAK1,PLK4,RIPK2	VTTS___	S1633	Genome polyprotein	NA	tr|A0A075D2T0|A0A075D2T0_9FLAV Genome polyprotein OS=dengue virus type 1 OX=11053 PE=4 SV=1	dengue virus type 1
AAK1,ATM,ATR,BMP2K,BMPR2,BUB1,CAMK2D,CAMKK1,CSNK1A1,DSTYK,EIF2AK4,MAP2K1,MAP2K2,MAP3K9,MAPK15,NR2C2,PHKG1,PHKG2,PINK1,RIPK2,SMG1,SNRK,STK39,TTBK1,TTBK2	IQLS___	S1862	Genome polyprotein	NA	tr|A0A075D2T0|A0A075D2T0_9FLAV Genome polyprotein OS=dengue virus type 1 OX=11053 PE=4 SV=1	dengue virus type 1
ATR,CSNK2A1,CSNK2A2,EEF2K,FAM20C,MAP3K10,MAP3K11,MAP3K20,MAP3K21,MAP3K9,NEK6,NEK7,RAF1,RIPK2,RIPK3,TRPM6,ULK1	___SDPL	S2078	Genome polyprotein	NA	tr|A0A075D2T0|A0A075D2T0_9FLAV Genome polyprotein OS=dengue virus type 1 OX=11053 PE=4 SV=1	dengue virus type 1
CAMKK1,CAMKK2,CSNK2A1,EIF2AK3,EIF2AK4,ERN1,GRK1,GRK5,IKBKB,IKBKE,IRAK1,IRAK4,KCNE1,MAP2K1,MAP2K2,MAP2K5,MAP3K10,MAP3K11,MAP3K19,MAP3K2,MAP3K20,MAP3K21,MAP3K9,MAP4K1,MAP4K4,MAPK15,MASTL,MST1,MYO3A,MYO3B,NEK1,NEK11,NEK2,NEK3,NEK4,NEK5,NEK9,NIM1K,PLK4,PRP4K,RIPK2,RIPK3,SLK,SMG1,SNRK,STK10,STK11,STK17A,STK24,STK25,STK3,STK33,STK39,TAOK1,TAOK2,TBK1,TRPM7,TTBK1,TTBK2,ULK1,ULK2,VRK1	GFLS___	S2878	Genome polyprotein	NA	tr|A0A075D2T0|A0A075D2T0_9FLAV Genome polyprotein OS=dengue virus type 1 OX=11053 PE=4 SV=1	dengue virus type 1
CSNK2A1,EIF2AK2,EIF2AK4,ERN1,ERN2,IKBKE,IRAK1,IRAK4,MAP2K2,MAP3K1,MAP3K10,MAP3K11,MAP3K12,MAP3K19,MAP3K2,MAP3K20,MAP3K21,MAP3K3,MAP3K9,MAPK15,MASTL,MYO3B,NEK11,NEK2,NEK3,NEK5,NEK7,NEK8,NEK9,NIM1K,PLK4,PRKCZ,PRP4K,RIPK1,RIPK2,RIPK3,SMG1,SNRK,STK17A,STK24,STK25,STK33,TAOK1,TAOK2,TBK1,TRPM7,TTBK1,TTBK2,ULK1,ULK2,VRK1	___SLSG	S2995	Genome polyprotein	NA	tr|A0A075D2T0|A0A075D2T0_9FLAV Genome polyprotein OS=dengue virus type 1 OX=11053 PE=4 SV=1	dengue virus type 1
BCKDK,BRSK1,BRSK2,CAMK1G,CHEK1,EIF2AK4,HUNK,MAP2K1,MAP3K20,MAP3K6,MARK1,MARK2,MARK3,MARK4,MASTL,MTOR,NEK11,NEK3,NIM1K,NUAK1,PDK4,PHKG2,PKN1,PKN2,PLK4,PRKAA1,PRKAA2,PRKCA,PRKCB,PRKCE,PRKCI,PRKCQ,PRKDC,RIPK2,SIK1,SIK2,SIK3,SNRK,STK25,STK26,TSSK1B,TSSK2,WNK4	STGS___	S27	Genome polyprotein	NA	tr|A0A075D2T1|A0A075D2T1_9FLAV Genome polyprotein OS=dengue virus type 1 OX=11053 PE=4 SV=1	dengue virus type 1
ACVR2A,ACVR2B,ALPK1,ATM,BMPR1A,BMPR1B,BRAF,CHUK,CROT,CSNK1A1,CSNK1A1L,CSNK1D,CSNK1E,CSNK1G1,CSNK1G2,CSNK1G3,CSNK2A1,CSNK2A2,DSTYK,EIF2AK4,FAM20C,GRK1,GRK2,GRK3,GRK4,GRK6,GRK7,IKBKB,IKBKE,MAP3K11,MAP3K2,MAP3K21,MAP3K3,MAP3K9,MOS,NR2C2,PINK1,PLK2,PLK3,RAF1,STK32B,TBK1,TLK2,ULK1	EISS___	S90	Genome polyprotein	NA	tr|A0A075D2T1|A0A075D2T1_9FLAV Genome polyprotein OS=dengue virus type 1 OX=11053 PE=4 SV=1	dengue virus type 1
CSNK1G2,CSNK2A1,CSNK2A2,DSTYK,EIF2AK4,ERN2,FAM20C,HUNK,MAP3K11,MAP3K20,MAP3K21,MARK3,NEK2,NEK6,NEK7,PLK4,PRKCB,PRKDC,RIPK4,SNRK,STK17A,STK33,TBK1,TLK1,TP53RK,ULK1,ULK2,WNK4	___SEGA	S227	Genome polyprotein	NA	tr|A0A075D2T1|A0A075D2T1_9FLAV Genome polyprotein OS=dengue virus type 1 OX=11053 PE=4 SV=1	dengue virus type 1
AKT1,AURKA,BRAF,BRSK1,BRSK2,CDC42BPA,CLK2,CLK3,CROT,CSNK1E,CSNK1G1,DAPK3,DCLK1,DCLK2,EIF2AK4,ERN1,ERN2,FAM20C,GCK,GRK7,IKBKE,IRAK4,LATS2,MAP3K11,MAP3K14,MAP3K2,MAP3K20,MAP3K21,MAP3K3,MAP3K9,MAP4K1,MAP4K3,MAP4K5,MARK1,MARK2,MARK3,MARK4,MELK,MKNK1,MYLK2,NEK5,NEK6,NEK7,NEK8,NIM1K,NUAK1,NUAK2,OSR1,PAK1,PAK2,PAK3,PAK4,PAK5,PAK6,PHKG1,PHKG2,PIM1,PIM3,PKN1,PKN2,PKN3,PLK4,PRKAA1,PRKACB,PRKACG,PRKCA,PRKCB…	KGSS___	S677	Genome polyprotein	NA	tr|A0A075D2T1|A0A075D2T1_9FLAV Genome polyprotein OS=dengue virus type 1 OX=11053 PE=4 SV=1	dengue virus type 1
AAK1,ALPK1,BMP2K,BUB1,EEF2K,GCK,HASPIN,IRAK4,KCNE1,LRRK2,MAK,MAP2K2,MAP2K5,MAP3K10,MAP3K11,MAP3K12,MAP3K15,MAP3K2,MAP3K21,MAP3K5,MAP3K6,MAP4K1,MAP4K3,MAP4K4,MAP4K5,MAPK11,MAPK14,MAPK15,MAPK7,MOK,MST1,MYO3A,MYO3B,NEK1,NEK11,NEK4,NEK5,NR2C2,OSR1,PDK1,RIPK3,SMG1,STK11,STK16,STK25,STK3,STK39,TAOK1,TAOK2,TNIK,TTK,VRK1,VRK2	___TLPP	T1092	Genome polyprotein	NA	tr|A0A075D2T1|A0A075D2T1_9FLAV Genome polyprotein OS=dengue virus type 1 OX=11053 PE=4 SV=1	dengue virus type 1
ATR,BCKDK,CSNK1E,EIF2AK4,ERN1,ERN2,FAM20C,IKBKE,IRAK4,MAP3K1,MAP3K10,MAP3K11,MAP3K12,MAP3K15,MAP3K20,MAP3K21,MAP3K9,MAPK15,MTOR,NEK11,NEK5,NEK6,NEK7,NEK9,PDK1,PDK4,PLK4,PRKCA,PRKCZ,RAF1,RIPK1,RIPK3,STK33,TBK1,TRPM6,TRPM7,TTBK2,ULK1,ULK2	LPNS___	S1246	Genome polyprotein	NA	tr|A0A075D2T1|A0A075D2T1_9FLAV Genome polyprotein OS=dengue virus type 1 OX=11053 PE=4 SV=1	dengue virus type 1
ACVR1,ACVR1B,ACVR2A,ACVR2B,ATM,BMPR1A,BMPR1B,BMPR2,CHUK,CROT,CSNK1A1,CSNK1A1L,CSNK1D,CSNK1E,CSNK1G1,CSNK1G2,CSNK1G3,CSNK2A1,CSNK2A2,DSTYK,EEF2K,EIF2AK1,EIF2AK3,EIF2AK4,FAM20C,GRK1,GRK2,GRK3,GRK4,GRK7,IKBKE,MAP2K2,MAP3K11,MAP3K19,MAP3K2,MAP3K21,MAP3K9,MOS,NEK6,NEK7,OSR1,PLK1,PLK2,PLK3,PLK4,SMG1,STK3,STK32B,STK39,TBK1,TGFBR1,TGFBR2,TLK1,TLK2,TP53RK,TTBK1,TTBK2,TTK	___SLEE	S1246	Genome polyprotein	NA	tr|A0A075D2T1|A0A075D2T1_9FLAV Genome polyprotein OS=dengue virus type 1 OX=11053 PE=4 SV=1	dengue virus type 1
IRAK1,PLK4,RIPK2	VTTS___	S1633	Genome polyprotein	NA	tr|A0A075D2T1|A0A075D2T1_9FLAV Genome polyprotein OS=dengue virus type 1 OX=11053 PE=4 SV=1	dengue virus type 1
AAK1,ATM,ATR,BMP2K,BMPR2,BUB1,CAMK2D,CAMKK1,CSNK1A1,DSTYK,EIF2AK4,MAP2K1,MAP2K2,MAP3K9,MAPK15,NR2C2,PHKG1,PHKG2,PINK1,RIPK2,SMG1,SNRK,STK39,TTBK1,TTBK2	IQLS___	S1862	Genome polyprotein	NA	tr|A0A075D2T1|A0A075D2T1_9FLAV Genome polyprotein OS=dengue virus type 1 OX=11053 PE=4 SV=1	dengue virus type 1
ATR,CSNK2A1,CSNK2A2,EEF2K,FAM20C,MAP3K10,MAP3K11,MAP3K20,MAP3K21,MAP3K9,NEK6,NEK7,RAF1,RIPK2,RIPK3,TRPM6,ULK1	___SDPL	S2078	Genome polyprotein	NA	tr|A0A075D2T1|A0A075D2T1_9FLAV Genome polyprotein OS=dengue virus type 1 OX=11053 PE=4 SV=1	dengue virus type 1
CAMKK1,CAMKK2,CSNK2A1,EIF2AK3,EIF2AK4,ERN1,GRK1,GRK5,IKBKB,IKBKE,IRAK1,IRAK4,KCNE1,MAP2K1,MAP2K2,MAP2K5,MAP3K10,MAP3K11,MAP3K19,MAP3K2,MAP3K20,MAP3K21,MAP3K9,MAP4K1,MAP4K4,MAPK15,MASTL,MST1,MYO3A,MYO3B,NEK1,NEK11,NEK2,NEK3,NEK4,NEK5,NEK9,NIM1K,PLK4,PRP4K,RIPK2,RIPK3,SLK,SMG1,SNRK,STK10,STK11,STK17A,STK24,STK25,STK3,STK33,STK39,TAOK1,TAOK2,TBK1,TRPM7,TTBK1,TTBK2,ULK1,ULK2,VRK1	GFLS___	S2878	Genome polyprotein	NA	tr|A0A075D2T1|A0A075D2T1_9FLAV Genome polyprotein OS=dengue virus type 1 OX=11053 PE=4 SV=1	dengue virus type 1
CSNK2A1,EIF2AK2,EIF2AK4,ERN1,ERN2,IKBKE,IRAK1,IRAK4,MAP2K2,MAP3K1,MAP3K10,MAP3K11,MAP3K12,MAP3K19,MAP3K2,MAP3K20,MAP3K21,MAP3K3,MAP3K9,MAPK15,MASTL,MYO3B,NEK11,NEK2,NEK3,NEK5,NEK7,NEK8,NEK9,NIM1K,PLK4,PRKCZ,PRP4K,RIPK1,RIPK2,RIPK3,SMG1,SNRK,STK17A,STK24,STK25,STK33,TAOK1,TAOK2,TBK1,TRPM7,TTBK1,TTBK2,ULK1,ULK2,VRK1	___SLSG	S2995	Genome polyprotein	NA	tr|A0A075D2T1|A0A075D2T1_9FLAV Genome polyprotein OS=dengue virus type 1 OX=11053 PE=4 SV=1	dengue virus type 1
BCKDK,BRSK1,BRSK2,CAMK1G,CHEK1,EIF2AK4,HUNK,MAP2K1,MAP3K20,MAP3K6,MARK1,MARK2,MARK3,MARK4,MASTL,MTOR,NEK11,NEK3,NIM1K,NUAK1,PDK4,PHKG2,PKN1,PKN2,PLK4,PRKAA1,PRKAA2,PRKCA,PRKCB,PRKCE,PRKCI,PRKCQ,PRKDC,RIPK2,SIK1,SIK2,SIK3,SNRK,STK25,STK26,TSSK1B,TSSK2,WNK4	STGS___	S27	Genome polyprotein	NA	tr|A0A075D2U0|A0A075D2U0_9FLAV Genome polyprotein OS=dengue virus type 1 OX=11053 PE=4 SV=1	dengue virus type 1
ACVR2A,ACVR2B,ALPK1,ATM,BMPR1A,BMPR1B,BRAF,CHUK,CROT,CSNK1A1,CSNK1A1L,CSNK1D,CSNK1E,CSNK1G1,CSNK1G2,CSNK1G3,CSNK2A1,CSNK2A2,DSTYK,EIF2AK4,FAM20C,GRK1,GRK2,GRK3,GRK4,GRK6,GRK7,IKBKB,IKBKE,MAP3K11,MAP3K2,MAP3K21,MAP3K3,MAP3K9,MOS,NR2C2,PINK1,PLK2,PLK3,RAF1,STK32B,TBK1,TLK2,ULK1	EISS___	S90	Genome polyprotein	NA	tr|A0A075D2U0|A0A075D2U0_9FLAV Genome polyprotein OS=dengue virus type 1 OX=11053 PE=4 SV=1	dengue virus type 1
CSNK1G2,CSNK2A1,CSNK2A2,DSTYK,EIF2AK4,ERN2,FAM20C,HUNK,MAP3K11,MAP3K20,MAP3K21,MARK3,NEK2,NEK6,NEK7,PLK4,PRKCB,PRKDC,RIPK4,SNRK,STK17A,STK33,TBK1,TLK1,TP53RK,ULK1,ULK2,WNK4	___SEGA	S227	Genome polyprotein	NA	tr|A0A075D2U0|A0A075D2U0_9FLAV Genome polyprotein OS=dengue virus type 1 OX=11053 PE=4 SV=1	dengue virus type 1
AAK1,ALPK1,BMP2K,BUB1,EEF2K,GCK,HASPIN,IRAK4,KCNE1,LRRK2,MAK,MAP2K2,MAP2K5,MAP3K10,MAP3K11,MAP3K12,MAP3K15,MAP3K2,MAP3K21,MAP3K5,MAP3K6,MAP4K1,MAP4K3,MAP4K4,MAP4K5,MAPK11,MAPK14,MAPK15,MAPK7,MOK,MST1,MYO3A,MYO3B,NEK1,NEK11,NEK4,NEK5,NR2C2,OSR1,PDK1,RIPK3,SMG1,STK11,STK16,STK25,STK3,STK39,TAOK1,TAOK2,TNIK,TTK,VRK1,VRK2	___TLPP	T1092	Genome polyprotein	NA	tr|A0A075D2U0|A0A075D2U0_9FLAV Genome polyprotein OS=dengue virus type 1 OX=11053 PE=4 SV=1	dengue virus type 1
ATR,BCKDK,CSNK1E,EIF2AK4,ERN1,ERN2,FAM20C,IKBKE,IRAK4,MAP3K1,MAP3K10,MAP3K11,MAP3K12,MAP3K15,MAP3K20,MAP3K21,MAP3K9,MAPK15,MTOR,NEK11,NEK5,NEK6,NEK7,NEK9,PDK1,PDK4,PLK4,PRKCA,PRKCZ,RAF1,RIPK1,RIPK3,STK33,TBK1,TRPM6,TRPM7,TTBK2,ULK1,ULK2	LPNS___	S1246	Genome polyprotein	NA	tr|A0A075D2U0|A0A075D2U0_9FLAV Genome polyprotein OS=dengue virus type 1 OX=11053 PE=4 SV=1	dengue virus type 1
ACVR1,ACVR1B,ACVR2A,ACVR2B,ATM,BMPR1A,BMPR1B,BMPR2,CHUK,CROT,CSNK1A1,CSNK1A1L,CSNK1D,CSNK1E,CSNK1G1,CSNK1G2,CSNK1G3,CSNK2A1,CSNK2A2,DSTYK,EEF2K,EIF2AK1,EIF2AK3,EIF2AK4,FAM20C,GRK1,GRK2,GRK3,GRK4,GRK7,IKBKE,MAP2K2,MAP3K11,MAP3K19,MAP3K2,MAP3K21,MAP3K9,MOS,NEK6,NEK7,OSR1,PLK1,PLK2,PLK3,PLK4,SMG1,STK3,STK32B,STK39,TBK1,TGFBR1,TGFBR2,TLK1,TLK2,TP53RK,TTBK1,TTBK2,TTK	___SLEE	S1246	Genome polyprotein	NA	tr|A0A075D2U0|A0A075D2U0_9FLAV Genome polyprotein OS=dengue virus type 1 OX=11053 PE=4 SV=1	dengue virus type 1
IRAK1,PLK4,RIPK2	VTTS___	S1633	Genome polyprotein	NA	tr|A0A075D2U0|A0A075D2U0_9FLAV Genome polyprotein OS=dengue virus type 1 OX=11053 PE=4 SV=1	dengue virus type 1
AAK1,ATM,ATR,BMP2K,BMPR2,BUB1,CAMK2D,CAMKK1,CSNK1A1,DSTYK,EIF2AK4,MAP2K1,MAP2K2,MAP3K9,MAPK15,NR2C2,PHKG1,PHKG2,PINK1,RIPK2,SMG1,SNRK,STK39,TTBK1,TTBK2	IQLS___	S1862	Genome polyprotein	NA	tr|A0A075D2U0|A0A075D2U0_9FLAV Genome polyprotein OS=dengue virus type 1 OX=11053 PE=4 SV=1	dengue virus type 1
ATR,CSNK2A1,CSNK2A2,EEF2K,FAM20C,MAP3K10,MAP3K11,MAP3K20,MAP3K21,MAP3K9,NEK6,NEK7,RAF1,RIPK2,RIPK3,TRPM6,ULK1	___SDPL	S2078	Genome polyprotein	NA	tr|A0A075D2U0|A0A075D2U0_9FLAV Genome polyprotein OS=dengue virus type 1 OX=11053 PE=4 SV=1	dengue virus type 1
CAMKK1,CAMKK2,CSNK2A1,EIF2AK3,EIF2AK4,ERN1,GRK1,GRK5,IKBKB,IKBKE,IRAK1,IRAK4,KCNE1,MAP2K1,MAP2K2,MAP2K5,MAP3K10,MAP3K11,MAP3K19,MAP3K2,MAP3K20,MAP3K21,MAP3K9,MAP4K1,MAP4K4,MAPK15,MASTL,MST1,MYO3A,MYO3B,NEK1,NEK11,NEK2,NEK3,NEK4,NEK5,NEK9,NIM1K,PLK4,PRP4K,RIPK2,RIPK3,SLK,SMG1,SNRK,STK10,STK11,STK17A,STK24,STK25,STK3,STK33,STK39,TAOK1,TAOK2,TBK1,TRPM7,TTBK1,TTBK2,ULK1,ULK2,VRK1	GFLS___	S2878	Genome polyprotein	NA	tr|A0A075D2U0|A0A075D2U0_9FLAV Genome polyprotein OS=dengue virus type 1 OX=11053 PE=4 SV=1	dengue virus type 1
CSNK2A1,EIF2AK2,EIF2AK4,ERN1,ERN2,IKBKE,IRAK1,IRAK4,MAP2K2,MAP3K1,MAP3K10,MAP3K11,MAP3K12,MAP3K19,MAP3K2,MAP3K20,MAP3K21,MAP3K3,MAP3K9,MAPK15,MASTL,MYO3B,NEK11,NEK2,NEK3,NEK5,NEK7,NEK8,NEK9,NIM1K,PLK4,PRKCZ,PRP4K,RIPK1,RIPK2,RIPK3,SMG1,SNRK,STK17A,STK24,STK25,STK33,TAOK1,TAOK2,TBK1,TRPM7,TTBK1,TTBK2,ULK1,ULK2,VRK1	___SLSG	S2995	Genome polyprotein	NA	tr|A0A075D2U0|A0A075D2U0_9FLAV Genome polyprotein OS=dengue virus type 1 OX=11053 PE=4 SV=1	dengue virus type 1
BCKDK,BRSK1,BRSK2,CAMK1G,CHEK1,EIF2AK4,HUNK,MAP2K1,MAP3K20,MAP3K6,MARK1,MARK2,MARK3,MARK4,MASTL,MTOR,NEK11,NEK3,NIM1K,NUAK1,PDK4,PHKG2,PKN1,PKN2,PLK4,PRKAA1,PRKAA2,PRKCA,PRKCB,PRKCE,PRKCI,PRKCQ,PRKDC,RIPK2,SIK1,SIK2,SIK3,SNRK,STK25,STK26,TSSK1B,TSSK2,WNK4	STGS___	S27	Genome polyprotein	NA	tr|A0A075D2U1|A0A075D2U1_9FLAV Genome polyprotein OS=dengue virus type 1 OX=11053 PE=4 SV=1	dengue virus type 1
ACVR2A,ACVR2B,ALPK1,ATM,BMPR1A,BMPR1B,BRAF,CHUK,CROT,CSNK1A1,CSNK1A1L,CSNK1D,CSNK1E,CSNK1G1,CSNK1G2,CSNK1G3,CSNK2A1,CSNK2A2,DSTYK,EIF2AK4,FAM20C,GRK1,GRK2,GRK3,GRK4,GRK6,GRK7,IKBKB,IKBKE,MAP3K11,MAP3K2,MAP3K21,MAP3K3,MAP3K9,MOS,NR2C2,PINK1,PLK2,PLK3,RAF1,STK32B,TBK1,TLK2,ULK1	EISS___	S90	Genome polyprotein	NA	tr|A0A075D2U1|A0A075D2U1_9FLAV Genome polyprotein OS=dengue virus type 1 OX=11053 PE=4 SV=1	dengue virus type 1
CSNK1G2,CSNK2A1,CSNK2A2,DSTYK,EIF2AK4,ERN2,FAM20C,HUNK,MAP3K11,MAP3K20,MAP3K21,MARK3,NEK2,NEK6,NEK7,PLK4,PRKCB,PRKDC,RIPK4,SNRK,STK17A,STK33,TBK1,TLK1,TP53RK,ULK1,ULK2,WNK4	___SEGA	S227	Genome polyprotein	NA	tr|A0A075D2U1|A0A075D2U1_9FLAV Genome polyprotein OS=dengue virus type 1 OX=11053 PE=4 SV=1	dengue virus type 1
AAK1,ALPK1,BMP2K,BUB1,EEF2K,GCK,HASPIN,IRAK4,KCNE1,LRRK2,MAK,MAP2K2,MAP2K5,MAP3K10,MAP3K11,MAP3K12,MAP3K15,MAP3K2,MAP3K21,MAP3K5,MAP3K6,MAP4K1,MAP4K3,MAP4K4,MAP4K5,MAPK11,MAPK14,MAPK15,MAPK7,MOK,MST1,MYO3A,MYO3B,NEK1,NEK11,NEK4,NEK5,NR2C2,OSR1,PDK1,RIPK3,SMG1,STK11,STK16,STK25,STK3,STK39,TAOK1,TAOK2,TNIK,TTK,VRK1,VRK2	___TLPP	T1092	Genome polyprotein	NA	tr|A0A075D2U1|A0A075D2U1_9FLAV Genome polyprotein OS=dengue virus type 1 OX=11053 PE=4 SV=1	dengue virus type 1
ATR,BCKDK,CSNK1E,EIF2AK4,ERN1,ERN2,FAM20C,IKBKE,IRAK4,MAP3K1,MAP3K10,MAP3K11,MAP3K12,MAP3K15,MAP3K20,MAP3K21,MAP3K9,MAPK15,MTOR,NEK11,NEK5,NEK6,NEK7,NEK9,PDK1,PDK4,PLK4,PRKCA,PRKCZ,RAF1,RIPK1,RIPK3,STK33,TBK1,TRPM6,TRPM7,TTBK2,ULK1,ULK2	LPNS___	S1246	Genome polyprotein	NA	tr|A0A075D2U1|A0A075D2U1_9FLAV Genome polyprotein OS=dengue virus type 1 OX=11053 PE=4 SV=1	dengue virus type 1
ACVR1,ACVR1B,ACVR2A,ACVR2B,ATM,BMPR1A,BMPR1B,BMPR2,CHUK,CROT,CSNK1A1,CSNK1A1L,CSNK1D,CSNK1E,CSNK1G1,CSNK1G2,CSNK1G3,CSNK2A1,CSNK2A2,DSTYK,EEF2K,EIF2AK1,EIF2AK3,EIF2AK4,FAM20C,GRK1,GRK2,GRK3,GRK4,GRK7,IKBKE,MAP2K2,MAP3K11,MAP3K19,MAP3K2,MAP3K21,MAP3K9,MOS,NEK6,NEK7,OSR1,PLK1,PLK2,PLK3,PLK4,SMG1,STK3,STK32B,STK39,TBK1,TGFBR1,TGFBR2,TLK1,TLK2,TP53RK,TTBK1,TTBK2,TTK	___SLEE	S1246	Genome polyprotein	NA	tr|A0A075D2U1|A0A075D2U1_9FLAV Genome polyprotein OS=dengue virus type 1 OX=11053 PE=4 SV=1	dengue virus type 1
IRAK1,PLK4,RIPK2	VTTS___	S1633	Genome polyprotein	NA	tr|A0A075D2U1|A0A075D2U1_9FLAV Genome polyprotein OS=dengue virus type 1 OX=11053 PE=4 SV=1	dengue virus type 1
AAK1,ATM,ATR,BMP2K,BMPR2,BUB1,CAMK2D,CAMKK1,CSNK1A1,DSTYK,EIF2AK4,MAP2K1,MAP2K2,MAP3K9,MAPK15,NR2C2,PHKG1,PHKG2,PINK1,RIPK2,SMG1,SNRK,STK39,TTBK1,TTBK2	IQLS___	S1862	Genome polyprotein	NA	tr|A0A075D2U1|A0A075D2U1_9FLAV Genome polyprotein OS=dengue virus type 1 OX=11053 PE=4 SV=1	dengue virus type 1
ATR,CSNK2A1,CSNK2A2,EEF2K,FAM20C,MAP3K10,MAP3K11,MAP3K20,MAP3K21,MAP3K9,NEK6,NEK7,RAF1,RIPK2,RIPK3,TRPM6,ULK1	___SDPL	S2078	Genome polyprotein	NA	tr|A0A075D2U1|A0A075D2U1_9FLAV Genome polyprotein OS=dengue virus type 1 OX=11053 PE=4 SV=1	dengue virus type 1
CAMKK1,CAMKK2,CSNK2A1,EIF2AK3,EIF2AK4,ERN1,GRK1,GRK5,IKBKB,IKBKE,IRAK1,IRAK4,KCNE1,MAP2K1,MAP2K2,MAP2K5,MAP3K10,MAP3K11,MAP3K19,MAP3K2,MAP3K20,MAP3K21,MAP3K9,MAP4K1,MAP4K4,MAPK15,MASTL,MST1,MYO3A,MYO3B,NEK1,NEK11,NEK2,NEK3,NEK4,NEK5,NEK9,NIM1K,PLK4,PRP4K,RIPK2,RIPK3,SLK,SMG1,SNRK,STK10,STK11,STK17A,STK24,STK25,STK3,STK33,STK39,TAOK1,TAOK2,TBK1,TRPM7,TTBK1,TTBK2,ULK1,ULK2,VRK1	GFLS___	S2878	Genome polyprotein	NA	tr|A0A075D2U1|A0A075D2U1_9FLAV Genome polyprotein OS=dengue virus type 1 OX=11053 PE=4 SV=1	dengue virus type 1
CSNK2A1,EIF2AK2,EIF2AK4,ERN1,ERN2,IKBKE,IRAK1,IRAK4,MAP2K2,MAP3K1,MAP3K10,MAP3K11,MAP3K12,MAP3K19,MAP3K2,MAP3K20,MAP3K21,MAP3K3,MAP3K9,MAPK15,MASTL,MYO3B,NEK11,NEK2,NEK3,NEK5,NEK7,NEK8,NEK9,NIM1K,PLK4,PRKCZ,PRP4K,RIPK1,RIPK2,RIPK3,SMG1,SNRK,STK17A,STK24,STK25,STK33,TAOK1,TAOK2,TBK1,TRPM7,TTBK1,TTBK2,ULK1,ULK2,VRK1	___SLSG	S2995	Genome polyprotein	NA	tr|A0A075D2U1|A0A075D2U1_9FLAV Genome polyprotein OS=dengue virus type 1 OX=11053 PE=4 SV=1	dengue virus type 1
BCKDK,BRSK1,BRSK2,CAMK1G,CHEK1,EIF2AK4,HUNK,MAP2K1,MAP3K20,MAP3K6,MARK1,MARK2,MARK3,MARK4,MASTL,MTOR,NEK11,NEK3,NIM1K,NUAK1,PDK4,PHKG2,PKN1,PKN2,PLK4,PRKAA1,PRKAA2,PRKCA,PRKCB,PRKCE,PRKCI,PRKCQ,PRKDC,RIPK2,SIK1,SIK2,SIK3,SNRK,STK25,STK26,TSSK1B,TSSK2,WNK4	STGS___	S27	Genome polyprotein	NA	tr|A0A075D2U2|A0A075D2U2_9FLAV Genome polyprotein OS=dengue virus type 1 OX=11053 PE=4 SV=1	dengue virus type 1
ACVR2A,ACVR2B,ALPK1,ATM,BMPR1A,BMPR1B,BRAF,CHUK,CROT,CSNK1A1,CSNK1A1L,CSNK1D,CSNK1E,CSNK1G1,CSNK1G2,CSNK1G3,CSNK2A1,CSNK2A2,DSTYK,EIF2AK4,FAM20C,GRK1,GRK2,GRK3,GRK4,GRK6,GRK7,IKBKB,IKBKE,MAP3K11,MAP3K2,MAP3K21,MAP3K3,MAP3K9,MOS,NR2C2,PINK1,PLK2,PLK3,RAF1,STK32B,TBK1,TLK2,ULK1	EISS___	S90	Genome polyprotein	NA	tr|A0A075D2U2|A0A075D2U2_9FLAV Genome polyprotein OS=dengue virus type 1 OX=11053 PE=4 SV=1	dengue virus type 1
CSNK1G2,CSNK2A1,CSNK2A2,DSTYK,EIF2AK4,ERN2,FAM20C,HUNK,MAP3K11,MAP3K20,MAP3K21,MARK3,NEK2,NEK6,NEK7,PLK4,PRKCB,PRKDC,RIPK4,SNRK,STK17A,STK33,TBK1,TLK1,TP53RK,ULK1,ULK2,WNK4	___SEGA	S227	Genome polyprotein	NA	tr|A0A075D2U2|A0A075D2U2_9FLAV Genome polyprotein OS=dengue virus type 1 OX=11053 PE=4 SV=1	dengue virus type 1
AAK1,ALPK1,BMP2K,BUB1,EEF2K,GCK,HASPIN,IRAK4,KCNE1,LRRK2,MAK,MAP2K2,MAP2K5,MAP3K10,MAP3K11,MAP3K12,MAP3K15,MAP3K2,MAP3K21,MAP3K5,MAP3K6,MAP4K1,MAP4K3,MAP4K4,MAP4K5,MAPK11,MAPK14,MAPK15,MAPK7,MOK,MST1,MYO3A,MYO3B,NEK1,NEK11,NEK4,NEK5,NR2C2,OSR1,PDK1,RIPK3,SMG1,STK11,STK16,STK25,STK3,STK39,TAOK1,TAOK2,TNIK,TTK,VRK1,VRK2	___TLPP	T1092	Genome polyprotein	NA	tr|A0A075D2U2|A0A075D2U2_9FLAV Genome polyprotein OS=dengue virus type 1 OX=11053 PE=4 SV=1	dengue virus type 1
ATR,BCKDK,CSNK1E,EIF2AK4,ERN1,ERN2,FAM20C,IKBKE,IRAK4,MAP3K1,MAP3K10,MAP3K11,MAP3K12,MAP3K15,MAP3K20,MAP3K21,MAP3K9,MAPK15,MTOR,NEK11,NEK5,NEK6,NEK7,NEK9,PDK1,PDK4,PLK4,PRKCA,PRKCZ,RAF1,RIPK1,RIPK3,STK33,TBK1,TRPM6,TRPM7,TTBK2,ULK1,ULK2	LPNS___	S1246	Genome polyprotein	NA	tr|A0A075D2U2|A0A075D2U2_9FLAV Genome polyprotein OS=dengue virus type 1 OX=11053 PE=4 SV=1	dengue virus type 1
ACVR1,ACVR1B,ACVR2A,ACVR2B,ATM,BMPR1A,BMPR1B,BMPR2,CHUK,CROT,CSNK1A1,CSNK1A1L,CSNK1D,CSNK1E,CSNK1G1,CSNK1G2,CSNK1G3,CSNK2A1,CSNK2A2,DSTYK,EEF2K,EIF2AK1,EIF2AK3,EIF2AK4,FAM20C,GRK1,GRK2,GRK3,GRK4,GRK7,IKBKE,MAP2K2,MAP3K11,MAP3K19,MAP3K2,MAP3K21,MAP3K9,MOS,NEK6,NEK7,OSR1,PLK1,PLK2,PLK3,PLK4,SMG1,STK3,STK32B,STK39,TBK1,TGFBR1,TGFBR2,TLK1,TLK2,TP53RK,TTBK1,TTBK2,TTK	___SLEE	S1246	Genome polyprotein	NA	tr|A0A075D2U2|A0A075D2U2_9FLAV Genome polyprotein OS=dengue virus type 1 OX=11053 PE=4 SV=1	dengue virus type 1
IRAK1,PLK4,RIPK2	VTTS___	S1633	Genome polyprotein	NA	tr|A0A075D2U2|A0A075D2U2_9FLAV Genome polyprotein OS=dengue virus type 1 OX=11053 PE=4 SV=1	dengue virus type 1
AAK1,ATM,ATR,BMP2K,BMPR2,BUB1,CAMK2D,CAMKK1,CSNK1A1,DSTYK,EIF2AK4,MAP2K1,MAP2K2,MAP3K9,MAPK15,NR2C2,PHKG1,PHKG2,PINK1,RIPK2,SMG1,SNRK,STK39,TTBK1,TTBK2	IQLS___	S1862	Genome polyprotein	NA	tr|A0A075D2U2|A0A075D2U2_9FLAV Genome polyprotein OS=dengue virus type 1 OX=11053 PE=4 SV=1	dengue virus type 1
ATR,CSNK2A1,CSNK2A2,EEF2K,FAM20C,MAP3K10,MAP3K11,MAP3K20,MAP3K21,MAP3K9,NEK6,NEK7,RAF1,RIPK2,RIPK3,TRPM6,ULK1	___SDPL	S2078	Genome polyprotein	NA	tr|A0A075D2U2|A0A075D2U2_9FLAV Genome polyprotein OS=dengue virus type 1 OX=11053 PE=4 SV=1	dengue virus type 1
CSNK2A1,EIF2AK2,EIF2AK4,ERN1,ERN2,IKBKE,IRAK1,IRAK4,MAP2K2,MAP3K1,MAP3K10,MAP3K11,MAP3K12,MAP3K19,MAP3K2,MAP3K20,MAP3K21,MAP3K3,MAP3K9,MAPK15,MASTL,MYO3B,NEK11,NEK2,NEK3,NEK5,NEK7,NEK8,NEK9,NIM1K,PLK4,PRKCZ,PRP4K,RIPK1,RIPK2,RIPK3,SMG1,SNRK,STK17A,STK24,STK25,STK33,TAOK1,TAOK2,TBK1,TRPM7,TTBK1,TTBK2,ULK1,ULK2,VRK1	___SLSG	S2995	Genome polyprotein	NA	tr|A0A075D2U2|A0A075D2U2_9FLAV Genome polyprotein OS=dengue virus type 1 OX=11053 PE=4 SV=1	dengue virus type 1
BCKDK,BRSK1,BRSK2,CAMK1G,CHEK1,EIF2AK4,HUNK,MAP2K1,MAP3K20,MAP3K6,MARK1,MARK2,MARK3,MARK4,MASTL,MTOR,NEK11,NEK3,NIM1K,NUAK1,PDK4,PHKG2,PKN1,PKN2,PLK4,PRKAA1,PRKAA2,PRKCA,PRKCB,PRKCE,PRKCI,PRKCQ,PRKDC,RIPK2,SIK1,SIK2,SIK3,SNRK,STK25,STK26,TSSK1B,TSSK2,WNK4	STGS___	S27	Genome polyprotein	NA	tr|A0A075D2U3|A0A075D2U3_9FLAV Genome polyprotein OS=dengue virus type 1 OX=11053 PE=4 SV=1	dengue virus type 1
ACVR2A,ACVR2B,ALPK1,ATM,BMPR1A,BMPR1B,BRAF,CHUK,CROT,CSNK1A1,CSNK1A1L,CSNK1D,CSNK1E,CSNK1G1,CSNK1G2,CSNK1G3,CSNK2A1,CSNK2A2,DSTYK,EIF2AK4,FAM20C,GRK1,GRK2,GRK3,GRK4,GRK6,GRK7,IKBKB,IKBKE,MAP3K11,MAP3K2,MAP3K21,MAP3K3,MAP3K9,MOS,NR2C2,PINK1,PLK2,PLK3,RAF1,STK32B,TBK1,TLK2,ULK1	EISS___	S90	Genome polyprotein	NA	tr|A0A075D2U3|A0A075D2U3_9FLAV Genome polyprotein OS=dengue virus type 1 OX=11053 PE=4 SV=1	dengue virus type 1
CSNK1G2,CSNK2A1,CSNK2A2,DSTYK,EIF2AK4,ERN2,FAM20C,HUNK,MAP3K11,MAP3K20,MAP3K21,MARK3,NEK2,NEK6,NEK7,PLK4,PRKCB,PRKDC,RIPK4,SNRK,STK17A,STK33,TBK1,TLK1,TP53RK,ULK1,ULK2,WNK4	___SEGA	S227	Genome polyprotein	NA	tr|A0A075D2U3|A0A075D2U3_9FLAV Genome polyprotein OS=dengue virus type 1 OX=11053 PE=4 SV=1	dengue virus type 1
AKT1,AURKA,BRAF,BRSK1,BRSK2,CDC42BPA,CLK2,CLK3,CROT,CSNK1E,CSNK1G1,DAPK3,DCLK1,DCLK2,EIF2AK4,ERN1,ERN2,FAM20C,GCK,GRK7,IKBKE,IRAK4,LATS2,MAP3K11,MAP3K14,MAP3K2,MAP3K20,MAP3K21,MAP3K3,MAP3K9,MAP4K1,MAP4K3,MAP4K5,MARK1,MARK2,MARK3,MARK4,MELK,MKNK1,MYLK2,NEK5,NEK6,NEK7,NEK8,NIM1K,NUAK1,NUAK2,OSR1,PAK1,PAK2,PAK3,PAK4,PAK5,PAK6,PHKG1,PHKG2,PIM1,PIM3,PKN1,PKN2,PKN3,PLK4,PRKAA1,PRKACB,PRKACG,PRKCA,PRKCB…	KGSS___	S677	Genome polyprotein	NA	tr|A0A075D2U3|A0A075D2U3_9FLAV Genome polyprotein OS=dengue virus type 1 OX=11053 PE=4 SV=1	dengue virus type 1
AAK1,ALPK1,BMP2K,BUB1,EEF2K,GCK,HASPIN,IRAK4,KCNE1,LRRK2,MAK,MAP2K2,MAP2K5,MAP3K10,MAP3K11,MAP3K12,MAP3K15,MAP3K2,MAP3K21,MAP3K5,MAP3K6,MAP4K1,MAP4K3,MAP4K4,MAP4K5,MAPK11,MAPK14,MAPK15,MAPK7,MOK,MST1,MYO3A,MYO3B,NEK1,NEK11,NEK4,NEK5,NR2C2,OSR1,PDK1,RIPK3,SMG1,STK11,STK16,STK25,STK3,STK39,TAOK1,TAOK2,TNIK,TTK,VRK1,VRK2	___TLPP	T1092	Genome polyprotein	NA	tr|A0A075D2U3|A0A075D2U3_9FLAV Genome polyprotein OS=dengue virus type 1 OX=11053 PE=4 SV=1	dengue virus type 1
ATR,BCKDK,CSNK1E,EIF2AK4,ERN1,ERN2,FAM20C,IKBKE,IRAK4,MAP3K1,MAP3K10,MAP3K11,MAP3K12,MAP3K15,MAP3K20,MAP3K21,MAP3K9,MAPK15,MTOR,NEK11,NEK5,NEK6,NEK7,NEK9,PDK1,PDK4,PLK4,PRKCA,PRKCZ,RAF1,RIPK1,RIPK3,STK33,TBK1,TRPM6,TRPM7,TTBK2,ULK1,ULK2	LPNS___	S1246	Genome polyprotein	NA	tr|A0A075D2U3|A0A075D2U3_9FLAV Genome polyprotein OS=dengue virus type 1 OX=11053 PE=4 SV=1	dengue virus type 1
ACVR1,ACVR1B,ACVR2A,ACVR2B,ATM,BMPR1A,BMPR1B,BMPR2,CHUK,CROT,CSNK1A1,CSNK1A1L,CSNK1D,CSNK1E,CSNK1G1,CSNK1G2,CSNK1G3,CSNK2A1,CSNK2A2,DSTYK,EEF2K,EIF2AK1,EIF2AK3,EIF2AK4,FAM20C,GRK1,GRK2,GRK3,GRK4,GRK7,IKBKE,MAP2K2,MAP3K11,MAP3K19,MAP3K2,MAP3K21,MAP3K9,MOS,NEK6,NEK7,OSR1,PLK1,PLK2,PLK3,PLK4,SMG1,STK3,STK32B,STK39,TBK1,TGFBR1,TGFBR2,TLK1,TLK2,TP53RK,TTBK1,TTBK2,TTK	___SLEE	S1246	Genome polyprotein	NA	tr|A0A075D2U3|A0A075D2U3_9FLAV Genome polyprotein OS=dengue virus type 1 OX=11053 PE=4 SV=1	dengue virus type 1
BCKDK,BRSK1,BRSK2,CAMK1G,CHEK1,EIF2AK4,HUNK,MAP2K1,MAP3K20,MAP3K6,MARK1,MARK2,MARK3,MARK4,MASTL,MTOR,NEK11,NEK3,NIM1K,NUAK1,PDK4,PHKG2,PKN1,PKN2,PLK4,PRKAA1,PRKAA2,PRKCA,PRKCB,PRKCE,PRKCI,PRKCQ,PRKDC,RIPK2,SIK1,SIK2,SIK3,SNRK,STK25,STK26,TSSK1B,TSSK2,WNK4	___SGTS	S1413	Genome polyprotein	NA	tr|A0A075D2U3|A0A075D2U3_9FLAV Genome polyprotein OS=dengue virus type 1 OX=11053 PE=4 SV=1	dengue virus type 1
IRAK1,PLK4,RIPK2	VTTS___	S1633	Genome polyprotein	NA	tr|A0A075D2U3|A0A075D2U3_9FLAV Genome polyprotein OS=dengue virus type 1 OX=11053 PE=4 SV=1	dengue virus type 1
AAK1,ATM,ATR,BMP2K,BMPR2,BUB1,CAMK2D,CAMKK1,CSNK1A1,DSTYK,EIF2AK4,MAP2K1,MAP2K2,MAP3K9,MAPK15,NR2C2,PHKG1,PHKG2,PINK1,RIPK2,SMG1,SNRK,STK39,TTBK1,TTBK2	IQLS___	S1862	Genome polyprotein	NA	tr|A0A075D2U3|A0A075D2U3_9FLAV Genome polyprotein OS=dengue virus type 1 OX=11053 PE=4 SV=1	dengue virus type 1
ATR,CSNK2A1,CSNK2A2,EEF2K,FAM20C,MAP3K10,MAP3K11,MAP3K20,MAP3K21,MAP3K9,NEK6,NEK7,RAF1,RIPK2,RIPK3,TRPM6,ULK1	___SDPL	S2078	Genome polyprotein	NA	tr|A0A075D2U3|A0A075D2U3_9FLAV Genome polyprotein OS=dengue virus type 1 OX=11053 PE=4 SV=1	dengue virus type 1
CAMKK1,CAMKK2,CSNK2A1,EIF2AK3,EIF2AK4,ERN1,GRK1,GRK5,IKBKB,IKBKE,IRAK1,IRAK4,KCNE1,MAP2K1,MAP2K2,MAP2K5,MAP3K10,MAP3K11,MAP3K19,MAP3K2,MAP3K20,MAP3K21,MAP3K9,MAP4K1,MAP4K4,MAPK15,MASTL,MST1,MYO3A,MYO3B,NEK1,NEK11,NEK2,NEK3,NEK4,NEK5,NEK9,NIM1K,PLK4,PRP4K,RIPK2,RIPK3,SLK,SMG1,SNRK,STK10,STK11,STK17A,STK24,STK25,STK3,STK33,STK39,TAOK1,TAOK2,TBK1,TRPM7,TTBK1,TTBK2,ULK1,ULK2,VRK1	GFLS___	S2878	Genome polyprotein	NA	tr|A0A075D2U3|A0A075D2U3_9FLAV Genome polyprotein OS=dengue virus type 1 OX=11053 PE=4 SV=1	dengue virus type 1
CSNK2A1,EIF2AK2,EIF2AK4,ERN1,ERN2,IKBKE,IRAK1,IRAK4,MAP2K2,MAP3K1,MAP3K10,MAP3K11,MAP3K12,MAP3K19,MAP3K2,MAP3K20,MAP3K21,MAP3K3,MAP3K9,MAPK15,MASTL,MYO3B,NEK11,NEK2,NEK3,NEK5,NEK7,NEK8,NEK9,NIM1K,PLK4,PRKCZ,PRP4K,RIPK1,RIPK2,RIPK3,SMG1,SNRK,STK17A,STK24,STK25,STK33,TAOK1,TAOK2,TBK1,TRPM7,TTBK1,TTBK2,ULK1,ULK2,VRK1	___SLSG	S2995	Genome polyprotein	NA	tr|A0A075D2U3|A0A075D2U3_9FLAV Genome polyprotein OS=dengue virus type 1 OX=11053 PE=4 SV=1	dengue virus type 1
BCKDK,BRSK1,BRSK2,CAMK1G,CHEK1,EIF2AK4,HUNK,MAP2K1,MAP3K20,MAP3K6,MARK1,MARK2,MARK3,MARK4,MASTL,MTOR,NEK11,NEK3,NIM1K,NUAK1,PDK4,PHKG2,PKN1,PKN2,PLK4,PRKAA1,PRKAA2,PRKCA,PRKCB,PRKCE,PRKCI,PRKCQ,PRKDC,RIPK2,SIK1,SIK2,SIK3,SNRK,STK25,STK26,TSSK1B,TSSK2,WNK4	STGS___	S27	Genome polyprotein	NA	tr|A0A075D304|A0A075D304_9FLAV Genome polyprotein OS=dengue virus type 1 OX=11053 PE=4 SV=1	dengue virus type 1
ACVR2A,ACVR2B,ALPK1,ATM,BMPR1A,BMPR1B,BRAF,CHUK,CROT,CSNK1A1,CSNK1A1L,CSNK1D,CSNK1E,CSNK1G1,CSNK1G2,CSNK1G3,CSNK2A1,CSNK2A2,DSTYK,EIF2AK4,FAM20C,GRK1,GRK2,GRK3,GRK4,GRK6,GRK7,IKBKB,IKBKE,MAP3K11,MAP3K2,MAP3K21,MAP3K3,MAP3K9,MOS,NR2C2,PINK1,PLK2,PLK3,RAF1,STK32B,TBK1,TLK2,ULK1	EISS___	S90	Genome polyprotein	NA	tr|A0A075D304|A0A075D304_9FLAV Genome polyprotein OS=dengue virus type 1 OX=11053 PE=4 SV=1	dengue virus type 1
CSNK1G2,CSNK2A1,CSNK2A2,DSTYK,EIF2AK4,ERN2,FAM20C,HUNK,MAP3K11,MAP3K20,MAP3K21,MARK3,NEK2,NEK6,NEK7,PLK4,PRKCB,PRKDC,RIPK4,SNRK,STK17A,STK33,TBK1,TLK1,TP53RK,ULK1,ULK2,WNK4	___SEGA	S227	Genome polyprotein	NA	tr|A0A075D304|A0A075D304_9FLAV Genome polyprotein OS=dengue virus type 1 OX=11053 PE=4 SV=1	dengue virus type 1
AAK1,ALPK1,BMP2K,BUB1,EEF2K,GCK,HASPIN,IRAK4,KCNE1,LRRK2,MAK,MAP2K2,MAP2K5,MAP3K10,MAP3K11,MAP3K12,MAP3K15,MAP3K2,MAP3K21,MAP3K5,MAP3K6,MAP4K1,MAP4K3,MAP4K4,MAP4K5,MAPK11,MAPK14,MAPK15,MAPK7,MOK,MST1,MYO3A,MYO3B,NEK1,NEK11,NEK4,NEK5,NR2C2,OSR1,PDK1,RIPK3,SMG1,STK11,STK16,STK25,STK3,STK39,TAOK1,TAOK2,TNIK,TTK,VRK1,VRK2	___TLPP	T1092	Genome polyprotein	NA	tr|A0A075D304|A0A075D304_9FLAV Genome polyprotein OS=dengue virus type 1 OX=11053 PE=4 SV=1	dengue virus type 1
ATR,BCKDK,CSNK1E,EIF2AK4,ERN1,ERN2,FAM20C,IKBKE,IRAK4,MAP3K1,MAP3K10,MAP3K11,MAP3K12,MAP3K15,MAP3K20,MAP3K21,MAP3K9,MAPK15,MTOR,NEK11,NEK5,NEK6,NEK7,NEK9,PDK1,PDK4,PLK4,PRKCA,PRKCZ,RAF1,RIPK1,RIPK3,STK33,TBK1,TRPM6,TRPM7,TTBK2,ULK1,ULK2	LPNS___	S1246	Genome polyprotein	NA	tr|A0A075D304|A0A075D304_9FLAV Genome polyprotein OS=dengue virus type 1 OX=11053 PE=4 SV=1	dengue virus type 1
ACVR1,ACVR1B,ACVR2A,ACVR2B,ATM,BMPR1A,BMPR1B,BMPR2,CHUK,CROT,CSNK1A1,CSNK1A1L,CSNK1D,CSNK1E,CSNK1G1,CSNK1G2,CSNK1G3,CSNK2A1,CSNK2A2,DSTYK,EEF2K,EIF2AK1,EIF2AK3,EIF2AK4,FAM20C,GRK1,GRK2,GRK3,GRK4,GRK7,IKBKE,MAP2K2,MAP3K11,MAP3K19,MAP3K2,MAP3K21,MAP3K9,MOS,NEK6,NEK7,OSR1,PLK1,PLK2,PLK3,PLK4,SMG1,STK3,STK32B,STK39,TBK1,TGFBR1,TGFBR2,TLK1,TLK2,TP53RK,TTBK1,TTBK2,TTK	___SLEE	S1246	Genome polyprotein	NA	tr|A0A075D304|A0A075D304_9FLAV Genome polyprotein OS=dengue virus type 1 OX=11053 PE=4 SV=1	dengue virus type 1
IRAK1,PLK4,RIPK2	VTTS___	S1633	Genome polyprotein	NA	tr|A0A075D304|A0A075D304_9FLAV Genome polyprotein OS=dengue virus type 1 OX=11053 PE=4 SV=1	dengue virus type 1
AAK1,ATM,ATR,BMP2K,BMPR2,BUB1,CAMK2D,CAMKK1,CSNK1A1,DSTYK,EIF2AK4,MAP2K1,MAP2K2,MAP3K9,MAPK15,NR2C2,PHKG1,PHKG2,PINK1,RIPK2,SMG1,SNRK,STK39,TTBK1,TTBK2	IQLS___	S1862	Genome polyprotein	NA	tr|A0A075D304|A0A075D304_9FLAV Genome polyprotein OS=dengue virus type 1 OX=11053 PE=4 SV=1	dengue virus type 1
ATR,CSNK2A1,CSNK2A2,EEF2K,FAM20C,MAP3K10,MAP3K11,MAP3K20,MAP3K21,MAP3K9,NEK6,NEK7,RAF1,RIPK2,RIPK3,TRPM6,ULK1	___SDPL	S2078	Genome polyprotein	NA	tr|A0A075D304|A0A075D304_9FLAV Genome polyprotein OS=dengue virus type 1 OX=11053 PE=4 SV=1	dengue virus type 1
CAMKK1,CAMKK2,CSNK2A1,EIF2AK3,EIF2AK4,ERN1,GRK1,GRK5,IKBKB,IKBKE,IRAK1,IRAK4,KCNE1,MAP2K1,MAP2K2,MAP2K5,MAP3K10,MAP3K11,MAP3K19,MAP3K2,MAP3K20,MAP3K21,MAP3K9,MAP4K1,MAP4K4,MAPK15,MASTL,MST1,MYO3A,MYO3B,NEK1,NEK11,NEK2,NEK3,NEK4,NEK5,NEK9,NIM1K,PLK4,PRP4K,RIPK2,RIPK3,SLK,SMG1,SNRK,STK10,STK11,STK17A,STK24,STK25,STK3,STK33,STK39,TAOK1,TAOK2,TBK1,TRPM7,TTBK1,TTBK2,ULK1,ULK2,VRK1	GFLS___	S2878	Genome polyprotein	NA	tr|A0A075D304|A0A075D304_9FLAV Genome polyprotein OS=dengue virus type 1 OX=11053 PE=4 SV=1	dengue virus type 1
CSNK2A1,EIF2AK2,EIF2AK4,ERN1,ERN2,IKBKE,IRAK1,IRAK4,MAP2K2,MAP3K1,MAP3K10,MAP3K11,MAP3K12,MAP3K19,MAP3K2,MAP3K20,MAP3K21,MAP3K3,MAP3K9,MAPK15,MASTL,MYO3B,NEK11,NEK2,NEK3,NEK5,NEK7,NEK8,NEK9,NIM1K,PLK4,PRKCZ,PRP4K,RIPK1,RIPK2,RIPK3,SMG1,SNRK,STK17A,STK24,STK25,STK33,TAOK1,TAOK2,TBK1,TRPM7,TTBK1,TTBK2,ULK1,ULK2,VRK1	___SLSG	S2995	Genome polyprotein	NA	tr|A0A075D304|A0A075D304_9FLAV Genome polyprotein OS=dengue virus type 1 OX=11053 PE=4 SV=1	dengue virus type 1
BCKDK,BRSK1,BRSK2,CAMK1G,CHEK1,EIF2AK4,HUNK,MAP2K1,MAP3K20,MAP3K6,MARK1,MARK2,MARK3,MARK4,MASTL,MTOR,NEK11,NEK3,NIM1K,NUAK1,PDK4,PHKG2,PKN1,PKN2,PLK4,PRKAA1,PRKAA2,PRKCA,PRKCB,PRKCE,PRKCI,PRKCQ,PRKDC,RIPK2,SIK1,SIK2,SIK3,SNRK,STK25,STK26,TSSK1B,TSSK2,WNK4	STGS___	S27	Genome polyprotein	NA	tr|A0A075D308|A0A075D308_9FLAV Genome polyprotein OS=dengue virus type 1 OX=11053 PE=4 SV=1	dengue virus type 1
ACVR2A,ACVR2B,ALPK1,ATM,BMPR1A,BMPR1B,BRAF,CHUK,CROT,CSNK1A1,CSNK1A1L,CSNK1D,CSNK1E,CSNK1G1,CSNK1G2,CSNK1G3,CSNK2A1,CSNK2A2,DSTYK,EIF2AK4,FAM20C,GRK1,GRK2,GRK3,GRK4,GRK6,GRK7,IKBKB,IKBKE,MAP3K11,MAP3K2,MAP3K21,MAP3K3,MAP3K9,MOS,NR2C2,PINK1,PLK2,PLK3,RAF1,STK32B,TBK1,TLK2,ULK1	EISS___	S90	Genome polyprotein	NA	tr|A0A075D308|A0A075D308_9FLAV Genome polyprotein OS=dengue virus type 1 OX=11053 PE=4 SV=1	dengue virus type 1
CSNK1G2,CSNK2A1,CSNK2A2,DSTYK,EIF2AK4,ERN2,FAM20C,HUNK,MAP3K11,MAP3K20,MAP3K21,MARK3,NEK2,NEK6,NEK7,PLK4,PRKCB,PRKDC,RIPK4,SNRK,STK17A,STK33,TBK1,TLK1,TP53RK,ULK1,ULK2,WNK4	___SEGA	S227	Genome polyprotein	NA	tr|A0A075D308|A0A075D308_9FLAV Genome polyprotein OS=dengue virus type 1 OX=11053 PE=4 SV=1	dengue virus type 1
AAK1,ALPK1,BMP2K,BUB1,EEF2K,GCK,HASPIN,IRAK4,KCNE1,LRRK2,MAK,MAP2K2,MAP2K5,MAP3K10,MAP3K11,MAP3K12,MAP3K15,MAP3K2,MAP3K21,MAP3K5,MAP3K6,MAP4K1,MAP4K3,MAP4K4,MAP4K5,MAPK11,MAPK14,MAPK15,MAPK7,MOK,MST1,MYO3A,MYO3B,NEK1,NEK11,NEK4,NEK5,NR2C2,OSR1,PDK1,RIPK3,SMG1,STK11,STK16,STK25,STK3,STK39,TAOK1,TAOK2,TNIK,TTK,VRK1,VRK2	___TLPP	T1092	Genome polyprotein	NA	tr|A0A075D308|A0A075D308_9FLAV Genome polyprotein OS=dengue virus type 1 OX=11053 PE=4 SV=1	dengue virus type 1
ATR,BCKDK,CSNK1E,EIF2AK4,ERN1,ERN2,FAM20C,IKBKE,IRAK4,MAP3K1,MAP3K10,MAP3K11,MAP3K12,MAP3K15,MAP3K20,MAP3K21,MAP3K9,MAPK15,MTOR,NEK11,NEK5,NEK6,NEK7,NEK9,PDK1,PDK4,PLK4,PRKCA,PRKCZ,RAF1,RIPK1,RIPK3,STK33,TBK1,TRPM6,TRPM7,TTBK2,ULK1,ULK2	LPNS___	S1246	Genome polyprotein	NA	tr|A0A075D308|A0A075D308_9FLAV Genome polyprotein OS=dengue virus type 1 OX=11053 PE=4 SV=1	dengue virus type 1
ACVR1,ACVR1B,ACVR2A,ACVR2B,ATM,BMPR1A,BMPR1B,BMPR2,CHUK,CROT,CSNK1A1,CSNK1A1L,CSNK1D,CSNK1E,CSNK1G1,CSNK1G2,CSNK1G3,CSNK2A1,CSNK2A2,DSTYK,EEF2K,EIF2AK1,EIF2AK3,EIF2AK4,FAM20C,GRK1,GRK2,GRK3,GRK4,GRK7,IKBKE,MAP2K2,MAP3K11,MAP3K19,MAP3K2,MAP3K21,MAP3K9,MOS,NEK6,NEK7,OSR1,PLK1,PLK2,PLK3,PLK4,SMG1,STK3,STK32B,STK39,TBK1,TGFBR1,TGFBR2,TLK1,TLK2,TP53RK,TTBK1,TTBK2,TTK	___SLEE	S1246	Genome polyprotein	NA	tr|A0A075D308|A0A075D308_9FLAV Genome polyprotein OS=dengue virus type 1 OX=11053 PE=4 SV=1	dengue virus type 1
IRAK1,PLK4,RIPK2	VTTS___	S1633	Genome polyprotein	NA	tr|A0A075D308|A0A075D308_9FLAV Genome polyprotein OS=dengue virus type 1 OX=11053 PE=4 SV=1	dengue virus type 1
AAK1,ATM,ATR,BMP2K,BMPR2,BUB1,CAMK2D,CAMKK1,CSNK1A1,DSTYK,EIF2AK4,MAP2K1,MAP2K2,MAP3K9,MAPK15,NR2C2,PHKG1,PHKG2,PINK1,RIPK2,SMG1,SNRK,STK39,TTBK1,TTBK2	IQLS___	S1862	Genome polyprotein	NA	tr|A0A075D308|A0A075D308_9FLAV Genome polyprotein OS=dengue virus type 1 OX=11053 PE=4 SV=1	dengue virus type 1
ATR,CSNK2A1,CSNK2A2,EEF2K,FAM20C,MAP3K10,MAP3K11,MAP3K20,MAP3K21,MAP3K9,NEK6,NEK7,RAF1,RIPK2,RIPK3,TRPM6,ULK1	___SDPL	S2078	Genome polyprotein	NA	tr|A0A075D308|A0A075D308_9FLAV Genome polyprotein OS=dengue virus type 1 OX=11053 PE=4 SV=1	dengue virus type 1
CAMKK1,CAMKK2,CSNK2A1,EIF2AK3,EIF2AK4,ERN1,GRK1,GRK5,IKBKB,IKBKE,IRAK1,IRAK4,KCNE1,MAP2K1,MAP2K2,MAP2K5,MAP3K10,MAP3K11,MAP3K19,MAP3K2,MAP3K20,MAP3K21,MAP3K9,MAP4K1,MAP4K4,MAPK15,MASTL,MST1,MYO3A,MYO3B,NEK1,NEK11,NEK2,NEK3,NEK4,NEK5,NEK9,NIM1K,PLK4,PRP4K,RIPK2,RIPK3,SLK,SMG1,SNRK,STK10,STK11,STK17A,STK24,STK25,STK3,STK33,STK39,TAOK1,TAOK2,TBK1,TRPM7,TTBK1,TTBK2,ULK1,ULK2,VRK1	GFLS___	S2878	Genome polyprotein	NA	tr|A0A075D308|A0A075D308_9FLAV Genome polyprotein OS=dengue virus type 1 OX=11053 PE=4 SV=1	dengue virus type 1
CSNK2A1,EIF2AK2,EIF2AK4,ERN1,ERN2,IKBKE,IRAK1,IRAK4,MAP2K2,MAP3K1,MAP3K10,MAP3K11,MAP3K12,MAP3K19,MAP3K2,MAP3K20,MAP3K21,MAP3K3,MAP3K9,MAPK15,MASTL,MYO3B,NEK11,NEK2,NEK3,NEK5,NEK7,NEK8,NEK9,NIM1K,PLK4,PRKCZ,PRP4K,RIPK1,RIPK2,RIPK3,SMG1,SNRK,STK17A,STK24,STK25,STK33,TAOK1,TAOK2,TBK1,TRPM7,TTBK1,TTBK2,ULK1,ULK2,VRK1	___SLSG	S2995	Genome polyprotein	NA	tr|A0A075D308|A0A075D308_9FLAV Genome polyprotein OS=dengue virus type 1 OX=11053 PE=4 SV=1	dengue virus type 1
BCKDK,BRSK1,BRSK2,CAMK1G,CHEK1,EIF2AK4,HUNK,MAP2K1,MAP3K20,MAP3K6,MARK1,MARK2,MARK3,MARK4,MASTL,MTOR,NEK11,NEK3,NIM1K,NUAK1,PDK4,PHKG2,PKN1,PKN2,PLK4,PRKAA1,PRKAA2,PRKCA,PRKCB,PRKCE,PRKCI,PRKCQ,PRKDC,RIPK2,SIK1,SIK2,SIK3,SNRK,STK25,STK26,TSSK1B,TSSK2,WNK4	STGS___	S27	Genome polyprotein	NA	tr|A0A075D312|A0A075D312_9FLAV Genome polyprotein OS=dengue virus type 1 OX=11053 PE=4 SV=1	dengue virus type 1
ACVR2A,ACVR2B,ALPK1,ATM,BMPR1A,BMPR1B,BRAF,CHUK,CROT,CSNK1A1,CSNK1A1L,CSNK1D,CSNK1E,CSNK1G1,CSNK1G2,CSNK1G3,CSNK2A1,CSNK2A2,DSTYK,EIF2AK4,FAM20C,GRK1,GRK2,GRK3,GRK4,GRK6,GRK7,IKBKB,IKBKE,MAP3K11,MAP3K2,MAP3K21,MAP3K3,MAP3K9,MOS,NR2C2,PINK1,PLK2,PLK3,RAF1,STK32B,TBK1,TLK2,ULK1	EISS___	S90	Genome polyprotein	NA	tr|A0A075D312|A0A075D312_9FLAV Genome polyprotein OS=dengue virus type 1 OX=11053 PE=4 SV=1	dengue virus type 1
CSNK1G2,CSNK2A1,CSNK2A2,DSTYK,EIF2AK4,ERN2,FAM20C,HUNK,MAP3K11,MAP3K20,MAP3K21,MARK3,NEK2,NEK6,NEK7,PLK4,PRKCB,PRKDC,RIPK4,SNRK,STK17A,STK33,TBK1,TLK1,TP53RK,ULK1,ULK2,WNK4	___SEGA	S227	Genome polyprotein	NA	tr|A0A075D312|A0A075D312_9FLAV Genome polyprotein OS=dengue virus type 1 OX=11053 PE=4 SV=1	dengue virus type 1
AAK1,ALPK1,BMP2K,BUB1,EEF2K,GCK,HASPIN,IRAK4,KCNE1,LRRK2,MAK,MAP2K2,MAP2K5,MAP3K10,MAP3K11,MAP3K12,MAP3K15,MAP3K2,MAP3K21,MAP3K5,MAP3K6,MAP4K1,MAP4K3,MAP4K4,MAP4K5,MAPK11,MAPK14,MAPK15,MAPK7,MOK,MST1,MYO3A,MYO3B,NEK1,NEK11,NEK4,NEK5,NR2C2,OSR1,PDK1,RIPK3,SMG1,STK11,STK16,STK25,STK3,STK39,TAOK1,TAOK2,TNIK,TTK,VRK1,VRK2	___TLPP	T1092	Genome polyprotein	NA	tr|A0A075D312|A0A075D312_9FLAV Genome polyprotein OS=dengue virus type 1 OX=11053 PE=4 SV=1	dengue virus type 1
ATR,BCKDK,CSNK1E,EIF2AK4,ERN1,ERN2,FAM20C,IKBKE,IRAK4,MAP3K1,MAP3K10,MAP3K11,MAP3K12,MAP3K15,MAP3K20,MAP3K21,MAP3K9,MAPK15,MTOR,NEK11,NEK5,NEK6,NEK7,NEK9,PDK1,PDK4,PLK4,PRKCA,PRKCZ,RAF1,RIPK1,RIPK3,STK33,TBK1,TRPM6,TRPM7,TTBK2,ULK1,ULK2	LPNS___	S1246	Genome polyprotein	NA	tr|A0A075D312|A0A075D312_9FLAV Genome polyprotein OS=dengue virus type 1 OX=11053 PE=4 SV=1	dengue virus type 1
ACVR1,ACVR1B,ACVR2A,ACVR2B,ATM,BMPR1A,BMPR1B,BMPR2,CHUK,CROT,CSNK1A1,CSNK1A1L,CSNK1D,CSNK1E,CSNK1G1,CSNK1G2,CSNK1G3,CSNK2A1,CSNK2A2,DSTYK,EEF2K,EIF2AK1,EIF2AK3,EIF2AK4,FAM20C,GRK1,GRK2,GRK3,GRK4,GRK7,IKBKE,MAP2K2,MAP3K11,MAP3K19,MAP3K2,MAP3K21,MAP3K9,MOS,NEK6,NEK7,OSR1,PLK1,PLK2,PLK3,PLK4,SMG1,STK3,STK32B,STK39,TBK1,TGFBR1,TGFBR2,TLK1,TLK2,TP53RK,TTBK1,TTBK2,TTK	___SLEE	S1246	Genome polyprotein	NA	tr|A0A075D312|A0A075D312_9FLAV Genome polyprotein OS=dengue virus type 1 OX=11053 PE=4 SV=1	dengue virus type 1
IRAK1,PLK4,RIPK2	VTTS___	S1633	Genome polyprotein	NA	tr|A0A075D312|A0A075D312_9FLAV Genome polyprotein OS=dengue virus type 1 OX=11053 PE=4 SV=1	dengue virus type 1
AAK1,ATM,ATR,BMP2K,BMPR2,BUB1,CAMK2D,CAMKK1,CSNK1A1,DSTYK,EIF2AK4,MAP2K1,MAP2K2,MAP3K9,MAPK15,NR2C2,PHKG1,PHKG2,PINK1,RIPK2,SMG1,SNRK,STK39,TTBK1,TTBK2	IQLS___	S1862	Genome polyprotein	NA	tr|A0A075D312|A0A075D312_9FLAV Genome polyprotein OS=dengue virus type 1 OX=11053 PE=4 SV=1	dengue virus type 1
ATR,CSNK2A1,CSNK2A2,EEF2K,FAM20C,MAP3K10,MAP3K11,MAP3K20,MAP3K21,MAP3K9,NEK6,NEK7,RAF1,RIPK2,RIPK3,TRPM6,ULK1	___SDPL	S2078	Genome polyprotein	NA	tr|A0A075D312|A0A075D312_9FLAV Genome polyprotein OS=dengue virus type 1 OX=11053 PE=4 SV=1	dengue virus type 1
CAMKK1,CAMKK2,CSNK2A1,EIF2AK3,EIF2AK4,ERN1,GRK1,GRK5,IKBKB,IKBKE,IRAK1,IRAK4,KCNE1,MAP2K1,MAP2K2,MAP2K5,MAP3K10,MAP3K11,MAP3K19,MAP3K2,MAP3K20,MAP3K21,MAP3K9,MAP4K1,MAP4K4,MAPK15,MASTL,MST1,MYO3A,MYO3B,NEK1,NEK11,NEK2,NEK3,NEK4,NEK5,NEK9,NIM1K,PLK4,PRP4K,RIPK2,RIPK3,SLK,SMG1,SNRK,STK10,STK11,STK17A,STK24,STK25,STK3,STK33,STK39,TAOK1,TAOK2,TBK1,TRPM7,TTBK1,TTBK2,ULK1,ULK2,VRK1	GFLS___	S2878	Genome polyprotein	NA	tr|A0A075D312|A0A075D312_9FLAV Genome polyprotein OS=dengue virus type 1 OX=11053 PE=4 SV=1	dengue virus type 1
CSNK2A1,EIF2AK2,EIF2AK4,ERN1,ERN2,IKBKE,IRAK1,IRAK4,MAP2K2,MAP3K1,MAP3K10,MAP3K11,MAP3K12,MAP3K19,MAP3K2,MAP3K20,MAP3K21,MAP3K3,MAP3K9,MAPK15,MASTL,MYO3B,NEK11,NEK2,NEK3,NEK5,NEK7,NEK8,NEK9,NIM1K,PLK4,PRKCZ,PRP4K,RIPK1,RIPK2,RIPK3,SMG1,SNRK,STK17A,STK24,STK25,STK33,TAOK1,TAOK2,TBK1,TRPM7,TTBK1,TTBK2,ULK1,ULK2,VRK1	___SLSG	S2995	Genome polyprotein	NA	tr|A0A075D312|A0A075D312_9FLAV Genome polyprotein OS=dengue virus type 1 OX=11053 PE=4 SV=1	dengue virus type 1
BCKDK,BRSK1,BRSK2,CAMK1G,CHEK1,EIF2AK4,HUNK,MAP2K1,MAP3K20,MAP3K6,MARK1,MARK2,MARK3,MARK4,MASTL,MTOR,NEK11,NEK3,NIM1K,NUAK1,PDK4,PHKG2,PKN1,PKN2,PLK4,PRKAA1,PRKAA2,PRKCA,PRKCB,PRKCE,PRKCI,PRKCQ,PRKDC,RIPK2,SIK1,SIK2,SIK3,SNRK,STK25,STK26,TSSK1B,TSSK2,WNK4	STGS___	S27	Genome polyprotein	NA	tr|A0A075D314|A0A075D314_9FLAV Genome polyprotein OS=dengue virus type 1 OX=11053 PE=4 SV=1	dengue virus type 1
ACVR2A,ACVR2B,ALPK1,ATM,BMPR1A,BMPR1B,BRAF,CHUK,CROT,CSNK1A1,CSNK1A1L,CSNK1D,CSNK1E,CSNK1G1,CSNK1G2,CSNK1G3,CSNK2A1,CSNK2A2,DSTYK,EIF2AK4,FAM20C,GRK1,GRK2,GRK3,GRK4,GRK6,GRK7,IKBKB,IKBKE,MAP3K11,MAP3K2,MAP3K21,MAP3K3,MAP3K9,MOS,NR2C2,PINK1,PLK2,PLK3,RAF1,STK32B,TBK1,TLK2,ULK1	EISS___	S90	Genome polyprotein	NA	tr|A0A075D314|A0A075D314_9FLAV Genome polyprotein OS=dengue virus type 1 OX=11053 PE=4 SV=1	dengue virus type 1
BMP2K,CAMKK1,CAMKK2,EIF2AK4,IKBKE,IRAK1,MAP2K1,MAP2K2,MAP3K10,MAP3K11,MAP3K21,MAPK15,MAPKAPK5,NEK9,PINK1,RIPK2,SMG1,SNRK,TBK1,TRPM7,TTBK1	SMLS___	S93	Genome polyprotein	NA	tr|A0A075D314|A0A075D314_9FLAV Genome polyprotein OS=dengue virus type 1 OX=11053 PE=4 SV=1	dengue virus type 1
CSNK1G2,CSNK2A1,CSNK2A2,DSTYK,EIF2AK4,ERN2,FAM20C,HUNK,MAP3K11,MAP3K20,MAP3K21,MARK3,NEK2,NEK6,NEK7,PLK4,PRKCB,PRKDC,RIPK4,SNRK,STK17A,STK33,TBK1,TLK1,TP53RK,ULK1,ULK2,WNK4	___SEGA	S227	Genome polyprotein	NA	tr|A0A075D314|A0A075D314_9FLAV Genome polyprotein OS=dengue virus type 1 OX=11053 PE=4 SV=1	dengue virus type 1
AAK1,ALPK1,BMP2K,BUB1,EEF2K,GCK,HASPIN,IRAK4,KCNE1,LRRK2,MAK,MAP2K2,MAP2K5,MAP3K10,MAP3K11,MAP3K12,MAP3K15,MAP3K2,MAP3K21,MAP3K5,MAP3K6,MAP4K1,MAP4K3,MAP4K4,MAP4K5,MAPK11,MAPK14,MAPK15,MAPK7,MOK,MST1,MYO3A,MYO3B,NEK1,NEK11,NEK4,NEK5,NR2C2,OSR1,PDK1,RIPK3,SMG1,STK11,STK16,STK25,STK3,STK39,TAOK1,TAOK2,TNIK,TTK,VRK1,VRK2	___TLPP	T1092	Genome polyprotein	NA	tr|A0A075D314|A0A075D314_9FLAV Genome polyprotein OS=dengue virus type 1 OX=11053 PE=4 SV=1	dengue virus type 1
ATR,BCKDK,CSNK1E,EIF2AK4,ERN1,ERN2,FAM20C,IKBKE,IRAK4,MAP3K1,MAP3K10,MAP3K11,MAP3K12,MAP3K15,MAP3K20,MAP3K21,MAP3K9,MAPK15,MTOR,NEK11,NEK5,NEK6,NEK7,NEK9,PDK1,PDK4,PLK4,PRKCA,PRKCZ,RAF1,RIPK1,RIPK3,STK33,TBK1,TRPM6,TRPM7,TTBK2,ULK1,ULK2	LPNS___	S1246	Genome polyprotein	NA	tr|A0A075D314|A0A075D314_9FLAV Genome polyprotein OS=dengue virus type 1 OX=11053 PE=4 SV=1	dengue virus type 1
ACVR1,ACVR1B,ACVR2A,ACVR2B,ATM,BMPR1A,BMPR1B,BMPR2,CHUK,CROT,CSNK1A1,CSNK1A1L,CSNK1D,CSNK1E,CSNK1G1,CSNK1G2,CSNK1G3,CSNK2A1,CSNK2A2,DSTYK,EEF2K,EIF2AK1,EIF2AK3,EIF2AK4,FAM20C,GRK1,GRK2,GRK3,GRK4,GRK7,IKBKE,MAP2K2,MAP3K11,MAP3K19,MAP3K2,MAP3K21,MAP3K9,MOS,NEK6,NEK7,OSR1,PLK1,PLK2,PLK3,PLK4,SMG1,STK3,STK32B,STK39,TBK1,TGFBR1,TGFBR2,TLK1,TLK2,TP53RK,TTBK1,TTBK2,TTK	___SLEE	S1246	Genome polyprotein	NA	tr|A0A075D314|A0A075D314_9FLAV Genome polyprotein OS=dengue virus type 1 OX=11053 PE=4 SV=1	dengue virus type 1
IRAK1,PLK4,RIPK2	VTTS___	S1633	Genome polyprotein	NA	tr|A0A075D314|A0A075D314_9FLAV Genome polyprotein OS=dengue virus type 1 OX=11053 PE=4 SV=1	dengue virus type 1
AAK1,ATM,ATR,BMP2K,BMPR2,BUB1,CAMK2D,CAMKK1,CSNK1A1,DSTYK,EIF2AK4,MAP2K1,MAP2K2,MAP3K9,MAPK15,NR2C2,PHKG1,PHKG2,PINK1,RIPK2,SMG1,SNRK,STK39,TTBK1,TTBK2	IQLS___	S1862	Genome polyprotein	NA	tr|A0A075D314|A0A075D314_9FLAV Genome polyprotein OS=dengue virus type 1 OX=11053 PE=4 SV=1	dengue virus type 1
ATR,CSNK2A1,CSNK2A2,EEF2K,FAM20C,MAP3K10,MAP3K11,MAP3K20,MAP3K21,MAP3K9,NEK6,NEK7,RAF1,RIPK2,RIPK3,TRPM6,ULK1	___SDPL	S2078	Genome polyprotein	NA	tr|A0A075D314|A0A075D314_9FLAV Genome polyprotein OS=dengue virus type 1 OX=11053 PE=4 SV=1	dengue virus type 1
CAMKK1,CAMKK2,CSNK2A1,EIF2AK3,EIF2AK4,ERN1,GRK1,GRK5,IKBKB,IKBKE,IRAK1,IRAK4,KCNE1,MAP2K1,MAP2K2,MAP2K5,MAP3K10,MAP3K11,MAP3K19,MAP3K2,MAP3K20,MAP3K21,MAP3K9,MAP4K1,MAP4K4,MAPK15,MASTL,MST1,MYO3A,MYO3B,NEK1,NEK11,NEK2,NEK3,NEK4,NEK5,NEK9,NIM1K,PLK4,PRP4K,RIPK2,RIPK3,SLK,SMG1,SNRK,STK10,STK11,STK17A,STK24,STK25,STK3,STK33,STK39,TAOK1,TAOK2,TBK1,TRPM7,TTBK1,TTBK2,ULK1,ULK2,VRK1	GFLS___	S2878	Genome polyprotein	NA	tr|A0A075D314|A0A075D314_9FLAV Genome polyprotein OS=dengue virus type 1 OX=11053 PE=4 SV=1	dengue virus type 1
CSNK2A1,EIF2AK2,EIF2AK4,ERN1,ERN2,IKBKE,IRAK1,IRAK4,MAP2K2,MAP3K1,MAP3K10,MAP3K11,MAP3K12,MAP3K19,MAP3K2,MAP3K20,MAP3K21,MAP3K3,MAP3K9,MAPK15,MASTL,MYO3B,NEK11,NEK2,NEK3,NEK5,NEK7,NEK8,NEK9,NIM1K,PLK4,PRKCZ,PRP4K,RIPK1,RIPK2,RIPK3,SMG1,SNRK,STK17A,STK24,STK25,STK33,TAOK1,TAOK2,TBK1,TRPM7,TTBK1,TTBK2,ULK1,ULK2,VRK1	___SLSG	S2995	Genome polyprotein	NA	tr|A0A075D314|A0A075D314_9FLAV Genome polyprotein OS=dengue virus type 1 OX=11053 PE=4 SV=1	dengue virus type 1
CSNK1G2,CSNK2A1,CSNK2A2,DSTYK,EIF2AK4,ERN2,FAM20C,HUNK,MAP3K11,MAP3K20,MAP3K21,MARK3,NEK2,NEK6,NEK7,PLK4,PRKCB,PRKDC,RIPK4,SNRK,STK17A,STK33,TBK1,TLK1,TP53RK,ULK1,ULK2,WNK4	___SEGA	S227	Genome polyprotein	NA	tr|A0A088MS18|A0A088MS18_9FLAV Genome polyprotein OS=dengue virus type 1 OX=11053 PE=4 SV=1	dengue virus type 1
AKT1,AURKA,BRAF,BRSK1,BRSK2,CDC42BPA,CLK2,CLK3,CROT,CSNK1E,CSNK1G1,DAPK3,DCLK1,DCLK2,EIF2AK4,ERN1,ERN2,FAM20C,GCK,GRK7,IKBKE,IRAK4,LATS2,MAP3K11,MAP3K14,MAP3K2,MAP3K20,MAP3K21,MAP3K3,MAP3K9,MAP4K1,MAP4K3,MAP4K5,MARK1,MARK2,MARK3,MARK4,MELK,MKNK1,MYLK2,NEK5,NEK6,NEK7,NEK8,NIM1K,NUAK1,NUAK2,OSR1,PAK1,PAK2,PAK3,PAK4,PAK5,PAK6,PHKG1,PHKG2,PIM1,PIM3,PKN1,PKN2,PKN3,PLK4,PRKAA1,PRKACB,PRKACG,PRKCA,PRKCB…	KGSS___	S677	Genome polyprotein	NA	tr|A0A088MS18|A0A088MS18_9FLAV Genome polyprotein OS=dengue virus type 1 OX=11053 PE=4 SV=1	dengue virus type 1
AAK1,ALPK1,BMP2K,BUB1,EEF2K,GCK,HASPIN,IRAK4,KCNE1,LRRK2,MAK,MAP2K2,MAP2K5,MAP3K10,MAP3K11,MAP3K12,MAP3K15,MAP3K2,MAP3K21,MAP3K5,MAP3K6,MAP4K1,MAP4K3,MAP4K4,MAP4K5,MAPK11,MAPK14,MAPK15,MAPK7,MOK,MST1,MYO3A,MYO3B,NEK1,NEK11,NEK4,NEK5,NR2C2,OSR1,PDK1,RIPK3,SMG1,STK11,STK16,STK25,STK3,STK39,TAOK1,TAOK2,TNIK,TTK,VRK1,VRK2	___TLPP	T1092	Genome polyprotein	NA	tr|A0A088MS18|A0A088MS18_9FLAV Genome polyprotein OS=dengue virus type 1 OX=11053 PE=4 SV=1	dengue virus type 1
BCKDK,DSTYK,EIF2AK1,EIF2AK4,IRAK1,IRAK4,MAP2K1,MAP2K2,NEK2,NEK3,NEK4,NEK5,NEK6,NEK7,NEK9,NIM1K,PDK1,PLK4,RIPK1,RIPK2,RIPK3,SMG1,SNRK,STK33,TP53RK,TRPM7,TTBK1,ULK1,ULK2,VRK1,VRK2,WNK1,WNK3,WNK4	___SLGL	S1136	Genome polyprotein	NA	tr|A0A088MS18|A0A088MS18_9FLAV Genome polyprotein OS=dengue virus type 1 OX=11053 PE=4 SV=1	dengue virus type 1
ATR,BCKDK,CSNK1E,EIF2AK4,ERN1,ERN2,FAM20C,IKBKE,IRAK4,MAP3K1,MAP3K10,MAP3K11,MAP3K12,MAP3K15,MAP3K20,MAP3K21,MAP3K9,MAPK15,MTOR,NEK11,NEK5,NEK6,NEK7,NEK9,PDK1,PDK4,PLK4,PRKCA,PRKCZ,RAF1,RIPK1,RIPK3,STK33,TBK1,TRPM6,TRPM7,TTBK2,ULK1,ULK2	LPNS___	S1246	Genome polyprotein	NA	tr|A0A088MS18|A0A088MS18_9FLAV Genome polyprotein OS=dengue virus type 1 OX=11053 PE=4 SV=1	dengue virus type 1
ACVR1,ACVR1B,ACVR2A,ACVR2B,ATM,BMPR1A,BMPR1B,BMPR2,CHUK,CROT,CSNK1A1,CSNK1A1L,CSNK1D,CSNK1E,CSNK1G1,CSNK1G2,CSNK1G3,CSNK2A1,CSNK2A2,DSTYK,EEF2K,EIF2AK1,EIF2AK3,EIF2AK4,FAM20C,GRK1,GRK2,GRK3,GRK4,GRK7,IKBKE,MAP2K2,MAP3K11,MAP3K19,MAP3K2,MAP3K21,MAP3K9,MOS,NEK6,NEK7,OSR1,PLK1,PLK2,PLK3,PLK4,SMG1,STK3,STK32B,STK39,TBK1,TGFBR1,TGFBR2,TLK1,TLK2,TP53RK,TTBK1,TTBK2,TTK	___SLEE	S1246	Genome polyprotein	NA	tr|A0A088MS18|A0A088MS18_9FLAV Genome polyprotein OS=dengue virus type 1 OX=11053 PE=4 SV=1	dengue virus type 1
CSNK1G1,CSNK1G3,IKBKE,IRAK1,PLK4,RIPK1,RIPK2,RIPK3,TBK1,TTBK1,TTBK2,WNK3,WNK4	MILSIVS	S1300	Genome polyprotein	NA	tr|A0A088MS18|A0A088MS18_9FLAV Genome polyprotein OS=dengue virus type 1 OX=11053 PE=4 SV=1	dengue virus type 1
IRAK1,PLK4,RIPK2	VTTS___	S1633	Genome polyprotein	NA	tr|A0A088MS18|A0A088MS18_9FLAV Genome polyprotein OS=dengue virus type 1 OX=11053 PE=4 SV=1	dengue virus type 1
ATR,CSNK2A1,CSNK2A2,EEF2K,FAM20C,MAP3K10,MAP3K11,MAP3K20,MAP3K21,MAP3K9,NEK6,NEK7,RAF1,RIPK2,RIPK3,TRPM6,ULK1	___SDPL	S2078	Genome polyprotein	NA	tr|A0A088MS18|A0A088MS18_9FLAV Genome polyprotein OS=dengue virus type 1 OX=11053 PE=4 SV=1	dengue virus type 1
AAK1,AKT1,AKT2,AKT3,AURKB,AURKC,BMP2K,BUB1,CAMK1G,CAMKK1,CAMKK2,CDC42BPB,CDK10,CDKL5,CHEK2,CROT,DMPK,DSTYK,EEF2K,EIF2AK1,EIF2AK2,EIF2AK3,EIF2AK4,ERN1,ERN2,GAK,GCK,HASPIN,IKBKB,IRAK1,IRAK4,KCNE1,LRRK2,MAP2K5,MAP3K1,MAP3K10,MAP3K11,MAP3K14,MAP3K19,MAP3K2,MAP3K20,MAP3K21,MAP3K3,MAP3K6,MAP3K9,MAP4K1,MAP4K3,MAP4K4,MAP4K5,MAPK15,MAPK7,MASTL,MKNK1,MKNK2,MST1,MTOR,MYO3A,MYO3B,NEK1,NEK11,NEK2,NEK3,NEK4,NE…	___SGRG	S2168	Genome polyprotein	NA	tr|A0A088MS18|A0A088MS18_9FLAV Genome polyprotein OS=dengue virus type 1 OX=11053 PE=4 SV=1	dengue virus type 1
CAMKK1,CAMKK2,CSNK2A1,EIF2AK3,EIF2AK4,ERN1,GRK1,GRK5,IKBKB,IKBKE,IRAK1,IRAK4,KCNE1,MAP2K1,MAP2K2,MAP2K5,MAP3K10,MAP3K11,MAP3K19,MAP3K2,MAP3K20,MAP3K21,MAP3K9,MAP4K1,MAP4K4,MAPK15,MASTL,MST1,MYO3A,MYO3B,NEK1,NEK11,NEK2,NEK3,NEK4,NEK5,NEK9,NIM1K,PLK4,PRP4K,RIPK2,RIPK3,SLK,SMG1,SNRK,STK10,STK11,STK17A,STK24,STK25,STK3,STK33,STK39,TAOK1,TAOK2,TBK1,TRPM7,TTBK1,TTBK2,ULK1,ULK2,VRK1	GFLS___	S2878	Genome polyprotein	NA	tr|A0A088MS18|A0A088MS18_9FLAV Genome polyprotein OS=dengue virus type 1 OX=11053 PE=4 SV=1	dengue virus type 1
CSNK2A1,EIF2AK2,EIF2AK4,ERN1,ERN2,IKBKE,IRAK1,IRAK4,MAP2K2,MAP3K1,MAP3K10,MAP3K11,MAP3K12,MAP3K19,MAP3K2,MAP3K20,MAP3K21,MAP3K3,MAP3K9,MAPK15,MASTL,MYO3B,NEK11,NEK2,NEK3,NEK5,NEK7,NEK8,NEK9,NIM1K,PLK4,PRKCZ,PRP4K,RIPK1,RIPK2,RIPK3,SMG1,SNRK,STK17A,STK24,STK25,STK33,TAOK1,TAOK2,TBK1,TRPM7,TTBK1,TTBK2,ULK1,ULK2,VRK1	___SLSG	S2995	Genome polyprotein	NA	tr|A0A088MS18|A0A088MS18_9FLAV Genome polyprotein OS=dengue virus type 1 OX=11053 PE=4 SV=1	dengue virus type 1
AKT1,AKT2,AKT3,ATR,AURKA,AURKB,AURKC,BRSK1,BRSK2,BUB1,CAMK1,CAMK1D,CAMK1G,CAMK2A,CAMK2B,CAMK2D,CAMK4,CDC42BPA,CDC42BPB,CDK10,CDKL1,CDKL5,CHEK1,CHEK2,CILK1,CIT,CLK1,CLK2,CLK3,CLK4,CSNK1A1L,CSNK1D,CSNK1E,CSNK1G1,CSNK1G3,DAPK1,DAPK2,DAPK3,DCLK1,DCLK2,DMPK,DYRK1A,DYRK1B,DYRK2,DYRK3,EEF2K,EIF2AK2,ERN1,ERN2,GSK3B,HASPIN,HIPK1,HIPK2,HIPK3,HIPK4,HUNK,IRAK1,IRAK4,LATS1,LATS2,LRRK2,MAK,MAP2K1,MAP2K5,MAP3K1…	RRKSV__	S101	Genome polyprotein	NA	tr|A0A088PXT0|A0A088PXT0_9FLAV Genome polyprotein OS=dengue virus type 1 OX=11053 PE=4 SV=1	dengue virus type 1
CSNK1G2,CSNK2A1,CSNK2A2,DSTYK,EIF2AK4,ERN2,FAM20C,HUNK,MAP3K11,MAP3K20,MAP3K21,MARK3,NEK2,NEK6,NEK7,PLK4,PRKCB,PRKDC,RIPK4,SNRK,STK17A,STK33,TBK1,TLK1,TP53RK,ULK1,ULK2,WNK4	___SEGA	S227	Genome polyprotein	NA	tr|A0A088PXT0|A0A088PXT0_9FLAV Genome polyprotein OS=dengue virus type 1 OX=11053 PE=4 SV=1	dengue virus type 1
AKT1,AURKA,BRAF,BRSK1,BRSK2,CDC42BPA,CLK2,CLK3,CROT,CSNK1E,CSNK1G1,DAPK3,DCLK1,DCLK2,EIF2AK4,ERN1,ERN2,FAM20C,GCK,GRK7,IKBKE,IRAK4,LATS2,MAP3K11,MAP3K14,MAP3K2,MAP3K20,MAP3K21,MAP3K3,MAP3K9,MAP4K1,MAP4K3,MAP4K5,MARK1,MARK2,MARK3,MARK4,MELK,MKNK1,MYLK2,NEK5,NEK6,NEK7,NEK8,NIM1K,NUAK1,NUAK2,OSR1,PAK1,PAK2,PAK3,PAK4,PAK5,PAK6,PHKG1,PHKG2,PIM1,PIM3,PKN1,PKN2,PKN3,PLK4,PRKAA1,PRKACB,PRKACG,PRKCA,PRKCB…	KGSS___	S677	Genome polyprotein	NA	tr|A0A088PXT0|A0A088PXT0_9FLAV Genome polyprotein OS=dengue virus type 1 OX=11053 PE=4 SV=1	dengue virus type 1
AAK1,ALPK1,BMP2K,BUB1,EEF2K,GCK,HASPIN,IRAK4,KCNE1,LRRK2,MAK,MAP2K2,MAP2K5,MAP3K10,MAP3K11,MAP3K12,MAP3K15,MAP3K2,MAP3K21,MAP3K5,MAP3K6,MAP4K1,MAP4K3,MAP4K4,MAP4K5,MAPK11,MAPK14,MAPK15,MAPK7,MOK,MST1,MYO3A,MYO3B,NEK1,NEK11,NEK4,NEK5,NR2C2,OSR1,PDK1,RIPK3,SMG1,STK11,STK16,STK25,STK3,STK39,TAOK1,TAOK2,TNIK,TTK,VRK1,VRK2	___TLPP	T1092	Genome polyprotein	NA	tr|A0A088PXT0|A0A088PXT0_9FLAV Genome polyprotein OS=dengue virus type 1 OX=11053 PE=4 SV=1	dengue virus type 1
BCKDK,DSTYK,EIF2AK1,EIF2AK4,IRAK1,IRAK4,MAP2K1,MAP2K2,NEK2,NEK3,NEK4,NEK5,NEK6,NEK7,NEK9,NIM1K,PDK1,PLK4,RIPK1,RIPK2,RIPK3,SMG1,SNRK,STK33,TP53RK,TRPM7,TTBK1,ULK1,ULK2,VRK1,VRK2,WNK1,WNK3,WNK4	___SLGL	S1136	Genome polyprotein	NA	tr|A0A088PXT0|A0A088PXT0_9FLAV Genome polyprotein OS=dengue virus type 1 OX=11053 PE=4 SV=1	dengue virus type 1
ATR,BCKDK,CSNK1E,EIF2AK4,ERN1,ERN2,FAM20C,IKBKE,IRAK4,MAP3K1,MAP3K10,MAP3K11,MAP3K12,MAP3K15,MAP3K20,MAP3K21,MAP3K9,MAPK15,MTOR,NEK11,NEK5,NEK6,NEK7,NEK9,PDK1,PDK4,PLK4,PRKCA,PRKCZ,RAF1,RIPK1,RIPK3,STK33,TBK1,TRPM6,TRPM7,TTBK2,ULK1,ULK2	LPNS___	S1246	Genome polyprotein	NA	tr|A0A088PXT0|A0A088PXT0_9FLAV Genome polyprotein OS=dengue virus type 1 OX=11053 PE=4 SV=1	dengue virus type 1
ACVR1,ACVR1B,ACVR2A,ACVR2B,ATM,BMPR1A,BMPR1B,BMPR2,CHUK,CROT,CSNK1A1,CSNK1A1L,CSNK1D,CSNK1E,CSNK1G1,CSNK1G2,CSNK1G3,CSNK2A1,CSNK2A2,DSTYK,EEF2K,EIF2AK1,EIF2AK3,EIF2AK4,FAM20C,GRK1,GRK2,GRK3,GRK4,GRK7,IKBKE,MAP2K2,MAP3K11,MAP3K19,MAP3K2,MAP3K21,MAP3K9,MOS,NEK6,NEK7,OSR1,PLK1,PLK2,PLK3,PLK4,SMG1,STK3,STK32B,STK39,TBK1,TGFBR1,TGFBR2,TLK1,TLK2,TP53RK,TTBK1,TTBK2,TTK	___SLEE	S1246	Genome polyprotein	NA	tr|A0A088PXT0|A0A088PXT0_9FLAV Genome polyprotein OS=dengue virus type 1 OX=11053 PE=4 SV=1	dengue virus type 1
IRAK1,PLK4,RIPK2	VTTS___	S1633	Genome polyprotein	NA	tr|A0A088PXT0|A0A088PXT0_9FLAV Genome polyprotein OS=dengue virus type 1 OX=11053 PE=4 SV=1	dengue virus type 1
AAK1,ATM,ATR,BMP2K,BMPR2,BUB1,CAMK2D,CAMKK1,CSNK1A1,DSTYK,EIF2AK4,MAP2K1,MAP2K2,MAP3K9,MAPK15,NR2C2,PHKG1,PHKG2,PINK1,RIPK2,SMG1,SNRK,STK39,TTBK1,TTBK2	IQLS___	S1862	Genome polyprotein	NA	tr|A0A088PXT0|A0A088PXT0_9FLAV Genome polyprotein OS=dengue virus type 1 OX=11053 PE=4 SV=1	dengue virus type 1
ATR,CSNK2A1,CSNK2A2,EEF2K,FAM20C,MAP3K10,MAP3K11,MAP3K20,MAP3K21,MAP3K9,NEK6,NEK7,RAF1,RIPK2,RIPK3,TRPM6,ULK1	___SDPL	S2078	Genome polyprotein	NA	tr|A0A088PXT0|A0A088PXT0_9FLAV Genome polyprotein OS=dengue virus type 1 OX=11053 PE=4 SV=1	dengue virus type 1
CSNK2A1,EIF2AK2,EIF2AK4,ERN1,ERN2,IKBKE,IRAK1,IRAK4,MAP2K2,MAP3K1,MAP3K10,MAP3K11,MAP3K12,MAP3K19,MAP3K2,MAP3K20,MAP3K21,MAP3K3,MAP3K9,MAPK15,MASTL,MYO3B,NEK11,NEK2,NEK3,NEK5,NEK7,NEK8,NEK9,NIM1K,PLK4,PRKCZ,PRP4K,RIPK1,RIPK2,RIPK3,SMG1,SNRK,STK17A,STK24,STK25,STK33,TAOK1,TAOK2,TBK1,TRPM7,TTBK1,TTBK2,ULK1,ULK2,VRK1	___SLSG	S2995	Genome polyprotein	NA	tr|A0A088PXT0|A0A088PXT0_9FLAV Genome polyprotein OS=dengue virus type 1 OX=11053 PE=4 SV=1	dengue virus type 1
CSNK1G2,CSNK2A1,CSNK2A2,DSTYK,EIF2AK4,ERN2,FAM20C,HUNK,MAP3K11,MAP3K20,MAP3K21,MARK3,NEK2,NEK6,NEK7,PLK4,PRKCB,PRKDC,RIPK4,SNRK,STK17A,STK33,TBK1,TLK1,TP53RK,ULK1,ULK2,WNK4	___SEGA	S227	Genome polyprotein	NA	tr|A0A097PIH4|A0A097PIH4_9FLAV Genome polyprotein OS=dengue virus type 1 OX=11053 PE=4 SV=1	dengue virus type 1
AKT1,AURKA,BRAF,BRSK1,BRSK2,CDC42BPA,CLK2,CLK3,CROT,CSNK1E,CSNK1G1,DAPK3,DCLK1,DCLK2,EIF2AK4,ERN1,ERN2,FAM20C,GCK,GRK7,IKBKE,IRAK4,LATS2,MAP3K11,MAP3K14,MAP3K2,MAP3K20,MAP3K21,MAP3K3,MAP3K9,MAP4K1,MAP4K3,MAP4K5,MARK1,MARK2,MARK3,MARK4,MELK,MKNK1,MYLK2,NEK5,NEK6,NEK7,NEK8,NIM1K,NUAK1,NUAK2,OSR1,PAK1,PAK2,PAK3,PAK4,PAK5,PAK6,PHKG1,PHKG2,PIM1,PIM3,PKN1,PKN2,PKN3,PLK4,PRKAA1,PRKACB,PRKACG,PRKCA,PRKCB…	KGSS___	S677	Genome polyprotein	NA	tr|A0A097PIH4|A0A097PIH4_9FLAV Genome polyprotein OS=dengue virus type 1 OX=11053 PE=4 SV=1	dengue virus type 1
AAK1,ALPK1,BMP2K,BUB1,EEF2K,GCK,HASPIN,IRAK4,KCNE1,LRRK2,MAK,MAP2K2,MAP2K5,MAP3K10,MAP3K11,MAP3K12,MAP3K15,MAP3K2,MAP3K21,MAP3K5,MAP3K6,MAP4K1,MAP4K3,MAP4K4,MAP4K5,MAPK11,MAPK14,MAPK15,MAPK7,MOK,MST1,MYO3A,MYO3B,NEK1,NEK11,NEK4,NEK5,NR2C2,OSR1,PDK1,RIPK3,SMG1,STK11,STK16,STK25,STK3,STK39,TAOK1,TAOK2,TNIK,TTK,VRK1,VRK2	___TLPP	T1092	Genome polyprotein	NA	tr|A0A097PIH4|A0A097PIH4_9FLAV Genome polyprotein OS=dengue virus type 1 OX=11053 PE=4 SV=1	dengue virus type 1
BCKDK,DSTYK,EIF2AK1,EIF2AK4,IRAK1,IRAK4,MAP2K1,MAP2K2,NEK2,NEK3,NEK4,NEK5,NEK6,NEK7,NEK9,NIM1K,PDK1,PLK4,RIPK1,RIPK2,RIPK3,SMG1,SNRK,STK33,TP53RK,TRPM7,TTBK1,ULK1,ULK2,VRK1,VRK2,WNK1,WNK3,WNK4	___SLGL	S1136	Genome polyprotein	NA	tr|A0A097PIH4|A0A097PIH4_9FLAV Genome polyprotein OS=dengue virus type 1 OX=11053 PE=4 SV=1	dengue virus type 1
ATR,BCKDK,CSNK1E,EIF2AK4,ERN1,ERN2,FAM20C,IKBKE,IRAK4,MAP3K1,MAP3K10,MAP3K11,MAP3K12,MAP3K15,MAP3K20,MAP3K21,MAP3K9,MAPK15,MTOR,NEK11,NEK5,NEK6,NEK7,NEK9,PDK1,PDK4,PLK4,PRKCA,PRKCZ,RAF1,RIPK1,RIPK3,STK33,TBK1,TRPM6,TRPM7,TTBK2,ULK1,ULK2	LPNS___	S1246	Genome polyprotein	NA	tr|A0A097PIH4|A0A097PIH4_9FLAV Genome polyprotein OS=dengue virus type 1 OX=11053 PE=4 SV=1	dengue virus type 1
ACVR1,ACVR1B,ACVR2A,ACVR2B,ATM,BMPR1A,BMPR1B,BMPR2,CHUK,CROT,CSNK1A1,CSNK1A1L,CSNK1D,CSNK1E,CSNK1G1,CSNK1G2,CSNK1G3,CSNK2A1,CSNK2A2,DSTYK,EEF2K,EIF2AK1,EIF2AK3,EIF2AK4,FAM20C,GRK1,GRK2,GRK3,GRK4,GRK7,IKBKE,MAP2K2,MAP3K11,MAP3K19,MAP3K2,MAP3K21,MAP3K9,MOS,NEK6,NEK7,OSR1,PLK1,PLK2,PLK3,PLK4,SMG1,STK3,STK32B,STK39,TBK1,TGFBR1,TGFBR2,TLK1,TLK2,TP53RK,TTBK1,TTBK2,TTK	___SLEE	S1246	Genome polyprotein	NA	tr|A0A097PIH4|A0A097PIH4_9FLAV Genome polyprotein OS=dengue virus type 1 OX=11053 PE=4 SV=1	dengue virus type 1
IRAK1,PLK4,RIPK2	VTTS___	S1633	Genome polyprotein	NA	tr|A0A097PIH4|A0A097PIH4_9FLAV Genome polyprotein OS=dengue virus type 1 OX=11053 PE=4 SV=1	dengue virus type 1
AAK1,ATM,ATR,BMP2K,BMPR2,BUB1,CAMK2D,CAMKK1,CSNK1A1,DSTYK,EIF2AK4,MAP2K1,MAP2K2,MAP3K9,MAPK15,NR2C2,PHKG1,PHKG2,PINK1,RIPK2,SMG1,SNRK,STK39,TTBK1,TTBK2	IQLS___	S1862	Genome polyprotein	NA	tr|A0A097PIH4|A0A097PIH4_9FLAV Genome polyprotein OS=dengue virus type 1 OX=11053 PE=4 SV=1	dengue virus type 1
AAK1,AKT1,AKT2,AKT3,AURKB,AURKC,BMP2K,BUB1,CAMK1G,CAMKK1,CAMKK2,CDC42BPB,CDK10,CDKL5,CHEK2,CROT,DMPK,DSTYK,EEF2K,EIF2AK1,EIF2AK2,EIF2AK3,EIF2AK4,ERN1,ERN2,GAK,GCK,HASPIN,IKBKB,IRAK1,IRAK4,KCNE1,LRRK2,MAP2K5,MAP3K1,MAP3K10,MAP3K11,MAP3K14,MAP3K19,MAP3K2,MAP3K20,MAP3K21,MAP3K3,MAP3K6,MAP3K9,MAP4K1,MAP4K3,MAP4K4,MAP4K5,MAPK15,MAPK7,MASTL,MKNK1,MKNK2,MST1,MTOR,MYO3A,MYO3B,NEK1,NEK11,NEK2,NEK3,NEK4,NE…	___SGRG	S2168	Genome polyprotein	NA	tr|A0A097PIH4|A0A097PIH4_9FLAV Genome polyprotein OS=dengue virus type 1 OX=11053 PE=4 SV=1	dengue virus type 1
CAMKK1,CAMKK2,CSNK2A1,EIF2AK3,EIF2AK4,ERN1,GRK1,GRK5,IKBKB,IKBKE,IRAK1,IRAK4,KCNE1,MAP2K1,MAP2K2,MAP2K5,MAP3K10,MAP3K11,MAP3K19,MAP3K2,MAP3K20,MAP3K21,MAP3K9,MAP4K1,MAP4K4,MAPK15,MASTL,MST1,MYO3A,MYO3B,NEK1,NEK11,NEK2,NEK3,NEK4,NEK5,NEK9,NIM1K,PLK4,PRP4K,RIPK2,RIPK3,SLK,SMG1,SNRK,STK10,STK11,STK17A,STK24,STK25,STK3,STK33,STK39,TAOK1,TAOK2,TBK1,TRPM7,TTBK1,TTBK2,ULK1,ULK2,VRK1	GFLS___	S2878	Genome polyprotein	NA	tr|A0A097PIH4|A0A097PIH4_9FLAV Genome polyprotein OS=dengue virus type 1 OX=11053 PE=4 SV=1	dengue virus type 1
CSNK2A1,EIF2AK2,EIF2AK4,ERN1,ERN2,IKBKE,IRAK1,IRAK4,MAP2K2,MAP3K1,MAP3K10,MAP3K11,MAP3K12,MAP3K19,MAP3K2,MAP3K20,MAP3K21,MAP3K3,MAP3K9,MAPK15,MASTL,MYO3B,NEK11,NEK2,NEK3,NEK5,NEK7,NEK8,NEK9,NIM1K,PLK4,PRKCZ,PRP4K,RIPK1,RIPK2,RIPK3,SMG1,SNRK,STK17A,STK24,STK25,STK33,TAOK1,TAOK2,TBK1,TRPM7,TTBK1,TTBK2,ULK1,ULK2,VRK1	___SLSG	S2995	Genome polyprotein	NA	tr|A0A097PIH4|A0A097PIH4_9FLAV Genome polyprotein OS=dengue virus type 1 OX=11053 PE=4 SV=1	dengue virus type 1
BCKDK,BRSK1,BRSK2,CAMK1G,CHEK1,EIF2AK4,HUNK,MAP2K1,MAP3K20,MAP3K6,MARK1,MARK2,MARK3,MARK4,MASTL,MTOR,NEK11,NEK3,NIM1K,NUAK1,PDK4,PHKG2,PKN1,PKN2,PLK4,PRKAA1,PRKAA2,PRKCA,PRKCB,PRKCE,PRKCI,PRKCQ,PRKDC,RIPK2,SIK1,SIK2,SIK3,SNRK,STK25,STK26,TSSK1B,TSSK2,WNK4	STGS___	S27	Genome polyprotein	NA	tr|A0A0A7AAT8|A0A0A7AAT8_9FLAV Genome polyprotein OS=dengue virus type 1 OX=11053 PE=4 SV=1	dengue virus type 1
ACVR2A,ACVR2B,ALPK1,ATM,BMPR1A,BMPR1B,BRAF,CHUK,CROT,CSNK1A1,CSNK1A1L,CSNK1D,CSNK1E,CSNK1G1,CSNK1G2,CSNK1G3,CSNK2A1,CSNK2A2,DSTYK,EIF2AK4,FAM20C,GRK1,GRK2,GRK3,GRK4,GRK6,GRK7,IKBKB,IKBKE,MAP3K11,MAP3K2,MAP3K21,MAP3K3,MAP3K9,MOS,NR2C2,PINK1,PLK2,PLK3,RAF1,STK32B,TBK1,TLK2,ULK1	EISS___	S90	Genome polyprotein	NA	tr|A0A0A7AAT8|A0A0A7AAT8_9FLAV Genome polyprotein OS=dengue virus type 1 OX=11053 PE=4 SV=1	dengue virus type 1
CSNK1G2,CSNK2A1,CSNK2A2,DSTYK,EIF2AK4,ERN2,FAM20C,HUNK,MAP3K11,MAP3K20,MAP3K21,MARK3,NEK2,NEK6,NEK7,PLK4,PRKCB,PRKDC,RIPK4,SNRK,STK17A,STK33,TBK1,TLK1,TP53RK,ULK1,ULK2,WNK4	___SEGA	S227	Genome polyprotein	NA	tr|A0A0A7AAT8|A0A0A7AAT8_9FLAV Genome polyprotein OS=dengue virus type 1 OX=11053 PE=4 SV=1	dengue virus type 1
AKT1,AURKA,BRAF,BRSK1,BRSK2,CDC42BPA,CLK2,CLK3,CROT,CSNK1E,CSNK1G1,DAPK3,DCLK1,DCLK2,EIF2AK4,ERN1,ERN2,FAM20C,GCK,GRK7,IKBKE,IRAK4,LATS2,MAP3K11,MAP3K14,MAP3K2,MAP3K20,MAP3K21,MAP3K3,MAP3K9,MAP4K1,MAP4K3,MAP4K5,MARK1,MARK2,MARK3,MARK4,MELK,MKNK1,MYLK2,NEK5,NEK6,NEK7,NEK8,NIM1K,NUAK1,NUAK2,OSR1,PAK1,PAK2,PAK3,PAK4,PAK5,PAK6,PHKG1,PHKG2,PIM1,PIM3,PKN1,PKN2,PKN3,PLK4,PRKAA1,PRKACB,PRKACG,PRKCA,PRKCB…	KGSS___	S677	Genome polyprotein	NA	tr|A0A0A7AAT8|A0A0A7AAT8_9FLAV Genome polyprotein OS=dengue virus type 1 OX=11053 PE=4 SV=1	dengue virus type 1
AAK1,ALPK1,BMP2K,BUB1,EEF2K,GCK,HASPIN,IRAK4,KCNE1,LRRK2,MAK,MAP2K2,MAP2K5,MAP3K10,MAP3K11,MAP3K12,MAP3K15,MAP3K2,MAP3K21,MAP3K5,MAP3K6,MAP4K1,MAP4K3,MAP4K4,MAP4K5,MAPK11,MAPK14,MAPK15,MAPK7,MOK,MST1,MYO3A,MYO3B,NEK1,NEK11,NEK4,NEK5,NR2C2,OSR1,PDK1,RIPK3,SMG1,STK11,STK16,STK25,STK3,STK39,TAOK1,TAOK2,TNIK,TTK,VRK1,VRK2	___TLPP	T1092	Genome polyprotein	NA	tr|A0A0A7AAT8|A0A0A7AAT8_9FLAV Genome polyprotein OS=dengue virus type 1 OX=11053 PE=4 SV=1	dengue virus type 1
ATR,BCKDK,CSNK1E,EIF2AK4,ERN1,ERN2,FAM20C,IKBKE,IRAK4,MAP3K1,MAP3K10,MAP3K11,MAP3K12,MAP3K15,MAP3K20,MAP3K21,MAP3K9,MAPK15,MTOR,NEK11,NEK5,NEK6,NEK7,NEK9,PDK1,PDK4,PLK4,PRKCA,PRKCZ,RAF1,RIPK1,RIPK3,STK33,TBK1,TRPM6,TRPM7,TTBK2,ULK1,ULK2	LPNS___	S1246	Genome polyprotein	NA	tr|A0A0A7AAT8|A0A0A7AAT8_9FLAV Genome polyprotein OS=dengue virus type 1 OX=11053 PE=4 SV=1	dengue virus type 1
ACVR1,ACVR1B,ACVR2A,ACVR2B,ATM,BMPR1A,BMPR1B,BMPR2,CHUK,CROT,CSNK1A1,CSNK1A1L,CSNK1D,CSNK1E,CSNK1G1,CSNK1G2,CSNK1G3,CSNK2A1,CSNK2A2,DSTYK,EEF2K,EIF2AK1,EIF2AK3,EIF2AK4,FAM20C,GRK1,GRK2,GRK3,GRK4,GRK7,IKBKE,MAP2K2,MAP3K11,MAP3K19,MAP3K2,MAP3K21,MAP3K9,MOS,NEK6,NEK7,OSR1,PLK1,PLK2,PLK3,PLK4,SMG1,STK3,STK32B,STK39,TBK1,TGFBR1,TGFBR2,TLK1,TLK2,TP53RK,TTBK1,TTBK2,TTK	___SLEE	S1246	Genome polyprotein	NA	tr|A0A0A7AAT8|A0A0A7AAT8_9FLAV Genome polyprotein OS=dengue virus type 1 OX=11053 PE=4 SV=1	dengue virus type 1
BCKDK,BRSK1,BRSK2,CAMK1G,CHEK1,EIF2AK4,HUNK,MAP2K1,MAP3K20,MAP3K6,MARK1,MARK2,MARK3,MARK4,MASTL,MTOR,NEK11,NEK3,NIM1K,NUAK1,PDK4,PHKG2,PKN1,PKN2,PLK4,PRKAA1,PRKAA2,PRKCA,PRKCB,PRKCE,PRKCI,PRKCQ,PRKDC,RIPK2,SIK1,SIK2,SIK3,SNRK,STK25,STK26,TSSK1B,TSSK2,WNK4	___SGTS	S1413	Genome polyprotein	NA	tr|A0A0A7AAT8|A0A0A7AAT8_9FLAV Genome polyprotein OS=dengue virus type 1 OX=11053 PE=4 SV=1	dengue virus type 1
IRAK1,PLK4,RIPK2	VTTS___	S1633	Genome polyprotein	NA	tr|A0A0A7AAT8|A0A0A7AAT8_9FLAV Genome polyprotein OS=dengue virus type 1 OX=11053 PE=4 SV=1	dengue virus type 1
AAK1,ATM,ATR,BMP2K,BMPR2,BUB1,CAMK2D,CAMKK1,CSNK1A1,DSTYK,EIF2AK4,MAP2K1,MAP2K2,MAP3K9,MAPK15,NR2C2,PHKG1,PHKG2,PINK1,RIPK2,SMG1,SNRK,STK39,TTBK1,TTBK2	IQLS___	S1862	Genome polyprotein	NA	tr|A0A0A7AAT8|A0A0A7AAT8_9FLAV Genome polyprotein OS=dengue virus type 1 OX=11053 PE=4 SV=1	dengue virus type 1
ATR,CSNK2A1,CSNK2A2,EEF2K,FAM20C,MAP3K10,MAP3K11,MAP3K20,MAP3K21,MAP3K9,NEK6,NEK7,RAF1,RIPK2,RIPK3,TRPM6,ULK1	___SDPL	S2078	Genome polyprotein	NA	tr|A0A0A7AAT8|A0A0A7AAT8_9FLAV Genome polyprotein OS=dengue virus type 1 OX=11053 PE=4 SV=1	dengue virus type 1
CAMKK1,CAMKK2,CSNK2A1,EIF2AK3,EIF2AK4,ERN1,GRK1,GRK5,IKBKB,IKBKE,IRAK1,IRAK4,KCNE1,MAP2K1,MAP2K2,MAP2K5,MAP3K10,MAP3K11,MAP3K19,MAP3K2,MAP3K20,MAP3K21,MAP3K9,MAP4K1,MAP4K4,MAPK15,MASTL,MST1,MYO3A,MYO3B,NEK1,NEK11,NEK2,NEK3,NEK4,NEK5,NEK9,NIM1K,PLK4,PRP4K,RIPK2,RIPK3,SLK,SMG1,SNRK,STK10,STK11,STK17A,STK24,STK25,STK3,STK33,STK39,TAOK1,TAOK2,TBK1,TRPM7,TTBK1,TTBK2,ULK1,ULK2,VRK1	GFLS___	S2878	Genome polyprotein	NA	tr|A0A0A7AAT8|A0A0A7AAT8_9FLAV Genome polyprotein OS=dengue virus type 1 OX=11053 PE=4 SV=1	dengue virus type 1
CSNK2A1,EIF2AK2,EIF2AK4,ERN1,ERN2,IKBKE,IRAK1,IRAK4,MAP2K2,MAP3K1,MAP3K10,MAP3K11,MAP3K12,MAP3K19,MAP3K2,MAP3K20,MAP3K21,MAP3K3,MAP3K9,MAPK15,MASTL,MYO3B,NEK11,NEK2,NEK3,NEK5,NEK7,NEK8,NEK9,NIM1K,PLK4,PRKCZ,PRP4K,RIPK1,RIPK2,RIPK3,SMG1,SNRK,STK17A,STK24,STK25,STK33,TAOK1,TAOK2,TBK1,TRPM7,TTBK1,TTBK2,ULK1,ULK2,VRK1	___SLSG	S2995	Genome polyprotein	NA	tr|A0A0A7AAT8|A0A0A7AAT8_9FLAV Genome polyprotein OS=dengue virus type 1 OX=11053 PE=4 SV=1	dengue virus type 1
BCKDK,BRSK1,BRSK2,CAMK1G,CHEK1,EIF2AK4,HUNK,MAP2K1,MAP3K20,MAP3K6,MARK1,MARK2,MARK3,MARK4,MASTL,MTOR,NEK11,NEK3,NIM1K,NUAK1,PDK4,PHKG2,PKN1,PKN2,PLK4,PRKAA1,PRKAA2,PRKCA,PRKCB,PRKCE,PRKCI,PRKCQ,PRKDC,RIPK2,SIK1,SIK2,SIK3,SNRK,STK25,STK26,TSSK1B,TSSK2,WNK4	STGS___	S27	Genome polyprotein	NA	tr|A0A0A7AAU0|A0A0A7AAU0_9FLAV Genome polyprotein OS=dengue virus type 1 OX=11053 PE=4 SV=1	dengue virus type 1
ACVR2A,ACVR2B,ALPK1,ATM,BMPR1A,BMPR1B,BRAF,CHUK,CROT,CSNK1A1,CSNK1A1L,CSNK1D,CSNK1E,CSNK1G1,CSNK1G2,CSNK1G3,CSNK2A1,CSNK2A2,DSTYK,EIF2AK4,FAM20C,GRK1,GRK2,GRK3,GRK4,GRK6,GRK7,IKBKB,IKBKE,MAP3K11,MAP3K2,MAP3K21,MAP3K3,MAP3K9,MOS,NR2C2,PINK1,PLK2,PLK3,RAF1,STK32B,TBK1,TLK2,ULK1	EISS___	S90	Genome polyprotein	NA	tr|A0A0A7AAU0|A0A0A7AAU0_9FLAV Genome polyprotein OS=dengue virus type 1 OX=11053 PE=4 SV=1	dengue virus type 1
CSNK1G2,CSNK2A1,CSNK2A2,DSTYK,EIF2AK4,ERN2,FAM20C,HUNK,MAP3K11,MAP3K20,MAP3K21,MARK3,NEK2,NEK6,NEK7,PLK4,PRKCB,PRKDC,RIPK4,SNRK,STK17A,STK33,TBK1,TLK1,TP53RK,ULK1,ULK2,WNK4	___SEGA	S227	Genome polyprotein	NA	tr|A0A0A7AAU0|A0A0A7AAU0_9FLAV Genome polyprotein OS=dengue virus type 1 OX=11053 PE=4 SV=1	dengue virus type 1
AKT1,AURKA,BRAF,BRSK1,BRSK2,CDC42BPA,CLK2,CLK3,CROT,CSNK1E,CSNK1G1,DAPK3,DCLK1,DCLK2,EIF2AK4,ERN1,ERN2,FAM20C,GCK,GRK7,IKBKE,IRAK4,LATS2,MAP3K11,MAP3K14,MAP3K2,MAP3K20,MAP3K21,MAP3K3,MAP3K9,MAP4K1,MAP4K3,MAP4K5,MARK1,MARK2,MARK3,MARK4,MELK,MKNK1,MYLK2,NEK5,NEK6,NEK7,NEK8,NIM1K,NUAK1,NUAK2,OSR1,PAK1,PAK2,PAK3,PAK4,PAK5,PAK6,PHKG1,PHKG2,PIM1,PIM3,PKN1,PKN2,PKN3,PLK4,PRKAA1,PRKACB,PRKACG,PRKCA,PRKCB…	KGSS___	S677	Genome polyprotein	NA	tr|A0A0A7AAU0|A0A0A7AAU0_9FLAV Genome polyprotein OS=dengue virus type 1 OX=11053 PE=4 SV=1	dengue virus type 1
AAK1,ALPK1,BMP2K,BUB1,EEF2K,GCK,HASPIN,IRAK4,KCNE1,LRRK2,MAK,MAP2K2,MAP2K5,MAP3K10,MAP3K11,MAP3K12,MAP3K15,MAP3K2,MAP3K21,MAP3K5,MAP3K6,MAP4K1,MAP4K3,MAP4K4,MAP4K5,MAPK11,MAPK14,MAPK15,MAPK7,MOK,MST1,MYO3A,MYO3B,NEK1,NEK11,NEK4,NEK5,NR2C2,OSR1,PDK1,RIPK3,SMG1,STK11,STK16,STK25,STK3,STK39,TAOK1,TAOK2,TNIK,TTK,VRK1,VRK2	___TLPP	T1092	Genome polyprotein	NA	tr|A0A0A7AAU0|A0A0A7AAU0_9FLAV Genome polyprotein OS=dengue virus type 1 OX=11053 PE=4 SV=1	dengue virus type 1
ATR,BCKDK,CSNK1E,EIF2AK4,ERN1,ERN2,FAM20C,IKBKE,IRAK4,MAP3K1,MAP3K10,MAP3K11,MAP3K12,MAP3K15,MAP3K20,MAP3K21,MAP3K9,MAPK15,MTOR,NEK11,NEK5,NEK6,NEK7,NEK9,PDK1,PDK4,PLK4,PRKCA,PRKCZ,RAF1,RIPK1,RIPK3,STK33,TBK1,TRPM6,TRPM7,TTBK2,ULK1,ULK2	LPNS___	S1246	Genome polyprotein	NA	tr|A0A0A7AAU0|A0A0A7AAU0_9FLAV Genome polyprotein OS=dengue virus type 1 OX=11053 PE=4 SV=1	dengue virus type 1
ACVR1,ACVR1B,ACVR2A,ACVR2B,ATM,BMPR1A,BMPR1B,BMPR2,CHUK,CROT,CSNK1A1,CSNK1A1L,CSNK1D,CSNK1E,CSNK1G1,CSNK1G2,CSNK1G3,CSNK2A1,CSNK2A2,DSTYK,EEF2K,EIF2AK1,EIF2AK3,EIF2AK4,FAM20C,GRK1,GRK2,GRK3,GRK4,GRK7,IKBKE,MAP2K2,MAP3K11,MAP3K19,MAP3K2,MAP3K21,MAP3K9,MOS,NEK6,NEK7,OSR1,PLK1,PLK2,PLK3,PLK4,SMG1,STK3,STK32B,STK39,TBK1,TGFBR1,TGFBR2,TLK1,TLK2,TP53RK,TTBK1,TTBK2,TTK	___SLEE	S1246	Genome polyprotein	NA	tr|A0A0A7AAU0|A0A0A7AAU0_9FLAV Genome polyprotein OS=dengue virus type 1 OX=11053 PE=4 SV=1	dengue virus type 1
BCKDK,BRSK1,BRSK2,CAMK1G,CHEK1,EIF2AK4,HUNK,MAP2K1,MAP3K20,MAP3K6,MARK1,MARK2,MARK3,MARK4,MASTL,MTOR,NEK11,NEK3,NIM1K,NUAK1,PDK4,PHKG2,PKN1,PKN2,PLK4,PRKAA1,PRKAA2,PRKCA,PRKCB,PRKCE,PRKCI,PRKCQ,PRKDC,RIPK2,SIK1,SIK2,SIK3,SNRK,STK25,STK26,TSSK1B,TSSK2,WNK4	___SGTS	S1413	Genome polyprotein	NA	tr|A0A0A7AAU0|A0A0A7AAU0_9FLAV Genome polyprotein OS=dengue virus type 1 OX=11053 PE=4 SV=1	dengue virus type 1
IRAK1,PLK4,RIPK2	VTTS___	S1633	Genome polyprotein	NA	tr|A0A0A7AAU0|A0A0A7AAU0_9FLAV Genome polyprotein OS=dengue virus type 1 OX=11053 PE=4 SV=1	dengue virus type 1
AAK1,ATM,ATR,BMP2K,BMPR2,BUB1,CAMK2D,CAMKK1,CSNK1A1,DSTYK,EIF2AK4,MAP2K1,MAP2K2,MAP3K9,MAPK15,NR2C2,PHKG1,PHKG2,PINK1,RIPK2,SMG1,SNRK,STK39,TTBK1,TTBK2	IQLS___	S1862	Genome polyprotein	NA	tr|A0A0A7AAU0|A0A0A7AAU0_9FLAV Genome polyprotein OS=dengue virus type 1 OX=11053 PE=4 SV=1	dengue virus type 1
ATR,CSNK2A1,CSNK2A2,EEF2K,FAM20C,MAP3K10,MAP3K11,MAP3K20,MAP3K21,MAP3K9,NEK6,NEK7,RAF1,RIPK2,RIPK3,TRPM6,ULK1	___SDPL	S2078	Genome polyprotein	NA	tr|A0A0A7AAU0|A0A0A7AAU0_9FLAV Genome polyprotein OS=dengue virus type 1 OX=11053 PE=4 SV=1	dengue virus type 1
CAMKK1,CAMKK2,CSNK2A1,EIF2AK3,EIF2AK4,ERN1,GRK1,GRK5,IKBKB,IKBKE,IRAK1,IRAK4,KCNE1,MAP2K1,MAP2K2,MAP2K5,MAP3K10,MAP3K11,MAP3K19,MAP3K2,MAP3K20,MAP3K21,MAP3K9,MAP4K1,MAP4K4,MAPK15,MASTL,MST1,MYO3A,MYO3B,NEK1,NEK11,NEK2,NEK3,NEK4,NEK5,NEK9,NIM1K,PLK4,PRP4K,RIPK2,RIPK3,SLK,SMG1,SNRK,STK10,STK11,STK17A,STK24,STK25,STK3,STK33,STK39,TAOK1,TAOK2,TBK1,TRPM7,TTBK1,TTBK2,ULK1,ULK2,VRK1	GFLS___	S2878	Genome polyprotein	NA	tr|A0A0A7AAU0|A0A0A7AAU0_9FLAV Genome polyprotein OS=dengue virus type 1 OX=11053 PE=4 SV=1	dengue virus type 1
CSNK2A1,EIF2AK2,EIF2AK4,ERN1,ERN2,IKBKE,IRAK1,IRAK4,MAP2K2,MAP3K1,MAP3K10,MAP3K11,MAP3K12,MAP3K19,MAP3K2,MAP3K20,MAP3K21,MAP3K3,MAP3K9,MAPK15,MASTL,MYO3B,NEK11,NEK2,NEK3,NEK5,NEK7,NEK8,NEK9,NIM1K,PLK4,PRKCZ,PRP4K,RIPK1,RIPK2,RIPK3,SMG1,SNRK,STK17A,STK24,STK25,STK33,TAOK1,TAOK2,TBK1,TRPM7,TTBK1,TTBK2,ULK1,ULK2,VRK1	___SLSG	S2995	Genome polyprotein	NA	tr|A0A0A7AAU0|A0A0A7AAU0_9FLAV Genome polyprotein OS=dengue virus type 1 OX=11053 PE=4 SV=1	dengue virus type 1
BCKDK,BRSK1,BRSK2,CAMK1G,CHEK1,EIF2AK4,HUNK,MAP2K1,MAP3K20,MAP3K6,MARK1,MARK2,MARK3,MARK4,MASTL,MTOR,NEK11,NEK3,NIM1K,NUAK1,PDK4,PHKG2,PKN1,PKN2,PLK4,PRKAA1,PRKAA2,PRKCA,PRKCB,PRKCE,PRKCI,PRKCQ,PRKDC,RIPK2,SIK1,SIK2,SIK3,SNRK,STK25,STK26,TSSK1B,TSSK2,WNK4	STGS___	S27	Genome polyprotein	NA	tr|A0A0A7AAU1|A0A0A7AAU1_9FLAV Genome polyprotein OS=dengue virus type 1 OX=11053 PE=4 SV=1	dengue virus type 1
ACVR2A,ACVR2B,ALPK1,ATM,BMPR1A,BMPR1B,BRAF,CHUK,CROT,CSNK1A1,CSNK1A1L,CSNK1D,CSNK1E,CSNK1G1,CSNK1G2,CSNK1G3,CSNK2A1,CSNK2A2,DSTYK,EIF2AK4,FAM20C,GRK1,GRK2,GRK3,GRK4,GRK6,GRK7,IKBKB,IKBKE,MAP3K11,MAP3K2,MAP3K21,MAP3K3,MAP3K9,MOS,NR2C2,PINK1,PLK2,PLK3,RAF1,STK32B,TBK1,TLK2,ULK1	EISS___	S90	Genome polyprotein	NA	tr|A0A0A7AAU1|A0A0A7AAU1_9FLAV Genome polyprotein OS=dengue virus type 1 OX=11053 PE=4 SV=1	dengue virus type 1
CSNK1G2,CSNK2A1,CSNK2A2,DSTYK,EIF2AK4,ERN2,FAM20C,HUNK,MAP3K11,MAP3K20,MAP3K21,MARK3,NEK2,NEK6,NEK7,PLK4,PRKCB,PRKDC,RIPK4,SNRK,STK17A,STK33,TBK1,TLK1,TP53RK,ULK1,ULK2,WNK4	___SEGA	S227	Genome polyprotein	NA	tr|A0A0A7AAU1|A0A0A7AAU1_9FLAV Genome polyprotein OS=dengue virus type 1 OX=11053 PE=4 SV=1	dengue virus type 1
AKT1,AURKA,BRAF,BRSK1,BRSK2,CDC42BPA,CLK2,CLK3,CROT,CSNK1E,CSNK1G1,DAPK3,DCLK1,DCLK2,EIF2AK4,ERN1,ERN2,FAM20C,GCK,GRK7,IKBKE,IRAK4,LATS2,MAP3K11,MAP3K14,MAP3K2,MAP3K20,MAP3K21,MAP3K3,MAP3K9,MAP4K1,MAP4K3,MAP4K5,MARK1,MARK2,MARK3,MARK4,MELK,MKNK1,MYLK2,NEK5,NEK6,NEK7,NEK8,NIM1K,NUAK1,NUAK2,OSR1,PAK1,PAK2,PAK3,PAK4,PAK5,PAK6,PHKG1,PHKG2,PIM1,PIM3,PKN1,PKN2,PKN3,PLK4,PRKAA1,PRKACB,PRKACG,PRKCA,PRKCB…	KGSS___	S677	Genome polyprotein	NA	tr|A0A0A7AAU1|A0A0A7AAU1_9FLAV Genome polyprotein OS=dengue virus type 1 OX=11053 PE=4 SV=1	dengue virus type 1
AAK1,ACVR1,ACVR1B,BMP2K,BMPR1A,BRSK1,CHUK,CSNK1A1,CSNK1G3,CSNK2A1,CSNK2A2,GAK,GRK2,GRK3,GRK4,GRK5,GRK6,HUNK,IKBKB,MAPKAPK2,MASTL,PAK1,PAK2,PBK,PDK1,PIM1,PIM2,PIM3,PLK1,PLK2,PLK3,PLK4,PRKACA,SBK1,SMG1,SNRK,TGFBR1	DFGSM__	S704	Genome polyprotein	NA	tr|A0A0A7AAU1|A0A0A7AAU1_9FLAV Genome polyprotein OS=dengue virus type 1 OX=11053 PE=4 SV=1	dengue virus type 1
AAK1,ALPK1,BMP2K,BUB1,EEF2K,GCK,HASPIN,IRAK4,KCNE1,LRRK2,MAK,MAP2K2,MAP2K5,MAP3K10,MAP3K11,MAP3K12,MAP3K15,MAP3K2,MAP3K21,MAP3K5,MAP3K6,MAP4K1,MAP4K3,MAP4K4,MAP4K5,MAPK11,MAPK14,MAPK15,MAPK7,MOK,MST1,MYO3A,MYO3B,NEK1,NEK11,NEK4,NEK5,NR2C2,OSR1,PDK1,RIPK3,SMG1,STK11,STK16,STK25,STK3,STK39,TAOK1,TAOK2,TNIK,TTK,VRK1,VRK2	___TLPP	T1092	Genome polyprotein	NA	tr|A0A0A7AAU1|A0A0A7AAU1_9FLAV Genome polyprotein OS=dengue virus type 1 OX=11053 PE=4 SV=1	dengue virus type 1
ATR,BCKDK,CSNK1E,EIF2AK4,ERN1,ERN2,FAM20C,IKBKE,IRAK4,MAP3K1,MAP3K10,MAP3K11,MAP3K12,MAP3K15,MAP3K20,MAP3K21,MAP3K9,MAPK15,MTOR,NEK11,NEK5,NEK6,NEK7,NEK9,PDK1,PDK4,PLK4,PRKCA,PRKCZ,RAF1,RIPK1,RIPK3,STK33,TBK1,TRPM6,TRPM7,TTBK2,ULK1,ULK2	LPNS___	S1246	Genome polyprotein	NA	tr|A0A0A7AAU1|A0A0A7AAU1_9FLAV Genome polyprotein OS=dengue virus type 1 OX=11053 PE=4 SV=1	dengue virus type 1
ACVR1,ACVR1B,ACVR2A,ACVR2B,ATM,BMPR1A,BMPR1B,BMPR2,CHUK,CROT,CSNK1A1,CSNK1A1L,CSNK1D,CSNK1E,CSNK1G1,CSNK1G2,CSNK1G3,CSNK2A1,CSNK2A2,DSTYK,EEF2K,EIF2AK1,EIF2AK3,EIF2AK4,FAM20C,GRK1,GRK2,GRK3,GRK4,GRK7,IKBKE,MAP2K2,MAP3K11,MAP3K19,MAP3K2,MAP3K21,MAP3K9,MOS,NEK6,NEK7,OSR1,PLK1,PLK2,PLK3,PLK4,SMG1,STK3,STK32B,STK39,TBK1,TGFBR1,TGFBR2,TLK1,TLK2,TP53RK,TTBK1,TTBK2,TTK	___SLEE	S1246	Genome polyprotein	NA	tr|A0A0A7AAU1|A0A0A7AAU1_9FLAV Genome polyprotein OS=dengue virus type 1 OX=11053 PE=4 SV=1	dengue virus type 1
BCKDK,BRSK1,BRSK2,CAMK1G,CHEK1,EIF2AK4,HUNK,MAP2K1,MAP3K20,MAP3K6,MARK1,MARK2,MARK3,MARK4,MASTL,MTOR,NEK11,NEK3,NIM1K,NUAK1,PDK4,PHKG2,PKN1,PKN2,PLK4,PRKAA1,PRKAA2,PRKCA,PRKCB,PRKCE,PRKCI,PRKCQ,PRKDC,RIPK2,SIK1,SIK2,SIK3,SNRK,STK25,STK26,TSSK1B,TSSK2,WNK4	___SGTS	S1413	Genome polyprotein	NA	tr|A0A0A7AAU1|A0A0A7AAU1_9FLAV Genome polyprotein OS=dengue virus type 1 OX=11053 PE=4 SV=1	dengue virus type 1
IRAK1,PLK4,RIPK2	VTTS___	S1633	Genome polyprotein	NA	tr|A0A0A7AAU1|A0A0A7AAU1_9FLAV Genome polyprotein OS=dengue virus type 1 OX=11053 PE=4 SV=1	dengue virus type 1
AAK1,ATM,ATR,BMP2K,BMPR2,BUB1,CAMK2D,CAMKK1,CSNK1A1,DSTYK,EIF2AK4,MAP2K1,MAP2K2,MAP3K9,MAPK15,NR2C2,PHKG1,PHKG2,PINK1,RIPK2,SMG1,SNRK,STK39,TTBK1,TTBK2	IQLS___	S1862	Genome polyprotein	NA	tr|A0A0A7AAU1|A0A0A7AAU1_9FLAV Genome polyprotein OS=dengue virus type 1 OX=11053 PE=4 SV=1	dengue virus type 1
ATR,CSNK2A1,CSNK2A2,EEF2K,FAM20C,MAP3K10,MAP3K11,MAP3K20,MAP3K21,MAP3K9,NEK6,NEK7,RAF1,RIPK2,RIPK3,TRPM6,ULK1	___SDPL	S2078	Genome polyprotein	NA	tr|A0A0A7AAU1|A0A0A7AAU1_9FLAV Genome polyprotein OS=dengue virus type 1 OX=11053 PE=4 SV=1	dengue virus type 1
CAMKK1,CAMKK2,CSNK2A1,EIF2AK3,EIF2AK4,ERN1,GRK1,GRK5,IKBKB,IKBKE,IRAK1,IRAK4,KCNE1,MAP2K1,MAP2K2,MAP2K5,MAP3K10,MAP3K11,MAP3K19,MAP3K2,MAP3K20,MAP3K21,MAP3K9,MAP4K1,MAP4K4,MAPK15,MASTL,MST1,MYO3A,MYO3B,NEK1,NEK11,NEK2,NEK3,NEK4,NEK5,NEK9,NIM1K,PLK4,PRP4K,RIPK2,RIPK3,SLK,SMG1,SNRK,STK10,STK11,STK17A,STK24,STK25,STK3,STK33,STK39,TAOK1,TAOK2,TBK1,TRPM7,TTBK1,TTBK2,ULK1,ULK2,VRK1	GFLS___	S2878	Genome polyprotein	NA	tr|A0A0A7AAU1|A0A0A7AAU1_9FLAV Genome polyprotein OS=dengue virus type 1 OX=11053 PE=4 SV=1	dengue virus type 1
CSNK2A1,EIF2AK2,EIF2AK4,ERN1,ERN2,IKBKE,IRAK1,IRAK4,MAP2K2,MAP3K1,MAP3K10,MAP3K11,MAP3K12,MAP3K19,MAP3K2,MAP3K20,MAP3K21,MAP3K3,MAP3K9,MAPK15,MASTL,MYO3B,NEK11,NEK2,NEK3,NEK5,NEK7,NEK8,NEK9,NIM1K,PLK4,PRKCZ,PRP4K,RIPK1,RIPK2,RIPK3,SMG1,SNRK,STK17A,STK24,STK25,STK33,TAOK1,TAOK2,TBK1,TRPM7,TTBK1,TTBK2,ULK1,ULK2,VRK1	___SLSG	S2995	Genome polyprotein	NA	tr|A0A0A7AAU1|A0A0A7AAU1_9FLAV Genome polyprotein OS=dengue virus type 1 OX=11053 PE=4 SV=1	dengue virus type 1
BCKDK,BRSK1,BRSK2,CAMK1G,CHEK1,EIF2AK4,HUNK,MAP2K1,MAP3K20,MAP3K6,MARK1,MARK2,MARK3,MARK4,MASTL,MTOR,NEK11,NEK3,NIM1K,NUAK1,PDK4,PHKG2,PKN1,PKN2,PLK4,PRKAA1,PRKAA2,PRKCA,PRKCB,PRKCE,PRKCI,PRKCQ,PRKDC,RIPK2,SIK1,SIK2,SIK3,SNRK,STK25,STK26,TSSK1B,TSSK2,WNK4	STGS___	S27	Genome polyprotein	NA	tr|A0A0A7AAU3|A0A0A7AAU3_9FLAV Genome polyprotein OS=dengue virus type 1 OX=11053 PE=4 SV=1	dengue virus type 1
ACVR2A,ACVR2B,ALPK1,ATM,BMPR1A,BMPR1B,BRAF,CHUK,CROT,CSNK1A1,CSNK1A1L,CSNK1D,CSNK1E,CSNK1G1,CSNK1G2,CSNK1G3,CSNK2A1,CSNK2A2,DSTYK,EIF2AK4,FAM20C,GRK1,GRK2,GRK3,GRK4,GRK6,GRK7,IKBKB,IKBKE,MAP3K11,MAP3K2,MAP3K21,MAP3K3,MAP3K9,MOS,NR2C2,PINK1,PLK2,PLK3,RAF1,STK32B,TBK1,TLK2,ULK1	EISS___	S90	Genome polyprotein	NA	tr|A0A0A7AAU3|A0A0A7AAU3_9FLAV Genome polyprotein OS=dengue virus type 1 OX=11053 PE=4 SV=1	dengue virus type 1
CSNK1G2,CSNK2A1,CSNK2A2,DSTYK,EIF2AK4,ERN2,FAM20C,HUNK,MAP3K11,MAP3K20,MAP3K21,MARK3,NEK2,NEK6,NEK7,PLK4,PRKCB,PRKDC,RIPK4,SNRK,STK17A,STK33,TBK1,TLK1,TP53RK,ULK1,ULK2,WNK4	___SEGA	S227	Genome polyprotein	NA	tr|A0A0A7AAU3|A0A0A7AAU3_9FLAV Genome polyprotein OS=dengue virus type 1 OX=11053 PE=4 SV=1	dengue virus type 1
AKT1,AURKA,BRAF,BRSK1,BRSK2,CDC42BPA,CLK2,CLK3,CROT,CSNK1E,CSNK1G1,DAPK3,DCLK1,DCLK2,EIF2AK4,ERN1,ERN2,FAM20C,GCK,GRK7,IKBKE,IRAK4,LATS2,MAP3K11,MAP3K14,MAP3K2,MAP3K20,MAP3K21,MAP3K3,MAP3K9,MAP4K1,MAP4K3,MAP4K5,MARK1,MARK2,MARK3,MARK4,MELK,MKNK1,MYLK2,NEK5,NEK6,NEK7,NEK8,NIM1K,NUAK1,NUAK2,OSR1,PAK1,PAK2,PAK3,PAK4,PAK5,PAK6,PHKG1,PHKG2,PIM1,PIM3,PKN1,PKN2,PKN3,PLK4,PRKAA1,PRKACB,PRKACG,PRKCA,PRKCB…	KGSS___	S677	Genome polyprotein	NA	tr|A0A0A7AAU3|A0A0A7AAU3_9FLAV Genome polyprotein OS=dengue virus type 1 OX=11053 PE=4 SV=1	dengue virus type 1
AAK1,ALPK1,BMP2K,BUB1,EEF2K,GCK,HASPIN,IRAK4,KCNE1,LRRK2,MAK,MAP2K2,MAP2K5,MAP3K10,MAP3K11,MAP3K12,MAP3K15,MAP3K2,MAP3K21,MAP3K5,MAP3K6,MAP4K1,MAP4K3,MAP4K4,MAP4K5,MAPK11,MAPK14,MAPK15,MAPK7,MOK,MST1,MYO3A,MYO3B,NEK1,NEK11,NEK4,NEK5,NR2C2,OSR1,PDK1,RIPK3,SMG1,STK11,STK16,STK25,STK3,STK39,TAOK1,TAOK2,TNIK,TTK,VRK1,VRK2	___TLPP	T1092	Genome polyprotein	NA	tr|A0A0A7AAU3|A0A0A7AAU3_9FLAV Genome polyprotein OS=dengue virus type 1 OX=11053 PE=4 SV=1	dengue virus type 1
ATR,BCKDK,CSNK1E,EIF2AK4,ERN1,ERN2,FAM20C,IKBKE,IRAK4,MAP3K1,MAP3K10,MAP3K11,MAP3K12,MAP3K15,MAP3K20,MAP3K21,MAP3K9,MAPK15,MTOR,NEK11,NEK5,NEK6,NEK7,NEK9,PDK1,PDK4,PLK4,PRKCA,PRKCZ,RAF1,RIPK1,RIPK3,STK33,TBK1,TRPM6,TRPM7,TTBK2,ULK1,ULK2	LPNS___	S1246	Genome polyprotein	NA	tr|A0A0A7AAU3|A0A0A7AAU3_9FLAV Genome polyprotein OS=dengue virus type 1 OX=11053 PE=4 SV=1	dengue virus type 1
ACVR1,ACVR1B,ACVR2A,ACVR2B,ATM,BMPR1A,BMPR1B,BMPR2,CHUK,CROT,CSNK1A1,CSNK1A1L,CSNK1D,CSNK1E,CSNK1G1,CSNK1G2,CSNK1G3,CSNK2A1,CSNK2A2,DSTYK,EEF2K,EIF2AK1,EIF2AK3,EIF2AK4,FAM20C,GRK1,GRK2,GRK3,GRK4,GRK7,IKBKE,MAP2K2,MAP3K11,MAP3K19,MAP3K2,MAP3K21,MAP3K9,MOS,NEK6,NEK7,OSR1,PLK1,PLK2,PLK3,PLK4,SMG1,STK3,STK32B,STK39,TBK1,TGFBR1,TGFBR2,TLK1,TLK2,TP53RK,TTBK1,TTBK2,TTK	___SLEE	S1246	Genome polyprotein	NA	tr|A0A0A7AAU3|A0A0A7AAU3_9FLAV Genome polyprotein OS=dengue virus type 1 OX=11053 PE=4 SV=1	dengue virus type 1
BCKDK,BRSK1,BRSK2,CAMK1G,CHEK1,EIF2AK4,HUNK,MAP2K1,MAP3K20,MAP3K6,MARK1,MARK2,MARK3,MARK4,MASTL,MTOR,NEK11,NEK3,NIM1K,NUAK1,PDK4,PHKG2,PKN1,PKN2,PLK4,PRKAA1,PRKAA2,PRKCA,PRKCB,PRKCE,PRKCI,PRKCQ,PRKDC,RIPK2,SIK1,SIK2,SIK3,SNRK,STK25,STK26,TSSK1B,TSSK2,WNK4	___SGTS	S1413	Genome polyprotein	NA	tr|A0A0A7AAU3|A0A0A7AAU3_9FLAV Genome polyprotein OS=dengue virus type 1 OX=11053 PE=4 SV=1	dengue virus type 1
IRAK1,PLK4,RIPK2	VTTS___	S1633	Genome polyprotein	NA	tr|A0A0A7AAU3|A0A0A7AAU3_9FLAV Genome polyprotein OS=dengue virus type 1 OX=11053 PE=4 SV=1	dengue virus type 1
AAK1,ATM,ATR,BMP2K,BMPR2,BUB1,CAMK2D,CAMKK1,CSNK1A1,DSTYK,EIF2AK4,MAP2K1,MAP2K2,MAP3K9,MAPK15,NR2C2,PHKG1,PHKG2,PINK1,RIPK2,SMG1,SNRK,STK39,TTBK1,TTBK2	IQLS___	S1862	Genome polyprotein	NA	tr|A0A0A7AAU3|A0A0A7AAU3_9FLAV Genome polyprotein OS=dengue virus type 1 OX=11053 PE=4 SV=1	dengue virus type 1
ATR,CSNK2A1,CSNK2A2,EEF2K,FAM20C,MAP3K10,MAP3K11,MAP3K20,MAP3K21,MAP3K9,NEK6,NEK7,RAF1,RIPK2,RIPK3,TRPM6,ULK1	___SDPL	S2078	Genome polyprotein	NA	tr|A0A0A7AAU3|A0A0A7AAU3_9FLAV Genome polyprotein OS=dengue virus type 1 OX=11053 PE=4 SV=1	dengue virus type 1
CAMKK1,CAMKK2,CSNK2A1,EIF2AK3,EIF2AK4,ERN1,GRK1,GRK5,IKBKB,IKBKE,IRAK1,IRAK4,KCNE1,MAP2K1,MAP2K2,MAP2K5,MAP3K10,MAP3K11,MAP3K19,MAP3K2,MAP3K20,MAP3K21,MAP3K9,MAP4K1,MAP4K4,MAPK15,MASTL,MST1,MYO3A,MYO3B,NEK1,NEK11,NEK2,NEK3,NEK4,NEK5,NEK9,NIM1K,PLK4,PRP4K,RIPK2,RIPK3,SLK,SMG1,SNRK,STK10,STK11,STK17A,STK24,STK25,STK3,STK33,STK39,TAOK1,TAOK2,TBK1,TRPM7,TTBK1,TTBK2,ULK1,ULK2,VRK1	GFLS___	S2878	Genome polyprotein	NA	tr|A0A0A7AAU3|A0A0A7AAU3_9FLAV Genome polyprotein OS=dengue virus type 1 OX=11053 PE=4 SV=1	dengue virus type 1
CSNK2A1,EIF2AK2,EIF2AK4,ERN1,ERN2,IKBKE,IRAK1,IRAK4,MAP2K2,MAP3K1,MAP3K10,MAP3K11,MAP3K12,MAP3K19,MAP3K2,MAP3K20,MAP3K21,MAP3K3,MAP3K9,MAPK15,MASTL,MYO3B,NEK11,NEK2,NEK3,NEK5,NEK7,NEK8,NEK9,NIM1K,PLK4,PRKCZ,PRP4K,RIPK1,RIPK2,RIPK3,SMG1,SNRK,STK17A,STK24,STK25,STK33,TAOK1,TAOK2,TBK1,TRPM7,TTBK1,TTBK2,ULK1,ULK2,VRK1	___SLSG	S2995	Genome polyprotein	NA	tr|A0A0A7AAU3|A0A0A7AAU3_9FLAV Genome polyprotein OS=dengue virus type 1 OX=11053 PE=4 SV=1	dengue virus type 1
BCKDK,BRSK1,BRSK2,CAMK1G,CHEK1,EIF2AK4,HUNK,MAP2K1,MAP3K20,MAP3K6,MARK1,MARK2,MARK3,MARK4,MASTL,MTOR,NEK11,NEK3,NIM1K,NUAK1,PDK4,PHKG2,PKN1,PKN2,PLK4,PRKAA1,PRKAA2,PRKCA,PRKCB,PRKCE,PRKCI,PRKCQ,PRKDC,RIPK2,SIK1,SIK2,SIK3,SNRK,STK25,STK26,TSSK1B,TSSK2,WNK4	STGS___	S27	Genome polyprotein	NA	tr|A0A0A7AAU4|A0A0A7AAU4_9FLAV Genome polyprotein OS=dengue virus type 1 OX=11053 PE=4 SV=1	dengue virus type 1
ACVR2A,ACVR2B,ALPK1,ATM,BMPR1A,BMPR1B,BRAF,CHUK,CROT,CSNK1A1,CSNK1A1L,CSNK1D,CSNK1E,CSNK1G1,CSNK1G2,CSNK1G3,CSNK2A1,CSNK2A2,DSTYK,EIF2AK4,FAM20C,GRK1,GRK2,GRK3,GRK4,GRK6,GRK7,IKBKB,IKBKE,MAP3K11,MAP3K2,MAP3K21,MAP3K3,MAP3K9,MOS,NR2C2,PINK1,PLK2,PLK3,RAF1,STK32B,TBK1,TLK2,ULK1	EISS___	S90	Genome polyprotein	NA	tr|A0A0A7AAU4|A0A0A7AAU4_9FLAV Genome polyprotein OS=dengue virus type 1 OX=11053 PE=4 SV=1	dengue virus type 1
CSNK1G2,CSNK2A1,CSNK2A2,DSTYK,EIF2AK4,ERN2,FAM20C,HUNK,MAP3K11,MAP3K20,MAP3K21,MARK3,NEK2,NEK6,NEK7,PLK4,PRKCB,PRKDC,RIPK4,SNRK,STK17A,STK33,TBK1,TLK1,TP53RK,ULK1,ULK2,WNK4	___SEGA	S227	Genome polyprotein	NA	tr|A0A0A7AAU4|A0A0A7AAU4_9FLAV Genome polyprotein OS=dengue virus type 1 OX=11053 PE=4 SV=1	dengue virus type 1
AKT1,AURKA,BRAF,BRSK1,BRSK2,CDC42BPA,CLK2,CLK3,CROT,CSNK1E,CSNK1G1,DAPK3,DCLK1,DCLK2,EIF2AK4,ERN1,ERN2,FAM20C,GCK,GRK7,IKBKE,IRAK4,LATS2,MAP3K11,MAP3K14,MAP3K2,MAP3K20,MAP3K21,MAP3K3,MAP3K9,MAP4K1,MAP4K3,MAP4K5,MARK1,MARK2,MARK3,MARK4,MELK,MKNK1,MYLK2,NEK5,NEK6,NEK7,NEK8,NIM1K,NUAK1,NUAK2,OSR1,PAK1,PAK2,PAK3,PAK4,PAK5,PAK6,PHKG1,PHKG2,PIM1,PIM3,PKN1,PKN2,PKN3,PLK4,PRKAA1,PRKACB,PRKACG,PRKCA,PRKCB…	KGSS___	S677	Genome polyprotein	NA	tr|A0A0A7AAU4|A0A0A7AAU4_9FLAV Genome polyprotein OS=dengue virus type 1 OX=11053 PE=4 SV=1	dengue virus type 1
AAK1,ALPK1,BMP2K,BUB1,EEF2K,GCK,HASPIN,IRAK4,KCNE1,LRRK2,MAK,MAP2K2,MAP2K5,MAP3K10,MAP3K11,MAP3K12,MAP3K15,MAP3K2,MAP3K21,MAP3K5,MAP3K6,MAP4K1,MAP4K3,MAP4K4,MAP4K5,MAPK11,MAPK14,MAPK15,MAPK7,MOK,MST1,MYO3A,MYO3B,NEK1,NEK11,NEK4,NEK5,NR2C2,OSR1,PDK1,RIPK3,SMG1,STK11,STK16,STK25,STK3,STK39,TAOK1,TAOK2,TNIK,TTK,VRK1,VRK2	___TLPP	T1092	Genome polyprotein	NA	tr|A0A0A7AAU4|A0A0A7AAU4_9FLAV Genome polyprotein OS=dengue virus type 1 OX=11053 PE=4 SV=1	dengue virus type 1
ATR,BCKDK,CSNK1E,EIF2AK4,ERN1,ERN2,FAM20C,IKBKE,IRAK4,MAP3K1,MAP3K10,MAP3K11,MAP3K12,MAP3K15,MAP3K20,MAP3K21,MAP3K9,MAPK15,MTOR,NEK11,NEK5,NEK6,NEK7,NEK9,PDK1,PDK4,PLK4,PRKCA,PRKCZ,RAF1,RIPK1,RIPK3,STK33,TBK1,TRPM6,TRPM7,TTBK2,ULK1,ULK2	LPNS___	S1246	Genome polyprotein	NA	tr|A0A0A7AAU4|A0A0A7AAU4_9FLAV Genome polyprotein OS=dengue virus type 1 OX=11053 PE=4 SV=1	dengue virus type 1
ACVR1,ACVR1B,ACVR2A,ACVR2B,ATM,BMPR1A,BMPR1B,BMPR2,CHUK,CROT,CSNK1A1,CSNK1A1L,CSNK1D,CSNK1E,CSNK1G1,CSNK1G2,CSNK1G3,CSNK2A1,CSNK2A2,DSTYK,EEF2K,EIF2AK1,EIF2AK3,EIF2AK4,FAM20C,GRK1,GRK2,GRK3,GRK4,GRK7,IKBKE,MAP2K2,MAP3K11,MAP3K19,MAP3K2,MAP3K21,MAP3K9,MOS,NEK6,NEK7,OSR1,PLK1,PLK2,PLK3,PLK4,SMG1,STK3,STK32B,STK39,TBK1,TGFBR1,TGFBR2,TLK1,TLK2,TP53RK,TTBK1,TTBK2,TTK	___SLEE	S1246	Genome polyprotein	NA	tr|A0A0A7AAU4|A0A0A7AAU4_9FLAV Genome polyprotein OS=dengue virus type 1 OX=11053 PE=4 SV=1	dengue virus type 1
BCKDK,BRSK1,BRSK2,CAMK1G,CHEK1,EIF2AK4,HUNK,MAP2K1,MAP3K20,MAP3K6,MARK1,MARK2,MARK3,MARK4,MASTL,MTOR,NEK11,NEK3,NIM1K,NUAK1,PDK4,PHKG2,PKN1,PKN2,PLK4,PRKAA1,PRKAA2,PRKCA,PRKCB,PRKCE,PRKCI,PRKCQ,PRKDC,RIPK2,SIK1,SIK2,SIK3,SNRK,STK25,STK26,TSSK1B,TSSK2,WNK4	___SGTS	S1413	Genome polyprotein	NA	tr|A0A0A7AAU4|A0A0A7AAU4_9FLAV Genome polyprotein OS=dengue virus type 1 OX=11053 PE=4 SV=1	dengue virus type 1
IRAK1,PLK4,RIPK2	VTTS___	S1633	Genome polyprotein	NA	tr|A0A0A7AAU4|A0A0A7AAU4_9FLAV Genome polyprotein OS=dengue virus type 1 OX=11053 PE=4 SV=1	dengue virus type 1
AAK1,ATM,ATR,BMP2K,BMPR2,BUB1,CAMK2D,CAMKK1,CSNK1A1,DSTYK,EIF2AK4,MAP2K1,MAP2K2,MAP3K9,MAPK15,NR2C2,PHKG1,PHKG2,PINK1,RIPK2,SMG1,SNRK,STK39,TTBK1,TTBK2	IQLS___	S1862	Genome polyprotein	NA	tr|A0A0A7AAU4|A0A0A7AAU4_9FLAV Genome polyprotein OS=dengue virus type 1 OX=11053 PE=4 SV=1	dengue virus type 1
ATR,CSNK2A1,CSNK2A2,EEF2K,FAM20C,MAP3K10,MAP3K11,MAP3K20,MAP3K21,MAP3K9,NEK6,NEK7,RAF1,RIPK2,RIPK3,TRPM6,ULK1	___SDPL	S2078	Genome polyprotein	NA	tr|A0A0A7AAU4|A0A0A7AAU4_9FLAV Genome polyprotein OS=dengue virus type 1 OX=11053 PE=4 SV=1	dengue virus type 1
CAMKK1,CAMKK2,CSNK2A1,EIF2AK3,EIF2AK4,ERN1,GRK1,GRK5,IKBKB,IKBKE,IRAK1,IRAK4,KCNE1,MAP2K1,MAP2K2,MAP2K5,MAP3K10,MAP3K11,MAP3K19,MAP3K2,MAP3K20,MAP3K21,MAP3K9,MAP4K1,MAP4K4,MAPK15,MASTL,MST1,MYO3A,MYO3B,NEK1,NEK11,NEK2,NEK3,NEK4,NEK5,NEK9,NIM1K,PLK4,PRP4K,RIPK2,RIPK3,SLK,SMG1,SNRK,STK10,STK11,STK17A,STK24,STK25,STK3,STK33,STK39,TAOK1,TAOK2,TBK1,TRPM7,TTBK1,TTBK2,ULK1,ULK2,VRK1	GFLS___	S2878	Genome polyprotein	NA	tr|A0A0A7AAU4|A0A0A7AAU4_9FLAV Genome polyprotein OS=dengue virus type 1 OX=11053 PE=4 SV=1	dengue virus type 1
CSNK2A1,EIF2AK2,EIF2AK4,ERN1,ERN2,IKBKE,IRAK1,IRAK4,MAP2K2,MAP3K1,MAP3K10,MAP3K11,MAP3K12,MAP3K19,MAP3K2,MAP3K20,MAP3K21,MAP3K3,MAP3K9,MAPK15,MASTL,MYO3B,NEK11,NEK2,NEK3,NEK5,NEK7,NEK8,NEK9,NIM1K,PLK4,PRKCZ,PRP4K,RIPK1,RIPK2,RIPK3,SMG1,SNRK,STK17A,STK24,STK25,STK33,TAOK1,TAOK2,TBK1,TRPM7,TTBK1,TTBK2,ULK1,ULK2,VRK1	___SLSG	S2995	Genome polyprotein	NA	tr|A0A0A7AAU4|A0A0A7AAU4_9FLAV Genome polyprotein OS=dengue virus type 1 OX=11053 PE=4 SV=1	dengue virus type 1
BCKDK,BRSK1,BRSK2,CAMK1G,CHEK1,EIF2AK4,HUNK,MAP2K1,MAP3K20,MAP3K6,MARK1,MARK2,MARK3,MARK4,MASTL,MTOR,NEK11,NEK3,NIM1K,NUAK1,PDK4,PHKG2,PKN1,PKN2,PLK4,PRKAA1,PRKAA2,PRKCA,PRKCB,PRKCE,PRKCI,PRKCQ,PRKDC,RIPK2,SIK1,SIK2,SIK3,SNRK,STK25,STK26,TSSK1B,TSSK2,WNK4	STGS___	S27	Genome polyprotein	NA	tr|A0A0A7AAU5|A0A0A7AAU5_9FLAV Genome polyprotein OS=dengue virus type 1 OX=11053 PE=4 SV=1	dengue virus type 1
ACVR2A,ACVR2B,ALPK1,ATM,BMPR1A,BMPR1B,BRAF,CHUK,CROT,CSNK1A1,CSNK1A1L,CSNK1D,CSNK1E,CSNK1G1,CSNK1G2,CSNK1G3,CSNK2A1,CSNK2A2,DSTYK,EIF2AK4,FAM20C,GRK1,GRK2,GRK3,GRK4,GRK6,GRK7,IKBKB,IKBKE,MAP3K11,MAP3K2,MAP3K21,MAP3K3,MAP3K9,MOS,NR2C2,PINK1,PLK2,PLK3,RAF1,STK32B,TBK1,TLK2,ULK1	EISS___	S90	Genome polyprotein	NA	tr|A0A0A7AAU5|A0A0A7AAU5_9FLAV Genome polyprotein OS=dengue virus type 1 OX=11053 PE=4 SV=1	dengue virus type 1
CSNK1G2,CSNK2A1,CSNK2A2,DSTYK,EIF2AK4,ERN2,FAM20C,HUNK,MAP3K11,MAP3K20,MAP3K21,MARK3,NEK2,NEK6,NEK7,PLK4,PRKCB,PRKDC,RIPK4,SNRK,STK17A,STK33,TBK1,TLK1,TP53RK,ULK1,ULK2,WNK4	___SEGA	S227	Genome polyprotein	NA	tr|A0A0A7AAU5|A0A0A7AAU5_9FLAV Genome polyprotein OS=dengue virus type 1 OX=11053 PE=4 SV=1	dengue virus type 1
AKT1,AURKA,BRAF,BRSK1,BRSK2,CDC42BPA,CLK2,CLK3,CROT,CSNK1E,CSNK1G1,DAPK3,DCLK1,DCLK2,EIF2AK4,ERN1,ERN2,FAM20C,GCK,GRK7,IKBKE,IRAK4,LATS2,MAP3K11,MAP3K14,MAP3K2,MAP3K20,MAP3K21,MAP3K3,MAP3K9,MAP4K1,MAP4K3,MAP4K5,MARK1,MARK2,MARK3,MARK4,MELK,MKNK1,MYLK2,NEK5,NEK6,NEK7,NEK8,NIM1K,NUAK1,NUAK2,OSR1,PAK1,PAK2,PAK3,PAK4,PAK5,PAK6,PHKG1,PHKG2,PIM1,PIM3,PKN1,PKN2,PKN3,PLK4,PRKAA1,PRKACB,PRKACG,PRKCA,PRKCB…	KGSS___	S677	Genome polyprotein	NA	tr|A0A0A7AAU5|A0A0A7AAU5_9FLAV Genome polyprotein OS=dengue virus type 1 OX=11053 PE=4 SV=1	dengue virus type 1
AAK1,ALPK1,BMP2K,BUB1,EEF2K,GCK,HASPIN,IRAK4,KCNE1,LRRK2,MAK,MAP2K2,MAP2K5,MAP3K10,MAP3K11,MAP3K12,MAP3K15,MAP3K2,MAP3K21,MAP3K5,MAP3K6,MAP4K1,MAP4K3,MAP4K4,MAP4K5,MAPK11,MAPK14,MAPK15,MAPK7,MOK,MST1,MYO3A,MYO3B,NEK1,NEK11,NEK4,NEK5,NR2C2,OSR1,PDK1,RIPK3,SMG1,STK11,STK16,STK25,STK3,STK39,TAOK1,TAOK2,TNIK,TTK,VRK1,VRK2	___TLPP	T1092	Genome polyprotein	NA	tr|A0A0A7AAU5|A0A0A7AAU5_9FLAV Genome polyprotein OS=dengue virus type 1 OX=11053 PE=4 SV=1	dengue virus type 1
ATR,BCKDK,CSNK1E,EIF2AK4,ERN1,ERN2,FAM20C,IKBKE,IRAK4,MAP3K1,MAP3K10,MAP3K11,MAP3K12,MAP3K15,MAP3K20,MAP3K21,MAP3K9,MAPK15,MTOR,NEK11,NEK5,NEK6,NEK7,NEK9,PDK1,PDK4,PLK4,PRKCA,PRKCZ,RAF1,RIPK1,RIPK3,STK33,TBK1,TRPM6,TRPM7,TTBK2,ULK1,ULK2	LPNS___	S1246	Genome polyprotein	NA	tr|A0A0A7AAU5|A0A0A7AAU5_9FLAV Genome polyprotein OS=dengue virus type 1 OX=11053 PE=4 SV=1	dengue virus type 1
ACVR1,ACVR1B,ACVR2A,ACVR2B,ATM,BMPR1A,BMPR1B,BMPR2,CHUK,CROT,CSNK1A1,CSNK1A1L,CSNK1D,CSNK1E,CSNK1G1,CSNK1G2,CSNK1G3,CSNK2A1,CSNK2A2,DSTYK,EEF2K,EIF2AK1,EIF2AK3,EIF2AK4,FAM20C,GRK1,GRK2,GRK3,GRK4,GRK7,IKBKE,MAP2K2,MAP3K11,MAP3K19,MAP3K2,MAP3K21,MAP3K9,MOS,NEK6,NEK7,OSR1,PLK1,PLK2,PLK3,PLK4,SMG1,STK3,STK32B,STK39,TBK1,TGFBR1,TGFBR2,TLK1,TLK2,TP53RK,TTBK1,TTBK2,TTK	___SLEE	S1246	Genome polyprotein	NA	tr|A0A0A7AAU5|A0A0A7AAU5_9FLAV Genome polyprotein OS=dengue virus type 1 OX=11053 PE=4 SV=1	dengue virus type 1
BCKDK,BRSK1,BRSK2,CAMK1G,CHEK1,EIF2AK4,HUNK,MAP2K1,MAP3K20,MAP3K6,MARK1,MARK2,MARK3,MARK4,MASTL,MTOR,NEK11,NEK3,NIM1K,NUAK1,PDK4,PHKG2,PKN1,PKN2,PLK4,PRKAA1,PRKAA2,PRKCA,PRKCB,PRKCE,PRKCI,PRKCQ,PRKDC,RIPK2,SIK1,SIK2,SIK3,SNRK,STK25,STK26,TSSK1B,TSSK2,WNK4	___SGTS	S1413	Genome polyprotein	NA	tr|A0A0A7AAU5|A0A0A7AAU5_9FLAV Genome polyprotein OS=dengue virus type 1 OX=11053 PE=4 SV=1	dengue virus type 1
IRAK1,PLK4,RIPK2	VTTS___	S1633	Genome polyprotein	NA	tr|A0A0A7AAU5|A0A0A7AAU5_9FLAV Genome polyprotein OS=dengue virus type 1 OX=11053 PE=4 SV=1	dengue virus type 1
AAK1,ATM,ATR,BMP2K,BMPR2,BUB1,CAMK2D,CAMKK1,CSNK1A1,DSTYK,EIF2AK4,MAP2K1,MAP2K2,MAP3K9,MAPK15,NR2C2,PHKG1,PHKG2,PINK1,RIPK2,SMG1,SNRK,STK39,TTBK1,TTBK2	IQLS___	S1862	Genome polyprotein	NA	tr|A0A0A7AAU5|A0A0A7AAU5_9FLAV Genome polyprotein OS=dengue virus type 1 OX=11053 PE=4 SV=1	dengue virus type 1
ATR,CSNK2A1,CSNK2A2,EEF2K,FAM20C,MAP3K10,MAP3K11,MAP3K20,MAP3K21,MAP3K9,NEK6,NEK7,RAF1,RIPK2,RIPK3,TRPM6,ULK1	___SDPL	S2078	Genome polyprotein	NA	tr|A0A0A7AAU5|A0A0A7AAU5_9FLAV Genome polyprotein OS=dengue virus type 1 OX=11053 PE=4 SV=1	dengue virus type 1
CAMKK1,CAMKK2,CSNK2A1,EIF2AK3,EIF2AK4,ERN1,GRK1,GRK5,IKBKB,IKBKE,IRAK1,IRAK4,KCNE1,MAP2K1,MAP2K2,MAP2K5,MAP3K10,MAP3K11,MAP3K19,MAP3K2,MAP3K20,MAP3K21,MAP3K9,MAP4K1,MAP4K4,MAPK15,MASTL,MST1,MYO3A,MYO3B,NEK1,NEK11,NEK2,NEK3,NEK4,NEK5,NEK9,NIM1K,PLK4,PRP4K,RIPK2,RIPK3,SLK,SMG1,SNRK,STK10,STK11,STK17A,STK24,STK25,STK3,STK33,STK39,TAOK1,TAOK2,TBK1,TRPM7,TTBK1,TTBK2,ULK1,ULK2,VRK1	GFLS___	S2878	Genome polyprotein	NA	tr|A0A0A7AAU5|A0A0A7AAU5_9FLAV Genome polyprotein OS=dengue virus type 1 OX=11053 PE=4 SV=1	dengue virus type 1
CSNK2A1,EIF2AK2,EIF2AK4,ERN1,ERN2,IKBKE,IRAK1,IRAK4,MAP2K2,MAP3K1,MAP3K10,MAP3K11,MAP3K12,MAP3K19,MAP3K2,MAP3K20,MAP3K21,MAP3K3,MAP3K9,MAPK15,MASTL,MYO3B,NEK11,NEK2,NEK3,NEK5,NEK7,NEK8,NEK9,NIM1K,PLK4,PRKCZ,PRP4K,RIPK1,RIPK2,RIPK3,SMG1,SNRK,STK17A,STK24,STK25,STK33,TAOK1,TAOK2,TBK1,TRPM7,TTBK1,TTBK2,ULK1,ULK2,VRK1	___SLSG	S2995	Genome polyprotein	NA	tr|A0A0A7AAU5|A0A0A7AAU5_9FLAV Genome polyprotein OS=dengue virus type 1 OX=11053 PE=4 SV=1	dengue virus type 1
BCKDK,BRSK1,BRSK2,CAMK1G,CHEK1,EIF2AK4,HUNK,MAP2K1,MAP3K20,MAP3K6,MARK1,MARK2,MARK3,MARK4,MASTL,MTOR,NEK11,NEK3,NIM1K,NUAK1,PDK4,PHKG2,PKN1,PKN2,PLK4,PRKAA1,PRKAA2,PRKCA,PRKCB,PRKCE,PRKCI,PRKCQ,PRKDC,RIPK2,SIK1,SIK2,SIK3,SNRK,STK25,STK26,TSSK1B,TSSK2,WNK4	STGS___	S27	Genome polyprotein	NA	tr|A0A0A7AAU6|A0A0A7AAU6_9FLAV Genome polyprotein OS=dengue virus type 1 OX=11053 PE=4 SV=1	dengue virus type 1
ACVR2A,ACVR2B,ALPK1,ATM,BMPR1A,BMPR1B,BRAF,CHUK,CROT,CSNK1A1,CSNK1A1L,CSNK1D,CSNK1E,CSNK1G1,CSNK1G2,CSNK1G3,CSNK2A1,CSNK2A2,DSTYK,EIF2AK4,FAM20C,GRK1,GRK2,GRK3,GRK4,GRK6,GRK7,IKBKB,IKBKE,MAP3K11,MAP3K2,MAP3K21,MAP3K3,MAP3K9,MOS,NR2C2,PINK1,PLK2,PLK3,RAF1,STK32B,TBK1,TLK2,ULK1	EISS___	S90	Genome polyprotein	NA	tr|A0A0A7AAU6|A0A0A7AAU6_9FLAV Genome polyprotein OS=dengue virus type 1 OX=11053 PE=4 SV=1	dengue virus type 1
CSNK1G2,CSNK2A1,CSNK2A2,DSTYK,EIF2AK4,ERN2,FAM20C,HUNK,MAP3K11,MAP3K20,MAP3K21,MARK3,NEK2,NEK6,NEK7,PLK4,PRKCB,PRKDC,RIPK4,SNRK,STK17A,STK33,TBK1,TLK1,TP53RK,ULK1,ULK2,WNK4	___SEGA	S227	Genome polyprotein	NA	tr|A0A0A7AAU6|A0A0A7AAU6_9FLAV Genome polyprotein OS=dengue virus type 1 OX=11053 PE=4 SV=1	dengue virus type 1
AKT1,AURKA,BRAF,BRSK1,BRSK2,CDC42BPA,CLK2,CLK3,CROT,CSNK1E,CSNK1G1,DAPK3,DCLK1,DCLK2,EIF2AK4,ERN1,ERN2,FAM20C,GCK,GRK7,IKBKE,IRAK4,LATS2,MAP3K11,MAP3K14,MAP3K2,MAP3K20,MAP3K21,MAP3K3,MAP3K9,MAP4K1,MAP4K3,MAP4K5,MARK1,MARK2,MARK3,MARK4,MELK,MKNK1,MYLK2,NEK5,NEK6,NEK7,NEK8,NIM1K,NUAK1,NUAK2,OSR1,PAK1,PAK2,PAK3,PAK4,PAK5,PAK6,PHKG1,PHKG2,PIM1,PIM3,PKN1,PKN2,PKN3,PLK4,PRKAA1,PRKACB,PRKACG,PRKCA,PRKCB…	KGSS___	S677	Genome polyprotein	NA	tr|A0A0A7AAU6|A0A0A7AAU6_9FLAV Genome polyprotein OS=dengue virus type 1 OX=11053 PE=4 SV=1	dengue virus type 1
AAK1,ALPK1,BMP2K,BUB1,EEF2K,GCK,HASPIN,IRAK4,KCNE1,LRRK2,MAK,MAP2K2,MAP2K5,MAP3K10,MAP3K11,MAP3K12,MAP3K15,MAP3K2,MAP3K21,MAP3K5,MAP3K6,MAP4K1,MAP4K3,MAP4K4,MAP4K5,MAPK11,MAPK14,MAPK15,MAPK7,MOK,MST1,MYO3A,MYO3B,NEK1,NEK11,NEK4,NEK5,NR2C2,OSR1,PDK1,RIPK3,SMG1,STK11,STK16,STK25,STK3,STK39,TAOK1,TAOK2,TNIK,TTK,VRK1,VRK2	___TLPP	T1092	Genome polyprotein	NA	tr|A0A0A7AAU6|A0A0A7AAU6_9FLAV Genome polyprotein OS=dengue virus type 1 OX=11053 PE=4 SV=1	dengue virus type 1
ATR,BCKDK,CSNK1E,EIF2AK4,ERN1,ERN2,FAM20C,IKBKE,IRAK4,MAP3K1,MAP3K10,MAP3K11,MAP3K12,MAP3K15,MAP3K20,MAP3K21,MAP3K9,MAPK15,MTOR,NEK11,NEK5,NEK6,NEK7,NEK9,PDK1,PDK4,PLK4,PRKCA,PRKCZ,RAF1,RIPK1,RIPK3,STK33,TBK1,TRPM6,TRPM7,TTBK2,ULK1,ULK2	LPNS___	S1246	Genome polyprotein	NA	tr|A0A0A7AAU6|A0A0A7AAU6_9FLAV Genome polyprotein OS=dengue virus type 1 OX=11053 PE=4 SV=1	dengue virus type 1
ACVR1,ACVR1B,ACVR2A,ACVR2B,ATM,BMPR1A,BMPR1B,BMPR2,CHUK,CROT,CSNK1A1,CSNK1A1L,CSNK1D,CSNK1E,CSNK1G1,CSNK1G2,CSNK1G3,CSNK2A1,CSNK2A2,DSTYK,EEF2K,EIF2AK1,EIF2AK3,EIF2AK4,FAM20C,GRK1,GRK2,GRK3,GRK4,GRK7,IKBKE,MAP2K2,MAP3K11,MAP3K19,MAP3K2,MAP3K21,MAP3K9,MOS,NEK6,NEK7,OSR1,PLK1,PLK2,PLK3,PLK4,SMG1,STK3,STK32B,STK39,TBK1,TGFBR1,TGFBR2,TLK1,TLK2,TP53RK,TTBK1,TTBK2,TTK	___SLEE	S1246	Genome polyprotein	NA	tr|A0A0A7AAU6|A0A0A7AAU6_9FLAV Genome polyprotein OS=dengue virus type 1 OX=11053 PE=4 SV=1	dengue virus type 1
BCKDK,BRSK1,BRSK2,CAMK1G,CHEK1,EIF2AK4,HUNK,MAP2K1,MAP3K20,MAP3K6,MARK1,MARK2,MARK3,MARK4,MASTL,MTOR,NEK11,NEK3,NIM1K,NUAK1,PDK4,PHKG2,PKN1,PKN2,PLK4,PRKAA1,PRKAA2,PRKCA,PRKCB,PRKCE,PRKCI,PRKCQ,PRKDC,RIPK2,SIK1,SIK2,SIK3,SNRK,STK25,STK26,TSSK1B,TSSK2,WNK4	___SGTS	S1413	Genome polyprotein	NA	tr|A0A0A7AAU6|A0A0A7AAU6_9FLAV Genome polyprotein OS=dengue virus type 1 OX=11053 PE=4 SV=1	dengue virus type 1
IRAK1,PLK4,RIPK2	VTTS___	S1633	Genome polyprotein	NA	tr|A0A0A7AAU6|A0A0A7AAU6_9FLAV Genome polyprotein OS=dengue virus type 1 OX=11053 PE=4 SV=1	dengue virus type 1
AAK1,ATM,ATR,BMP2K,BMPR2,BUB1,CAMK2D,CAMKK1,CSNK1A1,DSTYK,EIF2AK4,MAP2K1,MAP2K2,MAP3K9,MAPK15,NR2C2,PHKG1,PHKG2,PINK1,RIPK2,SMG1,SNRK,STK39,TTBK1,TTBK2	IQLS___	S1862	Genome polyprotein	NA	tr|A0A0A7AAU6|A0A0A7AAU6_9FLAV Genome polyprotein OS=dengue virus type 1 OX=11053 PE=4 SV=1	dengue virus type 1
ATR,CSNK2A1,CSNK2A2,EEF2K,FAM20C,MAP3K10,MAP3K11,MAP3K20,MAP3K21,MAP3K9,NEK6,NEK7,RAF1,RIPK2,RIPK3,TRPM6,ULK1	___SDPL	S2078	Genome polyprotein	NA	tr|A0A0A7AAU6|A0A0A7AAU6_9FLAV Genome polyprotein OS=dengue virus type 1 OX=11053 PE=4 SV=1	dengue virus type 1
CAMKK1,CAMKK2,CSNK2A1,EIF2AK3,EIF2AK4,ERN1,GRK1,GRK5,IKBKB,IKBKE,IRAK1,IRAK4,KCNE1,MAP2K1,MAP2K2,MAP2K5,MAP3K10,MAP3K11,MAP3K19,MAP3K2,MAP3K20,MAP3K21,MAP3K9,MAP4K1,MAP4K4,MAPK15,MASTL,MST1,MYO3A,MYO3B,NEK1,NEK11,NEK2,NEK3,NEK4,NEK5,NEK9,NIM1K,PLK4,PRP4K,RIPK2,RIPK3,SLK,SMG1,SNRK,STK10,STK11,STK17A,STK24,STK25,STK3,STK33,STK39,TAOK1,TAOK2,TBK1,TRPM7,TTBK1,TTBK2,ULK1,ULK2,VRK1	GFLS___	S2878	Genome polyprotein	NA	tr|A0A0A7AAU6|A0A0A7AAU6_9FLAV Genome polyprotein OS=dengue virus type 1 OX=11053 PE=4 SV=1	dengue virus type 1
CSNK2A1,EIF2AK2,EIF2AK4,ERN1,ERN2,IKBKE,IRAK1,IRAK4,MAP2K2,MAP3K1,MAP3K10,MAP3K11,MAP3K12,MAP3K19,MAP3K2,MAP3K20,MAP3K21,MAP3K3,MAP3K9,MAPK15,MASTL,MYO3B,NEK11,NEK2,NEK3,NEK5,NEK7,NEK8,NEK9,NIM1K,PLK4,PRKCZ,PRP4K,RIPK1,RIPK2,RIPK3,SMG1,SNRK,STK17A,STK24,STK25,STK33,TAOK1,TAOK2,TBK1,TRPM7,TTBK1,TTBK2,ULK1,ULK2,VRK1	___SLSG	S2995	Genome polyprotein	NA	tr|A0A0A7AAU6|A0A0A7AAU6_9FLAV Genome polyprotein OS=dengue virus type 1 OX=11053 PE=4 SV=1	dengue virus type 1
BCKDK,BRSK1,BRSK2,CAMK1G,CHEK1,EIF2AK4,HUNK,MAP2K1,MAP3K20,MAP3K6,MARK1,MARK2,MARK3,MARK4,MASTL,MTOR,NEK11,NEK3,NIM1K,NUAK1,PDK4,PHKG2,PKN1,PKN2,PLK4,PRKAA1,PRKAA2,PRKCA,PRKCB,PRKCE,PRKCI,PRKCQ,PRKDC,RIPK2,SIK1,SIK2,SIK3,SNRK,STK25,STK26,TSSK1B,TSSK2,WNK4	STGS___	S27	Genome polyprotein	NA	tr|A0A0A7AB20|A0A0A7AB20_9FLAV Genome polyprotein OS=dengue virus type 1 OX=11053 PE=4 SV=1	dengue virus type 1
ACVR2A,ACVR2B,ALPK1,ATM,BMPR1A,BMPR1B,BRAF,CHUK,CROT,CSNK1A1,CSNK1A1L,CSNK1D,CSNK1E,CSNK1G1,CSNK1G2,CSNK1G3,CSNK2A1,CSNK2A2,DSTYK,EIF2AK4,FAM20C,GRK1,GRK2,GRK3,GRK4,GRK6,GRK7,IKBKB,IKBKE,MAP3K11,MAP3K2,MAP3K21,MAP3K3,MAP3K9,MOS,NR2C2,PINK1,PLK2,PLK3,RAF1,STK32B,TBK1,TLK2,ULK1	EISS___	S90	Genome polyprotein	NA	tr|A0A0A7AB20|A0A0A7AB20_9FLAV Genome polyprotein OS=dengue virus type 1 OX=11053 PE=4 SV=1	dengue virus type 1
CSNK1G2,CSNK2A1,CSNK2A2,DSTYK,EIF2AK4,ERN2,FAM20C,HUNK,MAP3K11,MAP3K20,MAP3K21,MARK3,NEK2,NEK6,NEK7,PLK4,PRKCB,PRKDC,RIPK4,SNRK,STK17A,STK33,TBK1,TLK1,TP53RK,ULK1,ULK2,WNK4	___SEGA	S227	Genome polyprotein	NA	tr|A0A0A7AB20|A0A0A7AB20_9FLAV Genome polyprotein OS=dengue virus type 1 OX=11053 PE=4 SV=1	dengue virus type 1
AKT1,AURKA,BRAF,BRSK1,BRSK2,CDC42BPA,CLK2,CLK3,CROT,CSNK1E,CSNK1G1,DAPK3,DCLK1,DCLK2,EIF2AK4,ERN1,ERN2,FAM20C,GCK,GRK7,IKBKE,IRAK4,LATS2,MAP3K11,MAP3K14,MAP3K2,MAP3K20,MAP3K21,MAP3K3,MAP3K9,MAP4K1,MAP4K3,MAP4K5,MARK1,MARK2,MARK3,MARK4,MELK,MKNK1,MYLK2,NEK5,NEK6,NEK7,NEK8,NIM1K,NUAK1,NUAK2,OSR1,PAK1,PAK2,PAK3,PAK4,PAK5,PAK6,PHKG1,PHKG2,PIM1,PIM3,PKN1,PKN2,PKN3,PLK4,PRKAA1,PRKACB,PRKACG,PRKCA,PRKCB…	KGSS___	S677	Genome polyprotein	NA	tr|A0A0A7AB20|A0A0A7AB20_9FLAV Genome polyprotein OS=dengue virus type 1 OX=11053 PE=4 SV=1	dengue virus type 1
AAK1,ALPK1,BMP2K,BUB1,EEF2K,GCK,HASPIN,IRAK4,KCNE1,LRRK2,MAK,MAP2K2,MAP2K5,MAP3K10,MAP3K11,MAP3K12,MAP3K15,MAP3K2,MAP3K21,MAP3K5,MAP3K6,MAP4K1,MAP4K3,MAP4K4,MAP4K5,MAPK11,MAPK14,MAPK15,MAPK7,MOK,MST1,MYO3A,MYO3B,NEK1,NEK11,NEK4,NEK5,NR2C2,OSR1,PDK1,RIPK3,SMG1,STK11,STK16,STK25,STK3,STK39,TAOK1,TAOK2,TNIK,TTK,VRK1,VRK2	___TLPP	T1092	Genome polyprotein	NA	tr|A0A0A7AB20|A0A0A7AB20_9FLAV Genome polyprotein OS=dengue virus type 1 OX=11053 PE=4 SV=1	dengue virus type 1
ATR,BCKDK,CSNK1E,EIF2AK4,ERN1,ERN2,FAM20C,IKBKE,IRAK4,MAP3K1,MAP3K10,MAP3K11,MAP3K12,MAP3K15,MAP3K20,MAP3K21,MAP3K9,MAPK15,MTOR,NEK11,NEK5,NEK6,NEK7,NEK9,PDK1,PDK4,PLK4,PRKCA,PRKCZ,RAF1,RIPK1,RIPK3,STK33,TBK1,TRPM6,TRPM7,TTBK2,ULK1,ULK2	LPNS___	S1246	Genome polyprotein	NA	tr|A0A0A7AB20|A0A0A7AB20_9FLAV Genome polyprotein OS=dengue virus type 1 OX=11053 PE=4 SV=1	dengue virus type 1
ACVR1,ACVR1B,ACVR2A,ACVR2B,ATM,BMPR1A,BMPR1B,BMPR2,CHUK,CROT,CSNK1A1,CSNK1A1L,CSNK1D,CSNK1E,CSNK1G1,CSNK1G2,CSNK1G3,CSNK2A1,CSNK2A2,DSTYK,EEF2K,EIF2AK1,EIF2AK3,EIF2AK4,FAM20C,GRK1,GRK2,GRK3,GRK4,GRK7,IKBKE,MAP2K2,MAP3K11,MAP3K19,MAP3K2,MAP3K21,MAP3K9,MOS,NEK6,NEK7,OSR1,PLK1,PLK2,PLK3,PLK4,SMG1,STK3,STK32B,STK39,TBK1,TGFBR1,TGFBR2,TLK1,TLK2,TP53RK,TTBK1,TTBK2,TTK	___SLEE	S1246	Genome polyprotein	NA	tr|A0A0A7AB20|A0A0A7AB20_9FLAV Genome polyprotein OS=dengue virus type 1 OX=11053 PE=4 SV=1	dengue virus type 1
BCKDK,BRSK1,BRSK2,CAMK1G,CHEK1,EIF2AK4,HUNK,MAP2K1,MAP3K20,MAP3K6,MARK1,MARK2,MARK3,MARK4,MASTL,MTOR,NEK11,NEK3,NIM1K,NUAK1,PDK4,PHKG2,PKN1,PKN2,PLK4,PRKAA1,PRKAA2,PRKCA,PRKCB,PRKCE,PRKCI,PRKCQ,PRKDC,RIPK2,SIK1,SIK2,SIK3,SNRK,STK25,STK26,TSSK1B,TSSK2,WNK4	___SGTS	S1413	Genome polyprotein	NA	tr|A0A0A7AB20|A0A0A7AB20_9FLAV Genome polyprotein OS=dengue virus type 1 OX=11053 PE=4 SV=1	dengue virus type 1
IRAK1,PLK4,RIPK2	VTTS___	S1633	Genome polyprotein	NA	tr|A0A0A7AB20|A0A0A7AB20_9FLAV Genome polyprotein OS=dengue virus type 1 OX=11053 PE=4 SV=1	dengue virus type 1
AAK1,ATM,ATR,BMP2K,BMPR2,BUB1,CAMK2D,CAMKK1,CSNK1A1,DSTYK,EIF2AK4,MAP2K1,MAP2K2,MAP3K9,MAPK15,NR2C2,PHKG1,PHKG2,PINK1,RIPK2,SMG1,SNRK,STK39,TTBK1,TTBK2	IQLS___	S1862	Genome polyprotein	NA	tr|A0A0A7AB20|A0A0A7AB20_9FLAV Genome polyprotein OS=dengue virus type 1 OX=11053 PE=4 SV=1	dengue virus type 1
ATR,CSNK2A1,CSNK2A2,EEF2K,FAM20C,MAP3K10,MAP3K11,MAP3K20,MAP3K21,MAP3K9,NEK6,NEK7,RAF1,RIPK2,RIPK3,TRPM6,ULK1	___SDPL	S2078	Genome polyprotein	NA	tr|A0A0A7AB20|A0A0A7AB20_9FLAV Genome polyprotein OS=dengue virus type 1 OX=11053 PE=4 SV=1	dengue virus type 1
CAMKK1,CAMKK2,CSNK2A1,EIF2AK3,EIF2AK4,ERN1,GRK1,GRK5,IKBKB,IKBKE,IRAK1,IRAK4,KCNE1,MAP2K1,MAP2K2,MAP2K5,MAP3K10,MAP3K11,MAP3K19,MAP3K2,MAP3K20,MAP3K21,MAP3K9,MAP4K1,MAP4K4,MAPK15,MASTL,MST1,MYO3A,MYO3B,NEK1,NEK11,NEK2,NEK3,NEK4,NEK5,NEK9,NIM1K,PLK4,PRP4K,RIPK2,RIPK3,SLK,SMG1,SNRK,STK10,STK11,STK17A,STK24,STK25,STK3,STK33,STK39,TAOK1,TAOK2,TBK1,TRPM7,TTBK1,TTBK2,ULK1,ULK2,VRK1	GFLS___	S2878	Genome polyprotein	NA	tr|A0A0A7AB20|A0A0A7AB20_9FLAV Genome polyprotein OS=dengue virus type 1 OX=11053 PE=4 SV=1	dengue virus type 1
CSNK2A1,EIF2AK2,EIF2AK4,ERN1,ERN2,IKBKE,IRAK1,IRAK4,MAP2K2,MAP3K1,MAP3K10,MAP3K11,MAP3K12,MAP3K19,MAP3K2,MAP3K20,MAP3K21,MAP3K3,MAP3K9,MAPK15,MASTL,MYO3B,NEK11,NEK2,NEK3,NEK5,NEK7,NEK8,NEK9,NIM1K,PLK4,PRKCZ,PRP4K,RIPK1,RIPK2,RIPK3,SMG1,SNRK,STK17A,STK24,STK25,STK33,TAOK1,TAOK2,TBK1,TRPM7,TTBK1,TTBK2,ULK1,ULK2,VRK1	___SLSG	S2995	Genome polyprotein	NA	tr|A0A0A7AB20|A0A0A7AB20_9FLAV Genome polyprotein OS=dengue virus type 1 OX=11053 PE=4 SV=1	dengue virus type 1
BCKDK,BRSK1,BRSK2,CAMK1G,CHEK1,EIF2AK4,HUNK,MAP2K1,MAP3K20,MAP3K6,MARK1,MARK2,MARK3,MARK4,MASTL,MTOR,NEK11,NEK3,NIM1K,NUAK1,PDK4,PHKG2,PKN1,PKN2,PLK4,PRKAA1,PRKAA2,PRKCA,PRKCB,PRKCE,PRKCI,PRKCQ,PRKDC,RIPK2,SIK1,SIK2,SIK3,SNRK,STK25,STK26,TSSK1B,TSSK2,WNK4	STGS___	S27	Genome polyprotein	NA	tr|A0A0A7AB25|A0A0A7AB25_9FLAV Genome polyprotein OS=dengue virus type 1 OX=11053 PE=4 SV=1	dengue virus type 1
ACVR2A,ACVR2B,ALPK1,ATM,BMPR1A,BMPR1B,BRAF,CHUK,CROT,CSNK1A1,CSNK1A1L,CSNK1D,CSNK1E,CSNK1G1,CSNK1G2,CSNK1G3,CSNK2A1,CSNK2A2,DSTYK,EIF2AK4,FAM20C,GRK1,GRK2,GRK3,GRK4,GRK6,GRK7,IKBKB,IKBKE,MAP3K11,MAP3K2,MAP3K21,MAP3K3,MAP3K9,MOS,NR2C2,PINK1,PLK2,PLK3,RAF1,STK32B,TBK1,TLK2,ULK1	EISS___	S90	Genome polyprotein	NA	tr|A0A0A7AB25|A0A0A7AB25_9FLAV Genome polyprotein OS=dengue virus type 1 OX=11053 PE=4 SV=1	dengue virus type 1
CSNK1G2,CSNK2A1,CSNK2A2,DSTYK,EIF2AK4,ERN2,FAM20C,HUNK,MAP3K11,MAP3K20,MAP3K21,MARK3,NEK2,NEK6,NEK7,PLK4,PRKCB,PRKDC,RIPK4,SNRK,STK17A,STK33,TBK1,TLK1,TP53RK,ULK1,ULK2,WNK4	___SEGA	S227	Genome polyprotein	NA	tr|A0A0A7AB25|A0A0A7AB25_9FLAV Genome polyprotein OS=dengue virus type 1 OX=11053 PE=4 SV=1	dengue virus type 1
AKT1,AURKA,BRAF,BRSK1,BRSK2,CDC42BPA,CLK2,CLK3,CROT,CSNK1E,CSNK1G1,DAPK3,DCLK1,DCLK2,EIF2AK4,ERN1,ERN2,FAM20C,GCK,GRK7,IKBKE,IRAK4,LATS2,MAP3K11,MAP3K14,MAP3K2,MAP3K20,MAP3K21,MAP3K3,MAP3K9,MAP4K1,MAP4K3,MAP4K5,MARK1,MARK2,MARK3,MARK4,MELK,MKNK1,MYLK2,NEK5,NEK6,NEK7,NEK8,NIM1K,NUAK1,NUAK2,OSR1,PAK1,PAK2,PAK3,PAK4,PAK5,PAK6,PHKG1,PHKG2,PIM1,PIM3,PKN1,PKN2,PKN3,PLK4,PRKAA1,PRKACB,PRKACG,PRKCA,PRKCB…	KGSS___	S677	Genome polyprotein	NA	tr|A0A0A7AB25|A0A0A7AB25_9FLAV Genome polyprotein OS=dengue virus type 1 OX=11053 PE=4 SV=1	dengue virus type 1
AAK1,ALPK1,BMP2K,BUB1,EEF2K,GCK,HASPIN,IRAK4,KCNE1,LRRK2,MAK,MAP2K2,MAP2K5,MAP3K10,MAP3K11,MAP3K12,MAP3K15,MAP3K2,MAP3K21,MAP3K5,MAP3K6,MAP4K1,MAP4K3,MAP4K4,MAP4K5,MAPK11,MAPK14,MAPK15,MAPK7,MOK,MST1,MYO3A,MYO3B,NEK1,NEK11,NEK4,NEK5,NR2C2,OSR1,PDK1,RIPK3,SMG1,STK11,STK16,STK25,STK3,STK39,TAOK1,TAOK2,TNIK,TTK,VRK1,VRK2	___TLPP	T1092	Genome polyprotein	NA	tr|A0A0A7AB25|A0A0A7AB25_9FLAV Genome polyprotein OS=dengue virus type 1 OX=11053 PE=4 SV=1	dengue virus type 1
ATR,BCKDK,CSNK1E,EIF2AK4,ERN1,ERN2,FAM20C,IKBKE,IRAK4,MAP3K1,MAP3K10,MAP3K11,MAP3K12,MAP3K15,MAP3K20,MAP3K21,MAP3K9,MAPK15,MTOR,NEK11,NEK5,NEK6,NEK7,NEK9,PDK1,PDK4,PLK4,PRKCA,PRKCZ,RAF1,RIPK1,RIPK3,STK33,TBK1,TRPM6,TRPM7,TTBK2,ULK1,ULK2	LPNS___	S1246	Genome polyprotein	NA	tr|A0A0A7AB25|A0A0A7AB25_9FLAV Genome polyprotein OS=dengue virus type 1 OX=11053 PE=4 SV=1	dengue virus type 1
ACVR1,ACVR1B,ACVR2A,ACVR2B,ATM,BMPR1A,BMPR1B,BMPR2,CHUK,CROT,CSNK1A1,CSNK1A1L,CSNK1D,CSNK1E,CSNK1G1,CSNK1G2,CSNK1G3,CSNK2A1,CSNK2A2,DSTYK,EEF2K,EIF2AK1,EIF2AK3,EIF2AK4,FAM20C,GRK1,GRK2,GRK3,GRK4,GRK7,IKBKE,MAP2K2,MAP3K11,MAP3K19,MAP3K2,MAP3K21,MAP3K9,MOS,NEK6,NEK7,OSR1,PLK1,PLK2,PLK3,PLK4,SMG1,STK3,STK32B,STK39,TBK1,TGFBR1,TGFBR2,TLK1,TLK2,TP53RK,TTBK1,TTBK2,TTK	___SLEE	S1246	Genome polyprotein	NA	tr|A0A0A7AB25|A0A0A7AB25_9FLAV Genome polyprotein OS=dengue virus type 1 OX=11053 PE=4 SV=1	dengue virus type 1
BCKDK,BRSK1,BRSK2,CAMK1G,CHEK1,EIF2AK4,HUNK,MAP2K1,MAP3K20,MAP3K6,MARK1,MARK2,MARK3,MARK4,MASTL,MTOR,NEK11,NEK3,NIM1K,NUAK1,PDK4,PHKG2,PKN1,PKN2,PLK4,PRKAA1,PRKAA2,PRKCA,PRKCB,PRKCE,PRKCI,PRKCQ,PRKDC,RIPK2,SIK1,SIK2,SIK3,SNRK,STK25,STK26,TSSK1B,TSSK2,WNK4	___SGTS	S1413	Genome polyprotein	NA	tr|A0A0A7AB25|A0A0A7AB25_9FLAV Genome polyprotein OS=dengue virus type 1 OX=11053 PE=4 SV=1	dengue virus type 1
IRAK1,PLK4,RIPK2	VTTS___	S1633	Genome polyprotein	NA	tr|A0A0A7AB25|A0A0A7AB25_9FLAV Genome polyprotein OS=dengue virus type 1 OX=11053 PE=4 SV=1	dengue virus type 1
AAK1,ATM,ATR,BMP2K,BMPR2,BUB1,CAMK2D,CAMKK1,CSNK1A1,DSTYK,EIF2AK4,MAP2K1,MAP2K2,MAP3K9,MAPK15,NR2C2,PHKG1,PHKG2,PINK1,RIPK2,SMG1,SNRK,STK39,TTBK1,TTBK2	IQLS___	S1862	Genome polyprotein	NA	tr|A0A0A7AB25|A0A0A7AB25_9FLAV Genome polyprotein OS=dengue virus type 1 OX=11053 PE=4 SV=1	dengue virus type 1
ATR,CSNK2A1,CSNK2A2,EEF2K,FAM20C,MAP3K10,MAP3K11,MAP3K20,MAP3K21,MAP3K9,NEK6,NEK7,RAF1,RIPK2,RIPK3,TRPM6,ULK1	___SDPL	S2078	Genome polyprotein	NA	tr|A0A0A7AB25|A0A0A7AB25_9FLAV Genome polyprotein OS=dengue virus type 1 OX=11053 PE=4 SV=1	dengue virus type 1
CAMKK1,CAMKK2,CSNK2A1,EIF2AK3,EIF2AK4,ERN1,GRK1,GRK5,IKBKB,IKBKE,IRAK1,IRAK4,KCNE1,MAP2K1,MAP2K2,MAP2K5,MAP3K10,MAP3K11,MAP3K19,MAP3K2,MAP3K20,MAP3K21,MAP3K9,MAP4K1,MAP4K4,MAPK15,MASTL,MST1,MYO3A,MYO3B,NEK1,NEK11,NEK2,NEK3,NEK4,NEK5,NEK9,NIM1K,PLK4,PRP4K,RIPK2,RIPK3,SLK,SMG1,SNRK,STK10,STK11,STK17A,STK24,STK25,STK3,STK33,STK39,TAOK1,TAOK2,TBK1,TRPM7,TTBK1,TTBK2,ULK1,ULK2,VRK1	GFLS___	S2878	Genome polyprotein	NA	tr|A0A0A7AB25|A0A0A7AB25_9FLAV Genome polyprotein OS=dengue virus type 1 OX=11053 PE=4 SV=1	dengue virus type 1
CSNK2A1,EIF2AK2,EIF2AK4,ERN1,ERN2,IKBKE,IRAK1,IRAK4,MAP2K2,MAP3K1,MAP3K10,MAP3K11,MAP3K12,MAP3K19,MAP3K2,MAP3K20,MAP3K21,MAP3K3,MAP3K9,MAPK15,MASTL,MYO3B,NEK11,NEK2,NEK3,NEK5,NEK7,NEK8,NEK9,NIM1K,PLK4,PRKCZ,PRP4K,RIPK1,RIPK2,RIPK3,SMG1,SNRK,STK17A,STK24,STK25,STK33,TAOK1,TAOK2,TBK1,TRPM7,TTBK1,TTBK2,ULK1,ULK2,VRK1	___SLSG	S2995	Genome polyprotein	NA	tr|A0A0A7AB25|A0A0A7AB25_9FLAV Genome polyprotein OS=dengue virus type 1 OX=11053 PE=4 SV=1	dengue virus type 1
BCKDK,BRSK1,BRSK2,CAMK1G,CHEK1,EIF2AK4,HUNK,MAP2K1,MAP3K20,MAP3K6,MARK1,MARK2,MARK3,MARK4,MASTL,MTOR,NEK11,NEK3,NIM1K,NUAK1,PDK4,PHKG2,PKN1,PKN2,PLK4,PRKAA1,PRKAA2,PRKCA,PRKCB,PRKCE,PRKCI,PRKCQ,PRKDC,RIPK2,SIK1,SIK2,SIK3,SNRK,STK25,STK26,TSSK1B,TSSK2,WNK4	STGS___	S27	Genome polyprotein	NA	tr|A0A0A7AB27|A0A0A7AB27_9FLAV Genome polyprotein OS=dengue virus type 1 OX=11053 PE=4 SV=1	dengue virus type 1
ACVR2A,ACVR2B,ALPK1,ATM,BMPR1A,BMPR1B,BRAF,CHUK,CROT,CSNK1A1,CSNK1A1L,CSNK1D,CSNK1E,CSNK1G1,CSNK1G2,CSNK1G3,CSNK2A1,CSNK2A2,DSTYK,EIF2AK4,FAM20C,GRK1,GRK2,GRK3,GRK4,GRK6,GRK7,IKBKB,IKBKE,MAP3K11,MAP3K2,MAP3K21,MAP3K3,MAP3K9,MOS,NR2C2,PINK1,PLK2,PLK3,RAF1,STK32B,TBK1,TLK2,ULK1	EISS___	S90	Genome polyprotein	NA	tr|A0A0A7AB27|A0A0A7AB27_9FLAV Genome polyprotein OS=dengue virus type 1 OX=11053 PE=4 SV=1	dengue virus type 1
CSNK1G2,CSNK2A1,CSNK2A2,DSTYK,EIF2AK4,ERN2,FAM20C,HUNK,MAP3K11,MAP3K20,MAP3K21,MARK3,NEK2,NEK6,NEK7,PLK4,PRKCB,PRKDC,RIPK4,SNRK,STK17A,STK33,TBK1,TLK1,TP53RK,ULK1,ULK2,WNK4	___SEGA	S227	Genome polyprotein	NA	tr|A0A0A7AB27|A0A0A7AB27_9FLAV Genome polyprotein OS=dengue virus type 1 OX=11053 PE=4 SV=1	dengue virus type 1
AKT1,AURKA,BRAF,BRSK1,BRSK2,CDC42BPA,CLK2,CLK3,CROT,CSNK1E,CSNK1G1,DAPK3,DCLK1,DCLK2,EIF2AK4,ERN1,ERN2,FAM20C,GCK,GRK7,IKBKE,IRAK4,LATS2,MAP3K11,MAP3K14,MAP3K2,MAP3K20,MAP3K21,MAP3K3,MAP3K9,MAP4K1,MAP4K3,MAP4K5,MARK1,MARK2,MARK3,MARK4,MELK,MKNK1,MYLK2,NEK5,NEK6,NEK7,NEK8,NIM1K,NUAK1,NUAK2,OSR1,PAK1,PAK2,PAK3,PAK4,PAK5,PAK6,PHKG1,PHKG2,PIM1,PIM3,PKN1,PKN2,PKN3,PLK4,PRKAA1,PRKACB,PRKACG,PRKCA,PRKCB…	KGSS___	S677	Genome polyprotein	NA	tr|A0A0A7AB27|A0A0A7AB27_9FLAV Genome polyprotein OS=dengue virus type 1 OX=11053 PE=4 SV=1	dengue virus type 1
AAK1,ALPK1,BMP2K,BUB1,EEF2K,GCK,HASPIN,IRAK4,KCNE1,LRRK2,MAK,MAP2K2,MAP2K5,MAP3K10,MAP3K11,MAP3K12,MAP3K15,MAP3K2,MAP3K21,MAP3K5,MAP3K6,MAP4K1,MAP4K3,MAP4K4,MAP4K5,MAPK11,MAPK14,MAPK15,MAPK7,MOK,MST1,MYO3A,MYO3B,NEK1,NEK11,NEK4,NEK5,NR2C2,OSR1,PDK1,RIPK3,SMG1,STK11,STK16,STK25,STK3,STK39,TAOK1,TAOK2,TNIK,TTK,VRK1,VRK2	___TLPP	T1092	Genome polyprotein	NA	tr|A0A0A7AB27|A0A0A7AB27_9FLAV Genome polyprotein OS=dengue virus type 1 OX=11053 PE=4 SV=1	dengue virus type 1
ATR,BCKDK,CSNK1E,EIF2AK4,ERN1,ERN2,FAM20C,IKBKE,IRAK4,MAP3K1,MAP3K10,MAP3K11,MAP3K12,MAP3K15,MAP3K20,MAP3K21,MAP3K9,MAPK15,MTOR,NEK11,NEK5,NEK6,NEK7,NEK9,PDK1,PDK4,PLK4,PRKCA,PRKCZ,RAF1,RIPK1,RIPK3,STK33,TBK1,TRPM6,TRPM7,TTBK2,ULK1,ULK2	LPNS___	S1246	Genome polyprotein	NA	tr|A0A0A7AB27|A0A0A7AB27_9FLAV Genome polyprotein OS=dengue virus type 1 OX=11053 PE=4 SV=1	dengue virus type 1
ACVR1,ACVR1B,ACVR2A,ACVR2B,ATM,BMPR1A,BMPR1B,BMPR2,CHUK,CROT,CSNK1A1,CSNK1A1L,CSNK1D,CSNK1E,CSNK1G1,CSNK1G2,CSNK1G3,CSNK2A1,CSNK2A2,DSTYK,EEF2K,EIF2AK1,EIF2AK3,EIF2AK4,FAM20C,GRK1,GRK2,GRK3,GRK4,GRK7,IKBKE,MAP2K2,MAP3K11,MAP3K19,MAP3K2,MAP3K21,MAP3K9,MOS,NEK6,NEK7,OSR1,PLK1,PLK2,PLK3,PLK4,SMG1,STK3,STK32B,STK39,TBK1,TGFBR1,TGFBR2,TLK1,TLK2,TP53RK,TTBK1,TTBK2,TTK	___SLEE	S1246	Genome polyprotein	NA	tr|A0A0A7AB27|A0A0A7AB27_9FLAV Genome polyprotein OS=dengue virus type 1 OX=11053 PE=4 SV=1	dengue virus type 1
BCKDK,BRSK1,BRSK2,CAMK1G,CHEK1,EIF2AK4,HUNK,MAP2K1,MAP3K20,MAP3K6,MARK1,MARK2,MARK3,MARK4,MASTL,MTOR,NEK11,NEK3,NIM1K,NUAK1,PDK4,PHKG2,PKN1,PKN2,PLK4,PRKAA1,PRKAA2,PRKCA,PRKCB,PRKCE,PRKCI,PRKCQ,PRKDC,RIPK2,SIK1,SIK2,SIK3,SNRK,STK25,STK26,TSSK1B,TSSK2,WNK4	___SGTS	S1413	Genome polyprotein	NA	tr|A0A0A7AB27|A0A0A7AB27_9FLAV Genome polyprotein OS=dengue virus type 1 OX=11053 PE=4 SV=1	dengue virus type 1
IRAK1,PLK4,RIPK2	VTTS___	S1633	Genome polyprotein	NA	tr|A0A0A7AB27|A0A0A7AB27_9FLAV Genome polyprotein OS=dengue virus type 1 OX=11053 PE=4 SV=1	dengue virus type 1
AAK1,ATM,ATR,BMP2K,BMPR2,BUB1,CAMK2D,CAMKK1,CSNK1A1,DSTYK,EIF2AK4,MAP2K1,MAP2K2,MAP3K9,MAPK15,NR2C2,PHKG1,PHKG2,PINK1,RIPK2,SMG1,SNRK,STK39,TTBK1,TTBK2	IQLS___	S1862	Genome polyprotein	NA	tr|A0A0A7AB27|A0A0A7AB27_9FLAV Genome polyprotein OS=dengue virus type 1 OX=11053 PE=4 SV=1	dengue virus type 1
ATR,CSNK2A1,CSNK2A2,EEF2K,FAM20C,MAP3K10,MAP3K11,MAP3K20,MAP3K21,MAP3K9,NEK6,NEK7,RAF1,RIPK2,RIPK3,TRPM6,ULK1	___SDPL	S2078	Genome polyprotein	NA	tr|A0A0A7AB27|A0A0A7AB27_9FLAV Genome polyprotein OS=dengue virus type 1 OX=11053 PE=4 SV=1	dengue virus type 1
CAMKK1,CAMKK2,CSNK2A1,EIF2AK3,EIF2AK4,ERN1,GRK1,GRK5,IKBKB,IKBKE,IRAK1,IRAK4,KCNE1,MAP2K1,MAP2K2,MAP2K5,MAP3K10,MAP3K11,MAP3K19,MAP3K2,MAP3K20,MAP3K21,MAP3K9,MAP4K1,MAP4K4,MAPK15,MASTL,MST1,MYO3A,MYO3B,NEK1,NEK11,NEK2,NEK3,NEK4,NEK5,NEK9,NIM1K,PLK4,PRP4K,RIPK2,RIPK3,SLK,SMG1,SNRK,STK10,STK11,STK17A,STK24,STK25,STK3,STK33,STK39,TAOK1,TAOK2,TBK1,TRPM7,TTBK1,TTBK2,ULK1,ULK2,VRK1	GFLS___	S2878	Genome polyprotein	NA	tr|A0A0A7AB27|A0A0A7AB27_9FLAV Genome polyprotein OS=dengue virus type 1 OX=11053 PE=4 SV=1	dengue virus type 1
CSNK2A1,EIF2AK2,EIF2AK4,ERN1,ERN2,IKBKE,IRAK1,IRAK4,MAP2K2,MAP3K1,MAP3K10,MAP3K11,MAP3K12,MAP3K19,MAP3K2,MAP3K20,MAP3K21,MAP3K3,MAP3K9,MAPK15,MASTL,MYO3B,NEK11,NEK2,NEK3,NEK5,NEK7,NEK8,NEK9,NIM1K,PLK4,PRKCZ,PRP4K,RIPK1,RIPK2,RIPK3,SMG1,SNRK,STK17A,STK24,STK25,STK33,TAOK1,TAOK2,TBK1,TRPM7,TTBK1,TTBK2,ULK1,ULK2,VRK1	___SLSG	S2995	Genome polyprotein	NA	tr|A0A0A7AB27|A0A0A7AB27_9FLAV Genome polyprotein OS=dengue virus type 1 OX=11053 PE=4 SV=1	dengue virus type 1
BCKDK,BRSK1,BRSK2,CAMK1G,CHEK1,EIF2AK4,HUNK,MAP2K1,MAP3K20,MAP3K6,MARK1,MARK2,MARK3,MARK4,MASTL,MTOR,NEK11,NEK3,NIM1K,NUAK1,PDK4,PHKG2,PKN1,PKN2,PLK4,PRKAA1,PRKAA2,PRKCA,PRKCB,PRKCE,PRKCI,PRKCQ,PRKDC,RIPK2,SIK1,SIK2,SIK3,SNRK,STK25,STK26,TSSK1B,TSSK2,WNK4	STGS___	S27	Genome polyprotein	NA	tr|A0A0A7AB33|A0A0A7AB33_9FLAV Genome polyprotein OS=dengue virus type 1 OX=11053 PE=4 SV=1	dengue virus type 1
ACVR2A,ACVR2B,ALPK1,ATM,BMPR1A,BMPR1B,BRAF,CHUK,CROT,CSNK1A1,CSNK1A1L,CSNK1D,CSNK1E,CSNK1G1,CSNK1G2,CSNK1G3,CSNK2A1,CSNK2A2,DSTYK,EIF2AK4,FAM20C,GRK1,GRK2,GRK3,GRK4,GRK6,GRK7,IKBKB,IKBKE,MAP3K11,MAP3K2,MAP3K21,MAP3K3,MAP3K9,MOS,NR2C2,PINK1,PLK2,PLK3,RAF1,STK32B,TBK1,TLK2,ULK1	EISS___	S90	Genome polyprotein	NA	tr|A0A0A7AB33|A0A0A7AB33_9FLAV Genome polyprotein OS=dengue virus type 1 OX=11053 PE=4 SV=1	dengue virus type 1
CSNK1G2,CSNK2A1,CSNK2A2,DSTYK,EIF2AK4,ERN2,FAM20C,HUNK,MAP3K11,MAP3K20,MAP3K21,MARK3,NEK2,NEK6,NEK7,PLK4,PRKCB,PRKDC,RIPK4,SNRK,STK17A,STK33,TBK1,TLK1,TP53RK,ULK1,ULK2,WNK4	___SEGA	S227	Genome polyprotein	NA	tr|A0A0A7AB33|A0A0A7AB33_9FLAV Genome polyprotein OS=dengue virus type 1 OX=11053 PE=4 SV=1	dengue virus type 1
AKT1,AURKA,BRAF,BRSK1,BRSK2,CDC42BPA,CLK2,CLK3,CROT,CSNK1E,CSNK1G1,DAPK3,DCLK1,DCLK2,EIF2AK4,ERN1,ERN2,FAM20C,GCK,GRK7,IKBKE,IRAK4,LATS2,MAP3K11,MAP3K14,MAP3K2,MAP3K20,MAP3K21,MAP3K3,MAP3K9,MAP4K1,MAP4K3,MAP4K5,MARK1,MARK2,MARK3,MARK4,MELK,MKNK1,MYLK2,NEK5,NEK6,NEK7,NEK8,NIM1K,NUAK1,NUAK2,OSR1,PAK1,PAK2,PAK3,PAK4,PAK5,PAK6,PHKG1,PHKG2,PIM1,PIM3,PKN1,PKN2,PKN3,PLK4,PRKAA1,PRKACB,PRKACG,PRKCA,PRKCB…	KGSS___	S677	Genome polyprotein	NA	tr|A0A0A7AB33|A0A0A7AB33_9FLAV Genome polyprotein OS=dengue virus type 1 OX=11053 PE=4 SV=1	dengue virus type 1
AAK1,ALPK1,BMP2K,BUB1,EEF2K,GCK,HASPIN,IRAK4,KCNE1,LRRK2,MAK,MAP2K2,MAP2K5,MAP3K10,MAP3K11,MAP3K12,MAP3K15,MAP3K2,MAP3K21,MAP3K5,MAP3K6,MAP4K1,MAP4K3,MAP4K4,MAP4K5,MAPK11,MAPK14,MAPK15,MAPK7,MOK,MST1,MYO3A,MYO3B,NEK1,NEK11,NEK4,NEK5,NR2C2,OSR1,PDK1,RIPK3,SMG1,STK11,STK16,STK25,STK3,STK39,TAOK1,TAOK2,TNIK,TTK,VRK1,VRK2	___TLPP	T1092	Genome polyprotein	NA	tr|A0A0A7AB33|A0A0A7AB33_9FLAV Genome polyprotein OS=dengue virus type 1 OX=11053 PE=4 SV=1	dengue virus type 1
ATR,BCKDK,CSNK1E,EIF2AK4,ERN1,ERN2,FAM20C,IKBKE,IRAK4,MAP3K1,MAP3K10,MAP3K11,MAP3K12,MAP3K15,MAP3K20,MAP3K21,MAP3K9,MAPK15,MTOR,NEK11,NEK5,NEK6,NEK7,NEK9,PDK1,PDK4,PLK4,PRKCA,PRKCZ,RAF1,RIPK1,RIPK3,STK33,TBK1,TRPM6,TRPM7,TTBK2,ULK1,ULK2	LPNS___	S1246	Genome polyprotein	NA	tr|A0A0A7AB33|A0A0A7AB33_9FLAV Genome polyprotein OS=dengue virus type 1 OX=11053 PE=4 SV=1	dengue virus type 1
ACVR1,ACVR1B,ACVR2A,ACVR2B,ATM,BMPR1A,BMPR1B,BMPR2,CHUK,CROT,CSNK1A1,CSNK1A1L,CSNK1D,CSNK1E,CSNK1G1,CSNK1G2,CSNK1G3,CSNK2A1,CSNK2A2,DSTYK,EEF2K,EIF2AK1,EIF2AK3,EIF2AK4,FAM20C,GRK1,GRK2,GRK3,GRK4,GRK7,IKBKE,MAP2K2,MAP3K11,MAP3K19,MAP3K2,MAP3K21,MAP3K9,MOS,NEK6,NEK7,OSR1,PLK1,PLK2,PLK3,PLK4,SMG1,STK3,STK32B,STK39,TBK1,TGFBR1,TGFBR2,TLK1,TLK2,TP53RK,TTBK1,TTBK2,TTK	___SLEE	S1246	Genome polyprotein	NA	tr|A0A0A7AB33|A0A0A7AB33_9FLAV Genome polyprotein OS=dengue virus type 1 OX=11053 PE=4 SV=1	dengue virus type 1
BCKDK,BRSK1,BRSK2,CAMK1G,CHEK1,EIF2AK4,HUNK,MAP2K1,MAP3K20,MAP3K6,MARK1,MARK2,MARK3,MARK4,MASTL,MTOR,NEK11,NEK3,NIM1K,NUAK1,PDK4,PHKG2,PKN1,PKN2,PLK4,PRKAA1,PRKAA2,PRKCA,PRKCB,PRKCE,PRKCI,PRKCQ,PRKDC,RIPK2,SIK1,SIK2,SIK3,SNRK,STK25,STK26,TSSK1B,TSSK2,WNK4	___SGTS	S1413	Genome polyprotein	NA	tr|A0A0A7AB33|A0A0A7AB33_9FLAV Genome polyprotein OS=dengue virus type 1 OX=11053 PE=4 SV=1	dengue virus type 1
IRAK1,PLK4,RIPK2	VTTS___	S1633	Genome polyprotein	NA	tr|A0A0A7AB33|A0A0A7AB33_9FLAV Genome polyprotein OS=dengue virus type 1 OX=11053 PE=4 SV=1	dengue virus type 1
AAK1,ATM,ATR,BMP2K,BMPR2,BUB1,CAMK2D,CAMKK1,CSNK1A1,DSTYK,EIF2AK4,MAP2K1,MAP2K2,MAP3K9,MAPK15,NR2C2,PHKG1,PHKG2,PINK1,RIPK2,SMG1,SNRK,STK39,TTBK1,TTBK2	IQLS___	S1862	Genome polyprotein	NA	tr|A0A0A7AB33|A0A0A7AB33_9FLAV Genome polyprotein OS=dengue virus type 1 OX=11053 PE=4 SV=1	dengue virus type 1
ATR,CSNK2A1,CSNK2A2,EEF2K,FAM20C,MAP3K10,MAP3K11,MAP3K20,MAP3K21,MAP3K9,NEK6,NEK7,RAF1,RIPK2,RIPK3,TRPM6,ULK1	___SDPL	S2078	Genome polyprotein	NA	tr|A0A0A7AB33|A0A0A7AB33_9FLAV Genome polyprotein OS=dengue virus type 1 OX=11053 PE=4 SV=1	dengue virus type 1
CAMKK1,CAMKK2,CSNK2A1,EIF2AK3,EIF2AK4,ERN1,GRK1,GRK5,IKBKB,IKBKE,IRAK1,IRAK4,KCNE1,MAP2K1,MAP2K2,MAP2K5,MAP3K10,MAP3K11,MAP3K19,MAP3K2,MAP3K20,MAP3K21,MAP3K9,MAP4K1,MAP4K4,MAPK15,MASTL,MST1,MYO3A,MYO3B,NEK1,NEK11,NEK2,NEK3,NEK4,NEK5,NEK9,NIM1K,PLK4,PRP4K,RIPK2,RIPK3,SLK,SMG1,SNRK,STK10,STK11,STK17A,STK24,STK25,STK3,STK33,STK39,TAOK1,TAOK2,TBK1,TRPM7,TTBK1,TTBK2,ULK1,ULK2,VRK1	GFLS___	S2878	Genome polyprotein	NA	tr|A0A0A7AB33|A0A0A7AB33_9FLAV Genome polyprotein OS=dengue virus type 1 OX=11053 PE=4 SV=1	dengue virus type 1
CSNK2A1,EIF2AK2,EIF2AK4,ERN1,ERN2,IKBKE,IRAK1,IRAK4,MAP2K2,MAP3K1,MAP3K10,MAP3K11,MAP3K12,MAP3K19,MAP3K2,MAP3K20,MAP3K21,MAP3K3,MAP3K9,MAPK15,MASTL,MYO3B,NEK11,NEK2,NEK3,NEK5,NEK7,NEK8,NEK9,NIM1K,PLK4,PRKCZ,PRP4K,RIPK1,RIPK2,RIPK3,SMG1,SNRK,STK17A,STK24,STK25,STK33,TAOK1,TAOK2,TBK1,TRPM7,TTBK1,TTBK2,ULK1,ULK2,VRK1	___SLSG	S2995	Genome polyprotein	NA	tr|A0A0A7AB33|A0A0A7AB33_9FLAV Genome polyprotein OS=dengue virus type 1 OX=11053 PE=4 SV=1	dengue virus type 1
BCKDK,BRSK1,BRSK2,CAMK1G,CHEK1,EIF2AK4,HUNK,MAP2K1,MAP3K20,MAP3K6,MARK1,MARK2,MARK3,MARK4,MASTL,MTOR,NEK11,NEK3,NIM1K,NUAK1,PDK4,PHKG2,PKN1,PKN2,PLK4,PRKAA1,PRKAA2,PRKCA,PRKCB,PRKCE,PRKCI,PRKCQ,PRKDC,RIPK2,SIK1,SIK2,SIK3,SNRK,STK25,STK26,TSSK1B,TSSK2,WNK4	STGS___	S27	Genome polyprotein	NA	tr|A0A0A7AB38|A0A0A7AB38_9FLAV Genome polyprotein OS=dengue virus type 1 OX=11053 PE=4 SV=1	dengue virus type 1
ACVR2A,ACVR2B,ALPK1,ATM,BMPR1A,BMPR1B,BRAF,CHUK,CROT,CSNK1A1,CSNK1A1L,CSNK1D,CSNK1E,CSNK1G1,CSNK1G2,CSNK1G3,CSNK2A1,CSNK2A2,DSTYK,EIF2AK4,FAM20C,GRK1,GRK2,GRK3,GRK4,GRK6,GRK7,IKBKB,IKBKE,MAP3K11,MAP3K2,MAP3K21,MAP3K3,MAP3K9,MOS,NR2C2,PINK1,PLK2,PLK3,RAF1,STK32B,TBK1,TLK2,ULK1	EISS___	S90	Genome polyprotein	NA	tr|A0A0A7AB38|A0A0A7AB38_9FLAV Genome polyprotein OS=dengue virus type 1 OX=11053 PE=4 SV=1	dengue virus type 1
CSNK1G2,CSNK2A1,CSNK2A2,DSTYK,EIF2AK4,ERN2,FAM20C,HUNK,MAP3K11,MAP3K20,MAP3K21,MARK3,NEK2,NEK6,NEK7,PLK4,PRKCB,PRKDC,RIPK4,SNRK,STK17A,STK33,TBK1,TLK1,TP53RK,ULK1,ULK2,WNK4	___SEGA	S227	Genome polyprotein	NA	tr|A0A0A7AB38|A0A0A7AB38_9FLAV Genome polyprotein OS=dengue virus type 1 OX=11053 PE=4 SV=1	dengue virus type 1
AKT1,AURKA,BRAF,BRSK1,BRSK2,CDC42BPA,CLK2,CLK3,CROT,CSNK1E,CSNK1G1,DAPK3,DCLK1,DCLK2,EIF2AK4,ERN1,ERN2,FAM20C,GCK,GRK7,IKBKE,IRAK4,LATS2,MAP3K11,MAP3K14,MAP3K2,MAP3K20,MAP3K21,MAP3K3,MAP3K9,MAP4K1,MAP4K3,MAP4K5,MARK1,MARK2,MARK3,MARK4,MELK,MKNK1,MYLK2,NEK5,NEK6,NEK7,NEK8,NIM1K,NUAK1,NUAK2,OSR1,PAK1,PAK2,PAK3,PAK4,PAK5,PAK6,PHKG1,PHKG2,PIM1,PIM3,PKN1,PKN2,PKN3,PLK4,PRKAA1,PRKACB,PRKACG,PRKCA,PRKCB…	KGSS___	S677	Genome polyprotein	NA	tr|A0A0A7AB38|A0A0A7AB38_9FLAV Genome polyprotein OS=dengue virus type 1 OX=11053 PE=4 SV=1	dengue virus type 1
AAK1,ACVR1,ACVR1B,BMP2K,BMPR1A,BRSK1,CHUK,CSNK1A1,CSNK1G3,CSNK2A1,CSNK2A2,GAK,GRK2,GRK3,GRK4,GRK5,GRK6,HUNK,IKBKB,MAPKAPK2,MASTL,PAK1,PAK2,PBK,PDK1,PIM1,PIM2,PIM3,PLK1,PLK2,PLK3,PLK4,PRKACA,SBK1,SMG1,SNRK,TGFBR1	DFGSM__	S704	Genome polyprotein	NA	tr|A0A0A7AB38|A0A0A7AB38_9FLAV Genome polyprotein OS=dengue virus type 1 OX=11053 PE=4 SV=1	dengue virus type 1
AAK1,ALPK1,BMP2K,BUB1,EEF2K,GCK,HASPIN,IRAK4,KCNE1,LRRK2,MAK,MAP2K2,MAP2K5,MAP3K10,MAP3K11,MAP3K12,MAP3K15,MAP3K2,MAP3K21,MAP3K5,MAP3K6,MAP4K1,MAP4K3,MAP4K4,MAP4K5,MAPK11,MAPK14,MAPK15,MAPK7,MOK,MST1,MYO3A,MYO3B,NEK1,NEK11,NEK4,NEK5,NR2C2,OSR1,PDK1,RIPK3,SMG1,STK11,STK16,STK25,STK3,STK39,TAOK1,TAOK2,TNIK,TTK,VRK1,VRK2	___TLPP	T1092	Genome polyprotein	NA	tr|A0A0A7AB38|A0A0A7AB38_9FLAV Genome polyprotein OS=dengue virus type 1 OX=11053 PE=4 SV=1	dengue virus type 1
ATR,BCKDK,CSNK1E,EIF2AK4,ERN1,ERN2,FAM20C,IKBKE,IRAK4,MAP3K1,MAP3K10,MAP3K11,MAP3K12,MAP3K15,MAP3K20,MAP3K21,MAP3K9,MAPK15,MTOR,NEK11,NEK5,NEK6,NEK7,NEK9,PDK1,PDK4,PLK4,PRKCA,PRKCZ,RAF1,RIPK1,RIPK3,STK33,TBK1,TRPM6,TRPM7,TTBK2,ULK1,ULK2	LPNS___	S1246	Genome polyprotein	NA	tr|A0A0A7AB38|A0A0A7AB38_9FLAV Genome polyprotein OS=dengue virus type 1 OX=11053 PE=4 SV=1	dengue virus type 1
ACVR1,ACVR1B,ACVR2A,ACVR2B,ATM,BMPR1A,BMPR1B,BMPR2,CHUK,CROT,CSNK1A1,CSNK1A1L,CSNK1D,CSNK1E,CSNK1G1,CSNK1G2,CSNK1G3,CSNK2A1,CSNK2A2,DSTYK,EEF2K,EIF2AK1,EIF2AK3,EIF2AK4,FAM20C,GRK1,GRK2,GRK3,GRK4,GRK7,IKBKE,MAP2K2,MAP3K11,MAP3K19,MAP3K2,MAP3K21,MAP3K9,MOS,NEK6,NEK7,OSR1,PLK1,PLK2,PLK3,PLK4,SMG1,STK3,STK32B,STK39,TBK1,TGFBR1,TGFBR2,TLK1,TLK2,TP53RK,TTBK1,TTBK2,TTK	___SLEE	S1246	Genome polyprotein	NA	tr|A0A0A7AB38|A0A0A7AB38_9FLAV Genome polyprotein OS=dengue virus type 1 OX=11053 PE=4 SV=1	dengue virus type 1
BCKDK,BRSK1,BRSK2,CAMK1G,CHEK1,EIF2AK4,HUNK,MAP2K1,MAP3K20,MAP3K6,MARK1,MARK2,MARK3,MARK4,MASTL,MTOR,NEK11,NEK3,NIM1K,NUAK1,PDK4,PHKG2,PKN1,PKN2,PLK4,PRKAA1,PRKAA2,PRKCA,PRKCB,PRKCE,PRKCI,PRKCQ,PRKDC,RIPK2,SIK1,SIK2,SIK3,SNRK,STK25,STK26,TSSK1B,TSSK2,WNK4	___SGTS	S1413	Genome polyprotein	NA	tr|A0A0A7AB38|A0A0A7AB38_9FLAV Genome polyprotein OS=dengue virus type 1 OX=11053 PE=4 SV=1	dengue virus type 1
IRAK1,PLK4,RIPK2	VTTS___	S1633	Genome polyprotein	NA	tr|A0A0A7AB38|A0A0A7AB38_9FLAV Genome polyprotein OS=dengue virus type 1 OX=11053 PE=4 SV=1	dengue virus type 1
AAK1,ATM,ATR,BMP2K,BMPR2,BUB1,CAMK2D,CAMKK1,CSNK1A1,DSTYK,EIF2AK4,MAP2K1,MAP2K2,MAP3K9,MAPK15,NR2C2,PHKG1,PHKG2,PINK1,RIPK2,SMG1,SNRK,STK39,TTBK1,TTBK2	IQLS___	S1862	Genome polyprotein	NA	tr|A0A0A7AB38|A0A0A7AB38_9FLAV Genome polyprotein OS=dengue virus type 1 OX=11053 PE=4 SV=1	dengue virus type 1
ATR,CSNK2A1,CSNK2A2,EEF2K,FAM20C,MAP3K10,MAP3K11,MAP3K20,MAP3K21,MAP3K9,NEK6,NEK7,RAF1,RIPK2,RIPK3,TRPM6,ULK1	___SDPL	S2078	Genome polyprotein	NA	tr|A0A0A7AB38|A0A0A7AB38_9FLAV Genome polyprotein OS=dengue virus type 1 OX=11053 PE=4 SV=1	dengue virus type 1
CAMKK1,CAMKK2,CSNK2A1,EIF2AK3,EIF2AK4,ERN1,GRK1,GRK5,IKBKB,IKBKE,IRAK1,IRAK4,KCNE1,MAP2K1,MAP2K2,MAP2K5,MAP3K10,MAP3K11,MAP3K19,MAP3K2,MAP3K20,MAP3K21,MAP3K9,MAP4K1,MAP4K4,MAPK15,MASTL,MST1,MYO3A,MYO3B,NEK1,NEK11,NEK2,NEK3,NEK4,NEK5,NEK9,NIM1K,PLK4,PRP4K,RIPK2,RIPK3,SLK,SMG1,SNRK,STK10,STK11,STK17A,STK24,STK25,STK3,STK33,STK39,TAOK1,TAOK2,TBK1,TRPM7,TTBK1,TTBK2,ULK1,ULK2,VRK1	GFLS___	S2878	Genome polyprotein	NA	tr|A0A0A7AB38|A0A0A7AB38_9FLAV Genome polyprotein OS=dengue virus type 1 OX=11053 PE=4 SV=1	dengue virus type 1
CSNK2A1,EIF2AK2,EIF2AK4,ERN1,ERN2,IKBKE,IRAK1,IRAK4,MAP2K2,MAP3K1,MAP3K10,MAP3K11,MAP3K12,MAP3K19,MAP3K2,MAP3K20,MAP3K21,MAP3K3,MAP3K9,MAPK15,MASTL,MYO3B,NEK11,NEK2,NEK3,NEK5,NEK7,NEK8,NEK9,NIM1K,PLK4,PRKCZ,PRP4K,RIPK1,RIPK2,RIPK3,SMG1,SNRK,STK17A,STK24,STK25,STK33,TAOK1,TAOK2,TBK1,TRPM7,TTBK1,TTBK2,ULK1,ULK2,VRK1	___SLSG	S2995	Genome polyprotein	NA	tr|A0A0A7AB38|A0A0A7AB38_9FLAV Genome polyprotein OS=dengue virus type 1 OX=11053 PE=4 SV=1	dengue virus type 1
BCKDK,BRSK1,BRSK2,CAMK1G,CHEK1,EIF2AK4,HUNK,MAP2K1,MAP3K20,MAP3K6,MARK1,MARK2,MARK3,MARK4,MASTL,MTOR,NEK11,NEK3,NIM1K,NUAK1,PDK4,PHKG2,PKN1,PKN2,PLK4,PRKAA1,PRKAA2,PRKCA,PRKCB,PRKCE,PRKCI,PRKCQ,PRKDC,RIPK2,SIK1,SIK2,SIK3,SNRK,STK25,STK26,TSSK1B,TSSK2,WNK4	STGS___	S27	Genome polyprotein	NA	tr|A0A0A7AB40|A0A0A7AB40_9FLAV Genome polyprotein OS=dengue virus type 1 OX=11053 PE=4 SV=1	dengue virus type 1
ACVR2A,ACVR2B,ALPK1,ATM,BMPR1A,BMPR1B,BRAF,CHUK,CROT,CSNK1A1,CSNK1A1L,CSNK1D,CSNK1E,CSNK1G1,CSNK1G2,CSNK1G3,CSNK2A1,CSNK2A2,DSTYK,EIF2AK4,FAM20C,GRK1,GRK2,GRK3,GRK4,GRK6,GRK7,IKBKB,IKBKE,MAP3K11,MAP3K2,MAP3K21,MAP3K3,MAP3K9,MOS,NR2C2,PINK1,PLK2,PLK3,RAF1,STK32B,TBK1,TLK2,ULK1	EISS___	S90	Genome polyprotein	NA	tr|A0A0A7AB40|A0A0A7AB40_9FLAV Genome polyprotein OS=dengue virus type 1 OX=11053 PE=4 SV=1	dengue virus type 1
CSNK1G2,CSNK2A1,CSNK2A2,DSTYK,EIF2AK4,ERN2,FAM20C,HUNK,MAP3K11,MAP3K20,MAP3K21,MARK3,NEK2,NEK6,NEK7,PLK4,PRKCB,PRKDC,RIPK4,SNRK,STK17A,STK33,TBK1,TLK1,TP53RK,ULK1,ULK2,WNK4	___SEGA	S227	Genome polyprotein	NA	tr|A0A0A7AB40|A0A0A7AB40_9FLAV Genome polyprotein OS=dengue virus type 1 OX=11053 PE=4 SV=1	dengue virus type 1
AKT1,AURKA,BRAF,BRSK1,BRSK2,CDC42BPA,CLK2,CLK3,CROT,CSNK1E,CSNK1G1,DAPK3,DCLK1,DCLK2,EIF2AK4,ERN1,ERN2,FAM20C,GCK,GRK7,IKBKE,IRAK4,LATS2,MAP3K11,MAP3K14,MAP3K2,MAP3K20,MAP3K21,MAP3K3,MAP3K9,MAP4K1,MAP4K3,MAP4K5,MARK1,MARK2,MARK3,MARK4,MELK,MKNK1,MYLK2,NEK5,NEK6,NEK7,NEK8,NIM1K,NUAK1,NUAK2,OSR1,PAK1,PAK2,PAK3,PAK4,PAK5,PAK6,PHKG1,PHKG2,PIM1,PIM3,PKN1,PKN2,PKN3,PLK4,PRKAA1,PRKACB,PRKACG,PRKCA,PRKCB…	KGSS___	S677	Genome polyprotein	NA	tr|A0A0A7AB40|A0A0A7AB40_9FLAV Genome polyprotein OS=dengue virus type 1 OX=11053 PE=4 SV=1	dengue virus type 1
AAK1,ALPK1,BMP2K,BUB1,EEF2K,GCK,HASPIN,IRAK4,KCNE1,LRRK2,MAK,MAP2K2,MAP2K5,MAP3K10,MAP3K11,MAP3K12,MAP3K15,MAP3K2,MAP3K21,MAP3K5,MAP3K6,MAP4K1,MAP4K3,MAP4K4,MAP4K5,MAPK11,MAPK14,MAPK15,MAPK7,MOK,MST1,MYO3A,MYO3B,NEK1,NEK11,NEK4,NEK5,NR2C2,OSR1,PDK1,RIPK3,SMG1,STK11,STK16,STK25,STK3,STK39,TAOK1,TAOK2,TNIK,TTK,VRK1,VRK2	___TLPP	T1092	Genome polyprotein	NA	tr|A0A0A7AB40|A0A0A7AB40_9FLAV Genome polyprotein OS=dengue virus type 1 OX=11053 PE=4 SV=1	dengue virus type 1
ATR,BCKDK,CSNK1E,EIF2AK4,ERN1,ERN2,FAM20C,IKBKE,IRAK4,MAP3K1,MAP3K10,MAP3K11,MAP3K12,MAP3K15,MAP3K20,MAP3K21,MAP3K9,MAPK15,MTOR,NEK11,NEK5,NEK6,NEK7,NEK9,PDK1,PDK4,PLK4,PRKCA,PRKCZ,RAF1,RIPK1,RIPK3,STK33,TBK1,TRPM6,TRPM7,TTBK2,ULK1,ULK2	LPNS___	S1246	Genome polyprotein	NA	tr|A0A0A7AB40|A0A0A7AB40_9FLAV Genome polyprotein OS=dengue virus type 1 OX=11053 PE=4 SV=1	dengue virus type 1
ACVR1,ACVR1B,ACVR2A,ACVR2B,ATM,BMPR1A,BMPR1B,BMPR2,CHUK,CROT,CSNK1A1,CSNK1A1L,CSNK1D,CSNK1E,CSNK1G1,CSNK1G2,CSNK1G3,CSNK2A1,CSNK2A2,DSTYK,EEF2K,EIF2AK1,EIF2AK3,EIF2AK4,FAM20C,GRK1,GRK2,GRK3,GRK4,GRK7,IKBKE,MAP2K2,MAP3K11,MAP3K19,MAP3K2,MAP3K21,MAP3K9,MOS,NEK6,NEK7,OSR1,PLK1,PLK2,PLK3,PLK4,SMG1,STK3,STK32B,STK39,TBK1,TGFBR1,TGFBR2,TLK1,TLK2,TP53RK,TTBK1,TTBK2,TTK	___SLEE	S1246	Genome polyprotein	NA	tr|A0A0A7AB40|A0A0A7AB40_9FLAV Genome polyprotein OS=dengue virus type 1 OX=11053 PE=4 SV=1	dengue virus type 1
BCKDK,BRSK1,BRSK2,CAMK1G,CHEK1,EIF2AK4,HUNK,MAP2K1,MAP3K20,MAP3K6,MARK1,MARK2,MARK3,MARK4,MASTL,MTOR,NEK11,NEK3,NIM1K,NUAK1,PDK4,PHKG2,PKN1,PKN2,PLK4,PRKAA1,PRKAA2,PRKCA,PRKCB,PRKCE,PRKCI,PRKCQ,PRKDC,RIPK2,SIK1,SIK2,SIK3,SNRK,STK25,STK26,TSSK1B,TSSK2,WNK4	___SGTS	S1413	Genome polyprotein	NA	tr|A0A0A7AB40|A0A0A7AB40_9FLAV Genome polyprotein OS=dengue virus type 1 OX=11053 PE=4 SV=1	dengue virus type 1
IRAK1,PLK4,RIPK2	VTTS___	S1633	Genome polyprotein	NA	tr|A0A0A7AB40|A0A0A7AB40_9FLAV Genome polyprotein OS=dengue virus type 1 OX=11053 PE=4 SV=1	dengue virus type 1
AAK1,ATM,ATR,BMP2K,BMPR2,BUB1,CAMK2D,CAMKK1,CSNK1A1,DSTYK,EIF2AK4,MAP2K1,MAP2K2,MAP3K9,MAPK15,NR2C2,PHKG1,PHKG2,PINK1,RIPK2,SMG1,SNRK,STK39,TTBK1,TTBK2	IQLS___	S1862	Genome polyprotein	NA	tr|A0A0A7AB40|A0A0A7AB40_9FLAV Genome polyprotein OS=dengue virus type 1 OX=11053 PE=4 SV=1	dengue virus type 1
ATR,CSNK2A1,CSNK2A2,EEF2K,FAM20C,MAP3K10,MAP3K11,MAP3K20,MAP3K21,MAP3K9,NEK6,NEK7,RAF1,RIPK2,RIPK3,TRPM6,ULK1	___SDPL	S2078	Genome polyprotein	NA	tr|A0A0A7AB40|A0A0A7AB40_9FLAV Genome polyprotein OS=dengue virus type 1 OX=11053 PE=4 SV=1	dengue virus type 1
CAMKK1,CAMKK2,CSNK2A1,EIF2AK3,EIF2AK4,ERN1,GRK1,GRK5,IKBKB,IKBKE,IRAK1,IRAK4,KCNE1,MAP2K1,MAP2K2,MAP2K5,MAP3K10,MAP3K11,MAP3K19,MAP3K2,MAP3K20,MAP3K21,MAP3K9,MAP4K1,MAP4K4,MAPK15,MASTL,MST1,MYO3A,MYO3B,NEK1,NEK11,NEK2,NEK3,NEK4,NEK5,NEK9,NIM1K,PLK4,PRP4K,RIPK2,RIPK3,SLK,SMG1,SNRK,STK10,STK11,STK17A,STK24,STK25,STK3,STK33,STK39,TAOK1,TAOK2,TBK1,TRPM7,TTBK1,TTBK2,ULK1,ULK2,VRK1	GFLS___	S2878	Genome polyprotein	NA	tr|A0A0A7AB40|A0A0A7AB40_9FLAV Genome polyprotein OS=dengue virus type 1 OX=11053 PE=4 SV=1	dengue virus type 1
CSNK2A1,EIF2AK2,EIF2AK4,ERN1,ERN2,IKBKE,IRAK1,IRAK4,MAP2K2,MAP3K1,MAP3K10,MAP3K11,MAP3K12,MAP3K19,MAP3K2,MAP3K20,MAP3K21,MAP3K3,MAP3K9,MAPK15,MASTL,MYO3B,NEK11,NEK2,NEK3,NEK5,NEK7,NEK8,NEK9,NIM1K,PLK4,PRKCZ,PRP4K,RIPK1,RIPK2,RIPK3,SMG1,SNRK,STK17A,STK24,STK25,STK33,TAOK1,TAOK2,TBK1,TRPM7,TTBK1,TTBK2,ULK1,ULK2,VRK1	___SLSG	S2995	Genome polyprotein	NA	tr|A0A0A7AB40|A0A0A7AB40_9FLAV Genome polyprotein OS=dengue virus type 1 OX=11053 PE=4 SV=1	dengue virus type 1
CSNK1G2,CSNK2A1,CSNK2A2,DSTYK,EIF2AK4,ERN2,FAM20C,HUNK,MAP3K11,MAP3K20,MAP3K21,MARK3,NEK2,NEK6,NEK7,PLK4,PRKCB,PRKDC,RIPK4,SNRK,STK17A,STK33,TBK1,TLK1,TP53RK,ULK1,ULK2,WNK4	___SEGA	S227	Genome polyprotein	NA	tr|A0A0A7AB42|A0A0A7AB42_9FLAV Genome polyprotein (Fragment) OS=dengue virus type 1 OX=11053 PE=4 SV=1	dengue virus type 1
AKT1,AURKA,BRAF,BRSK1,BRSK2,CDC42BPA,CLK2,CLK3,CROT,CSNK1E,CSNK1G1,DAPK3,DCLK1,DCLK2,EIF2AK4,ERN1,ERN2,FAM20C,GCK,GRK7,IKBKE,IRAK4,LATS2,MAP3K11,MAP3K14,MAP3K2,MAP3K20,MAP3K21,MAP3K3,MAP3K9,MAP4K1,MAP4K3,MAP4K5,MARK1,MARK2,MARK3,MARK4,MELK,MKNK1,MYLK2,NEK5,NEK6,NEK7,NEK8,NIM1K,NUAK1,NUAK2,OSR1,PAK1,PAK2,PAK3,PAK4,PAK5,PAK6,PHKG1,PHKG2,PIM1,PIM3,PKN1,PKN2,PKN3,PLK4,PRKAA1,PRKACB,PRKACG,PRKCA,PRKCB…	KGSS___	S677	Genome polyprotein	NA	tr|A0A0A7AB42|A0A0A7AB42_9FLAV Genome polyprotein (Fragment) OS=dengue virus type 1 OX=11053 PE=4 SV=1	dengue virus type 1
AAK1,ALPK1,BMP2K,BUB1,EEF2K,GCK,HASPIN,IRAK4,KCNE1,LRRK2,MAK,MAP2K2,MAP2K5,MAP3K10,MAP3K11,MAP3K12,MAP3K15,MAP3K2,MAP3K21,MAP3K5,MAP3K6,MAP4K1,MAP4K3,MAP4K4,MAP4K5,MAPK11,MAPK14,MAPK15,MAPK7,MOK,MST1,MYO3A,MYO3B,NEK1,NEK11,NEK4,NEK5,NR2C2,OSR1,PDK1,RIPK3,SMG1,STK11,STK16,STK25,STK3,STK39,TAOK1,TAOK2,TNIK,TTK,VRK1,VRK2	___TLPP	T1092	Genome polyprotein	NA	tr|A0A0A7AB42|A0A0A7AB42_9FLAV Genome polyprotein (Fragment) OS=dengue virus type 1 OX=11053 PE=4 SV=1	dengue virus type 1
BCKDK,DSTYK,EIF2AK1,EIF2AK4,IRAK1,IRAK4,MAP2K1,MAP2K2,NEK2,NEK3,NEK4,NEK5,NEK6,NEK7,NEK9,NIM1K,PDK1,PLK4,RIPK1,RIPK2,RIPK3,SMG1,SNRK,STK33,TP53RK,TRPM7,TTBK1,ULK1,ULK2,VRK1,VRK2,WNK1,WNK3,WNK4	___SLGL	S1136	Genome polyprotein	NA	tr|A0A0A7AB42|A0A0A7AB42_9FLAV Genome polyprotein (Fragment) OS=dengue virus type 1 OX=11053 PE=4 SV=1	dengue virus type 1
ATR,BCKDK,CSNK1E,EIF2AK4,ERN1,ERN2,FAM20C,IKBKE,IRAK4,MAP3K1,MAP3K10,MAP3K11,MAP3K12,MAP3K15,MAP3K20,MAP3K21,MAP3K9,MAPK15,MTOR,NEK11,NEK5,NEK6,NEK7,NEK9,PDK1,PDK4,PLK4,PRKCA,PRKCZ,RAF1,RIPK1,RIPK3,STK33,TBK1,TRPM6,TRPM7,TTBK2,ULK1,ULK2	LPNS___	S1246	Genome polyprotein	NA	tr|A0A0A7AB42|A0A0A7AB42_9FLAV Genome polyprotein (Fragment) OS=dengue virus type 1 OX=11053 PE=4 SV=1	dengue virus type 1
ACVR1,ACVR1B,ACVR2A,ACVR2B,ATM,BMPR1A,BMPR1B,BMPR2,CHUK,CROT,CSNK1A1,CSNK1A1L,CSNK1D,CSNK1E,CSNK1G1,CSNK1G2,CSNK1G3,CSNK2A1,CSNK2A2,DSTYK,EEF2K,EIF2AK1,EIF2AK3,EIF2AK4,FAM20C,GRK1,GRK2,GRK3,GRK4,GRK7,IKBKE,MAP2K2,MAP3K11,MAP3K19,MAP3K2,MAP3K21,MAP3K9,MOS,NEK6,NEK7,OSR1,PLK1,PLK2,PLK3,PLK4,SMG1,STK3,STK32B,STK39,TBK1,TGFBR1,TGFBR2,TLK1,TLK2,TP53RK,TTBK1,TTBK2,TTK	___SLEE	S1246	Genome polyprotein	NA	tr|A0A0A7AB42|A0A0A7AB42_9FLAV Genome polyprotein (Fragment) OS=dengue virus type 1 OX=11053 PE=4 SV=1	dengue virus type 1
IRAK1,PLK4,RIPK2	VTTS___	S1633	Genome polyprotein	NA	tr|A0A0A7AB42|A0A0A7AB42_9FLAV Genome polyprotein (Fragment) OS=dengue virus type 1 OX=11053 PE=4 SV=1	dengue virus type 1
AAK1,ATM,ATR,BMP2K,BMPR2,BUB1,CAMK2D,CAMKK1,CSNK1A1,DSTYK,EIF2AK4,MAP2K1,MAP2K2,MAP3K9,MAPK15,NR2C2,PHKG1,PHKG2,PINK1,RIPK2,SMG1,SNRK,STK39,TTBK1,TTBK2	IQLS___	S1862	Genome polyprotein	NA	tr|A0A0A7AB42|A0A0A7AB42_9FLAV Genome polyprotein (Fragment) OS=dengue virus type 1 OX=11053 PE=4 SV=1	dengue virus type 1
ATR,CSNK2A1,CSNK2A2,EEF2K,FAM20C,MAP3K10,MAP3K11,MAP3K20,MAP3K21,MAP3K9,NEK6,NEK7,RAF1,RIPK2,RIPK3,TRPM6,ULK1	___SDPL	S2078	Genome polyprotein	NA	tr|A0A0A7AB42|A0A0A7AB42_9FLAV Genome polyprotein (Fragment) OS=dengue virus type 1 OX=11053 PE=4 SV=1	dengue virus type 1
AAK1,AKT1,AKT2,AKT3,AURKB,AURKC,BMP2K,BUB1,CAMK1G,CAMKK1,CAMKK2,CDC42BPB,CDK10,CDKL5,CHEK2,CROT,DMPK,DSTYK,EEF2K,EIF2AK1,EIF2AK2,EIF2AK3,EIF2AK4,ERN1,ERN2,GAK,GCK,HASPIN,IKBKB,IRAK1,IRAK4,KCNE1,LRRK2,MAP2K5,MAP3K1,MAP3K10,MAP3K11,MAP3K14,MAP3K19,MAP3K2,MAP3K20,MAP3K21,MAP3K3,MAP3K6,MAP3K9,MAP4K1,MAP4K3,MAP4K4,MAP4K5,MAPK15,MAPK7,MASTL,MKNK1,MKNK2,MST1,MTOR,MYO3A,MYO3B,NEK1,NEK11,NEK2,NEK3,NEK4,NE…	___SGRG	S2168	Genome polyprotein	NA	tr|A0A0A7AB42|A0A0A7AB42_9FLAV Genome polyprotein (Fragment) OS=dengue virus type 1 OX=11053 PE=4 SV=1	dengue virus type 1
CAMKK1,CAMKK2,CSNK2A1,EIF2AK3,EIF2AK4,ERN1,GRK1,GRK5,IKBKB,IKBKE,IRAK1,IRAK4,KCNE1,MAP2K1,MAP2K2,MAP2K5,MAP3K10,MAP3K11,MAP3K19,MAP3K2,MAP3K20,MAP3K21,MAP3K9,MAP4K1,MAP4K4,MAPK15,MASTL,MST1,MYO3A,MYO3B,NEK1,NEK11,NEK2,NEK3,NEK4,NEK5,NEK9,NIM1K,PLK4,PRP4K,RIPK2,RIPK3,SLK,SMG1,SNRK,STK10,STK11,STK17A,STK24,STK25,STK3,STK33,STK39,TAOK1,TAOK2,TBK1,TRPM7,TTBK1,TTBK2,ULK1,ULK2,VRK1	GFLS___	S2878	Genome polyprotein	NA	tr|A0A0A7AB42|A0A0A7AB42_9FLAV Genome polyprotein (Fragment) OS=dengue virus type 1 OX=11053 PE=4 SV=1	dengue virus type 1
CSNK2A1,EIF2AK2,EIF2AK4,ERN1,ERN2,IKBKE,IRAK1,IRAK4,MAP2K2,MAP3K1,MAP3K10,MAP3K11,MAP3K12,MAP3K19,MAP3K2,MAP3K20,MAP3K21,MAP3K3,MAP3K9,MAPK15,MASTL,MYO3B,NEK11,NEK2,NEK3,NEK5,NEK7,NEK8,NEK9,NIM1K,PLK4,PRKCZ,PRP4K,RIPK1,RIPK2,RIPK3,SMG1,SNRK,STK17A,STK24,STK25,STK33,TAOK1,TAOK2,TBK1,TRPM7,TTBK1,TTBK2,ULK1,ULK2,VRK1	___SLSG	S2995	Genome polyprotein	NA	tr|A0A0A7AB42|A0A0A7AB42_9FLAV Genome polyprotein (Fragment) OS=dengue virus type 1 OX=11053 PE=4 SV=1	dengue virus type 1
BCKDK,BRSK1,BRSK2,CAMK1G,CHEK1,EIF2AK4,HUNK,MAP2K1,MAP3K20,MAP3K6,MARK1,MARK2,MARK3,MARK4,MASTL,MTOR,NEK11,NEK3,NIM1K,NUAK1,PDK4,PHKG2,PKN1,PKN2,PLK4,PRKAA1,PRKAA2,PRKCA,PRKCB,PRKCE,PRKCI,PRKCQ,PRKDC,RIPK2,SIK1,SIK2,SIK3,SNRK,STK25,STK26,TSSK1B,TSSK2,WNK4	STGS___	S27	Genome polyprotein	NA	tr|A0A0A7AB44|A0A0A7AB44_9FLAV Genome polyprotein OS=dengue virus type 1 OX=11053 PE=4 SV=1	dengue virus type 1
ACVR2A,ACVR2B,ALPK1,ATM,BMPR1A,BMPR1B,BRAF,CHUK,CROT,CSNK1A1,CSNK1A1L,CSNK1D,CSNK1E,CSNK1G1,CSNK1G2,CSNK1G3,CSNK2A1,CSNK2A2,DSTYK,EIF2AK4,FAM20C,GRK1,GRK2,GRK3,GRK4,GRK6,GRK7,IKBKB,IKBKE,MAP3K11,MAP3K2,MAP3K21,MAP3K3,MAP3K9,MOS,NR2C2,PINK1,PLK2,PLK3,RAF1,STK32B,TBK1,TLK2,ULK1	EISS___	S90	Genome polyprotein	NA	tr|A0A0A7AB44|A0A0A7AB44_9FLAV Genome polyprotein OS=dengue virus type 1 OX=11053 PE=4 SV=1	dengue virus type 1
CSNK1G2,CSNK2A1,CSNK2A2,DSTYK,EIF2AK4,ERN2,FAM20C,HUNK,MAP3K11,MAP3K20,MAP3K21,MARK3,NEK2,NEK6,NEK7,PLK4,PRKCB,PRKDC,RIPK4,SNRK,STK17A,STK33,TBK1,TLK1,TP53RK,ULK1,ULK2,WNK4	___SEGA	S227	Genome polyprotein	NA	tr|A0A0A7AB44|A0A0A7AB44_9FLAV Genome polyprotein OS=dengue virus type 1 OX=11053 PE=4 SV=1	dengue virus type 1
AKT1,AURKA,BRAF,BRSK1,BRSK2,CDC42BPA,CLK2,CLK3,CROT,CSNK1E,CSNK1G1,DAPK3,DCLK1,DCLK2,EIF2AK4,ERN1,ERN2,FAM20C,GCK,GRK7,IKBKE,IRAK4,LATS2,MAP3K11,MAP3K14,MAP3K2,MAP3K20,MAP3K21,MAP3K3,MAP3K9,MAP4K1,MAP4K3,MAP4K5,MARK1,MARK2,MARK3,MARK4,MELK,MKNK1,MYLK2,NEK5,NEK6,NEK7,NEK8,NIM1K,NUAK1,NUAK2,OSR1,PAK1,PAK2,PAK3,PAK4,PAK5,PAK6,PHKG1,PHKG2,PIM1,PIM3,PKN1,PKN2,PKN3,PLK4,PRKAA1,PRKACB,PRKACG,PRKCA,PRKCB…	KGSS___	S677	Genome polyprotein	NA	tr|A0A0A7AB44|A0A0A7AB44_9FLAV Genome polyprotein OS=dengue virus type 1 OX=11053 PE=4 SV=1	dengue virus type 1
AAK1,ALPK1,BMP2K,BUB1,EEF2K,GCK,HASPIN,IRAK4,KCNE1,LRRK2,MAK,MAP2K2,MAP2K5,MAP3K10,MAP3K11,MAP3K12,MAP3K15,MAP3K2,MAP3K21,MAP3K5,MAP3K6,MAP4K1,MAP4K3,MAP4K4,MAP4K5,MAPK11,MAPK14,MAPK15,MAPK7,MOK,MST1,MYO3A,MYO3B,NEK1,NEK11,NEK4,NEK5,NR2C2,OSR1,PDK1,RIPK3,SMG1,STK11,STK16,STK25,STK3,STK39,TAOK1,TAOK2,TNIK,TTK,VRK1,VRK2	___TLPP	T1092	Genome polyprotein	NA	tr|A0A0A7AB44|A0A0A7AB44_9FLAV Genome polyprotein OS=dengue virus type 1 OX=11053 PE=4 SV=1	dengue virus type 1
ATR,BCKDK,CSNK1E,EIF2AK4,ERN1,ERN2,FAM20C,IKBKE,IRAK4,MAP3K1,MAP3K10,MAP3K11,MAP3K12,MAP3K15,MAP3K20,MAP3K21,MAP3K9,MAPK15,MTOR,NEK11,NEK5,NEK6,NEK7,NEK9,PDK1,PDK4,PLK4,PRKCA,PRKCZ,RAF1,RIPK1,RIPK3,STK33,TBK1,TRPM6,TRPM7,TTBK2,ULK1,ULK2	LPNS___	S1246	Genome polyprotein	NA	tr|A0A0A7AB44|A0A0A7AB44_9FLAV Genome polyprotein OS=dengue virus type 1 OX=11053 PE=4 SV=1	dengue virus type 1
ACVR1,ACVR1B,ACVR2A,ACVR2B,ATM,BMPR1A,BMPR1B,BMPR2,CHUK,CROT,CSNK1A1,CSNK1A1L,CSNK1D,CSNK1E,CSNK1G1,CSNK1G2,CSNK1G3,CSNK2A1,CSNK2A2,DSTYK,EEF2K,EIF2AK1,EIF2AK3,EIF2AK4,FAM20C,GRK1,GRK2,GRK3,GRK4,GRK7,IKBKE,MAP2K2,MAP3K11,MAP3K19,MAP3K2,MAP3K21,MAP3K9,MOS,NEK6,NEK7,OSR1,PLK1,PLK2,PLK3,PLK4,SMG1,STK3,STK32B,STK39,TBK1,TGFBR1,TGFBR2,TLK1,TLK2,TP53RK,TTBK1,TTBK2,TTK	___SLEE	S1246	Genome polyprotein	NA	tr|A0A0A7AB44|A0A0A7AB44_9FLAV Genome polyprotein OS=dengue virus type 1 OX=11053 PE=4 SV=1	dengue virus type 1
BCKDK,BRSK1,BRSK2,CAMK1G,CHEK1,EIF2AK4,HUNK,MAP2K1,MAP3K20,MAP3K6,MARK1,MARK2,MARK3,MARK4,MASTL,MTOR,NEK11,NEK3,NIM1K,NUAK1,PDK4,PHKG2,PKN1,PKN2,PLK4,PRKAA1,PRKAA2,PRKCA,PRKCB,PRKCE,PRKCI,PRKCQ,PRKDC,RIPK2,SIK1,SIK2,SIK3,SNRK,STK25,STK26,TSSK1B,TSSK2,WNK4	___SGTS	S1413	Genome polyprotein	NA	tr|A0A0A7AB44|A0A0A7AB44_9FLAV Genome polyprotein OS=dengue virus type 1 OX=11053 PE=4 SV=1	dengue virus type 1
IRAK1,PLK4,RIPK2	VTTS___	S1633	Genome polyprotein	NA	tr|A0A0A7AB44|A0A0A7AB44_9FLAV Genome polyprotein OS=dengue virus type 1 OX=11053 PE=4 SV=1	dengue virus type 1
AAK1,ATM,ATR,BMP2K,BMPR2,BUB1,CAMK2D,CAMKK1,CSNK1A1,DSTYK,EIF2AK4,MAP2K1,MAP2K2,MAP3K9,MAPK15,NR2C2,PHKG1,PHKG2,PINK1,RIPK2,SMG1,SNRK,STK39,TTBK1,TTBK2	IQLS___	S1862	Genome polyprotein	NA	tr|A0A0A7AB44|A0A0A7AB44_9FLAV Genome polyprotein OS=dengue virus type 1 OX=11053 PE=4 SV=1	dengue virus type 1
ATR,CSNK2A1,CSNK2A2,EEF2K,FAM20C,MAP3K10,MAP3K11,MAP3K20,MAP3K21,MAP3K9,NEK6,NEK7,RAF1,RIPK2,RIPK3,TRPM6,ULK1	___SDPL	S2078	Genome polyprotein	NA	tr|A0A0A7AB44|A0A0A7AB44_9FLAV Genome polyprotein OS=dengue virus type 1 OX=11053 PE=4 SV=1	dengue virus type 1
CAMKK1,CAMKK2,CSNK2A1,EIF2AK3,EIF2AK4,ERN1,GRK1,GRK5,IKBKB,IKBKE,IRAK1,IRAK4,KCNE1,MAP2K1,MAP2K2,MAP2K5,MAP3K10,MAP3K11,MAP3K19,MAP3K2,MAP3K20,MAP3K21,MAP3K9,MAP4K1,MAP4K4,MAPK15,MASTL,MST1,MYO3A,MYO3B,NEK1,NEK11,NEK2,NEK3,NEK4,NEK5,NEK9,NIM1K,PLK4,PRP4K,RIPK2,RIPK3,SLK,SMG1,SNRK,STK10,STK11,STK17A,STK24,STK25,STK3,STK33,STK39,TAOK1,TAOK2,TBK1,TRPM7,TTBK1,TTBK2,ULK1,ULK2,VRK1	GFLS___	S2878	Genome polyprotein	NA	tr|A0A0A7AB44|A0A0A7AB44_9FLAV Genome polyprotein OS=dengue virus type 1 OX=11053 PE=4 SV=1	dengue virus type 1
CSNK2A1,EIF2AK2,EIF2AK4,ERN1,ERN2,IKBKE,IRAK1,IRAK4,MAP2K2,MAP3K1,MAP3K10,MAP3K11,MAP3K12,MAP3K19,MAP3K2,MAP3K20,MAP3K21,MAP3K3,MAP3K9,MAPK15,MASTL,MYO3B,NEK11,NEK2,NEK3,NEK5,NEK7,NEK8,NEK9,NIM1K,PLK4,PRKCZ,PRP4K,RIPK1,RIPK2,RIPK3,SMG1,SNRK,STK17A,STK24,STK25,STK33,TAOK1,TAOK2,TBK1,TRPM7,TTBK1,TTBK2,ULK1,ULK2,VRK1	___SLSG	S2995	Genome polyprotein	NA	tr|A0A0A7AB44|A0A0A7AB44_9FLAV Genome polyprotein OS=dengue virus type 1 OX=11053 PE=4 SV=1	dengue virus type 1
BCKDK,BRSK1,BRSK2,CAMK1G,CHEK1,EIF2AK4,HUNK,MAP2K1,MAP3K20,MAP3K6,MARK1,MARK2,MARK3,MARK4,MASTL,MTOR,NEK11,NEK3,NIM1K,NUAK1,PDK4,PHKG2,PKN1,PKN2,PLK4,PRKAA1,PRKAA2,PRKCA,PRKCB,PRKCE,PRKCI,PRKCQ,PRKDC,RIPK2,SIK1,SIK2,SIK3,SNRK,STK25,STK26,TSSK1B,TSSK2,WNK4	STGS___	S27	Genome polyprotein	NA	tr|A0A0A7AB61|A0A0A7AB61_9FLAV Genome polyprotein OS=dengue virus type 1 OX=11053 PE=4 SV=1	dengue virus type 1
ACVR2A,ACVR2B,ALPK1,ATM,BMPR1A,BMPR1B,BRAF,CHUK,CROT,CSNK1A1,CSNK1A1L,CSNK1D,CSNK1E,CSNK1G1,CSNK1G2,CSNK1G3,CSNK2A1,CSNK2A2,DSTYK,EIF2AK4,FAM20C,GRK1,GRK2,GRK3,GRK4,GRK6,GRK7,IKBKB,IKBKE,MAP3K11,MAP3K2,MAP3K21,MAP3K3,MAP3K9,MOS,NR2C2,PINK1,PLK2,PLK3,RAF1,STK32B,TBK1,TLK2,ULK1	EISS___	S90	Genome polyprotein	NA	tr|A0A0A7AB61|A0A0A7AB61_9FLAV Genome polyprotein OS=dengue virus type 1 OX=11053 PE=4 SV=1	dengue virus type 1
CSNK1G2,CSNK2A1,CSNK2A2,DSTYK,EIF2AK4,ERN2,FAM20C,HUNK,MAP3K11,MAP3K20,MAP3K21,MARK3,NEK2,NEK6,NEK7,PLK4,PRKCB,PRKDC,RIPK4,SNRK,STK17A,STK33,TBK1,TLK1,TP53RK,ULK1,ULK2,WNK4	___SEGA	S227	Genome polyprotein	NA	tr|A0A0A7AB61|A0A0A7AB61_9FLAV Genome polyprotein OS=dengue virus type 1 OX=11053 PE=4 SV=1	dengue virus type 1
AKT1,AURKA,BRAF,BRSK1,BRSK2,CDC42BPA,CLK2,CLK3,CROT,CSNK1E,CSNK1G1,DAPK3,DCLK1,DCLK2,EIF2AK4,ERN1,ERN2,FAM20C,GCK,GRK7,IKBKE,IRAK4,LATS2,MAP3K11,MAP3K14,MAP3K2,MAP3K20,MAP3K21,MAP3K3,MAP3K9,MAP4K1,MAP4K3,MAP4K5,MARK1,MARK2,MARK3,MARK4,MELK,MKNK1,MYLK2,NEK5,NEK6,NEK7,NEK8,NIM1K,NUAK1,NUAK2,OSR1,PAK1,PAK2,PAK3,PAK4,PAK5,PAK6,PHKG1,PHKG2,PIM1,PIM3,PKN1,PKN2,PKN3,PLK4,PRKAA1,PRKACB,PRKACG,PRKCA,PRKCB…	KGSS___	S677	Genome polyprotein	NA	tr|A0A0A7AB61|A0A0A7AB61_9FLAV Genome polyprotein OS=dengue virus type 1 OX=11053 PE=4 SV=1	dengue virus type 1
AAK1,ALPK1,BMP2K,BUB1,EEF2K,GCK,HASPIN,IRAK4,KCNE1,LRRK2,MAK,MAP2K2,MAP2K5,MAP3K10,MAP3K11,MAP3K12,MAP3K15,MAP3K2,MAP3K21,MAP3K5,MAP3K6,MAP4K1,MAP4K3,MAP4K4,MAP4K5,MAPK11,MAPK14,MAPK15,MAPK7,MOK,MST1,MYO3A,MYO3B,NEK1,NEK11,NEK4,NEK5,NR2C2,OSR1,PDK1,RIPK3,SMG1,STK11,STK16,STK25,STK3,STK39,TAOK1,TAOK2,TNIK,TTK,VRK1,VRK2	___TLPP	T1092	Genome polyprotein	NA	tr|A0A0A7AB61|A0A0A7AB61_9FLAV Genome polyprotein OS=dengue virus type 1 OX=11053 PE=4 SV=1	dengue virus type 1
ATR,BCKDK,CSNK1E,EIF2AK4,ERN1,ERN2,FAM20C,IKBKE,IRAK4,MAP3K1,MAP3K10,MAP3K11,MAP3K12,MAP3K15,MAP3K20,MAP3K21,MAP3K9,MAPK15,MTOR,NEK11,NEK5,NEK6,NEK7,NEK9,PDK1,PDK4,PLK4,PRKCA,PRKCZ,RAF1,RIPK1,RIPK3,STK33,TBK1,TRPM6,TRPM7,TTBK2,ULK1,ULK2	LPNS___	S1246	Genome polyprotein	NA	tr|A0A0A7AB61|A0A0A7AB61_9FLAV Genome polyprotein OS=dengue virus type 1 OX=11053 PE=4 SV=1	dengue virus type 1
ACVR1,ACVR1B,ACVR2A,ACVR2B,ATM,BMPR1A,BMPR1B,BMPR2,CHUK,CROT,CSNK1A1,CSNK1A1L,CSNK1D,CSNK1E,CSNK1G1,CSNK1G2,CSNK1G3,CSNK2A1,CSNK2A2,DSTYK,EEF2K,EIF2AK1,EIF2AK3,EIF2AK4,FAM20C,GRK1,GRK2,GRK3,GRK4,GRK7,IKBKE,MAP2K2,MAP3K11,MAP3K19,MAP3K2,MAP3K21,MAP3K9,MOS,NEK6,NEK7,OSR1,PLK1,PLK2,PLK3,PLK4,SMG1,STK3,STK32B,STK39,TBK1,TGFBR1,TGFBR2,TLK1,TLK2,TP53RK,TTBK1,TTBK2,TTK	___SLEE	S1246	Genome polyprotein	NA	tr|A0A0A7AB61|A0A0A7AB61_9FLAV Genome polyprotein OS=dengue virus type 1 OX=11053 PE=4 SV=1	dengue virus type 1
BCKDK,BRSK1,BRSK2,CAMK1G,CHEK1,EIF2AK4,HUNK,MAP2K1,MAP3K20,MAP3K6,MARK1,MARK2,MARK3,MARK4,MASTL,MTOR,NEK11,NEK3,NIM1K,NUAK1,PDK4,PHKG2,PKN1,PKN2,PLK4,PRKAA1,PRKAA2,PRKCA,PRKCB,PRKCE,PRKCI,PRKCQ,PRKDC,RIPK2,SIK1,SIK2,SIK3,SNRK,STK25,STK26,TSSK1B,TSSK2,WNK4	___SGTS	S1413	Genome polyprotein	NA	tr|A0A0A7AB61|A0A0A7AB61_9FLAV Genome polyprotein OS=dengue virus type 1 OX=11053 PE=4 SV=1	dengue virus type 1
IRAK1,PLK4,RIPK2	VTTS___	S1633	Genome polyprotein	NA	tr|A0A0A7AB61|A0A0A7AB61_9FLAV Genome polyprotein OS=dengue virus type 1 OX=11053 PE=4 SV=1	dengue virus type 1
AAK1,ATM,ATR,BMP2K,BMPR2,BUB1,CAMK2D,CAMKK1,CSNK1A1,DSTYK,EIF2AK4,MAP2K1,MAP2K2,MAP3K9,MAPK15,NR2C2,PHKG1,PHKG2,PINK1,RIPK2,SMG1,SNRK,STK39,TTBK1,TTBK2	IQLS___	S1862	Genome polyprotein	NA	tr|A0A0A7AB61|A0A0A7AB61_9FLAV Genome polyprotein OS=dengue virus type 1 OX=11053 PE=4 SV=1	dengue virus type 1
ATR,CSNK2A1,CSNK2A2,EEF2K,FAM20C,MAP3K10,MAP3K11,MAP3K20,MAP3K21,MAP3K9,NEK6,NEK7,RAF1,RIPK2,RIPK3,TRPM6,ULK1	___SDPL	S2078	Genome polyprotein	NA	tr|A0A0A7AB61|A0A0A7AB61_9FLAV Genome polyprotein OS=dengue virus type 1 OX=11053 PE=4 SV=1	dengue virus type 1
CAMKK1,CAMKK2,CSNK2A1,EIF2AK3,EIF2AK4,ERN1,GRK1,GRK5,IKBKB,IKBKE,IRAK1,IRAK4,KCNE1,MAP2K1,MAP2K2,MAP2K5,MAP3K10,MAP3K11,MAP3K19,MAP3K2,MAP3K20,MAP3K21,MAP3K9,MAP4K1,MAP4K4,MAPK15,MASTL,MST1,MYO3A,MYO3B,NEK1,NEK11,NEK2,NEK3,NEK4,NEK5,NEK9,NIM1K,PLK4,PRP4K,RIPK2,RIPK3,SLK,SMG1,SNRK,STK10,STK11,STK17A,STK24,STK25,STK3,STK33,STK39,TAOK1,TAOK2,TBK1,TRPM7,TTBK1,TTBK2,ULK1,ULK2,VRK1	GFLS___	S2878	Genome polyprotein	NA	tr|A0A0A7AB61|A0A0A7AB61_9FLAV Genome polyprotein OS=dengue virus type 1 OX=11053 PE=4 SV=1	dengue virus type 1
CSNK2A1,EIF2AK2,EIF2AK4,ERN1,ERN2,IKBKE,IRAK1,IRAK4,MAP2K2,MAP3K1,MAP3K10,MAP3K11,MAP3K12,MAP3K19,MAP3K2,MAP3K20,MAP3K21,MAP3K3,MAP3K9,MAPK15,MASTL,MYO3B,NEK11,NEK2,NEK3,NEK5,NEK7,NEK8,NEK9,NIM1K,PLK4,PRKCZ,PRP4K,RIPK1,RIPK2,RIPK3,SMG1,SNRK,STK17A,STK24,STK25,STK33,TAOK1,TAOK2,TBK1,TRPM7,TTBK1,TTBK2,ULK1,ULK2,VRK1	___SLSG	S2995	Genome polyprotein	NA	tr|A0A0A7AB61|A0A0A7AB61_9FLAV Genome polyprotein OS=dengue virus type 1 OX=11053 PE=4 SV=1	dengue virus type 1
BCKDK,BRSK1,BRSK2,CAMK1G,CHEK1,EIF2AK4,HUNK,MAP2K1,MAP3K20,MAP3K6,MARK1,MARK2,MARK3,MARK4,MASTL,MTOR,NEK11,NEK3,NIM1K,NUAK1,PDK4,PHKG2,PKN1,PKN2,PLK4,PRKAA1,PRKAA2,PRKCA,PRKCB,PRKCE,PRKCI,PRKCQ,PRKDC,RIPK2,SIK1,SIK2,SIK3,SNRK,STK25,STK26,TSSK1B,TSSK2,WNK4	STGS___	S27	Genome polyprotein	NA	tr|A0A0A7AB82|A0A0A7AB82_9FLAV Genome polyprotein OS=dengue virus type 1 OX=11053 PE=4 SV=1	dengue virus type 1
ACVR2A,ACVR2B,ALPK1,ATM,BMPR1A,BMPR1B,BRAF,CHUK,CROT,CSNK1A1,CSNK1A1L,CSNK1D,CSNK1E,CSNK1G1,CSNK1G2,CSNK1G3,CSNK2A1,CSNK2A2,DSTYK,EIF2AK4,FAM20C,GRK1,GRK2,GRK3,GRK4,GRK6,GRK7,IKBKB,IKBKE,MAP3K11,MAP3K2,MAP3K21,MAP3K3,MAP3K9,MOS,NR2C2,PINK1,PLK2,PLK3,RAF1,STK32B,TBK1,TLK2,ULK1	EISS___	S90	Genome polyprotein	NA	tr|A0A0A7AB82|A0A0A7AB82_9FLAV Genome polyprotein OS=dengue virus type 1 OX=11053 PE=4 SV=1	dengue virus type 1
CSNK1G2,CSNK2A1,CSNK2A2,DSTYK,EIF2AK4,ERN2,FAM20C,HUNK,MAP3K11,MAP3K20,MAP3K21,MARK3,NEK2,NEK6,NEK7,PLK4,PRKCB,PRKDC,RIPK4,SNRK,STK17A,STK33,TBK1,TLK1,TP53RK,ULK1,ULK2,WNK4	___SEGA	S227	Genome polyprotein	NA	tr|A0A0A7AB82|A0A0A7AB82_9FLAV Genome polyprotein OS=dengue virus type 1 OX=11053 PE=4 SV=1	dengue virus type 1
AKT1,AURKA,BRAF,BRSK1,BRSK2,CDC42BPA,CLK2,CLK3,CROT,CSNK1E,CSNK1G1,DAPK3,DCLK1,DCLK2,EIF2AK4,ERN1,ERN2,FAM20C,GCK,GRK7,IKBKE,IRAK4,LATS2,MAP3K11,MAP3K14,MAP3K2,MAP3K20,MAP3K21,MAP3K3,MAP3K9,MAP4K1,MAP4K3,MAP4K5,MARK1,MARK2,MARK3,MARK4,MELK,MKNK1,MYLK2,NEK5,NEK6,NEK7,NEK8,NIM1K,NUAK1,NUAK2,OSR1,PAK1,PAK2,PAK3,PAK4,PAK5,PAK6,PHKG1,PHKG2,PIM1,PIM3,PKN1,PKN2,PKN3,PLK4,PRKAA1,PRKACB,PRKACG,PRKCA,PRKCB…	KGSS___	S677	Genome polyprotein	NA	tr|A0A0A7AB82|A0A0A7AB82_9FLAV Genome polyprotein OS=dengue virus type 1 OX=11053 PE=4 SV=1	dengue virus type 1
AAK1,ALPK1,BMP2K,BUB1,EEF2K,GCK,HASPIN,IRAK4,KCNE1,LRRK2,MAK,MAP2K2,MAP2K5,MAP3K10,MAP3K11,MAP3K12,MAP3K15,MAP3K2,MAP3K21,MAP3K5,MAP3K6,MAP4K1,MAP4K3,MAP4K4,MAP4K5,MAPK11,MAPK14,MAPK15,MAPK7,MOK,MST1,MYO3A,MYO3B,NEK1,NEK11,NEK4,NEK5,NR2C2,OSR1,PDK1,RIPK3,SMG1,STK11,STK16,STK25,STK3,STK39,TAOK1,TAOK2,TNIK,TTK,VRK1,VRK2	___TLPP	T1092	Genome polyprotein	NA	tr|A0A0A7AB82|A0A0A7AB82_9FLAV Genome polyprotein OS=dengue virus type 1 OX=11053 PE=4 SV=1	dengue virus type 1
ATR,BCKDK,CSNK1E,EIF2AK4,ERN1,ERN2,FAM20C,IKBKE,IRAK4,MAP3K1,MAP3K10,MAP3K11,MAP3K12,MAP3K15,MAP3K20,MAP3K21,MAP3K9,MAPK15,MTOR,NEK11,NEK5,NEK6,NEK7,NEK9,PDK1,PDK4,PLK4,PRKCA,PRKCZ,RAF1,RIPK1,RIPK3,STK33,TBK1,TRPM6,TRPM7,TTBK2,ULK1,ULK2	LPNS___	S1246	Genome polyprotein	NA	tr|A0A0A7AB82|A0A0A7AB82_9FLAV Genome polyprotein OS=dengue virus type 1 OX=11053 PE=4 SV=1	dengue virus type 1
ACVR1,ACVR1B,ACVR2A,ACVR2B,ATM,BMPR1A,BMPR1B,BMPR2,CHUK,CROT,CSNK1A1,CSNK1A1L,CSNK1D,CSNK1E,CSNK1G1,CSNK1G2,CSNK1G3,CSNK2A1,CSNK2A2,DSTYK,EEF2K,EIF2AK1,EIF2AK3,EIF2AK4,FAM20C,GRK1,GRK2,GRK3,GRK4,GRK7,IKBKE,MAP2K2,MAP3K11,MAP3K19,MAP3K2,MAP3K21,MAP3K9,MOS,NEK6,NEK7,OSR1,PLK1,PLK2,PLK3,PLK4,SMG1,STK3,STK32B,STK39,TBK1,TGFBR1,TGFBR2,TLK1,TLK2,TP53RK,TTBK1,TTBK2,TTK	___SLEE	S1246	Genome polyprotein	NA	tr|A0A0A7AB82|A0A0A7AB82_9FLAV Genome polyprotein OS=dengue virus type 1 OX=11053 PE=4 SV=1	dengue virus type 1
BCKDK,BRSK1,BRSK2,CAMK1G,CHEK1,EIF2AK4,HUNK,MAP2K1,MAP3K20,MAP3K6,MARK1,MARK2,MARK3,MARK4,MASTL,MTOR,NEK11,NEK3,NIM1K,NUAK1,PDK4,PHKG2,PKN1,PKN2,PLK4,PRKAA1,PRKAA2,PRKCA,PRKCB,PRKCE,PRKCI,PRKCQ,PRKDC,RIPK2,SIK1,SIK2,SIK3,SNRK,STK25,STK26,TSSK1B,TSSK2,WNK4	___SGTS	S1413	Genome polyprotein	NA	tr|A0A0A7AB82|A0A0A7AB82_9FLAV Genome polyprotein OS=dengue virus type 1 OX=11053 PE=4 SV=1	dengue virus type 1
IRAK1,PLK4,RIPK2	VTTS___	S1633	Genome polyprotein	NA	tr|A0A0A7AB82|A0A0A7AB82_9FLAV Genome polyprotein OS=dengue virus type 1 OX=11053 PE=4 SV=1	dengue virus type 1
AAK1,ATM,ATR,BMP2K,BMPR2,BUB1,CAMK2D,CAMKK1,CSNK1A1,DSTYK,EIF2AK4,MAP2K1,MAP2K2,MAP3K9,MAPK15,NR2C2,PHKG1,PHKG2,PINK1,RIPK2,SMG1,SNRK,STK39,TTBK1,TTBK2	IQLS___	S1862	Genome polyprotein	NA	tr|A0A0A7AB82|A0A0A7AB82_9FLAV Genome polyprotein OS=dengue virus type 1 OX=11053 PE=4 SV=1	dengue virus type 1
ATR,CSNK2A1,CSNK2A2,EEF2K,FAM20C,MAP3K10,MAP3K11,MAP3K20,MAP3K21,MAP3K9,NEK6,NEK7,RAF1,RIPK2,RIPK3,TRPM6,ULK1	___SDPL	S2078	Genome polyprotein	NA	tr|A0A0A7AB82|A0A0A7AB82_9FLAV Genome polyprotein OS=dengue virus type 1 OX=11053 PE=4 SV=1	dengue virus type 1
CAMKK1,CAMKK2,CSNK2A1,EIF2AK3,EIF2AK4,ERN1,GRK1,GRK5,IKBKB,IKBKE,IRAK1,IRAK4,KCNE1,MAP2K1,MAP2K2,MAP2K5,MAP3K10,MAP3K11,MAP3K19,MAP3K2,MAP3K20,MAP3K21,MAP3K9,MAP4K1,MAP4K4,MAPK15,MASTL,MST1,MYO3A,MYO3B,NEK1,NEK11,NEK2,NEK3,NEK4,NEK5,NEK9,NIM1K,PLK4,PRP4K,RIPK2,RIPK3,SLK,SMG1,SNRK,STK10,STK11,STK17A,STK24,STK25,STK3,STK33,STK39,TAOK1,TAOK2,TBK1,TRPM7,TTBK1,TTBK2,ULK1,ULK2,VRK1	GFLS___	S2878	Genome polyprotein	NA	tr|A0A0A7AB82|A0A0A7AB82_9FLAV Genome polyprotein OS=dengue virus type 1 OX=11053 PE=4 SV=1	dengue virus type 1
CSNK2A1,EIF2AK2,EIF2AK4,ERN1,ERN2,IKBKE,IRAK1,IRAK4,MAP2K2,MAP3K1,MAP3K10,MAP3K11,MAP3K12,MAP3K19,MAP3K2,MAP3K20,MAP3K21,MAP3K3,MAP3K9,MAPK15,MASTL,MYO3B,NEK11,NEK2,NEK3,NEK5,NEK7,NEK8,NEK9,NIM1K,PLK4,PRKCZ,PRP4K,RIPK1,RIPK2,RIPK3,SMG1,SNRK,STK17A,STK24,STK25,STK33,TAOK1,TAOK2,TBK1,TRPM7,TTBK1,TTBK2,ULK1,ULK2,VRK1	___SLSG	S2995	Genome polyprotein	NA	tr|A0A0A7AB82|A0A0A7AB82_9FLAV Genome polyprotein OS=dengue virus type 1 OX=11053 PE=4 SV=1	dengue virus type 1
CSNK1G2,CSNK2A1,CSNK2A2,DSTYK,EIF2AK4,ERN2,FAM20C,HUNK,MAP3K11,MAP3K20,MAP3K21,MARK3,NEK2,NEK6,NEK7,PLK4,PRKCB,PRKDC,RIPK4,SNRK,STK17A,STK33,TBK1,TLK1,TP53RK,ULK1,ULK2,WNK4	___SEGA	S227	Genome polyprotein	NA	tr|A0A0A7CQ00|A0A0A7CQ00_9FLAV Genome polyprotein OS=dengue virus type 1 OX=11053 PE=4 SV=1	dengue virus type 1
AAK1,ALPK1,BMP2K,BUB1,EEF2K,GCK,HASPIN,IRAK4,KCNE1,LRRK2,MAK,MAP2K2,MAP2K5,MAP3K10,MAP3K11,MAP3K12,MAP3K15,MAP3K2,MAP3K21,MAP3K5,MAP3K6,MAP4K1,MAP4K3,MAP4K4,MAP4K5,MAPK11,MAPK14,MAPK15,MAPK7,MOK,MST1,MYO3A,MYO3B,NEK1,NEK11,NEK4,NEK5,NR2C2,OSR1,PDK1,RIPK3,SMG1,STK11,STK16,STK25,STK3,STK39,TAOK1,TAOK2,TNIK,TTK,VRK1,VRK2	___TLPP	T1092	Genome polyprotein	NA	tr|A0A0A7CQ00|A0A0A7CQ00_9FLAV Genome polyprotein OS=dengue virus type 1 OX=11053 PE=4 SV=1	dengue virus type 1
BCKDK,DSTYK,EIF2AK1,EIF2AK4,IRAK1,IRAK4,MAP2K1,MAP2K2,NEK2,NEK3,NEK4,NEK5,NEK6,NEK7,NEK9,NIM1K,PDK1,PLK4,RIPK1,RIPK2,RIPK3,SMG1,SNRK,STK33,TP53RK,TRPM7,TTBK1,ULK1,ULK2,VRK1,VRK2,WNK1,WNK3,WNK4	___SLGL	S1136	Genome polyprotein	NA	tr|A0A0A7CQ00|A0A0A7CQ00_9FLAV Genome polyprotein OS=dengue virus type 1 OX=11053 PE=4 SV=1	dengue virus type 1
ATR,BCKDK,CSNK1E,EIF2AK4,ERN1,ERN2,FAM20C,IKBKE,IRAK4,MAP3K1,MAP3K10,MAP3K11,MAP3K12,MAP3K15,MAP3K20,MAP3K21,MAP3K9,MAPK15,MTOR,NEK11,NEK5,NEK6,NEK7,NEK9,PDK1,PDK4,PLK4,PRKCA,PRKCZ,RAF1,RIPK1,RIPK3,STK33,TBK1,TRPM6,TRPM7,TTBK2,ULK1,ULK2	LPNS___	S1246	Genome polyprotein	NA	tr|A0A0A7CQ00|A0A0A7CQ00_9FLAV Genome polyprotein OS=dengue virus type 1 OX=11053 PE=4 SV=1	dengue virus type 1
ACVR1,ACVR1B,ACVR2A,ACVR2B,ATM,BMPR1A,BMPR1B,BMPR2,CHUK,CROT,CSNK1A1,CSNK1A1L,CSNK1D,CSNK1E,CSNK1G1,CSNK1G2,CSNK1G3,CSNK2A1,CSNK2A2,DSTYK,EEF2K,EIF2AK1,EIF2AK3,EIF2AK4,FAM20C,GRK1,GRK2,GRK3,GRK4,GRK7,IKBKE,MAP2K2,MAP3K11,MAP3K19,MAP3K2,MAP3K21,MAP3K9,MOS,NEK6,NEK7,OSR1,PLK1,PLK2,PLK3,PLK4,SMG1,STK3,STK32B,STK39,TBK1,TGFBR1,TGFBR2,TLK1,TLK2,TP53RK,TTBK1,TTBK2,TTK	___SLEE	S1246	Genome polyprotein	NA	tr|A0A0A7CQ00|A0A0A7CQ00_9FLAV Genome polyprotein OS=dengue virus type 1 OX=11053 PE=4 SV=1	dengue virus type 1
IRAK1,PLK4,RIPK2	VTTS___	S1633	Genome polyprotein	NA	tr|A0A0A7CQ00|A0A0A7CQ00_9FLAV Genome polyprotein OS=dengue virus type 1 OX=11053 PE=4 SV=1	dengue virus type 1
AAK1,ATM,ATR,BMP2K,BMPR2,BUB1,CAMK2D,CAMKK1,CSNK1A1,DSTYK,EIF2AK4,MAP2K1,MAP2K2,MAP3K9,MAPK15,NR2C2,PHKG1,PHKG2,PINK1,RIPK2,SMG1,SNRK,STK39,TTBK1,TTBK2	IQLS___	S1862	Genome polyprotein	NA	tr|A0A0A7CQ00|A0A0A7CQ00_9FLAV Genome polyprotein OS=dengue virus type 1 OX=11053 PE=4 SV=1	dengue virus type 1
ATR,CSNK2A1,CSNK2A2,EEF2K,FAM20C,MAP3K10,MAP3K11,MAP3K20,MAP3K21,MAP3K9,NEK6,NEK7,RAF1,RIPK2,RIPK3,TRPM6,ULK1	___SDPL	S2078	Genome polyprotein	NA	tr|A0A0A7CQ00|A0A0A7CQ00_9FLAV Genome polyprotein OS=dengue virus type 1 OX=11053 PE=4 SV=1	dengue virus type 1
CAMKK1,CAMKK2,CSNK2A1,EIF2AK3,EIF2AK4,ERN1,GRK1,GRK5,IKBKB,IKBKE,IRAK1,IRAK4,KCNE1,MAP2K1,MAP2K2,MAP2K5,MAP3K10,MAP3K11,MAP3K19,MAP3K2,MAP3K20,MAP3K21,MAP3K9,MAP4K1,MAP4K4,MAPK15,MASTL,MST1,MYO3A,MYO3B,NEK1,NEK11,NEK2,NEK3,NEK4,NEK5,NEK9,NIM1K,PLK4,PRP4K,RIPK2,RIPK3,SLK,SMG1,SNRK,STK10,STK11,STK17A,STK24,STK25,STK3,STK33,STK39,TAOK1,TAOK2,TBK1,TRPM7,TTBK1,TTBK2,ULK1,ULK2,VRK1	GFLS___	S2878	Genome polyprotein	NA	tr|A0A0A7CQ00|A0A0A7CQ00_9FLAV Genome polyprotein OS=dengue virus type 1 OX=11053 PE=4 SV=1	dengue virus type 1
CSNK2A1,EIF2AK2,EIF2AK4,ERN1,ERN2,IKBKE,IRAK1,IRAK4,MAP2K2,MAP3K1,MAP3K10,MAP3K11,MAP3K12,MAP3K19,MAP3K2,MAP3K20,MAP3K21,MAP3K3,MAP3K9,MAPK15,MASTL,MYO3B,NEK11,NEK2,NEK3,NEK5,NEK7,NEK8,NEK9,NIM1K,PLK4,PRKCZ,PRP4K,RIPK1,RIPK2,RIPK3,SMG1,SNRK,STK17A,STK24,STK25,STK33,TAOK1,TAOK2,TBK1,TRPM7,TTBK1,TTBK2,ULK1,ULK2,VRK1	___SLSG	S2995	Genome polyprotein	NA	tr|A0A0A7CQ00|A0A0A7CQ00_9FLAV Genome polyprotein OS=dengue virus type 1 OX=11053 PE=4 SV=1	dengue virus type 1
CSNK1G2,CSNK2A1,CSNK2A2,DSTYK,EIF2AK4,ERN2,FAM20C,HUNK,MAP3K11,MAP3K20,MAP3K21,MARK3,NEK2,NEK6,NEK7,PLK4,PRKCB,PRKDC,RIPK4,SNRK,STK17A,STK33,TBK1,TLK1,TP53RK,ULK1,ULK2,WNK4	___SEGA	S227	Genome polyprotein	NA	tr|A0A0A8IBD9|A0A0A8IBD9_9FLAV Genome polyprotein OS=dengue virus type 1 OX=11053 PE=4 SV=1	dengue virus type 1
AKT1,AURKA,BRAF,BRSK1,BRSK2,CDC42BPA,CLK2,CLK3,CROT,CSNK1E,CSNK1G1,DAPK3,DCLK1,DCLK2,EIF2AK4,ERN1,ERN2,FAM20C,GCK,GRK7,IKBKE,IRAK4,LATS2,MAP3K11,MAP3K14,MAP3K2,MAP3K20,MAP3K21,MAP3K3,MAP3K9,MAP4K1,MAP4K3,MAP4K5,MARK1,MARK2,MARK3,MARK4,MELK,MKNK1,MYLK2,NEK5,NEK6,NEK7,NEK8,NIM1K,NUAK1,NUAK2,OSR1,PAK1,PAK2,PAK3,PAK4,PAK5,PAK6,PHKG1,PHKG2,PIM1,PIM3,PKN1,PKN2,PKN3,PLK4,PRKAA1,PRKACB,PRKACG,PRKCA,PRKCB…	KGSS___	S677	Genome polyprotein	NA	tr|A0A0A8IBD9|A0A0A8IBD9_9FLAV Genome polyprotein OS=dengue virus type 1 OX=11053 PE=4 SV=1	dengue virus type 1
AAK1,ALPK1,BMP2K,BUB1,EEF2K,GCK,HASPIN,IRAK4,KCNE1,LRRK2,MAK,MAP2K2,MAP2K5,MAP3K10,MAP3K11,MAP3K12,MAP3K15,MAP3K2,MAP3K21,MAP3K5,MAP3K6,MAP4K1,MAP4K3,MAP4K4,MAP4K5,MAPK11,MAPK14,MAPK15,MAPK7,MOK,MST1,MYO3A,MYO3B,NEK1,NEK11,NEK4,NEK5,NR2C2,OSR1,PDK1,RIPK3,SMG1,STK11,STK16,STK25,STK3,STK39,TAOK1,TAOK2,TNIK,TTK,VRK1,VRK2	___TLPP	T1092	Genome polyprotein	NA	tr|A0A0A8IBD9|A0A0A8IBD9_9FLAV Genome polyprotein OS=dengue virus type 1 OX=11053 PE=4 SV=1	dengue virus type 1
BCKDK,DSTYK,EIF2AK1,EIF2AK4,IRAK1,IRAK4,MAP2K1,MAP2K2,NEK2,NEK3,NEK4,NEK5,NEK6,NEK7,NEK9,NIM1K,PDK1,PLK4,RIPK1,RIPK2,RIPK3,SMG1,SNRK,STK33,TP53RK,TRPM7,TTBK1,ULK1,ULK2,VRK1,VRK2,WNK1,WNK3,WNK4	___SLGL	S1136	Genome polyprotein	NA	tr|A0A0A8IBD9|A0A0A8IBD9_9FLAV Genome polyprotein OS=dengue virus type 1 OX=11053 PE=4 SV=1	dengue virus type 1
ATR,BCKDK,CSNK1E,EIF2AK4,ERN1,ERN2,FAM20C,IKBKE,IRAK4,MAP3K1,MAP3K10,MAP3K11,MAP3K12,MAP3K15,MAP3K20,MAP3K21,MAP3K9,MAPK15,MTOR,NEK11,NEK5,NEK6,NEK7,NEK9,PDK1,PDK4,PLK4,PRKCA,PRKCZ,RAF1,RIPK1,RIPK3,STK33,TBK1,TRPM6,TRPM7,TTBK2,ULK1,ULK2	LPNS___	S1246	Genome polyprotein	NA	tr|A0A0A8IBD9|A0A0A8IBD9_9FLAV Genome polyprotein OS=dengue virus type 1 OX=11053 PE=4 SV=1	dengue virus type 1
ACVR1,ACVR1B,ACVR2A,ACVR2B,ATM,BMPR1A,BMPR1B,BMPR2,CHUK,CROT,CSNK1A1,CSNK1A1L,CSNK1D,CSNK1E,CSNK1G1,CSNK1G2,CSNK1G3,CSNK2A1,CSNK2A2,DSTYK,EEF2K,EIF2AK1,EIF2AK3,EIF2AK4,FAM20C,GRK1,GRK2,GRK3,GRK4,GRK7,IKBKE,MAP2K2,MAP3K11,MAP3K19,MAP3K2,MAP3K21,MAP3K9,MOS,NEK6,NEK7,OSR1,PLK1,PLK2,PLK3,PLK4,SMG1,STK3,STK32B,STK39,TBK1,TGFBR1,TGFBR2,TLK1,TLK2,TP53RK,TTBK1,TTBK2,TTK	___SLEE	S1246	Genome polyprotein	NA	tr|A0A0A8IBD9|A0A0A8IBD9_9FLAV Genome polyprotein OS=dengue virus type 1 OX=11053 PE=4 SV=1	dengue virus type 1
IRAK1,PLK4,RIPK2	VTTS___	S1633	Genome polyprotein	NA	tr|A0A0A8IBD9|A0A0A8IBD9_9FLAV Genome polyprotein OS=dengue virus type 1 OX=11053 PE=4 SV=1	dengue virus type 1
AAK1,ATM,ATR,BMP2K,BMPR2,BUB1,CAMK2D,CAMKK1,CSNK1A1,DSTYK,EIF2AK4,MAP2K1,MAP2K2,MAP3K9,MAPK15,NR2C2,PHKG1,PHKG2,PINK1,RIPK2,SMG1,SNRK,STK39,TTBK1,TTBK2	IQLS___	S1862	Genome polyprotein	NA	tr|A0A0A8IBD9|A0A0A8IBD9_9FLAV Genome polyprotein OS=dengue virus type 1 OX=11053 PE=4 SV=1	dengue virus type 1
ATR,CSNK2A1,CSNK2A2,EEF2K,FAM20C,MAP3K10,MAP3K11,MAP3K20,MAP3K21,MAP3K9,NEK6,NEK7,RAF1,RIPK2,RIPK3,TRPM6,ULK1	___SDPL	S2078	Genome polyprotein	NA	tr|A0A0A8IBD9|A0A0A8IBD9_9FLAV Genome polyprotein OS=dengue virus type 1 OX=11053 PE=4 SV=1	dengue virus type 1
CAMKK1,CAMKK2,CSNK2A1,EIF2AK3,EIF2AK4,ERN1,GRK1,GRK5,IKBKB,IKBKE,IRAK1,IRAK4,KCNE1,MAP2K1,MAP2K2,MAP2K5,MAP3K10,MAP3K11,MAP3K19,MAP3K2,MAP3K20,MAP3K21,MAP3K9,MAP4K1,MAP4K4,MAPK15,MASTL,MST1,MYO3A,MYO3B,NEK1,NEK11,NEK2,NEK3,NEK4,NEK5,NEK9,NIM1K,PLK4,PRP4K,RIPK2,RIPK3,SLK,SMG1,SNRK,STK10,STK11,STK17A,STK24,STK25,STK3,STK33,STK39,TAOK1,TAOK2,TBK1,TRPM7,TTBK1,TTBK2,ULK1,ULK2,VRK1	GFLS___	S2878	Genome polyprotein	NA	tr|A0A0A8IBD9|A0A0A8IBD9_9FLAV Genome polyprotein OS=dengue virus type 1 OX=11053 PE=4 SV=1	dengue virus type 1
CSNK2A1,EIF2AK2,EIF2AK4,ERN1,ERN2,IKBKE,IRAK1,IRAK4,MAP2K2,MAP3K1,MAP3K10,MAP3K11,MAP3K12,MAP3K19,MAP3K2,MAP3K20,MAP3K21,MAP3K3,MAP3K9,MAPK15,MASTL,MYO3B,NEK11,NEK2,NEK3,NEK5,NEK7,NEK8,NEK9,NIM1K,PLK4,PRKCZ,PRP4K,RIPK1,RIPK2,RIPK3,SMG1,SNRK,STK17A,STK24,STK25,STK33,TAOK1,TAOK2,TBK1,TRPM7,TTBK1,TTBK2,ULK1,ULK2,VRK1	___SLSG	S2995	Genome polyprotein	NA	tr|A0A0A8IBD9|A0A0A8IBD9_9FLAV Genome polyprotein OS=dengue virus type 1 OX=11053 PE=4 SV=1	dengue virus type 1
AAK1,ALPK1,BMP2K,BRAF,CAMKK1,CAMKK2,EEF2K,EIF2AK2,EIF2AK3,GAK,GCK,IRAK1,KCNE1,LRRK2,MAP2K1,MAP2K2,MAP2K5,MAP3K1,MAP3K11,MAP3K12,MAP3K15,MAP3K19,MAP3K2,MAP3K20,MAP3K21,MAP3K3,MAP3K5,MAP3K6,MAP4K1,MAP4K3,MAP4K4,MAP4K5,MST1,MYO3A,MYO3B,NEK1,NEK3,NEK4,NEK8,NR2C2,OSR1,PASK,PBK,PINK1,RAF1,RIPK2,RIPK4,STK11,STK16,STK24,STK25,STK3,STK32B,STK39,TAOK1,TAOK2,TAOK3,TLK2,TNIK,TTK,VRK1,VRK2	___THIS	T3320	Genome polyprotein	NA	tr|A0A0A8IBD9|A0A0A8IBD9_9FLAV Genome polyprotein OS=dengue virus type 1 OX=11053 PE=4 SV=1	dengue virus type 1
CSNK1G2,CSNK2A1,CSNK2A2,DSTYK,EIF2AK4,ERN2,FAM20C,HUNK,MAP3K11,MAP3K20,MAP3K21,MARK3,NEK2,NEK6,NEK7,PLK4,PRKCB,PRKDC,RIPK4,SNRK,STK17A,STK33,TBK1,TLK1,TP53RK,ULK1,ULK2,WNK4	___SEGA	S227	Genome polyprotein	NA	tr|A0A0A8IBU2|A0A0A8IBU2_9FLAV Genome polyprotein OS=dengue virus type 1 OX=11053 PE=4 SV=1	dengue virus type 1
AKT1,AURKA,BRAF,BRSK1,BRSK2,CDC42BPA,CLK2,CLK3,CROT,CSNK1E,CSNK1G1,DAPK3,DCLK1,DCLK2,EIF2AK4,ERN1,ERN2,FAM20C,GCK,GRK7,IKBKE,IRAK4,LATS2,MAP3K11,MAP3K14,MAP3K2,MAP3K20,MAP3K21,MAP3K3,MAP3K9,MAP4K1,MAP4K3,MAP4K5,MARK1,MARK2,MARK3,MARK4,MELK,MKNK1,MYLK2,NEK5,NEK6,NEK7,NEK8,NIM1K,NUAK1,NUAK2,OSR1,PAK1,PAK2,PAK3,PAK4,PAK5,PAK6,PHKG1,PHKG2,PIM1,PIM3,PKN1,PKN2,PKN3,PLK4,PRKAA1,PRKACB,PRKACG,PRKCA,PRKCB…	KGSS___	S677	Genome polyprotein	NA	tr|A0A0A8IBU2|A0A0A8IBU2_9FLAV Genome polyprotein OS=dengue virus type 1 OX=11053 PE=4 SV=1	dengue virus type 1
AAK1,ALPK1,BMP2K,BUB1,EEF2K,GCK,HASPIN,IRAK4,KCNE1,LRRK2,MAK,MAP2K2,MAP2K5,MAP3K10,MAP3K11,MAP3K12,MAP3K15,MAP3K2,MAP3K21,MAP3K5,MAP3K6,MAP4K1,MAP4K3,MAP4K4,MAP4K5,MAPK11,MAPK14,MAPK15,MAPK7,MOK,MST1,MYO3A,MYO3B,NEK1,NEK11,NEK4,NEK5,NR2C2,OSR1,PDK1,RIPK3,SMG1,STK11,STK16,STK25,STK3,STK39,TAOK1,TAOK2,TNIK,TTK,VRK1,VRK2	___TLPP	T1092	Genome polyprotein	NA	tr|A0A0A8IBU2|A0A0A8IBU2_9FLAV Genome polyprotein OS=dengue virus type 1 OX=11053 PE=4 SV=1	dengue virus type 1
BCKDK,DSTYK,EIF2AK1,EIF2AK4,IRAK1,IRAK4,MAP2K1,MAP2K2,NEK2,NEK3,NEK4,NEK5,NEK6,NEK7,NEK9,NIM1K,PDK1,PLK4,RIPK1,RIPK2,RIPK3,SMG1,SNRK,STK33,TP53RK,TRPM7,TTBK1,ULK1,ULK2,VRK1,VRK2,WNK1,WNK3,WNK4	___SLGL	S1136	Genome polyprotein	NA	tr|A0A0A8IBU2|A0A0A8IBU2_9FLAV Genome polyprotein OS=dengue virus type 1 OX=11053 PE=4 SV=1	dengue virus type 1
ATR,BCKDK,CSNK1E,EIF2AK4,ERN1,ERN2,FAM20C,IKBKE,IRAK4,MAP3K1,MAP3K10,MAP3K11,MAP3K12,MAP3K15,MAP3K20,MAP3K21,MAP3K9,MAPK15,MTOR,NEK11,NEK5,NEK6,NEK7,NEK9,PDK1,PDK4,PLK4,PRKCA,PRKCZ,RAF1,RIPK1,RIPK3,STK33,TBK1,TRPM6,TRPM7,TTBK2,ULK1,ULK2	LPNS___	S1246	Genome polyprotein	NA	tr|A0A0A8IBU2|A0A0A8IBU2_9FLAV Genome polyprotein OS=dengue virus type 1 OX=11053 PE=4 SV=1	dengue virus type 1
ACVR1,ACVR1B,ACVR2A,ACVR2B,ATM,BMPR1A,BMPR1B,BMPR2,CHUK,CROT,CSNK1A1,CSNK1A1L,CSNK1D,CSNK1E,CSNK1G1,CSNK1G2,CSNK1G3,CSNK2A1,CSNK2A2,DSTYK,EEF2K,EIF2AK1,EIF2AK3,EIF2AK4,FAM20C,GRK1,GRK2,GRK3,GRK4,GRK7,IKBKE,MAP2K2,MAP3K11,MAP3K19,MAP3K2,MAP3K21,MAP3K9,MOS,NEK6,NEK7,OSR1,PLK1,PLK2,PLK3,PLK4,SMG1,STK3,STK32B,STK39,TBK1,TGFBR1,TGFBR2,TLK1,TLK2,TP53RK,TTBK1,TTBK2,TTK	___SLEE	S1246	Genome polyprotein	NA	tr|A0A0A8IBU2|A0A0A8IBU2_9FLAV Genome polyprotein OS=dengue virus type 1 OX=11053 PE=4 SV=1	dengue virus type 1
IRAK1,PLK4,RIPK2	VTTS___	S1633	Genome polyprotein	NA	tr|A0A0A8IBU2|A0A0A8IBU2_9FLAV Genome polyprotein OS=dengue virus type 1 OX=11053 PE=4 SV=1	dengue virus type 1
AAK1,ATM,ATR,BMP2K,BMPR2,BUB1,CAMK2D,CAMKK1,CSNK1A1,DSTYK,EIF2AK4,MAP2K1,MAP2K2,MAP3K9,MAPK15,NR2C2,PHKG1,PHKG2,PINK1,RIPK2,SMG1,SNRK,STK39,TTBK1,TTBK2	IQLS___	S1862	Genome polyprotein	NA	tr|A0A0A8IBU2|A0A0A8IBU2_9FLAV Genome polyprotein OS=dengue virus type 1 OX=11053 PE=4 SV=1	dengue virus type 1
ATR,CSNK2A1,CSNK2A2,EEF2K,FAM20C,MAP3K10,MAP3K11,MAP3K20,MAP3K21,MAP3K9,NEK6,NEK7,RAF1,RIPK2,RIPK3,TRPM6,ULK1	___SDPL	S2078	Genome polyprotein	NA	tr|A0A0A8IBU2|A0A0A8IBU2_9FLAV Genome polyprotein OS=dengue virus type 1 OX=11053 PE=4 SV=1	dengue virus type 1
AAK1,AKT1,AKT2,AKT3,AURKB,AURKC,BMP2K,BUB1,CAMK1G,CAMKK1,CAMKK2,CDC42BPB,CDK10,CDKL5,CHEK2,CROT,DMPK,DSTYK,EEF2K,EIF2AK1,EIF2AK2,EIF2AK3,EIF2AK4,ERN1,ERN2,GAK,GCK,HASPIN,IKBKB,IRAK1,IRAK4,KCNE1,LRRK2,MAP2K5,MAP3K1,MAP3K10,MAP3K11,MAP3K14,MAP3K19,MAP3K2,MAP3K20,MAP3K21,MAP3K3,MAP3K6,MAP3K9,MAP4K1,MAP4K3,MAP4K4,MAP4K5,MAPK15,MAPK7,MASTL,MKNK1,MKNK2,MST1,MTOR,MYO3A,MYO3B,NEK1,NEK11,NEK2,NEK3,NEK4,NE…	___SGRG	S2168	Genome polyprotein	NA	tr|A0A0A8IBU2|A0A0A8IBU2_9FLAV Genome polyprotein OS=dengue virus type 1 OX=11053 PE=4 SV=1	dengue virus type 1
CAMKK1,CAMKK2,CSNK2A1,EIF2AK3,EIF2AK4,ERN1,GRK1,GRK5,IKBKB,IKBKE,IRAK1,IRAK4,KCNE1,MAP2K1,MAP2K2,MAP2K5,MAP3K10,MAP3K11,MAP3K19,MAP3K2,MAP3K20,MAP3K21,MAP3K9,MAP4K1,MAP4K4,MAPK15,MASTL,MST1,MYO3A,MYO3B,NEK1,NEK11,NEK2,NEK3,NEK4,NEK5,NEK9,NIM1K,PLK4,PRP4K,RIPK2,RIPK3,SLK,SMG1,SNRK,STK10,STK11,STK17A,STK24,STK25,STK3,STK33,STK39,TAOK1,TAOK2,TBK1,TRPM7,TTBK1,TTBK2,ULK1,ULK2,VRK1	GFLS___	S2878	Genome polyprotein	NA	tr|A0A0A8IBU2|A0A0A8IBU2_9FLAV Genome polyprotein OS=dengue virus type 1 OX=11053 PE=4 SV=1	dengue virus type 1
CSNK2A1,EIF2AK2,EIF2AK4,ERN1,ERN2,IKBKE,IRAK1,IRAK4,MAP2K2,MAP3K1,MAP3K10,MAP3K11,MAP3K12,MAP3K19,MAP3K2,MAP3K20,MAP3K21,MAP3K3,MAP3K9,MAPK15,MASTL,MYO3B,NEK11,NEK2,NEK3,NEK5,NEK7,NEK8,NEK9,NIM1K,PLK4,PRKCZ,PRP4K,RIPK1,RIPK2,RIPK3,SMG1,SNRK,STK17A,STK24,STK25,STK33,TAOK1,TAOK2,TBK1,TRPM7,TTBK1,TTBK2,ULK1,ULK2,VRK1	___SLSG	S2995	Genome polyprotein	NA	tr|A0A0A8IBU2|A0A0A8IBU2_9FLAV Genome polyprotein OS=dengue virus type 1 OX=11053 PE=4 SV=1	dengue virus type 1
AAK1,ALPK1,BMP2K,BRAF,CAMKK1,CAMKK2,EEF2K,EIF2AK2,EIF2AK3,GAK,GCK,IRAK1,KCNE1,LRRK2,MAP2K1,MAP2K2,MAP2K5,MAP3K1,MAP3K11,MAP3K12,MAP3K15,MAP3K19,MAP3K2,MAP3K20,MAP3K21,MAP3K3,MAP3K5,MAP3K6,MAP4K1,MAP4K3,MAP4K4,MAP4K5,MST1,MYO3A,MYO3B,NEK1,NEK3,NEK4,NEK8,NR2C2,OSR1,PASK,PBK,PINK1,RAF1,RIPK2,RIPK4,STK11,STK16,STK24,STK25,STK3,STK32B,STK39,TAOK1,TAOK2,TAOK3,TLK2,TNIK,TTK,VRK1,VRK2	___THIS	T3320	Genome polyprotein	NA	tr|A0A0A8IBU2|A0A0A8IBU2_9FLAV Genome polyprotein OS=dengue virus type 1 OX=11053 PE=4 SV=1	dengue virus type 1
CSNK1G2,CSNK2A1,CSNK2A2,DSTYK,EIF2AK4,ERN2,FAM20C,HUNK,MAP3K11,MAP3K20,MAP3K21,MARK3,NEK2,NEK6,NEK7,PLK4,PRKCB,PRKDC,RIPK4,SNRK,STK17A,STK33,TBK1,TLK1,TP53RK,ULK1,ULK2,WNK4	___SEGA	S227	Genome polyprotein	NA	tr|A0A0B4L2V1|A0A0B4L2V1_9FLAV Genome polyprotein OS=dengue virus type 1 OX=11053 PE=4 SV=1	dengue virus type 1
AKT1,AURKA,BRAF,BRSK1,BRSK2,CDC42BPA,CLK2,CLK3,CROT,CSNK1E,CSNK1G1,DAPK3,DCLK1,DCLK2,EIF2AK4,ERN1,ERN2,FAM20C,GCK,GRK7,IKBKE,IRAK4,LATS2,MAP3K11,MAP3K14,MAP3K2,MAP3K20,MAP3K21,MAP3K3,MAP3K9,MAP4K1,MAP4K3,MAP4K5,MARK1,MARK2,MARK3,MARK4,MELK,MKNK1,MYLK2,NEK5,NEK6,NEK7,NEK8,NIM1K,NUAK1,NUAK2,OSR1,PAK1,PAK2,PAK3,PAK4,PAK5,PAK6,PHKG1,PHKG2,PIM1,PIM3,PKN1,PKN2,PKN3,PLK4,PRKAA1,PRKACB,PRKACG,PRKCA,PRKCB…	KGSS___	S677	Genome polyprotein	NA	tr|A0A0B4L2V1|A0A0B4L2V1_9FLAV Genome polyprotein OS=dengue virus type 1 OX=11053 PE=4 SV=1	dengue virus type 1
AAK1,ALPK1,BMP2K,BUB1,EEF2K,GCK,HASPIN,IRAK4,KCNE1,LRRK2,MAK,MAP2K2,MAP2K5,MAP3K10,MAP3K11,MAP3K12,MAP3K15,MAP3K2,MAP3K21,MAP3K5,MAP3K6,MAP4K1,MAP4K3,MAP4K4,MAP4K5,MAPK11,MAPK14,MAPK15,MAPK7,MOK,MST1,MYO3A,MYO3B,NEK1,NEK11,NEK4,NEK5,NR2C2,OSR1,PDK1,RIPK3,SMG1,STK11,STK16,STK25,STK3,STK39,TAOK1,TAOK2,TNIK,TTK,VRK1,VRK2	___TLPP	T1092	Genome polyprotein	NA	tr|A0A0B4L2V1|A0A0B4L2V1_9FLAV Genome polyprotein OS=dengue virus type 1 OX=11053 PE=4 SV=1	dengue virus type 1
BCKDK,DSTYK,EIF2AK1,EIF2AK4,IRAK1,IRAK4,MAP2K1,MAP2K2,NEK2,NEK3,NEK4,NEK5,NEK6,NEK7,NEK9,NIM1K,PDK1,PLK4,RIPK1,RIPK2,RIPK3,SMG1,SNRK,STK33,TP53RK,TRPM7,TTBK1,ULK1,ULK2,VRK1,VRK2,WNK1,WNK3,WNK4	___SLGL	S1136	Genome polyprotein	NA	tr|A0A0B4L2V1|A0A0B4L2V1_9FLAV Genome polyprotein OS=dengue virus type 1 OX=11053 PE=4 SV=1	dengue virus type 1
ATR,BCKDK,CSNK1E,EIF2AK4,ERN1,ERN2,FAM20C,IKBKE,IRAK4,MAP3K1,MAP3K10,MAP3K11,MAP3K12,MAP3K15,MAP3K20,MAP3K21,MAP3K9,MAPK15,MTOR,NEK11,NEK5,NEK6,NEK7,NEK9,PDK1,PDK4,PLK4,PRKCA,PRKCZ,RAF1,RIPK1,RIPK3,STK33,TBK1,TRPM6,TRPM7,TTBK2,ULK1,ULK2	LPNS___	S1246	Genome polyprotein	NA	tr|A0A0B4L2V1|A0A0B4L2V1_9FLAV Genome polyprotein OS=dengue virus type 1 OX=11053 PE=4 SV=1	dengue virus type 1
ACVR1,ACVR1B,ACVR2A,ACVR2B,ATM,BMPR1A,BMPR1B,BMPR2,CHUK,CROT,CSNK1A1,CSNK1A1L,CSNK1D,CSNK1E,CSNK1G1,CSNK1G2,CSNK1G3,CSNK2A1,CSNK2A2,DSTYK,EEF2K,EIF2AK1,EIF2AK3,EIF2AK4,FAM20C,GRK1,GRK2,GRK3,GRK4,GRK7,IKBKE,MAP2K2,MAP3K11,MAP3K19,MAP3K2,MAP3K21,MAP3K9,MOS,NEK6,NEK7,OSR1,PLK1,PLK2,PLK3,PLK4,SMG1,STK3,STK32B,STK39,TBK1,TGFBR1,TGFBR2,TLK1,TLK2,TP53RK,TTBK1,TTBK2,TTK	___SLEE	S1246	Genome polyprotein	NA	tr|A0A0B4L2V1|A0A0B4L2V1_9FLAV Genome polyprotein OS=dengue virus type 1 OX=11053 PE=4 SV=1	dengue virus type 1
IRAK1,PLK4,RIPK2	VTTS___	S1633	Genome polyprotein	NA	tr|A0A0B4L2V1|A0A0B4L2V1_9FLAV Genome polyprotein OS=dengue virus type 1 OX=11053 PE=4 SV=1	dengue virus type 1
AAK1,ATM,ATR,BMP2K,BMPR2,BUB1,CAMK2D,CAMKK1,CSNK1A1,DSTYK,EIF2AK4,MAP2K1,MAP2K2,MAP3K9,MAPK15,NR2C2,PHKG1,PHKG2,PINK1,RIPK2,SMG1,SNRK,STK39,TTBK1,TTBK2	IQLS___	S1862	Genome polyprotein	NA	tr|A0A0B4L2V1|A0A0B4L2V1_9FLAV Genome polyprotein OS=dengue virus type 1 OX=11053 PE=4 SV=1	dengue virus type 1
ATR,CSNK2A1,CSNK2A2,EEF2K,FAM20C,MAP3K10,MAP3K11,MAP3K20,MAP3K21,MAP3K9,NEK6,NEK7,RAF1,RIPK2,RIPK3,TRPM6,ULK1	___SDPL	S2078	Genome polyprotein	NA	tr|A0A0B4L2V1|A0A0B4L2V1_9FLAV Genome polyprotein OS=dengue virus type 1 OX=11053 PE=4 SV=1	dengue virus type 1
AAK1,AKT1,AKT2,AKT3,AURKB,AURKC,BMP2K,BUB1,CAMK1G,CAMKK1,CAMKK2,CDC42BPB,CDK10,CDKL5,CHEK2,CROT,DMPK,DSTYK,EEF2K,EIF2AK1,EIF2AK2,EIF2AK3,EIF2AK4,ERN1,ERN2,GAK,GCK,HASPIN,IKBKB,IRAK1,IRAK4,KCNE1,LRRK2,MAP2K5,MAP3K1,MAP3K10,MAP3K11,MAP3K14,MAP3K19,MAP3K2,MAP3K20,MAP3K21,MAP3K3,MAP3K6,MAP3K9,MAP4K1,MAP4K3,MAP4K4,MAP4K5,MAPK15,MAPK7,MASTL,MKNK1,MKNK2,MST1,MTOR,MYO3A,MYO3B,NEK1,NEK11,NEK2,NEK3,NEK4,NE…	___SGRG	S2168	Genome polyprotein	NA	tr|A0A0B4L2V1|A0A0B4L2V1_9FLAV Genome polyprotein OS=dengue virus type 1 OX=11053 PE=4 SV=1	dengue virus type 1
CAMKK1,CAMKK2,CSNK2A1,EIF2AK3,EIF2AK4,ERN1,GRK1,GRK5,IKBKB,IKBKE,IRAK1,IRAK4,KCNE1,MAP2K1,MAP2K2,MAP2K5,MAP3K10,MAP3K11,MAP3K19,MAP3K2,MAP3K20,MAP3K21,MAP3K9,MAP4K1,MAP4K4,MAPK15,MASTL,MST1,MYO3A,MYO3B,NEK1,NEK11,NEK2,NEK3,NEK4,NEK5,NEK9,NIM1K,PLK4,PRP4K,RIPK2,RIPK3,SLK,SMG1,SNRK,STK10,STK11,STK17A,STK24,STK25,STK3,STK33,STK39,TAOK1,TAOK2,TBK1,TRPM7,TTBK1,TTBK2,ULK1,ULK2,VRK1	GFLS___	S2878	Genome polyprotein	NA	tr|A0A0B4L2V1|A0A0B4L2V1_9FLAV Genome polyprotein OS=dengue virus type 1 OX=11053 PE=4 SV=1	dengue virus type 1
CSNK2A1,EIF2AK2,EIF2AK4,ERN1,ERN2,IKBKE,IRAK1,IRAK4,MAP2K2,MAP3K1,MAP3K10,MAP3K11,MAP3K12,MAP3K19,MAP3K2,MAP3K20,MAP3K21,MAP3K3,MAP3K9,MAPK15,MASTL,MYO3B,NEK11,NEK2,NEK3,NEK5,NEK7,NEK8,NEK9,NIM1K,PLK4,PRKCZ,PRP4K,RIPK1,RIPK2,RIPK3,SMG1,SNRK,STK17A,STK24,STK25,STK33,TAOK1,TAOK2,TBK1,TRPM7,TTBK1,TTBK2,ULK1,ULK2,VRK1	___SLSG	S2995	Genome polyprotein	NA	tr|A0A0B4L2V1|A0A0B4L2V1_9FLAV Genome polyprotein OS=dengue virus type 1 OX=11053 PE=4 SV=1	dengue virus type 1
AAK1,ALPK1,BMP2K,BRAF,CAMKK1,CAMKK2,EEF2K,EIF2AK2,EIF2AK3,GAK,GCK,IRAK1,KCNE1,LRRK2,MAP2K1,MAP2K2,MAP2K5,MAP3K1,MAP3K11,MAP3K12,MAP3K15,MAP3K19,MAP3K2,MAP3K20,MAP3K21,MAP3K3,MAP3K5,MAP3K6,MAP4K1,MAP4K3,MAP4K4,MAP4K5,MST1,MYO3A,MYO3B,NEK1,NEK3,NEK4,NEK8,NR2C2,OSR1,PASK,PBK,PINK1,RAF1,RIPK2,RIPK4,STK11,STK16,STK24,STK25,STK3,STK32B,STK39,TAOK1,TAOK2,TAOK3,TLK2,TNIK,TTK,VRK1,VRK2	___THIS	T3320	Genome polyprotein	NA	tr|A0A0B4L2V1|A0A0B4L2V1_9FLAV Genome polyprotein OS=dengue virus type 1 OX=11053 PE=4 SV=1	dengue virus type 1
CSNK1G2,CSNK2A1,CSNK2A2,DSTYK,EIF2AK4,ERN2,FAM20C,HUNK,MAP3K11,MAP3K20,MAP3K21,MARK3,NEK2,NEK6,NEK7,PLK4,PRKCB,PRKDC,RIPK4,SNRK,STK17A,STK33,TBK1,TLK1,TP53RK,ULK1,ULK2,WNK4	___SEGA	S227	Genome polyprotein	NA	tr|A0A0B4L2V5|A0A0B4L2V5_9FLAV Genome polyprotein OS=dengue virus type 1 OX=11053 PE=4 SV=1	dengue virus type 1
AKT1,AURKA,BRAF,BRSK1,BRSK2,CDC42BPA,CLK2,CLK3,CROT,CSNK1E,CSNK1G1,DAPK3,DCLK1,DCLK2,EIF2AK4,ERN1,ERN2,FAM20C,GCK,GRK7,IKBKE,IRAK4,LATS2,MAP3K11,MAP3K14,MAP3K2,MAP3K20,MAP3K21,MAP3K3,MAP3K9,MAP4K1,MAP4K3,MAP4K5,MARK1,MARK2,MARK3,MARK4,MELK,MKNK1,MYLK2,NEK5,NEK6,NEK7,NEK8,NIM1K,NUAK1,NUAK2,OSR1,PAK1,PAK2,PAK3,PAK4,PAK5,PAK6,PHKG1,PHKG2,PIM1,PIM3,PKN1,PKN2,PKN3,PLK4,PRKAA1,PRKACB,PRKACG,PRKCA,PRKCB…	KGSS___	S677	Genome polyprotein	NA	tr|A0A0B4L2V5|A0A0B4L2V5_9FLAV Genome polyprotein OS=dengue virus type 1 OX=11053 PE=4 SV=1	dengue virus type 1
AAK1,ALPK1,BMP2K,BUB1,EEF2K,GCK,HASPIN,IRAK4,KCNE1,LRRK2,MAK,MAP2K2,MAP2K5,MAP3K10,MAP3K11,MAP3K12,MAP3K15,MAP3K2,MAP3K21,MAP3K5,MAP3K6,MAP4K1,MAP4K3,MAP4K4,MAP4K5,MAPK11,MAPK14,MAPK15,MAPK7,MOK,MST1,MYO3A,MYO3B,NEK1,NEK11,NEK4,NEK5,NR2C2,OSR1,PDK1,RIPK3,SMG1,STK11,STK16,STK25,STK3,STK39,TAOK1,TAOK2,TNIK,TTK,VRK1,VRK2	___TLPP	T1092	Genome polyprotein	NA	tr|A0A0B4L2V5|A0A0B4L2V5_9FLAV Genome polyprotein OS=dengue virus type 1 OX=11053 PE=4 SV=1	dengue virus type 1
BCKDK,DSTYK,EIF2AK1,EIF2AK4,IRAK1,IRAK4,MAP2K1,MAP2K2,NEK2,NEK3,NEK4,NEK5,NEK6,NEK7,NEK9,NIM1K,PDK1,PLK4,RIPK1,RIPK2,RIPK3,SMG1,SNRK,STK33,TP53RK,TRPM7,TTBK1,ULK1,ULK2,VRK1,VRK2,WNK1,WNK3,WNK4	___SLGL	S1136	Genome polyprotein	NA	tr|A0A0B4L2V5|A0A0B4L2V5_9FLAV Genome polyprotein OS=dengue virus type 1 OX=11053 PE=4 SV=1	dengue virus type 1
ATR,BCKDK,CSNK1E,EIF2AK4,ERN1,ERN2,FAM20C,IKBKE,IRAK4,MAP3K1,MAP3K10,MAP3K11,MAP3K12,MAP3K15,MAP3K20,MAP3K21,MAP3K9,MAPK15,MTOR,NEK11,NEK5,NEK6,NEK7,NEK9,PDK1,PDK4,PLK4,PRKCA,PRKCZ,RAF1,RIPK1,RIPK3,STK33,TBK1,TRPM6,TRPM7,TTBK2,ULK1,ULK2	LPNS___	S1246	Genome polyprotein	NA	tr|A0A0B4L2V5|A0A0B4L2V5_9FLAV Genome polyprotein OS=dengue virus type 1 OX=11053 PE=4 SV=1	dengue virus type 1
ACVR1,ACVR1B,ACVR2A,ACVR2B,ATM,BMPR1A,BMPR1B,BMPR2,CHUK,CROT,CSNK1A1,CSNK1A1L,CSNK1D,CSNK1E,CSNK1G1,CSNK1G2,CSNK1G3,CSNK2A1,CSNK2A2,DSTYK,EEF2K,EIF2AK1,EIF2AK3,EIF2AK4,FAM20C,GRK1,GRK2,GRK3,GRK4,GRK7,IKBKE,MAP2K2,MAP3K11,MAP3K19,MAP3K2,MAP3K21,MAP3K9,MOS,NEK6,NEK7,OSR1,PLK1,PLK2,PLK3,PLK4,SMG1,STK3,STK32B,STK39,TBK1,TGFBR1,TGFBR2,TLK1,TLK2,TP53RK,TTBK1,TTBK2,TTK	___SLEE	S1246	Genome polyprotein	NA	tr|A0A0B4L2V5|A0A0B4L2V5_9FLAV Genome polyprotein OS=dengue virus type 1 OX=11053 PE=4 SV=1	dengue virus type 1
CSNK1G1,CSNK1G3,IKBKE,IRAK1,PLK4,RIPK1,RIPK2,RIPK3,TBK1,TTBK1,TTBK2,WNK3,WNK4	MILSIVS	S1300	Genome polyprotein	NA	tr|A0A0B4L2V5|A0A0B4L2V5_9FLAV Genome polyprotein OS=dengue virus type 1 OX=11053 PE=4 SV=1	dengue virus type 1
IRAK1,PLK4,RIPK2	VTTS___	S1633	Genome polyprotein	NA	tr|A0A0B4L2V5|A0A0B4L2V5_9FLAV Genome polyprotein OS=dengue virus type 1 OX=11053 PE=4 SV=1	dengue virus type 1
AAK1,ATM,ATR,BMP2K,BMPR2,BUB1,CAMK2D,CAMKK1,CSNK1A1,DSTYK,EIF2AK4,MAP2K1,MAP2K2,MAP3K9,MAPK15,NR2C2,PHKG1,PHKG2,PINK1,RIPK2,SMG1,SNRK,STK39,TTBK1,TTBK2	IQLS___	S1862	Genome polyprotein	NA	tr|A0A0B4L2V5|A0A0B4L2V5_9FLAV Genome polyprotein OS=dengue virus type 1 OX=11053 PE=4 SV=1	dengue virus type 1
ATR,CSNK2A1,CSNK2A2,EEF2K,FAM20C,MAP3K10,MAP3K11,MAP3K20,MAP3K21,MAP3K9,NEK6,NEK7,RAF1,RIPK2,RIPK3,TRPM6,ULK1	___SDPL	S2078	Genome polyprotein	NA	tr|A0A0B4L2V5|A0A0B4L2V5_9FLAV Genome polyprotein OS=dengue virus type 1 OX=11053 PE=4 SV=1	dengue virus type 1
AAK1,AKT1,AKT2,AKT3,AURKB,AURKC,BMP2K,BUB1,CAMK1G,CAMKK1,CAMKK2,CDC42BPB,CDK10,CDKL5,CHEK2,CROT,DMPK,DSTYK,EEF2K,EIF2AK1,EIF2AK2,EIF2AK3,EIF2AK4,ERN1,ERN2,GAK,GCK,HASPIN,IKBKB,IRAK1,IRAK4,KCNE1,LRRK2,MAP2K5,MAP3K1,MAP3K10,MAP3K11,MAP3K14,MAP3K19,MAP3K2,MAP3K20,MAP3K21,MAP3K3,MAP3K6,MAP3K9,MAP4K1,MAP4K3,MAP4K4,MAP4K5,MAPK15,MAPK7,MASTL,MKNK1,MKNK2,MST1,MTOR,MYO3A,MYO3B,NEK1,NEK11,NEK2,NEK3,NEK4,NE…	___SGRG	S2168	Genome polyprotein	NA	tr|A0A0B4L2V5|A0A0B4L2V5_9FLAV Genome polyprotein OS=dengue virus type 1 OX=11053 PE=4 SV=1	dengue virus type 1
CAMKK1,CAMKK2,CSNK2A1,EIF2AK3,EIF2AK4,ERN1,GRK1,GRK5,IKBKB,IKBKE,IRAK1,IRAK4,KCNE1,MAP2K1,MAP2K2,MAP2K5,MAP3K10,MAP3K11,MAP3K19,MAP3K2,MAP3K20,MAP3K21,MAP3K9,MAP4K1,MAP4K4,MAPK15,MASTL,MST1,MYO3A,MYO3B,NEK1,NEK11,NEK2,NEK3,NEK4,NEK5,NEK9,NIM1K,PLK4,PRP4K,RIPK2,RIPK3,SLK,SMG1,SNRK,STK10,STK11,STK17A,STK24,STK25,STK3,STK33,STK39,TAOK1,TAOK2,TBK1,TRPM7,TTBK1,TTBK2,ULK1,ULK2,VRK1	GFLS___	S2878	Genome polyprotein	NA	tr|A0A0B4L2V5|A0A0B4L2V5_9FLAV Genome polyprotein OS=dengue virus type 1 OX=11053 PE=4 SV=1	dengue virus type 1
CSNK2A1,EIF2AK2,EIF2AK4,ERN1,ERN2,IKBKE,IRAK1,IRAK4,MAP2K2,MAP3K1,MAP3K10,MAP3K11,MAP3K12,MAP3K19,MAP3K2,MAP3K20,MAP3K21,MAP3K3,MAP3K9,MAPK15,MASTL,MYO3B,NEK11,NEK2,NEK3,NEK5,NEK7,NEK8,NEK9,NIM1K,PLK4,PRKCZ,PRP4K,RIPK1,RIPK2,RIPK3,SMG1,SNRK,STK17A,STK24,STK25,STK33,TAOK1,TAOK2,TBK1,TRPM7,TTBK1,TTBK2,ULK1,ULK2,VRK1	___SLSG	S2995	Genome polyprotein	NA	tr|A0A0B4L2V5|A0A0B4L2V5_9FLAV Genome polyprotein OS=dengue virus type 1 OX=11053 PE=4 SV=1	dengue virus type 1
CSNK1G2,CSNK2A1,CSNK2A2,DSTYK,EIF2AK4,ERN2,FAM20C,HUNK,MAP3K11,MAP3K20,MAP3K21,MARK3,NEK2,NEK6,NEK7,PLK4,PRKCB,PRKDC,RIPK4,SNRK,STK17A,STK33,TBK1,TLK1,TP53RK,ULK1,ULK2,WNK4	___SEGA	S227	Genome polyprotein	NA	tr|A0A0B4L2X1|A0A0B4L2X1_9FLAV Genome polyprotein OS=dengue virus type 1 OX=11053 PE=4 SV=1	dengue virus type 1
AKT1,AURKA,BRAF,BRSK1,BRSK2,CDC42BPA,CLK2,CLK3,CROT,CSNK1E,CSNK1G1,DAPK3,DCLK1,DCLK2,EIF2AK4,ERN1,ERN2,FAM20C,GCK,GRK7,IKBKE,IRAK4,LATS2,MAP3K11,MAP3K14,MAP3K2,MAP3K20,MAP3K21,MAP3K3,MAP3K9,MAP4K1,MAP4K3,MAP4K5,MARK1,MARK2,MARK3,MARK4,MELK,MKNK1,MYLK2,NEK5,NEK6,NEK7,NEK8,NIM1K,NUAK1,NUAK2,OSR1,PAK1,PAK2,PAK3,PAK4,PAK5,PAK6,PHKG1,PHKG2,PIM1,PIM3,PKN1,PKN2,PKN3,PLK4,PRKAA1,PRKACB,PRKACG,PRKCA,PRKCB…	KGSS___	S677	Genome polyprotein	NA	tr|A0A0B4L2X1|A0A0B4L2X1_9FLAV Genome polyprotein OS=dengue virus type 1 OX=11053 PE=4 SV=1	dengue virus type 1
AAK1,ALPK1,BMP2K,BUB1,EEF2K,GCK,HASPIN,IRAK4,KCNE1,LRRK2,MAK,MAP2K2,MAP2K5,MAP3K10,MAP3K11,MAP3K12,MAP3K15,MAP3K2,MAP3K21,MAP3K5,MAP3K6,MAP4K1,MAP4K3,MAP4K4,MAP4K5,MAPK11,MAPK14,MAPK15,MAPK7,MOK,MST1,MYO3A,MYO3B,NEK1,NEK11,NEK4,NEK5,NR2C2,OSR1,PDK1,RIPK3,SMG1,STK11,STK16,STK25,STK3,STK39,TAOK1,TAOK2,TNIK,TTK,VRK1,VRK2	___TLPP	T1092	Genome polyprotein	NA	tr|A0A0B4L2X1|A0A0B4L2X1_9FLAV Genome polyprotein OS=dengue virus type 1 OX=11053 PE=4 SV=1	dengue virus type 1
BCKDK,DSTYK,EIF2AK1,EIF2AK4,IRAK1,IRAK4,MAP2K1,MAP2K2,NEK2,NEK3,NEK4,NEK5,NEK6,NEK7,NEK9,NIM1K,PDK1,PLK4,RIPK1,RIPK2,RIPK3,SMG1,SNRK,STK33,TP53RK,TRPM7,TTBK1,ULK1,ULK2,VRK1,VRK2,WNK1,WNK3,WNK4	___SLGL	S1136	Genome polyprotein	NA	tr|A0A0B4L2X1|A0A0B4L2X1_9FLAV Genome polyprotein OS=dengue virus type 1 OX=11053 PE=4 SV=1	dengue virus type 1
ATR,BCKDK,CSNK1E,EIF2AK4,ERN1,ERN2,FAM20C,IKBKE,IRAK4,MAP3K1,MAP3K10,MAP3K11,MAP3K12,MAP3K15,MAP3K20,MAP3K21,MAP3K9,MAPK15,MTOR,NEK11,NEK5,NEK6,NEK7,NEK9,PDK1,PDK4,PLK4,PRKCA,PRKCZ,RAF1,RIPK1,RIPK3,STK33,TBK1,TRPM6,TRPM7,TTBK2,ULK1,ULK2	LPNS___	S1246	Genome polyprotein	NA	tr|A0A0B4L2X1|A0A0B4L2X1_9FLAV Genome polyprotein OS=dengue virus type 1 OX=11053 PE=4 SV=1	dengue virus type 1
ACVR1,ACVR1B,ACVR2A,ACVR2B,ATM,BMPR1A,BMPR1B,BMPR2,CHUK,CROT,CSNK1A1,CSNK1A1L,CSNK1D,CSNK1E,CSNK1G1,CSNK1G2,CSNK1G3,CSNK2A1,CSNK2A2,DSTYK,EEF2K,EIF2AK1,EIF2AK3,EIF2AK4,FAM20C,GRK1,GRK2,GRK3,GRK4,GRK7,IKBKE,MAP2K2,MAP3K11,MAP3K19,MAP3K2,MAP3K21,MAP3K9,MOS,NEK6,NEK7,OSR1,PLK1,PLK2,PLK3,PLK4,SMG1,STK3,STK32B,STK39,TBK1,TGFBR1,TGFBR2,TLK1,TLK2,TP53RK,TTBK1,TTBK2,TTK	___SLEE	S1246	Genome polyprotein	NA	tr|A0A0B4L2X1|A0A0B4L2X1_9FLAV Genome polyprotein OS=dengue virus type 1 OX=11053 PE=4 SV=1	dengue virus type 1
IRAK1,PLK4,RIPK2	VTTS___	S1633	Genome polyprotein	NA	tr|A0A0B4L2X1|A0A0B4L2X1_9FLAV Genome polyprotein OS=dengue virus type 1 OX=11053 PE=4 SV=1	dengue virus type 1
AAK1,ATM,ATR,BMP2K,BMPR2,BUB1,CAMK2D,CAMKK1,CSNK1A1,DSTYK,EIF2AK4,MAP2K1,MAP2K2,MAP3K9,MAPK15,NR2C2,PHKG1,PHKG2,PINK1,RIPK2,SMG1,SNRK,STK39,TTBK1,TTBK2	IQLS___	S1862	Genome polyprotein	NA	tr|A0A0B4L2X1|A0A0B4L2X1_9FLAV Genome polyprotein OS=dengue virus type 1 OX=11053 PE=4 SV=1	dengue virus type 1
ATR,CSNK2A1,CSNK2A2,EEF2K,FAM20C,MAP3K10,MAP3K11,MAP3K20,MAP3K21,MAP3K9,NEK6,NEK7,RAF1,RIPK2,RIPK3,TRPM6,ULK1	___SDPL	S2078	Genome polyprotein	NA	tr|A0A0B4L2X1|A0A0B4L2X1_9FLAV Genome polyprotein OS=dengue virus type 1 OX=11053 PE=4 SV=1	dengue virus type 1
AAK1,AKT1,AKT2,AKT3,AURKB,AURKC,BMP2K,BUB1,CAMK1G,CAMKK1,CAMKK2,CDC42BPB,CDK10,CDKL5,CHEK2,CROT,DMPK,DSTYK,EEF2K,EIF2AK1,EIF2AK2,EIF2AK3,EIF2AK4,ERN1,ERN2,GAK,GCK,HASPIN,IKBKB,IRAK1,IRAK4,KCNE1,LRRK2,MAP2K5,MAP3K1,MAP3K10,MAP3K11,MAP3K14,MAP3K19,MAP3K2,MAP3K20,MAP3K21,MAP3K3,MAP3K6,MAP3K9,MAP4K1,MAP4K3,MAP4K4,MAP4K5,MAPK15,MAPK7,MASTL,MKNK1,MKNK2,MST1,MTOR,MYO3A,MYO3B,NEK1,NEK11,NEK2,NEK3,NEK4,NE…	___SGRG	S2168	Genome polyprotein	NA	tr|A0A0B4L2X1|A0A0B4L2X1_9FLAV Genome polyprotein OS=dengue virus type 1 OX=11053 PE=4 SV=1	dengue virus type 1
CAMKK1,CAMKK2,CSNK2A1,EIF2AK3,EIF2AK4,ERN1,GRK1,GRK5,IKBKB,IKBKE,IRAK1,IRAK4,KCNE1,MAP2K1,MAP2K2,MAP2K5,MAP3K10,MAP3K11,MAP3K19,MAP3K2,MAP3K20,MAP3K21,MAP3K9,MAP4K1,MAP4K4,MAPK15,MASTL,MST1,MYO3A,MYO3B,NEK1,NEK11,NEK2,NEK3,NEK4,NEK5,NEK9,NIM1K,PLK4,PRP4K,RIPK2,RIPK3,SLK,SMG1,SNRK,STK10,STK11,STK17A,STK24,STK25,STK3,STK33,STK39,TAOK1,TAOK2,TBK1,TRPM7,TTBK1,TTBK2,ULK1,ULK2,VRK1	GFLS___	S2878	Genome polyprotein	NA	tr|A0A0B4L2X1|A0A0B4L2X1_9FLAV Genome polyprotein OS=dengue virus type 1 OX=11053 PE=4 SV=1	dengue virus type 1
CSNK2A1,EIF2AK2,EIF2AK4,ERN1,ERN2,IKBKE,IRAK1,IRAK4,MAP2K2,MAP3K1,MAP3K10,MAP3K11,MAP3K12,MAP3K19,MAP3K2,MAP3K20,MAP3K21,MAP3K3,MAP3K9,MAPK15,MASTL,MYO3B,NEK11,NEK2,NEK3,NEK5,NEK7,NEK8,NEK9,NIM1K,PLK4,PRKCZ,PRP4K,RIPK1,RIPK2,RIPK3,SMG1,SNRK,STK17A,STK24,STK25,STK33,TAOK1,TAOK2,TBK1,TRPM7,TTBK1,TTBK2,ULK1,ULK2,VRK1	___SLSG	S2995	Genome polyprotein	NA	tr|A0A0B4L2X1|A0A0B4L2X1_9FLAV Genome polyprotein OS=dengue virus type 1 OX=11053 PE=4 SV=1	dengue virus type 1
CSNK1G2,CSNK2A1,CSNK2A2,DSTYK,EIF2AK4,ERN2,FAM20C,HUNK,MAP3K11,MAP3K20,MAP3K21,MARK3,NEK2,NEK6,NEK7,PLK4,PRKCB,PRKDC,RIPK4,SNRK,STK17A,STK33,TBK1,TLK1,TP53RK,ULK1,ULK2,WNK4	___SEGA	S227	Genome polyprotein	NA	tr|A0A0B4L2X4|A0A0B4L2X4_9FLAV Genome polyprotein OS=dengue virus type 1 OX=11053 PE=4 SV=1	dengue virus type 1
AKT1,AURKA,BRAF,BRSK1,BRSK2,CDC42BPA,CLK2,CLK3,CROT,CSNK1E,CSNK1G1,DAPK3,DCLK1,DCLK2,EIF2AK4,ERN1,ERN2,FAM20C,GCK,GRK7,IKBKE,IRAK4,LATS2,MAP3K11,MAP3K14,MAP3K2,MAP3K20,MAP3K21,MAP3K3,MAP3K9,MAP4K1,MAP4K3,MAP4K5,MARK1,MARK2,MARK3,MARK4,MELK,MKNK1,MYLK2,NEK5,NEK6,NEK7,NEK8,NIM1K,NUAK1,NUAK2,OSR1,PAK1,PAK2,PAK3,PAK4,PAK5,PAK6,PHKG1,PHKG2,PIM1,PIM3,PKN1,PKN2,PKN3,PLK4,PRKAA1,PRKACB,PRKACG,PRKCA,PRKCB…	KGSS___	S677	Genome polyprotein	NA	tr|A0A0B4L2X4|A0A0B4L2X4_9FLAV Genome polyprotein OS=dengue virus type 1 OX=11053 PE=4 SV=1	dengue virus type 1
AAK1,ALPK1,BMP2K,BUB1,EEF2K,GCK,HASPIN,IRAK4,KCNE1,LRRK2,MAK,MAP2K2,MAP2K5,MAP3K10,MAP3K11,MAP3K12,MAP3K15,MAP3K2,MAP3K21,MAP3K5,MAP3K6,MAP4K1,MAP4K3,MAP4K4,MAP4K5,MAPK11,MAPK14,MAPK15,MAPK7,MOK,MST1,MYO3A,MYO3B,NEK1,NEK11,NEK4,NEK5,NR2C2,OSR1,PDK1,RIPK3,SMG1,STK11,STK16,STK25,STK3,STK39,TAOK1,TAOK2,TNIK,TTK,VRK1,VRK2	___TLPP	T1092	Genome polyprotein	NA	tr|A0A0B4L2X4|A0A0B4L2X4_9FLAV Genome polyprotein OS=dengue virus type 1 OX=11053 PE=4 SV=1	dengue virus type 1
BCKDK,DSTYK,EIF2AK1,EIF2AK4,IRAK1,IRAK4,MAP2K1,MAP2K2,NEK2,NEK3,NEK4,NEK5,NEK6,NEK7,NEK9,NIM1K,PDK1,PLK4,RIPK1,RIPK2,RIPK3,SMG1,SNRK,STK33,TP53RK,TRPM7,TTBK1,ULK1,ULK2,VRK1,VRK2,WNK1,WNK3,WNK4	___SLGL	S1136	Genome polyprotein	NA	tr|A0A0B4L2X4|A0A0B4L2X4_9FLAV Genome polyprotein OS=dengue virus type 1 OX=11053 PE=4 SV=1	dengue virus type 1
ATR,BCKDK,CSNK1E,EIF2AK4,ERN1,ERN2,FAM20C,IKBKE,IRAK4,MAP3K1,MAP3K10,MAP3K11,MAP3K12,MAP3K15,MAP3K20,MAP3K21,MAP3K9,MAPK15,MTOR,NEK11,NEK5,NEK6,NEK7,NEK9,PDK1,PDK4,PLK4,PRKCA,PRKCZ,RAF1,RIPK1,RIPK3,STK33,TBK1,TRPM6,TRPM7,TTBK2,ULK1,ULK2	LPNS___	S1246	Genome polyprotein	NA	tr|A0A0B4L2X4|A0A0B4L2X4_9FLAV Genome polyprotein OS=dengue virus type 1 OX=11053 PE=4 SV=1	dengue virus type 1
ACVR1,ACVR1B,ACVR2A,ACVR2B,ATM,BMPR1A,BMPR1B,BMPR2,CHUK,CROT,CSNK1A1,CSNK1A1L,CSNK1D,CSNK1E,CSNK1G1,CSNK1G2,CSNK1G3,CSNK2A1,CSNK2A2,DSTYK,EEF2K,EIF2AK1,EIF2AK3,EIF2AK4,FAM20C,GRK1,GRK2,GRK3,GRK4,GRK7,IKBKE,MAP2K2,MAP3K11,MAP3K19,MAP3K2,MAP3K21,MAP3K9,MOS,NEK6,NEK7,OSR1,PLK1,PLK2,PLK3,PLK4,SMG1,STK3,STK32B,STK39,TBK1,TGFBR1,TGFBR2,TLK1,TLK2,TP53RK,TTBK1,TTBK2,TTK	___SLEE	S1246	Genome polyprotein	NA	tr|A0A0B4L2X4|A0A0B4L2X4_9FLAV Genome polyprotein OS=dengue virus type 1 OX=11053 PE=4 SV=1	dengue virus type 1
IRAK1,PLK4,RIPK2	VTTS___	S1633	Genome polyprotein	NA	tr|A0A0B4L2X4|A0A0B4L2X4_9FLAV Genome polyprotein OS=dengue virus type 1 OX=11053 PE=4 SV=1	dengue virus type 1
AAK1,ATM,ATR,BMP2K,BMPR2,BUB1,CAMK2D,CAMKK1,CSNK1A1,DSTYK,EIF2AK4,MAP2K1,MAP2K2,MAP3K9,MAPK15,NR2C2,PHKG1,PHKG2,PINK1,RIPK2,SMG1,SNRK,STK39,TTBK1,TTBK2	IQLS___	S1862	Genome polyprotein	NA	tr|A0A0B4L2X4|A0A0B4L2X4_9FLAV Genome polyprotein OS=dengue virus type 1 OX=11053 PE=4 SV=1	dengue virus type 1
ATR,CSNK2A1,CSNK2A2,EEF2K,FAM20C,MAP3K10,MAP3K11,MAP3K20,MAP3K21,MAP3K9,NEK6,NEK7,RAF1,RIPK2,RIPK3,TRPM6,ULK1	___SDPL	S2078	Genome polyprotein	NA	tr|A0A0B4L2X4|A0A0B4L2X4_9FLAV Genome polyprotein OS=dengue virus type 1 OX=11053 PE=4 SV=1	dengue virus type 1
AAK1,AKT1,AKT2,AKT3,AURKB,AURKC,BMP2K,BUB1,CAMK1G,CAMKK1,CAMKK2,CDC42BPB,CDK10,CDKL5,CHEK2,CROT,DMPK,DSTYK,EEF2K,EIF2AK1,EIF2AK2,EIF2AK3,EIF2AK4,ERN1,ERN2,GAK,GCK,HASPIN,IKBKB,IRAK1,IRAK4,KCNE1,LRRK2,MAP2K5,MAP3K1,MAP3K10,MAP3K11,MAP3K14,MAP3K19,MAP3K2,MAP3K20,MAP3K21,MAP3K3,MAP3K6,MAP3K9,MAP4K1,MAP4K3,MAP4K4,MAP4K5,MAPK15,MAPK7,MASTL,MKNK1,MKNK2,MST1,MTOR,MYO3A,MYO3B,NEK1,NEK11,NEK2,NEK3,NEK4,NE…	___SGRG	S2168	Genome polyprotein	NA	tr|A0A0B4L2X4|A0A0B4L2X4_9FLAV Genome polyprotein OS=dengue virus type 1 OX=11053 PE=4 SV=1	dengue virus type 1
CAMKK1,CAMKK2,CSNK2A1,EIF2AK3,EIF2AK4,ERN1,GRK1,GRK5,IKBKB,IKBKE,IRAK1,IRAK4,KCNE1,MAP2K1,MAP2K2,MAP2K5,MAP3K10,MAP3K11,MAP3K19,MAP3K2,MAP3K20,MAP3K21,MAP3K9,MAP4K1,MAP4K4,MAPK15,MASTL,MST1,MYO3A,MYO3B,NEK1,NEK11,NEK2,NEK3,NEK4,NEK5,NEK9,NIM1K,PLK4,PRP4K,RIPK2,RIPK3,SLK,SMG1,SNRK,STK10,STK11,STK17A,STK24,STK25,STK3,STK33,STK39,TAOK1,TAOK2,TBK1,TRPM7,TTBK1,TTBK2,ULK1,ULK2,VRK1	GFLS___	S2878	Genome polyprotein	NA	tr|A0A0B4L2X4|A0A0B4L2X4_9FLAV Genome polyprotein OS=dengue virus type 1 OX=11053 PE=4 SV=1	dengue virus type 1
CSNK2A1,EIF2AK2,EIF2AK4,ERN1,ERN2,IKBKE,IRAK1,IRAK4,MAP2K2,MAP3K1,MAP3K10,MAP3K11,MAP3K12,MAP3K19,MAP3K2,MAP3K20,MAP3K21,MAP3K3,MAP3K9,MAPK15,MASTL,MYO3B,NEK11,NEK2,NEK3,NEK5,NEK7,NEK8,NEK9,NIM1K,PLK4,PRKCZ,PRP4K,RIPK1,RIPK2,RIPK3,SMG1,SNRK,STK17A,STK24,STK25,STK33,TAOK1,TAOK2,TBK1,TRPM7,TTBK1,TTBK2,ULK1,ULK2,VRK1	___SLSG	S2995	Genome polyprotein	NA	tr|A0A0B4L2X4|A0A0B4L2X4_9FLAV Genome polyprotein OS=dengue virus type 1 OX=11053 PE=4 SV=1	dengue virus type 1
AAK1,ALPK1,BMP2K,BRAF,CAMKK1,CAMKK2,EEF2K,EIF2AK2,EIF2AK3,GAK,GCK,IRAK1,KCNE1,LRRK2,MAP2K1,MAP2K2,MAP2K5,MAP3K1,MAP3K11,MAP3K12,MAP3K15,MAP3K19,MAP3K2,MAP3K20,MAP3K21,MAP3K3,MAP3K5,MAP3K6,MAP4K1,MAP4K3,MAP4K4,MAP4K5,MST1,MYO3A,MYO3B,NEK1,NEK3,NEK4,NEK8,NR2C2,OSR1,PASK,PBK,PINK1,RAF1,RIPK2,RIPK4,STK11,STK16,STK24,STK25,STK3,STK32B,STK39,TAOK1,TAOK2,TAOK3,TLK2,TNIK,TTK,VRK1,VRK2	___THIS	T3320	Genome polyprotein	NA	tr|A0A0B4L2X4|A0A0B4L2X4_9FLAV Genome polyprotein OS=dengue virus type 1 OX=11053 PE=4 SV=1	dengue virus type 1
CSNK1G2,CSNK2A1,CSNK2A2,DSTYK,EIF2AK4,ERN2,FAM20C,HUNK,MAP3K11,MAP3K20,MAP3K21,MARK3,NEK2,NEK6,NEK7,PLK4,PRKCB,PRKDC,RIPK4,SNRK,STK17A,STK33,TBK1,TLK1,TP53RK,ULK1,ULK2,WNK4	___SEGA	S227	Genome polyprotein	NA	tr|A0A0B4L2X9|A0A0B4L2X9_9FLAV Genome polyprotein OS=dengue virus type 1 OX=11053 PE=4 SV=1	dengue virus type 1
AKT1,AURKA,BRAF,BRSK1,BRSK2,CDC42BPA,CLK2,CLK3,CROT,CSNK1E,CSNK1G1,DAPK3,DCLK1,DCLK2,EIF2AK4,ERN1,ERN2,FAM20C,GCK,GRK7,IKBKE,IRAK4,LATS2,MAP3K11,MAP3K14,MAP3K2,MAP3K20,MAP3K21,MAP3K3,MAP3K9,MAP4K1,MAP4K3,MAP4K5,MARK1,MARK2,MARK3,MARK4,MELK,MKNK1,MYLK2,NEK5,NEK6,NEK7,NEK8,NIM1K,NUAK1,NUAK2,OSR1,PAK1,PAK2,PAK3,PAK4,PAK5,PAK6,PHKG1,PHKG2,PIM1,PIM3,PKN1,PKN2,PKN3,PLK4,PRKAA1,PRKACB,PRKACG,PRKCA,PRKCB…	KGSS___	S677	Genome polyprotein	NA	tr|A0A0B4L2X9|A0A0B4L2X9_9FLAV Genome polyprotein OS=dengue virus type 1 OX=11053 PE=4 SV=1	dengue virus type 1
AAK1,ALPK1,BMP2K,BUB1,EEF2K,GCK,HASPIN,IRAK4,KCNE1,LRRK2,MAK,MAP2K2,MAP2K5,MAP3K10,MAP3K11,MAP3K12,MAP3K15,MAP3K2,MAP3K21,MAP3K5,MAP3K6,MAP4K1,MAP4K3,MAP4K4,MAP4K5,MAPK11,MAPK14,MAPK15,MAPK7,MOK,MST1,MYO3A,MYO3B,NEK1,NEK11,NEK4,NEK5,NR2C2,OSR1,PDK1,RIPK3,SMG1,STK11,STK16,STK25,STK3,STK39,TAOK1,TAOK2,TNIK,TTK,VRK1,VRK2	___TLPP	T1092	Genome polyprotein	NA	tr|A0A0B4L2X9|A0A0B4L2X9_9FLAV Genome polyprotein OS=dengue virus type 1 OX=11053 PE=4 SV=1	dengue virus type 1
BCKDK,DSTYK,EIF2AK1,EIF2AK4,IRAK1,IRAK4,MAP2K1,MAP2K2,NEK2,NEK3,NEK4,NEK5,NEK6,NEK7,NEK9,NIM1K,PDK1,PLK4,RIPK1,RIPK2,RIPK3,SMG1,SNRK,STK33,TP53RK,TRPM7,TTBK1,ULK1,ULK2,VRK1,VRK2,WNK1,WNK3,WNK4	___SLGL	S1136	Genome polyprotein	NA	tr|A0A0B4L2X9|A0A0B4L2X9_9FLAV Genome polyprotein OS=dengue virus type 1 OX=11053 PE=4 SV=1	dengue virus type 1
ATR,BCKDK,CSNK1E,EIF2AK4,ERN1,ERN2,FAM20C,IKBKE,IRAK4,MAP3K1,MAP3K10,MAP3K11,MAP3K12,MAP3K15,MAP3K20,MAP3K21,MAP3K9,MAPK15,MTOR,NEK11,NEK5,NEK6,NEK7,NEK9,PDK1,PDK4,PLK4,PRKCA,PRKCZ,RAF1,RIPK1,RIPK3,STK33,TBK1,TRPM6,TRPM7,TTBK2,ULK1,ULK2	LPNS___	S1246	Genome polyprotein	NA	tr|A0A0B4L2X9|A0A0B4L2X9_9FLAV Genome polyprotein OS=dengue virus type 1 OX=11053 PE=4 SV=1	dengue virus type 1
ACVR1,ACVR1B,ACVR2A,ACVR2B,ATM,BMPR1A,BMPR1B,BMPR2,CHUK,CROT,CSNK1A1,CSNK1A1L,CSNK1D,CSNK1E,CSNK1G1,CSNK1G2,CSNK1G3,CSNK2A1,CSNK2A2,DSTYK,EEF2K,EIF2AK1,EIF2AK3,EIF2AK4,FAM20C,GRK1,GRK2,GRK3,GRK4,GRK7,IKBKE,MAP2K2,MAP3K11,MAP3K19,MAP3K2,MAP3K21,MAP3K9,MOS,NEK6,NEK7,OSR1,PLK1,PLK2,PLK3,PLK4,SMG1,STK3,STK32B,STK39,TBK1,TGFBR1,TGFBR2,TLK1,TLK2,TP53RK,TTBK1,TTBK2,TTK	___SLEE	S1246	Genome polyprotein	NA	tr|A0A0B4L2X9|A0A0B4L2X9_9FLAV Genome polyprotein OS=dengue virus type 1 OX=11053 PE=4 SV=1	dengue virus type 1
CSNK1G1,CSNK1G3,IKBKE,IRAK1,PLK4,RIPK1,RIPK2,RIPK3,TBK1,TTBK1,TTBK2,WNK3,WNK4	MILSIVS	S1300	Genome polyprotein	NA	tr|A0A0B4L2X9|A0A0B4L2X9_9FLAV Genome polyprotein OS=dengue virus type 1 OX=11053 PE=4 SV=1	dengue virus type 1
IRAK1,PLK4,RIPK2	VTTS___	S1633	Genome polyprotein	NA	tr|A0A0B4L2X9|A0A0B4L2X9_9FLAV Genome polyprotein OS=dengue virus type 1 OX=11053 PE=4 SV=1	dengue virus type 1
AAK1,ATM,ATR,BMP2K,BMPR2,BUB1,CAMK2D,CAMKK1,CSNK1A1,DSTYK,EIF2AK4,MAP2K1,MAP2K2,MAP3K9,MAPK15,NR2C2,PHKG1,PHKG2,PINK1,RIPK2,SMG1,SNRK,STK39,TTBK1,TTBK2	IQLS___	S1862	Genome polyprotein	NA	tr|A0A0B4L2X9|A0A0B4L2X9_9FLAV Genome polyprotein OS=dengue virus type 1 OX=11053 PE=4 SV=1	dengue virus type 1
ATR,CSNK2A1,CSNK2A2,EEF2K,FAM20C,MAP3K10,MAP3K11,MAP3K20,MAP3K21,MAP3K9,NEK6,NEK7,RAF1,RIPK2,RIPK3,TRPM6,ULK1	___SDPL	S2078	Genome polyprotein	NA	tr|A0A0B4L2X9|A0A0B4L2X9_9FLAV Genome polyprotein OS=dengue virus type 1 OX=11053 PE=4 SV=1	dengue virus type 1
AAK1,AKT1,AKT2,AKT3,AURKB,AURKC,BMP2K,BUB1,CAMK1G,CAMKK1,CAMKK2,CDC42BPB,CDK10,CDKL5,CHEK2,CROT,DMPK,DSTYK,EEF2K,EIF2AK1,EIF2AK2,EIF2AK3,EIF2AK4,ERN1,ERN2,GAK,GCK,HASPIN,IKBKB,IRAK1,IRAK4,KCNE1,LRRK2,MAP2K5,MAP3K1,MAP3K10,MAP3K11,MAP3K14,MAP3K19,MAP3K2,MAP3K20,MAP3K21,MAP3K3,MAP3K6,MAP3K9,MAP4K1,MAP4K3,MAP4K4,MAP4K5,MAPK15,MAPK7,MASTL,MKNK1,MKNK2,MST1,MTOR,MYO3A,MYO3B,NEK1,NEK11,NEK2,NEK3,NEK4,NE…	___SGRG	S2168	Genome polyprotein	NA	tr|A0A0B4L2X9|A0A0B4L2X9_9FLAV Genome polyprotein OS=dengue virus type 1 OX=11053 PE=4 SV=1	dengue virus type 1
CAMKK1,CAMKK2,CSNK2A1,EIF2AK3,EIF2AK4,ERN1,GRK1,GRK5,IKBKB,IKBKE,IRAK1,IRAK4,KCNE1,MAP2K1,MAP2K2,MAP2K5,MAP3K10,MAP3K11,MAP3K19,MAP3K2,MAP3K20,MAP3K21,MAP3K9,MAP4K1,MAP4K4,MAPK15,MASTL,MST1,MYO3A,MYO3B,NEK1,NEK11,NEK2,NEK3,NEK4,NEK5,NEK9,NIM1K,PLK4,PRP4K,RIPK2,RIPK3,SLK,SMG1,SNRK,STK10,STK11,STK17A,STK24,STK25,STK3,STK33,STK39,TAOK1,TAOK2,TBK1,TRPM7,TTBK1,TTBK2,ULK1,ULK2,VRK1	GFLS___	S2878	Genome polyprotein	NA	tr|A0A0B4L2X9|A0A0B4L2X9_9FLAV Genome polyprotein OS=dengue virus type 1 OX=11053 PE=4 SV=1	dengue virus type 1
CSNK2A1,EIF2AK2,EIF2AK4,ERN1,ERN2,IKBKE,IRAK1,IRAK4,MAP2K2,MAP3K1,MAP3K10,MAP3K11,MAP3K12,MAP3K19,MAP3K2,MAP3K20,MAP3K21,MAP3K3,MAP3K9,MAPK15,MASTL,MYO3B,NEK11,NEK2,NEK3,NEK5,NEK7,NEK8,NEK9,NIM1K,PLK4,PRKCZ,PRP4K,RIPK1,RIPK2,RIPK3,SMG1,SNRK,STK17A,STK24,STK25,STK33,TAOK1,TAOK2,TBK1,TRPM7,TTBK1,TTBK2,ULK1,ULK2,VRK1	___SLSG	S2995	Genome polyprotein	NA	tr|A0A0B4L2X9|A0A0B4L2X9_9FLAV Genome polyprotein OS=dengue virus type 1 OX=11053 PE=4 SV=1	dengue virus type 1
CSNK1G2,CSNK2A1,CSNK2A2,DSTYK,EIF2AK4,ERN2,FAM20C,HUNK,MAP3K11,MAP3K20,MAP3K21,MARK3,NEK2,NEK6,NEK7,PLK4,PRKCB,PRKDC,RIPK4,SNRK,STK17A,STK33,TBK1,TLK1,TP53RK,ULK1,ULK2,WNK4	___SEGA	S227	Genome polyprotein	NA	tr|A0A0B4L357|A0A0B4L357_9FLAV Genome polyprotein OS=dengue virus type 1 OX=11053 PE=4 SV=1	dengue virus type 1
AKT1,AURKA,BRAF,BRSK1,BRSK2,CDC42BPA,CLK2,CLK3,CROT,CSNK1E,CSNK1G1,DAPK3,DCLK1,DCLK2,EIF2AK4,ERN1,ERN2,FAM20C,GCK,GRK7,IKBKE,IRAK4,LATS2,MAP3K11,MAP3K14,MAP3K2,MAP3K20,MAP3K21,MAP3K3,MAP3K9,MAP4K1,MAP4K3,MAP4K5,MARK1,MARK2,MARK3,MARK4,MELK,MKNK1,MYLK2,NEK5,NEK6,NEK7,NEK8,NIM1K,NUAK1,NUAK2,OSR1,PAK1,PAK2,PAK3,PAK4,PAK5,PAK6,PHKG1,PHKG2,PIM1,PIM3,PKN1,PKN2,PKN3,PLK4,PRKAA1,PRKACB,PRKACG,PRKCA,PRKCB…	KGSS___	S677	Genome polyprotein	NA	tr|A0A0B4L357|A0A0B4L357_9FLAV Genome polyprotein OS=dengue virus type 1 OX=11053 PE=4 SV=1	dengue virus type 1
AAK1,ALPK1,BMP2K,BUB1,EEF2K,GCK,HASPIN,IRAK4,KCNE1,LRRK2,MAK,MAP2K2,MAP2K5,MAP3K10,MAP3K11,MAP3K12,MAP3K15,MAP3K2,MAP3K21,MAP3K5,MAP3K6,MAP4K1,MAP4K3,MAP4K4,MAP4K5,MAPK11,MAPK14,MAPK15,MAPK7,MOK,MST1,MYO3A,MYO3B,NEK1,NEK11,NEK4,NEK5,NR2C2,OSR1,PDK1,RIPK3,SMG1,STK11,STK16,STK25,STK3,STK39,TAOK1,TAOK2,TNIK,TTK,VRK1,VRK2	___TLPP	T1092	Genome polyprotein	NA	tr|A0A0B4L357|A0A0B4L357_9FLAV Genome polyprotein OS=dengue virus type 1 OX=11053 PE=4 SV=1	dengue virus type 1
BCKDK,DSTYK,EIF2AK1,EIF2AK4,IRAK1,IRAK4,MAP2K1,MAP2K2,NEK2,NEK3,NEK4,NEK5,NEK6,NEK7,NEK9,NIM1K,PDK1,PLK4,RIPK1,RIPK2,RIPK3,SMG1,SNRK,STK33,TP53RK,TRPM7,TTBK1,ULK1,ULK2,VRK1,VRK2,WNK1,WNK3,WNK4	___SLGL	S1136	Genome polyprotein	NA	tr|A0A0B4L357|A0A0B4L357_9FLAV Genome polyprotein OS=dengue virus type 1 OX=11053 PE=4 SV=1	dengue virus type 1
ATR,BCKDK,CSNK1E,EIF2AK4,ERN1,ERN2,FAM20C,IKBKE,IRAK4,MAP3K1,MAP3K10,MAP3K11,MAP3K12,MAP3K15,MAP3K20,MAP3K21,MAP3K9,MAPK15,MTOR,NEK11,NEK5,NEK6,NEK7,NEK9,PDK1,PDK4,PLK4,PRKCA,PRKCZ,RAF1,RIPK1,RIPK3,STK33,TBK1,TRPM6,TRPM7,TTBK2,ULK1,ULK2	LPNS___	S1246	Genome polyprotein	NA	tr|A0A0B4L357|A0A0B4L357_9FLAV Genome polyprotein OS=dengue virus type 1 OX=11053 PE=4 SV=1	dengue virus type 1
ACVR1,ACVR1B,ACVR2A,ACVR2B,ATM,BMPR1A,BMPR1B,BMPR2,CHUK,CROT,CSNK1A1,CSNK1A1L,CSNK1D,CSNK1E,CSNK1G1,CSNK1G2,CSNK1G3,CSNK2A1,CSNK2A2,DSTYK,EEF2K,EIF2AK1,EIF2AK3,EIF2AK4,FAM20C,GRK1,GRK2,GRK3,GRK4,GRK7,IKBKE,MAP2K2,MAP3K11,MAP3K19,MAP3K2,MAP3K21,MAP3K9,MOS,NEK6,NEK7,OSR1,PLK1,PLK2,PLK3,PLK4,SMG1,STK3,STK32B,STK39,TBK1,TGFBR1,TGFBR2,TLK1,TLK2,TP53RK,TTBK1,TTBK2,TTK	___SLEE	S1246	Genome polyprotein	NA	tr|A0A0B4L357|A0A0B4L357_9FLAV Genome polyprotein OS=dengue virus type 1 OX=11053 PE=4 SV=1	dengue virus type 1
CSNK1G1,CSNK1G3,IKBKE,IRAK1,PLK4,RIPK1,RIPK2,RIPK3,TBK1,TTBK1,TTBK2,WNK3,WNK4	MILSIVS	S1300	Genome polyprotein	NA	tr|A0A0B4L357|A0A0B4L357_9FLAV Genome polyprotein OS=dengue virus type 1 OX=11053 PE=4 SV=1	dengue virus type 1
IRAK1,PLK4,RIPK2	VTTS___	S1633	Genome polyprotein	NA	tr|A0A0B4L357|A0A0B4L357_9FLAV Genome polyprotein OS=dengue virus type 1 OX=11053 PE=4 SV=1	dengue virus type 1
ATR,CSNK2A1,CSNK2A2,EEF2K,FAM20C,MAP3K10,MAP3K11,MAP3K20,MAP3K21,MAP3K9,NEK6,NEK7,RAF1,RIPK2,RIPK3,TRPM6,ULK1	___SDPL	S2078	Genome polyprotein	NA	tr|A0A0B4L357|A0A0B4L357_9FLAV Genome polyprotein OS=dengue virus type 1 OX=11053 PE=4 SV=1	dengue virus type 1
AAK1,AKT1,AKT2,AKT3,AURKB,AURKC,BMP2K,BUB1,CAMK1G,CAMKK1,CAMKK2,CDC42BPB,CDK10,CDKL5,CHEK2,CROT,DMPK,DSTYK,EEF2K,EIF2AK1,EIF2AK2,EIF2AK3,EIF2AK4,ERN1,ERN2,GAK,GCK,HASPIN,IKBKB,IRAK1,IRAK4,KCNE1,LRRK2,MAP2K5,MAP3K1,MAP3K10,MAP3K11,MAP3K14,MAP3K19,MAP3K2,MAP3K20,MAP3K21,MAP3K3,MAP3K6,MAP3K9,MAP4K1,MAP4K3,MAP4K4,MAP4K5,MAPK15,MAPK7,MASTL,MKNK1,MKNK2,MST1,MTOR,MYO3A,MYO3B,NEK1,NEK11,NEK2,NEK3,NEK4,NE…	___SGRG	S2168	Genome polyprotein	NA	tr|A0A0B4L357|A0A0B4L357_9FLAV Genome polyprotein OS=dengue virus type 1 OX=11053 PE=4 SV=1	dengue virus type 1
CAMKK1,CAMKK2,CSNK2A1,EIF2AK3,EIF2AK4,ERN1,GRK1,GRK5,IKBKB,IKBKE,IRAK1,IRAK4,KCNE1,MAP2K1,MAP2K2,MAP2K5,MAP3K10,MAP3K11,MAP3K19,MAP3K2,MAP3K20,MAP3K21,MAP3K9,MAP4K1,MAP4K4,MAPK15,MASTL,MST1,MYO3A,MYO3B,NEK1,NEK11,NEK2,NEK3,NEK4,NEK5,NEK9,NIM1K,PLK4,PRP4K,RIPK2,RIPK3,SLK,SMG1,SNRK,STK10,STK11,STK17A,STK24,STK25,STK3,STK33,STK39,TAOK1,TAOK2,TBK1,TRPM7,TTBK1,TTBK2,ULK1,ULK2,VRK1	GFLS___	S2878	Genome polyprotein	NA	tr|A0A0B4L357|A0A0B4L357_9FLAV Genome polyprotein OS=dengue virus type 1 OX=11053 PE=4 SV=1	dengue virus type 1
CSNK2A1,EIF2AK2,EIF2AK4,ERN1,ERN2,IKBKE,IRAK1,IRAK4,MAP2K2,MAP3K1,MAP3K10,MAP3K11,MAP3K12,MAP3K19,MAP3K2,MAP3K20,MAP3K21,MAP3K3,MAP3K9,MAPK15,MASTL,MYO3B,NEK11,NEK2,NEK3,NEK5,NEK7,NEK8,NEK9,NIM1K,PLK4,PRKCZ,PRP4K,RIPK1,RIPK2,RIPK3,SMG1,SNRK,STK17A,STK24,STK25,STK33,TAOK1,TAOK2,TBK1,TRPM7,TTBK1,TTBK2,ULK1,ULK2,VRK1	___SLSG	S2995	Genome polyprotein	NA	tr|A0A0B4L357|A0A0B4L357_9FLAV Genome polyprotein OS=dengue virus type 1 OX=11053 PE=4 SV=1	dengue virus type 1
CSNK1G2,CSNK2A1,CSNK2A2,DSTYK,EIF2AK4,ERN2,FAM20C,HUNK,MAP3K11,MAP3K20,MAP3K21,MARK3,NEK2,NEK6,NEK7,PLK4,PRKCB,PRKDC,RIPK4,SNRK,STK17A,STK33,TBK1,TLK1,TP53RK,ULK1,ULK2,WNK4	___SEGA	S227	Genome polyprotein	NA	tr|A0A0B4L366|A0A0B4L366_9FLAV Genome polyprotein OS=dengue virus type 1 OX=11053 PE=4 SV=1	dengue virus type 1
AKT1,AURKA,BRAF,BRSK1,BRSK2,CDC42BPA,CLK2,CLK3,CROT,CSNK1E,CSNK1G1,DAPK3,DCLK1,DCLK2,EIF2AK4,ERN1,ERN2,FAM20C,GCK,GRK7,IKBKE,IRAK4,LATS2,MAP3K11,MAP3K14,MAP3K2,MAP3K20,MAP3K21,MAP3K3,MAP3K9,MAP4K1,MAP4K3,MAP4K5,MARK1,MARK2,MARK3,MARK4,MELK,MKNK1,MYLK2,NEK5,NEK6,NEK7,NEK8,NIM1K,NUAK1,NUAK2,OSR1,PAK1,PAK2,PAK3,PAK4,PAK5,PAK6,PHKG1,PHKG2,PIM1,PIM3,PKN1,PKN2,PKN3,PLK4,PRKAA1,PRKACB,PRKACG,PRKCA,PRKCB…	KGSS___	S677	Genome polyprotein	NA	tr|A0A0B4L366|A0A0B4L366_9FLAV Genome polyprotein OS=dengue virus type 1 OX=11053 PE=4 SV=1	dengue virus type 1
AAK1,ALPK1,BMP2K,BUB1,EEF2K,GCK,HASPIN,IRAK4,KCNE1,LRRK2,MAK,MAP2K2,MAP2K5,MAP3K10,MAP3K11,MAP3K12,MAP3K15,MAP3K2,MAP3K21,MAP3K5,MAP3K6,MAP4K1,MAP4K3,MAP4K4,MAP4K5,MAPK11,MAPK14,MAPK15,MAPK7,MOK,MST1,MYO3A,MYO3B,NEK1,NEK11,NEK4,NEK5,NR2C2,OSR1,PDK1,RIPK3,SMG1,STK11,STK16,STK25,STK3,STK39,TAOK1,TAOK2,TNIK,TTK,VRK1,VRK2	___TLPP	T1092	Genome polyprotein	NA	tr|A0A0B4L366|A0A0B4L366_9FLAV Genome polyprotein OS=dengue virus type 1 OX=11053 PE=4 SV=1	dengue virus type 1
BCKDK,DSTYK,EIF2AK1,EIF2AK4,IRAK1,IRAK4,MAP2K1,MAP2K2,NEK2,NEK3,NEK4,NEK5,NEK6,NEK7,NEK9,NIM1K,PDK1,PLK4,RIPK1,RIPK2,RIPK3,SMG1,SNRK,STK33,TP53RK,TRPM7,TTBK1,ULK1,ULK2,VRK1,VRK2,WNK1,WNK3,WNK4	___SLGL	S1136	Genome polyprotein	NA	tr|A0A0B4L366|A0A0B4L366_9FLAV Genome polyprotein OS=dengue virus type 1 OX=11053 PE=4 SV=1	dengue virus type 1
ATR,BCKDK,CSNK1E,EIF2AK4,ERN1,ERN2,FAM20C,IKBKE,IRAK4,MAP3K1,MAP3K10,MAP3K11,MAP3K12,MAP3K15,MAP3K20,MAP3K21,MAP3K9,MAPK15,MTOR,NEK11,NEK5,NEK6,NEK7,NEK9,PDK1,PDK4,PLK4,PRKCA,PRKCZ,RAF1,RIPK1,RIPK3,STK33,TBK1,TRPM6,TRPM7,TTBK2,ULK1,ULK2	LPNS___	S1246	Genome polyprotein	NA	tr|A0A0B4L366|A0A0B4L366_9FLAV Genome polyprotein OS=dengue virus type 1 OX=11053 PE=4 SV=1	dengue virus type 1
ACVR1,ACVR1B,ACVR2A,ACVR2B,ATM,BMPR1A,BMPR1B,BMPR2,CHUK,CROT,CSNK1A1,CSNK1A1L,CSNK1D,CSNK1E,CSNK1G1,CSNK1G2,CSNK1G3,CSNK2A1,CSNK2A2,DSTYK,EEF2K,EIF2AK1,EIF2AK3,EIF2AK4,FAM20C,GRK1,GRK2,GRK3,GRK4,GRK7,IKBKE,MAP2K2,MAP3K11,MAP3K19,MAP3K2,MAP3K21,MAP3K9,MOS,NEK6,NEK7,OSR1,PLK1,PLK2,PLK3,PLK4,SMG1,STK3,STK32B,STK39,TBK1,TGFBR1,TGFBR2,TLK1,TLK2,TP53RK,TTBK1,TTBK2,TTK	___SLEE	S1246	Genome polyprotein	NA	tr|A0A0B4L366|A0A0B4L366_9FLAV Genome polyprotein OS=dengue virus type 1 OX=11053 PE=4 SV=1	dengue virus type 1
CSNK1G1,CSNK1G3,IKBKE,IRAK1,PLK4,RIPK1,RIPK2,RIPK3,TBK1,TTBK1,TTBK2,WNK3,WNK4	MILSIVS	S1300	Genome polyprotein	NA	tr|A0A0B4L366|A0A0B4L366_9FLAV Genome polyprotein OS=dengue virus type 1 OX=11053 PE=4 SV=1	dengue virus type 1
BRAF,CAMKK2,DMPK,IRAK1,KCNE1,MAP2K2,MAP3K15,MAP3K5,MAP3K6,MAP4K1,MAP4K3,MAP4K4,MAP4K5,MST1,MYO3A,MYO3B,NEK1,NEK11,NEK2,NEK3,NEK4,NEK5,NEK8,NR2C2,PBK,PDK1,PLK4,RAF1,RIPK2,ROCK1,STK25,STK39,WNK4	LKATLLV	T1447	Genome polyprotein	NA	tr|A0A0B4L366|A0A0B4L366_9FLAV Genome polyprotein OS=dengue virus type 1 OX=11053 PE=4 SV=1	dengue virus type 1
ACVR1,ACVR1B,ACVR2A,ACVR2B,AURKA,BMPR1A,BMPR1B,CAMKK2,CSNK1A1,CSNK1A1L,CSNK1D,CSNK1G1,IKBKB,IKBKE,MAP2K2,MAPKAPK3,MAPKAPK5,NEK3,PAK4,PAK5,PAK6,PDK1,PDK4,PHKG1,PRKACA,PRKG1,PRKG2,RAF1,RIPK2,RPS6KA2,SMG1,TBK1,TGFBR2,TLK1,TLK2,TRPM6,TRPM7	__MSVPA	S1458	Genome polyprotein	NA	tr|A0A0B4L366|A0A0B4L366_9FLAV Genome polyprotein OS=dengue virus type 1 OX=11053 PE=4 SV=1	dengue virus type 1
IRAK1,PLK4,RIPK2	VTTS___	S1633	Genome polyprotein	NA	tr|A0A0B4L366|A0A0B4L366_9FLAV Genome polyprotein OS=dengue virus type 1 OX=11053 PE=4 SV=1	dengue virus type 1
ATR,CSNK2A1,CSNK2A2,EEF2K,FAM20C,MAP3K10,MAP3K11,MAP3K20,MAP3K21,MAP3K9,NEK6,NEK7,RAF1,RIPK2,RIPK3,TRPM6,ULK1	___SDPL	S2078	Genome polyprotein	NA	tr|A0A0B4L366|A0A0B4L366_9FLAV Genome polyprotein OS=dengue virus type 1 OX=11053 PE=4 SV=1	dengue virus type 1
AAK1,AKT1,AKT2,AKT3,AURKB,AURKC,BMP2K,BUB1,CAMK1G,CAMKK1,CAMKK2,CDC42BPB,CDK10,CDKL5,CHEK2,CROT,DMPK,DSTYK,EEF2K,EIF2AK1,EIF2AK2,EIF2AK3,EIF2AK4,ERN1,ERN2,GAK,GCK,HASPIN,IKBKB,IRAK1,IRAK4,KCNE1,LRRK2,MAP2K5,MAP3K1,MAP3K10,MAP3K11,MAP3K14,MAP3K19,MAP3K2,MAP3K20,MAP3K21,MAP3K3,MAP3K6,MAP3K9,MAP4K1,MAP4K3,MAP4K4,MAP4K5,MAPK15,MAPK7,MASTL,MKNK1,MKNK2,MST1,MTOR,MYO3A,MYO3B,NEK1,NEK11,NEK2,NEK3,NEK4,NE…	___SGRG	S2168	Genome polyprotein	NA	tr|A0A0B4L366|A0A0B4L366_9FLAV Genome polyprotein OS=dengue virus type 1 OX=11053 PE=4 SV=1	dengue virus type 1
CAMKK1,CAMKK2,CSNK2A1,EIF2AK3,EIF2AK4,ERN1,GRK1,GRK5,IKBKB,IKBKE,IRAK1,IRAK4,KCNE1,MAP2K1,MAP2K2,MAP2K5,MAP3K10,MAP3K11,MAP3K19,MAP3K2,MAP3K20,MAP3K21,MAP3K9,MAP4K1,MAP4K4,MAPK15,MASTL,MST1,MYO3A,MYO3B,NEK1,NEK11,NEK2,NEK3,NEK4,NEK5,NEK9,NIM1K,PLK4,PRP4K,RIPK2,RIPK3,SLK,SMG1,SNRK,STK10,STK11,STK17A,STK24,STK25,STK3,STK33,STK39,TAOK1,TAOK2,TBK1,TRPM7,TTBK1,TTBK2,ULK1,ULK2,VRK1	GFLS___	S2878	Genome polyprotein	NA	tr|A0A0B4L366|A0A0B4L366_9FLAV Genome polyprotein OS=dengue virus type 1 OX=11053 PE=4 SV=1	dengue virus type 1
CSNK2A1,EIF2AK2,EIF2AK4,ERN1,ERN2,IKBKE,IRAK1,IRAK4,MAP2K2,MAP3K1,MAP3K10,MAP3K11,MAP3K12,MAP3K19,MAP3K2,MAP3K20,MAP3K21,MAP3K3,MAP3K9,MAPK15,MASTL,MYO3B,NEK11,NEK2,NEK3,NEK5,NEK7,NEK8,NEK9,NIM1K,PLK4,PRKCZ,PRP4K,RIPK1,RIPK2,RIPK3,SMG1,SNRK,STK17A,STK24,STK25,STK33,TAOK1,TAOK2,TBK1,TRPM7,TTBK1,TTBK2,ULK1,ULK2,VRK1	___SLSG	S2995	Genome polyprotein	NA	tr|A0A0B4L366|A0A0B4L366_9FLAV Genome polyprotein OS=dengue virus type 1 OX=11053 PE=4 SV=1	dengue virus type 1
CSNK1G2,CSNK2A1,CSNK2A2,DSTYK,EIF2AK4,ERN2,FAM20C,HUNK,MAP3K11,MAP3K20,MAP3K21,MARK3,NEK2,NEK6,NEK7,PLK4,PRKCB,PRKDC,RIPK4,SNRK,STK17A,STK33,TBK1,TLK1,TP53RK,ULK1,ULK2,WNK4	___SEGA	S227	Genome polyprotein	NA	tr|A0A0B4L371|A0A0B4L371_9FLAV Genome polyprotein OS=dengue virus type 1 OX=11053 PE=4 SV=1	dengue virus type 1
AKT1,AURKA,BRAF,BRSK1,BRSK2,CDC42BPA,CLK2,CLK3,CROT,CSNK1E,CSNK1G1,DAPK3,DCLK1,DCLK2,EIF2AK4,ERN1,ERN2,FAM20C,GCK,GRK7,IKBKE,IRAK4,LATS2,MAP3K11,MAP3K14,MAP3K2,MAP3K20,MAP3K21,MAP3K3,MAP3K9,MAP4K1,MAP4K3,MAP4K5,MARK1,MARK2,MARK3,MARK4,MELK,MKNK1,MYLK2,NEK5,NEK6,NEK7,NEK8,NIM1K,NUAK1,NUAK2,OSR1,PAK1,PAK2,PAK3,PAK4,PAK5,PAK6,PHKG1,PHKG2,PIM1,PIM3,PKN1,PKN2,PKN3,PLK4,PRKAA1,PRKACB,PRKACG,PRKCA,PRKCB…	KGSS___	S677	Genome polyprotein	NA	tr|A0A0B4L371|A0A0B4L371_9FLAV Genome polyprotein OS=dengue virus type 1 OX=11053 PE=4 SV=1	dengue virus type 1
AAK1,ALPK1,BMP2K,BUB1,EEF2K,GCK,HASPIN,IRAK4,KCNE1,LRRK2,MAK,MAP2K2,MAP2K5,MAP3K10,MAP3K11,MAP3K12,MAP3K15,MAP3K2,MAP3K21,MAP3K5,MAP3K6,MAP4K1,MAP4K3,MAP4K4,MAP4K5,MAPK11,MAPK14,MAPK15,MAPK7,MOK,MST1,MYO3A,MYO3B,NEK1,NEK11,NEK4,NEK5,NR2C2,OSR1,PDK1,RIPK3,SMG1,STK11,STK16,STK25,STK3,STK39,TAOK1,TAOK2,TNIK,TTK,VRK1,VRK2	___TLPP	T1092	Genome polyprotein	NA	tr|A0A0B4L371|A0A0B4L371_9FLAV Genome polyprotein OS=dengue virus type 1 OX=11053 PE=4 SV=1	dengue virus type 1
BCKDK,DSTYK,EIF2AK1,EIF2AK4,IRAK1,IRAK4,MAP2K1,MAP2K2,NEK2,NEK3,NEK4,NEK5,NEK6,NEK7,NEK9,NIM1K,PDK1,PLK4,RIPK1,RIPK2,RIPK3,SMG1,SNRK,STK33,TP53RK,TRPM7,TTBK1,ULK1,ULK2,VRK1,VRK2,WNK1,WNK3,WNK4	___SLGL	S1136	Genome polyprotein	NA	tr|A0A0B4L371|A0A0B4L371_9FLAV Genome polyprotein OS=dengue virus type 1 OX=11053 PE=4 SV=1	dengue virus type 1
ATR,BCKDK,CSNK1E,EIF2AK4,ERN1,ERN2,FAM20C,IKBKE,IRAK4,MAP3K1,MAP3K10,MAP3K11,MAP3K12,MAP3K15,MAP3K20,MAP3K21,MAP3K9,MAPK15,MTOR,NEK11,NEK5,NEK6,NEK7,NEK9,PDK1,PDK4,PLK4,PRKCA,PRKCZ,RAF1,RIPK1,RIPK3,STK33,TBK1,TRPM6,TRPM7,TTBK2,ULK1,ULK2	LPNS___	S1246	Genome polyprotein	NA	tr|A0A0B4L371|A0A0B4L371_9FLAV Genome polyprotein OS=dengue virus type 1 OX=11053 PE=4 SV=1	dengue virus type 1
ACVR1,ACVR1B,ACVR2A,ACVR2B,ATM,BMPR1A,BMPR1B,BMPR2,CHUK,CROT,CSNK1A1,CSNK1A1L,CSNK1D,CSNK1E,CSNK1G1,CSNK1G2,CSNK1G3,CSNK2A1,CSNK2A2,DSTYK,EEF2K,EIF2AK1,EIF2AK3,EIF2AK4,FAM20C,GRK1,GRK2,GRK3,GRK4,GRK7,IKBKE,MAP2K2,MAP3K11,MAP3K19,MAP3K2,MAP3K21,MAP3K9,MOS,NEK6,NEK7,OSR1,PLK1,PLK2,PLK3,PLK4,SMG1,STK3,STK32B,STK39,TBK1,TGFBR1,TGFBR2,TLK1,TLK2,TP53RK,TTBK1,TTBK2,TTK	___SLEE	S1246	Genome polyprotein	NA	tr|A0A0B4L371|A0A0B4L371_9FLAV Genome polyprotein OS=dengue virus type 1 OX=11053 PE=4 SV=1	dengue virus type 1
IRAK1,PLK4,RIPK2	VTTS___	S1633	Genome polyprotein	NA	tr|A0A0B4L371|A0A0B4L371_9FLAV Genome polyprotein OS=dengue virus type 1 OX=11053 PE=4 SV=1	dengue virus type 1
AAK1,ATM,ATR,BMP2K,BMPR2,BUB1,CAMK2D,CAMKK1,CSNK1A1,DSTYK,EIF2AK4,MAP2K1,MAP2K2,MAP3K9,MAPK15,NR2C2,PHKG1,PHKG2,PINK1,RIPK2,SMG1,SNRK,STK39,TTBK1,TTBK2	IQLS___	S1862	Genome polyprotein	NA	tr|A0A0B4L371|A0A0B4L371_9FLAV Genome polyprotein OS=dengue virus type 1 OX=11053 PE=4 SV=1	dengue virus type 1
ATR,CSNK2A1,CSNK2A2,EEF2K,FAM20C,MAP3K10,MAP3K11,MAP3K20,MAP3K21,MAP3K9,NEK6,NEK7,RAF1,RIPK2,RIPK3,TRPM6,ULK1	___SDPL	S2078	Genome polyprotein	NA	tr|A0A0B4L371|A0A0B4L371_9FLAV Genome polyprotein OS=dengue virus type 1 OX=11053 PE=4 SV=1	dengue virus type 1
AAK1,AKT1,AKT2,AKT3,AURKB,AURKC,BMP2K,BUB1,CAMK1G,CAMKK1,CAMKK2,CDC42BPB,CDK10,CDKL5,CHEK2,CROT,DMPK,DSTYK,EEF2K,EIF2AK1,EIF2AK2,EIF2AK3,EIF2AK4,ERN1,ERN2,GAK,GCK,HASPIN,IKBKB,IRAK1,IRAK4,KCNE1,LRRK2,MAP2K5,MAP3K1,MAP3K10,MAP3K11,MAP3K14,MAP3K19,MAP3K2,MAP3K20,MAP3K21,MAP3K3,MAP3K6,MAP3K9,MAP4K1,MAP4K3,MAP4K4,MAP4K5,MAPK15,MAPK7,MASTL,MKNK1,MKNK2,MST1,MTOR,MYO3A,MYO3B,NEK1,NEK11,NEK2,NEK3,NEK4,NE…	___SGRG	S2168	Genome polyprotein	NA	tr|A0A0B4L371|A0A0B4L371_9FLAV Genome polyprotein OS=dengue virus type 1 OX=11053 PE=4 SV=1	dengue virus type 1
CAMKK1,CAMKK2,CSNK2A1,EIF2AK3,EIF2AK4,ERN1,GRK1,GRK5,IKBKB,IKBKE,IRAK1,IRAK4,KCNE1,MAP2K1,MAP2K2,MAP2K5,MAP3K10,MAP3K11,MAP3K19,MAP3K2,MAP3K20,MAP3K21,MAP3K9,MAP4K1,MAP4K4,MAPK15,MASTL,MST1,MYO3A,MYO3B,NEK1,NEK11,NEK2,NEK3,NEK4,NEK5,NEK9,NIM1K,PLK4,PRP4K,RIPK2,RIPK3,SLK,SMG1,SNRK,STK10,STK11,STK17A,STK24,STK25,STK3,STK33,STK39,TAOK1,TAOK2,TBK1,TRPM7,TTBK1,TTBK2,ULK1,ULK2,VRK1	GFLS___	S2878	Genome polyprotein	NA	tr|A0A0B4L371|A0A0B4L371_9FLAV Genome polyprotein OS=dengue virus type 1 OX=11053 PE=4 SV=1	dengue virus type 1
CSNK2A1,EIF2AK2,EIF2AK4,ERN1,ERN2,IKBKE,IRAK1,IRAK4,MAP2K2,MAP3K1,MAP3K10,MAP3K11,MAP3K12,MAP3K19,MAP3K2,MAP3K20,MAP3K21,MAP3K3,MAP3K9,MAPK15,MASTL,MYO3B,NEK11,NEK2,NEK3,NEK5,NEK7,NEK8,NEK9,NIM1K,PLK4,PRKCZ,PRP4K,RIPK1,RIPK2,RIPK3,SMG1,SNRK,STK17A,STK24,STK25,STK33,TAOK1,TAOK2,TBK1,TRPM7,TTBK1,TTBK2,ULK1,ULK2,VRK1	___SLSG	S2995	Genome polyprotein	NA	tr|A0A0B4L371|A0A0B4L371_9FLAV Genome polyprotein OS=dengue virus type 1 OX=11053 PE=4 SV=1	dengue virus type 1
AAK1,ALPK1,BMP2K,BRAF,CAMKK1,CAMKK2,EEF2K,EIF2AK2,EIF2AK3,GAK,GCK,IRAK1,KCNE1,LRRK2,MAP2K1,MAP2K2,MAP2K5,MAP3K1,MAP3K11,MAP3K12,MAP3K15,MAP3K19,MAP3K2,MAP3K20,MAP3K21,MAP3K3,MAP3K5,MAP3K6,MAP4K1,MAP4K3,MAP4K4,MAP4K5,MST1,MYO3A,MYO3B,NEK1,NEK3,NEK4,NEK8,NR2C2,OSR1,PASK,PBK,PINK1,RAF1,RIPK2,RIPK4,STK11,STK16,STK24,STK25,STK3,STK32B,STK39,TAOK1,TAOK2,TAOK3,TLK2,TNIK,TTK,VRK1,VRK2	___THIS	T3320	Genome polyprotein	NA	tr|A0A0B4L371|A0A0B4L371_9FLAV Genome polyprotein OS=dengue virus type 1 OX=11053 PE=4 SV=1	dengue virus type 1
CSNK1G2,CSNK2A1,CSNK2A2,DSTYK,EIF2AK4,ERN2,FAM20C,HUNK,MAP3K11,MAP3K20,MAP3K21,MARK3,NEK2,NEK6,NEK7,PLK4,PRKCB,PRKDC,RIPK4,SNRK,STK17A,STK33,TBK1,TLK1,TP53RK,ULK1,ULK2,WNK4	___SEGA	S227	Genome polyprotein	NA	tr|A0A0B4L376|A0A0B4L376_9FLAV Genome polyprotein OS=dengue virus type 1 OX=11053 PE=4 SV=1	dengue virus type 1
AKT1,AURKA,BRAF,BRSK1,BRSK2,CDC42BPA,CLK2,CLK3,CROT,CSNK1E,CSNK1G1,DAPK3,DCLK1,DCLK2,EIF2AK4,ERN1,ERN2,FAM20C,GCK,GRK7,IKBKE,IRAK4,LATS2,MAP3K11,MAP3K14,MAP3K2,MAP3K20,MAP3K21,MAP3K3,MAP3K9,MAP4K1,MAP4K3,MAP4K5,MARK1,MARK2,MARK3,MARK4,MELK,MKNK1,MYLK2,NEK5,NEK6,NEK7,NEK8,NIM1K,NUAK1,NUAK2,OSR1,PAK1,PAK2,PAK3,PAK4,PAK5,PAK6,PHKG1,PHKG2,PIM1,PIM3,PKN1,PKN2,PKN3,PLK4,PRKAA1,PRKACB,PRKACG,PRKCA,PRKCB…	KGSS___	S677	Genome polyprotein	NA	tr|A0A0B4L376|A0A0B4L376_9FLAV Genome polyprotein OS=dengue virus type 1 OX=11053 PE=4 SV=1	dengue virus type 1
AAK1,ALPK1,BMP2K,BUB1,EEF2K,GCK,HASPIN,IRAK4,KCNE1,LRRK2,MAK,MAP2K2,MAP2K5,MAP3K10,MAP3K11,MAP3K12,MAP3K15,MAP3K2,MAP3K21,MAP3K5,MAP3K6,MAP4K1,MAP4K3,MAP4K4,MAP4K5,MAPK11,MAPK14,MAPK15,MAPK7,MOK,MST1,MYO3A,MYO3B,NEK1,NEK11,NEK4,NEK5,NR2C2,OSR1,PDK1,RIPK3,SMG1,STK11,STK16,STK25,STK3,STK39,TAOK1,TAOK2,TNIK,TTK,VRK1,VRK2	___TLPP	T1092	Genome polyprotein	NA	tr|A0A0B4L376|A0A0B4L376_9FLAV Genome polyprotein OS=dengue virus type 1 OX=11053 PE=4 SV=1	dengue virus type 1
BCKDK,DSTYK,EIF2AK1,EIF2AK4,IRAK1,IRAK4,MAP2K1,MAP2K2,NEK2,NEK3,NEK4,NEK5,NEK6,NEK7,NEK9,NIM1K,PDK1,PLK4,RIPK1,RIPK2,RIPK3,SMG1,SNRK,STK33,TP53RK,TRPM7,TTBK1,ULK1,ULK2,VRK1,VRK2,WNK1,WNK3,WNK4	___SLGL	S1136	Genome polyprotein	NA	tr|A0A0B4L376|A0A0B4L376_9FLAV Genome polyprotein OS=dengue virus type 1 OX=11053 PE=4 SV=1	dengue virus type 1
ATR,BCKDK,CSNK1E,EIF2AK4,ERN1,ERN2,FAM20C,IKBKE,IRAK4,MAP3K1,MAP3K10,MAP3K11,MAP3K12,MAP3K15,MAP3K20,MAP3K21,MAP3K9,MAPK15,MTOR,NEK11,NEK5,NEK6,NEK7,NEK9,PDK1,PDK4,PLK4,PRKCA,PRKCZ,RAF1,RIPK1,RIPK3,STK33,TBK1,TRPM6,TRPM7,TTBK2,ULK1,ULK2	LPNS___	S1246	Genome polyprotein	NA	tr|A0A0B4L376|A0A0B4L376_9FLAV Genome polyprotein OS=dengue virus type 1 OX=11053 PE=4 SV=1	dengue virus type 1
ACVR1,ACVR1B,ACVR2A,ACVR2B,ATM,BMPR1A,BMPR1B,BMPR2,CHUK,CROT,CSNK1A1,CSNK1A1L,CSNK1D,CSNK1E,CSNK1G1,CSNK1G2,CSNK1G3,CSNK2A1,CSNK2A2,DSTYK,EEF2K,EIF2AK1,EIF2AK3,EIF2AK4,FAM20C,GRK1,GRK2,GRK3,GRK4,GRK7,IKBKE,MAP2K2,MAP3K11,MAP3K19,MAP3K2,MAP3K21,MAP3K9,MOS,NEK6,NEK7,OSR1,PLK1,PLK2,PLK3,PLK4,SMG1,STK3,STK32B,STK39,TBK1,TGFBR1,TGFBR2,TLK1,TLK2,TP53RK,TTBK1,TTBK2,TTK	___SLEE	S1246	Genome polyprotein	NA	tr|A0A0B4L376|A0A0B4L376_9FLAV Genome polyprotein OS=dengue virus type 1 OX=11053 PE=4 SV=1	dengue virus type 1
CSNK1G1,CSNK1G3,IKBKE,IRAK1,PLK4,RIPK1,RIPK2,RIPK3,TBK1,TTBK1,TTBK2,WNK3,WNK4	MILSIVS	S1300	Genome polyprotein	NA	tr|A0A0B4L376|A0A0B4L376_9FLAV Genome polyprotein OS=dengue virus type 1 OX=11053 PE=4 SV=1	dengue virus type 1
IRAK1,PLK4,RIPK2	VTTS___	S1633	Genome polyprotein	NA	tr|A0A0B4L376|A0A0B4L376_9FLAV Genome polyprotein OS=dengue virus type 1 OX=11053 PE=4 SV=1	dengue virus type 1
AAK1,ATM,ATR,BMP2K,BMPR2,BUB1,CAMK2D,CAMKK1,CSNK1A1,DSTYK,EIF2AK4,MAP2K1,MAP2K2,MAP3K9,MAPK15,NR2C2,PHKG1,PHKG2,PINK1,RIPK2,SMG1,SNRK,STK39,TTBK1,TTBK2	IQLS___	S1862	Genome polyprotein	NA	tr|A0A0B4L376|A0A0B4L376_9FLAV Genome polyprotein OS=dengue virus type 1 OX=11053 PE=4 SV=1	dengue virus type 1
ATR,CSNK2A1,CSNK2A2,EEF2K,FAM20C,MAP3K10,MAP3K11,MAP3K20,MAP3K21,MAP3K9,NEK6,NEK7,RAF1,RIPK2,RIPK3,TRPM6,ULK1	___SDPL	S2078	Genome polyprotein	NA	tr|A0A0B4L376|A0A0B4L376_9FLAV Genome polyprotein OS=dengue virus type 1 OX=11053 PE=4 SV=1	dengue virus type 1
AAK1,AKT1,AKT2,AKT3,AURKB,AURKC,BMP2K,BUB1,CAMK1G,CAMKK1,CAMKK2,CDC42BPB,CDK10,CDKL5,CHEK2,CROT,DMPK,DSTYK,EEF2K,EIF2AK1,EIF2AK2,EIF2AK3,EIF2AK4,ERN1,ERN2,GAK,GCK,HASPIN,IKBKB,IRAK1,IRAK4,KCNE1,LRRK2,MAP2K5,MAP3K1,MAP3K10,MAP3K11,MAP3K14,MAP3K19,MAP3K2,MAP3K20,MAP3K21,MAP3K3,MAP3K6,MAP3K9,MAP4K1,MAP4K3,MAP4K4,MAP4K5,MAPK15,MAPK7,MASTL,MKNK1,MKNK2,MST1,MTOR,MYO3A,MYO3B,NEK1,NEK11,NEK2,NEK3,NEK4,NE…	___SGRG	S2168	Genome polyprotein	NA	tr|A0A0B4L376|A0A0B4L376_9FLAV Genome polyprotein OS=dengue virus type 1 OX=11053 PE=4 SV=1	dengue virus type 1
CAMKK1,CAMKK2,CSNK2A1,EIF2AK3,EIF2AK4,ERN1,GRK1,GRK5,IKBKB,IKBKE,IRAK1,IRAK4,KCNE1,MAP2K1,MAP2K2,MAP2K5,MAP3K10,MAP3K11,MAP3K19,MAP3K2,MAP3K20,MAP3K21,MAP3K9,MAP4K1,MAP4K4,MAPK15,MASTL,MST1,MYO3A,MYO3B,NEK1,NEK11,NEK2,NEK3,NEK4,NEK5,NEK9,NIM1K,PLK4,PRP4K,RIPK2,RIPK3,SLK,SMG1,SNRK,STK10,STK11,STK17A,STK24,STK25,STK3,STK33,STK39,TAOK1,TAOK2,TBK1,TRPM7,TTBK1,TTBK2,ULK1,ULK2,VRK1	GFLS___	S2878	Genome polyprotein	NA	tr|A0A0B4L376|A0A0B4L376_9FLAV Genome polyprotein OS=dengue virus type 1 OX=11053 PE=4 SV=1	dengue virus type 1
CSNK2A1,EIF2AK2,EIF2AK4,ERN1,ERN2,IKBKE,IRAK1,IRAK4,MAP2K2,MAP3K1,MAP3K10,MAP3K11,MAP3K12,MAP3K19,MAP3K2,MAP3K20,MAP3K21,MAP3K3,MAP3K9,MAPK15,MASTL,MYO3B,NEK11,NEK2,NEK3,NEK5,NEK7,NEK8,NEK9,NIM1K,PLK4,PRKCZ,PRP4K,RIPK1,RIPK2,RIPK3,SMG1,SNRK,STK17A,STK24,STK25,STK33,TAOK1,TAOK2,TBK1,TRPM7,TTBK1,TTBK2,ULK1,ULK2,VRK1	___SLSG	S2995	Genome polyprotein	NA	tr|A0A0B4L376|A0A0B4L376_9FLAV Genome polyprotein OS=dengue virus type 1 OX=11053 PE=4 SV=1	dengue virus type 1
CSNK1G2,CSNK2A1,CSNK2A2,DSTYK,EIF2AK4,ERN2,FAM20C,HUNK,MAP3K11,MAP3K20,MAP3K21,MARK3,NEK2,NEK6,NEK7,PLK4,PRKCB,PRKDC,RIPK4,SNRK,STK17A,STK33,TBK1,TLK1,TP53RK,ULK1,ULK2,WNK4	___SEGA	S227	Genome polyprotein	NA	tr|A0A0B4L378|A0A0B4L378_9FLAV Genome polyprotein OS=dengue virus type 1 OX=11053 PE=4 SV=1	dengue virus type 1
AKT1,AURKA,BRAF,BRSK1,BRSK2,CDC42BPA,CLK2,CLK3,CROT,CSNK1E,CSNK1G1,DAPK3,DCLK1,DCLK2,EIF2AK4,ERN1,ERN2,FAM20C,GCK,GRK7,IKBKE,IRAK4,LATS2,MAP3K11,MAP3K14,MAP3K2,MAP3K20,MAP3K21,MAP3K3,MAP3K9,MAP4K1,MAP4K3,MAP4K5,MARK1,MARK2,MARK3,MARK4,MELK,MKNK1,MYLK2,NEK5,NEK6,NEK7,NEK8,NIM1K,NUAK1,NUAK2,OSR1,PAK1,PAK2,PAK3,PAK4,PAK5,PAK6,PHKG1,PHKG2,PIM1,PIM3,PKN1,PKN2,PKN3,PLK4,PRKAA1,PRKACB,PRKACG,PRKCA,PRKCB…	KGSS___	S677	Genome polyprotein	NA	tr|A0A0B4L378|A0A0B4L378_9FLAV Genome polyprotein OS=dengue virus type 1 OX=11053 PE=4 SV=1	dengue virus type 1
AAK1,ALPK1,BMP2K,BUB1,EEF2K,GCK,HASPIN,IRAK4,KCNE1,LRRK2,MAK,MAP2K2,MAP2K5,MAP3K10,MAP3K11,MAP3K12,MAP3K15,MAP3K2,MAP3K21,MAP3K5,MAP3K6,MAP4K1,MAP4K3,MAP4K4,MAP4K5,MAPK11,MAPK14,MAPK15,MAPK7,MOK,MST1,MYO3A,MYO3B,NEK1,NEK11,NEK4,NEK5,NR2C2,OSR1,PDK1,RIPK3,SMG1,STK11,STK16,STK25,STK3,STK39,TAOK1,TAOK2,TNIK,TTK,VRK1,VRK2	___TLPP	T1092	Genome polyprotein	NA	tr|A0A0B4L378|A0A0B4L378_9FLAV Genome polyprotein OS=dengue virus type 1 OX=11053 PE=4 SV=1	dengue virus type 1
BCKDK,DSTYK,EIF2AK1,EIF2AK4,IRAK1,IRAK4,MAP2K1,MAP2K2,NEK2,NEK3,NEK4,NEK5,NEK6,NEK7,NEK9,NIM1K,PDK1,PLK4,RIPK1,RIPK2,RIPK3,SMG1,SNRK,STK33,TP53RK,TRPM7,TTBK1,ULK1,ULK2,VRK1,VRK2,WNK1,WNK3,WNK4	___SLGL	S1136	Genome polyprotein	NA	tr|A0A0B4L378|A0A0B4L378_9FLAV Genome polyprotein OS=dengue virus type 1 OX=11053 PE=4 SV=1	dengue virus type 1
ATR,BCKDK,CSNK1E,EIF2AK4,ERN1,ERN2,FAM20C,IKBKE,IRAK4,MAP3K1,MAP3K10,MAP3K11,MAP3K12,MAP3K15,MAP3K20,MAP3K21,MAP3K9,MAPK15,MTOR,NEK11,NEK5,NEK6,NEK7,NEK9,PDK1,PDK4,PLK4,PRKCA,PRKCZ,RAF1,RIPK1,RIPK3,STK33,TBK1,TRPM6,TRPM7,TTBK2,ULK1,ULK2	LPNS___	S1246	Genome polyprotein	NA	tr|A0A0B4L378|A0A0B4L378_9FLAV Genome polyprotein OS=dengue virus type 1 OX=11053 PE=4 SV=1	dengue virus type 1
ACVR1,ACVR1B,ACVR2A,ACVR2B,ATM,BMPR1A,BMPR1B,BMPR2,CHUK,CROT,CSNK1A1,CSNK1A1L,CSNK1D,CSNK1E,CSNK1G1,CSNK1G2,CSNK1G3,CSNK2A1,CSNK2A2,DSTYK,EEF2K,EIF2AK1,EIF2AK3,EIF2AK4,FAM20C,GRK1,GRK2,GRK3,GRK4,GRK7,IKBKE,MAP2K2,MAP3K11,MAP3K19,MAP3K2,MAP3K21,MAP3K9,MOS,NEK6,NEK7,OSR1,PLK1,PLK2,PLK3,PLK4,SMG1,STK3,STK32B,STK39,TBK1,TGFBR1,TGFBR2,TLK1,TLK2,TP53RK,TTBK1,TTBK2,TTK	___SLEE	S1246	Genome polyprotein	NA	tr|A0A0B4L378|A0A0B4L378_9FLAV Genome polyprotein OS=dengue virus type 1 OX=11053 PE=4 SV=1	dengue virus type 1
IRAK1,PLK4,RIPK2	VTTS___	S1633	Genome polyprotein	NA	tr|A0A0B4L378|A0A0B4L378_9FLAV Genome polyprotein OS=dengue virus type 1 OX=11053 PE=4 SV=1	dengue virus type 1
AAK1,ATM,ATR,BMP2K,BMPR2,BUB1,CAMK2D,CAMKK1,CSNK1A1,DSTYK,EIF2AK4,MAP2K1,MAP2K2,MAP3K9,MAPK15,NR2C2,PHKG1,PHKG2,PINK1,RIPK2,SMG1,SNRK,STK39,TTBK1,TTBK2	IQLS___	S1862	Genome polyprotein	NA	tr|A0A0B4L378|A0A0B4L378_9FLAV Genome polyprotein OS=dengue virus type 1 OX=11053 PE=4 SV=1	dengue virus type 1
ATR,CSNK2A1,CSNK2A2,EEF2K,FAM20C,MAP3K10,MAP3K11,MAP3K20,MAP3K21,MAP3K9,NEK6,NEK7,RAF1,RIPK2,RIPK3,TRPM6,ULK1	___SDPL	S2078	Genome polyprotein	NA	tr|A0A0B4L378|A0A0B4L378_9FLAV Genome polyprotein OS=dengue virus type 1 OX=11053 PE=4 SV=1	dengue virus type 1
AAK1,AKT1,AKT2,AKT3,AURKB,AURKC,BMP2K,BUB1,CAMK1G,CAMKK1,CAMKK2,CDC42BPB,CDK10,CDKL5,CHEK2,CROT,DMPK,DSTYK,EEF2K,EIF2AK1,EIF2AK2,EIF2AK3,EIF2AK4,ERN1,ERN2,GAK,GCK,HASPIN,IKBKB,IRAK1,IRAK4,KCNE1,LRRK2,MAP2K5,MAP3K1,MAP3K10,MAP3K11,MAP3K14,MAP3K19,MAP3K2,MAP3K20,MAP3K21,MAP3K3,MAP3K6,MAP3K9,MAP4K1,MAP4K3,MAP4K4,MAP4K5,MAPK15,MAPK7,MASTL,MKNK1,MKNK2,MST1,MTOR,MYO3A,MYO3B,NEK1,NEK11,NEK2,NEK3,NEK4,NE…	___SGRG	S2168	Genome polyprotein	NA	tr|A0A0B4L378|A0A0B4L378_9FLAV Genome polyprotein OS=dengue virus type 1 OX=11053 PE=4 SV=1	dengue virus type 1
CAMKK1,CAMKK2,CSNK2A1,EIF2AK3,EIF2AK4,ERN1,GRK1,GRK5,IKBKB,IKBKE,IRAK1,IRAK4,KCNE1,MAP2K1,MAP2K2,MAP2K5,MAP3K10,MAP3K11,MAP3K19,MAP3K2,MAP3K20,MAP3K21,MAP3K9,MAP4K1,MAP4K4,MAPK15,MASTL,MST1,MYO3A,MYO3B,NEK1,NEK11,NEK2,NEK3,NEK4,NEK5,NEK9,NIM1K,PLK4,PRP4K,RIPK2,RIPK3,SLK,SMG1,SNRK,STK10,STK11,STK17A,STK24,STK25,STK3,STK33,STK39,TAOK1,TAOK2,TBK1,TRPM7,TTBK1,TTBK2,ULK1,ULK2,VRK1	GFLS___	S2878	Genome polyprotein	NA	tr|A0A0B4L378|A0A0B4L378_9FLAV Genome polyprotein OS=dengue virus type 1 OX=11053 PE=4 SV=1	dengue virus type 1
CSNK2A1,EIF2AK2,EIF2AK4,ERN1,ERN2,IKBKE,IRAK1,IRAK4,MAP2K2,MAP3K1,MAP3K10,MAP3K11,MAP3K12,MAP3K19,MAP3K2,MAP3K20,MAP3K21,MAP3K3,MAP3K9,MAPK15,MASTL,MYO3B,NEK11,NEK2,NEK3,NEK5,NEK7,NEK8,NEK9,NIM1K,PLK4,PRKCZ,PRP4K,RIPK1,RIPK2,RIPK3,SMG1,SNRK,STK17A,STK24,STK25,STK33,TAOK1,TAOK2,TBK1,TRPM7,TTBK1,TTBK2,ULK1,ULK2,VRK1	___SLSG	S2995	Genome polyprotein	NA	tr|A0A0B4L378|A0A0B4L378_9FLAV Genome polyprotein OS=dengue virus type 1 OX=11053 PE=4 SV=1	dengue virus type 1
AAK1,ALPK1,BMP2K,BRAF,CAMKK1,CAMKK2,EEF2K,EIF2AK2,EIF2AK3,GAK,GCK,IRAK1,KCNE1,LRRK2,MAP2K1,MAP2K2,MAP2K5,MAP3K1,MAP3K11,MAP3K12,MAP3K15,MAP3K19,MAP3K2,MAP3K20,MAP3K21,MAP3K3,MAP3K5,MAP3K6,MAP4K1,MAP4K3,MAP4K4,MAP4K5,MST1,MYO3A,MYO3B,NEK1,NEK3,NEK4,NEK8,NR2C2,OSR1,PASK,PBK,PINK1,RAF1,RIPK2,RIPK4,STK11,STK16,STK24,STK25,STK3,STK32B,STK39,TAOK1,TAOK2,TAOK3,TLK2,TNIK,TTK,VRK1,VRK2	___THIS	T3320	Genome polyprotein	NA	tr|A0A0B4L378|A0A0B4L378_9FLAV Genome polyprotein OS=dengue virus type 1 OX=11053 PE=4 SV=1	dengue virus type 1
CSNK1G2,CSNK2A1,CSNK2A2,DSTYK,EIF2AK4,ERN2,FAM20C,HUNK,MAP3K11,MAP3K20,MAP3K21,MARK3,NEK2,NEK6,NEK7,PLK4,PRKCB,PRKDC,RIPK4,SNRK,STK17A,STK33,TBK1,TLK1,TP53RK,ULK1,ULK2,WNK4	___SEGA	S227	Genome polyprotein	NA	tr|A0A0B4L3A2|A0A0B4L3A2_9FLAV Genome polyprotein OS=dengue virus type 1 OX=11053 PE=4 SV=1	dengue virus type 1
AKT1,AURKA,BRAF,BRSK1,BRSK2,CDC42BPA,CLK2,CLK3,CROT,CSNK1E,CSNK1G1,DAPK3,DCLK1,DCLK2,EIF2AK4,ERN1,ERN2,FAM20C,GCK,GRK7,IKBKE,IRAK4,LATS2,MAP3K11,MAP3K14,MAP3K2,MAP3K20,MAP3K21,MAP3K3,MAP3K9,MAP4K1,MAP4K3,MAP4K5,MARK1,MARK2,MARK3,MARK4,MELK,MKNK1,MYLK2,NEK5,NEK6,NEK7,NEK8,NIM1K,NUAK1,NUAK2,OSR1,PAK1,PAK2,PAK3,PAK4,PAK5,PAK6,PHKG1,PHKG2,PIM1,PIM3,PKN1,PKN2,PKN3,PLK4,PRKAA1,PRKACB,PRKACG,PRKCA,PRKCB…	KGSS___	S677	Genome polyprotein	NA	tr|A0A0B4L3A2|A0A0B4L3A2_9FLAV Genome polyprotein OS=dengue virus type 1 OX=11053 PE=4 SV=1	dengue virus type 1
AAK1,ALPK1,BMP2K,BUB1,EEF2K,GCK,HASPIN,IRAK4,KCNE1,LRRK2,MAK,MAP2K2,MAP2K5,MAP3K10,MAP3K11,MAP3K12,MAP3K15,MAP3K2,MAP3K21,MAP3K5,MAP3K6,MAP4K1,MAP4K3,MAP4K4,MAP4K5,MAPK11,MAPK14,MAPK15,MAPK7,MOK,MST1,MYO3A,MYO3B,NEK1,NEK11,NEK4,NEK5,NR2C2,OSR1,PDK1,RIPK3,SMG1,STK11,STK16,STK25,STK3,STK39,TAOK1,TAOK2,TNIK,TTK,VRK1,VRK2	___TLPP	T1092	Genome polyprotein	NA	tr|A0A0B4L3A2|A0A0B4L3A2_9FLAV Genome polyprotein OS=dengue virus type 1 OX=11053 PE=4 SV=1	dengue virus type 1
BCKDK,DSTYK,EIF2AK1,EIF2AK4,IRAK1,IRAK4,MAP2K1,MAP2K2,NEK2,NEK3,NEK4,NEK5,NEK6,NEK7,NEK9,NIM1K,PDK1,PLK4,RIPK1,RIPK2,RIPK3,SMG1,SNRK,STK33,TP53RK,TRPM7,TTBK1,ULK1,ULK2,VRK1,VRK2,WNK1,WNK3,WNK4	___SLGL	S1136	Genome polyprotein	NA	tr|A0A0B4L3A2|A0A0B4L3A2_9FLAV Genome polyprotein OS=dengue virus type 1 OX=11053 PE=4 SV=1	dengue virus type 1
ATR,BCKDK,CSNK1E,EIF2AK4,ERN1,ERN2,FAM20C,IKBKE,IRAK4,MAP3K1,MAP3K10,MAP3K11,MAP3K12,MAP3K15,MAP3K20,MAP3K21,MAP3K9,MAPK15,MTOR,NEK11,NEK5,NEK6,NEK7,NEK9,PDK1,PDK4,PLK4,PRKCA,PRKCZ,RAF1,RIPK1,RIPK3,STK33,TBK1,TRPM6,TRPM7,TTBK2,ULK1,ULK2	LPNS___	S1246	Genome polyprotein	NA	tr|A0A0B4L3A2|A0A0B4L3A2_9FLAV Genome polyprotein OS=dengue virus type 1 OX=11053 PE=4 SV=1	dengue virus type 1
ACVR1,ACVR1B,ACVR2A,ACVR2B,ATM,BMPR1A,BMPR1B,BMPR2,CHUK,CROT,CSNK1A1,CSNK1A1L,CSNK1D,CSNK1E,CSNK1G1,CSNK1G2,CSNK1G3,CSNK2A1,CSNK2A2,DSTYK,EEF2K,EIF2AK1,EIF2AK3,EIF2AK4,FAM20C,GRK1,GRK2,GRK3,GRK4,GRK7,IKBKE,MAP2K2,MAP3K11,MAP3K19,MAP3K2,MAP3K21,MAP3K9,MOS,NEK6,NEK7,OSR1,PLK1,PLK2,PLK3,PLK4,SMG1,STK3,STK32B,STK39,TBK1,TGFBR1,TGFBR2,TLK1,TLK2,TP53RK,TTBK1,TTBK2,TTK	___SLEE	S1246	Genome polyprotein	NA	tr|A0A0B4L3A2|A0A0B4L3A2_9FLAV Genome polyprotein OS=dengue virus type 1 OX=11053 PE=4 SV=1	dengue virus type 1
IRAK1,PLK4,RIPK2	VTTS___	S1633	Genome polyprotein	NA	tr|A0A0B4L3A2|A0A0B4L3A2_9FLAV Genome polyprotein OS=dengue virus type 1 OX=11053 PE=4 SV=1	dengue virus type 1
AAK1,ATM,ATR,BMP2K,BMPR2,BUB1,CAMK2D,CAMKK1,CSNK1A1,DSTYK,EIF2AK4,MAP2K1,MAP2K2,MAP3K9,MAPK15,NR2C2,PHKG1,PHKG2,PINK1,RIPK2,SMG1,SNRK,STK39,TTBK1,TTBK2	IQLS___	S1862	Genome polyprotein	NA	tr|A0A0B4L3A2|A0A0B4L3A2_9FLAV Genome polyprotein OS=dengue virus type 1 OX=11053 PE=4 SV=1	dengue virus type 1
ATR,CSNK2A1,CSNK2A2,EEF2K,FAM20C,MAP3K10,MAP3K11,MAP3K20,MAP3K21,MAP3K9,NEK6,NEK7,RAF1,RIPK2,RIPK3,TRPM6,ULK1	___SDPL	S2078	Genome polyprotein	NA	tr|A0A0B4L3A2|A0A0B4L3A2_9FLAV Genome polyprotein OS=dengue virus type 1 OX=11053 PE=4 SV=1	dengue virus type 1
AAK1,AKT1,AKT2,AKT3,AURKB,AURKC,BMP2K,BUB1,CAMK1G,CAMKK1,CAMKK2,CDC42BPB,CDK10,CDKL5,CHEK2,CROT,DMPK,DSTYK,EEF2K,EIF2AK1,EIF2AK2,EIF2AK3,EIF2AK4,ERN1,ERN2,GAK,GCK,HASPIN,IKBKB,IRAK1,IRAK4,KCNE1,LRRK2,MAP2K5,MAP3K1,MAP3K10,MAP3K11,MAP3K14,MAP3K19,MAP3K2,MAP3K20,MAP3K21,MAP3K3,MAP3K6,MAP3K9,MAP4K1,MAP4K3,MAP4K4,MAP4K5,MAPK15,MAPK7,MASTL,MKNK1,MKNK2,MST1,MTOR,MYO3A,MYO3B,NEK1,NEK11,NEK2,NEK3,NEK4,NE…	___SGRG	S2168	Genome polyprotein	NA	tr|A0A0B4L3A2|A0A0B4L3A2_9FLAV Genome polyprotein OS=dengue virus type 1 OX=11053 PE=4 SV=1	dengue virus type 1
CAMKK1,CAMKK2,CSNK2A1,EIF2AK3,EIF2AK4,ERN1,GRK1,GRK5,IKBKB,IKBKE,IRAK1,IRAK4,KCNE1,MAP2K1,MAP2K2,MAP2K5,MAP3K10,MAP3K11,MAP3K19,MAP3K2,MAP3K20,MAP3K21,MAP3K9,MAP4K1,MAP4K4,MAPK15,MASTL,MST1,MYO3A,MYO3B,NEK1,NEK11,NEK2,NEK3,NEK4,NEK5,NEK9,NIM1K,PLK4,PRP4K,RIPK2,RIPK3,SLK,SMG1,SNRK,STK10,STK11,STK17A,STK24,STK25,STK3,STK33,STK39,TAOK1,TAOK2,TBK1,TRPM7,TTBK1,TTBK2,ULK1,ULK2,VRK1	GFLS___	S2878	Genome polyprotein	NA	tr|A0A0B4L3A2|A0A0B4L3A2_9FLAV Genome polyprotein OS=dengue virus type 1 OX=11053 PE=4 SV=1	dengue virus type 1
CSNK2A1,EIF2AK2,EIF2AK4,ERN1,ERN2,IKBKE,IRAK1,IRAK4,MAP2K2,MAP3K1,MAP3K10,MAP3K11,MAP3K12,MAP3K19,MAP3K2,MAP3K20,MAP3K21,MAP3K3,MAP3K9,MAPK15,MASTL,MYO3B,NEK11,NEK2,NEK3,NEK5,NEK7,NEK8,NEK9,NIM1K,PLK4,PRKCZ,PRP4K,RIPK1,RIPK2,RIPK3,SMG1,SNRK,STK17A,STK24,STK25,STK33,TAOK1,TAOK2,TBK1,TRPM7,TTBK1,TTBK2,ULK1,ULK2,VRK1	___SLSG	S2995	Genome polyprotein	NA	tr|A0A0B4L3A2|A0A0B4L3A2_9FLAV Genome polyprotein OS=dengue virus type 1 OX=11053 PE=4 SV=1	dengue virus type 1
CSNK1G2,CSNK2A1,CSNK2A2,DSTYK,EIF2AK4,ERN2,FAM20C,HUNK,MAP3K11,MAP3K20,MAP3K21,MARK3,NEK2,NEK6,NEK7,PLK4,PRKCB,PRKDC,RIPK4,SNRK,STK17A,STK33,TBK1,TLK1,TP53RK,ULK1,ULK2,WNK4	___SEGA	S227	Genome polyprotein	NA	tr|A0A0B4L3A7|A0A0B4L3A7_9FLAV Genome polyprotein OS=dengue virus type 1 OX=11053 PE=4 SV=1	dengue virus type 1
AKT1,AURKA,BRAF,BRSK1,BRSK2,CDC42BPA,CLK2,CLK3,CROT,CSNK1E,CSNK1G1,DAPK3,DCLK1,DCLK2,EIF2AK4,ERN1,ERN2,FAM20C,GCK,GRK7,IKBKE,IRAK4,LATS2,MAP3K11,MAP3K14,MAP3K2,MAP3K20,MAP3K21,MAP3K3,MAP3K9,MAP4K1,MAP4K3,MAP4K5,MARK1,MARK2,MARK3,MARK4,MELK,MKNK1,MYLK2,NEK5,NEK6,NEK7,NEK8,NIM1K,NUAK1,NUAK2,OSR1,PAK1,PAK2,PAK3,PAK4,PAK5,PAK6,PHKG1,PHKG2,PIM1,PIM3,PKN1,PKN2,PKN3,PLK4,PRKAA1,PRKACB,PRKACG,PRKCA,PRKCB…	KGSS___	S677	Genome polyprotein	NA	tr|A0A0B4L3A7|A0A0B4L3A7_9FLAV Genome polyprotein OS=dengue virus type 1 OX=11053 PE=4 SV=1	dengue virus type 1
AAK1,ALPK1,BMP2K,BUB1,EEF2K,GCK,HASPIN,IRAK4,KCNE1,LRRK2,MAK,MAP2K2,MAP2K5,MAP3K10,MAP3K11,MAP3K12,MAP3K15,MAP3K2,MAP3K21,MAP3K5,MAP3K6,MAP4K1,MAP4K3,MAP4K4,MAP4K5,MAPK11,MAPK14,MAPK15,MAPK7,MOK,MST1,MYO3A,MYO3B,NEK1,NEK11,NEK4,NEK5,NR2C2,OSR1,PDK1,RIPK3,SMG1,STK11,STK16,STK25,STK3,STK39,TAOK1,TAOK2,TNIK,TTK,VRK1,VRK2	___TLPP	T1092	Genome polyprotein	NA	tr|A0A0B4L3A7|A0A0B4L3A7_9FLAV Genome polyprotein OS=dengue virus type 1 OX=11053 PE=4 SV=1	dengue virus type 1
BCKDK,DSTYK,EIF2AK1,EIF2AK4,IRAK1,IRAK4,MAP2K1,MAP2K2,NEK2,NEK3,NEK4,NEK5,NEK6,NEK7,NEK9,NIM1K,PDK1,PLK4,RIPK1,RIPK2,RIPK3,SMG1,SNRK,STK33,TP53RK,TRPM7,TTBK1,ULK1,ULK2,VRK1,VRK2,WNK1,WNK3,WNK4	___SLGL	S1136	Genome polyprotein	NA	tr|A0A0B4L3A7|A0A0B4L3A7_9FLAV Genome polyprotein OS=dengue virus type 1 OX=11053 PE=4 SV=1	dengue virus type 1
ATR,BCKDK,CSNK1E,EIF2AK4,ERN1,ERN2,FAM20C,IKBKE,IRAK4,MAP3K1,MAP3K10,MAP3K11,MAP3K12,MAP3K15,MAP3K20,MAP3K21,MAP3K9,MAPK15,MTOR,NEK11,NEK5,NEK6,NEK7,NEK9,PDK1,PDK4,PLK4,PRKCA,PRKCZ,RAF1,RIPK1,RIPK3,STK33,TBK1,TRPM6,TRPM7,TTBK2,ULK1,ULK2	LPNS___	S1246	Genome polyprotein	NA	tr|A0A0B4L3A7|A0A0B4L3A7_9FLAV Genome polyprotein OS=dengue virus type 1 OX=11053 PE=4 SV=1	dengue virus type 1
ACVR1,ACVR1B,ACVR2A,ACVR2B,ATM,BMPR1A,BMPR1B,BMPR2,CHUK,CROT,CSNK1A1,CSNK1A1L,CSNK1D,CSNK1E,CSNK1G1,CSNK1G2,CSNK1G3,CSNK2A1,CSNK2A2,DSTYK,EEF2K,EIF2AK1,EIF2AK3,EIF2AK4,FAM20C,GRK1,GRK2,GRK3,GRK4,GRK7,IKBKE,MAP2K2,MAP3K11,MAP3K19,MAP3K2,MAP3K21,MAP3K9,MOS,NEK6,NEK7,OSR1,PLK1,PLK2,PLK3,PLK4,SMG1,STK3,STK32B,STK39,TBK1,TGFBR1,TGFBR2,TLK1,TLK2,TP53RK,TTBK1,TTBK2,TTK	___SLEE	S1246	Genome polyprotein	NA	tr|A0A0B4L3A7|A0A0B4L3A7_9FLAV Genome polyprotein OS=dengue virus type 1 OX=11053 PE=4 SV=1	dengue virus type 1
IRAK1,PLK4,RIPK2	VTTS___	S1633	Genome polyprotein	NA	tr|A0A0B4L3A7|A0A0B4L3A7_9FLAV Genome polyprotein OS=dengue virus type 1 OX=11053 PE=4 SV=1	dengue virus type 1
AAK1,ATM,ATR,BMP2K,BMPR2,BUB1,CAMK2D,CAMKK1,CSNK1A1,DSTYK,EIF2AK4,MAP2K1,MAP2K2,MAP3K9,MAPK15,NR2C2,PHKG1,PHKG2,PINK1,RIPK2,SMG1,SNRK,STK39,TTBK1,TTBK2	IQLS___	S1862	Genome polyprotein	NA	tr|A0A0B4L3A7|A0A0B4L3A7_9FLAV Genome polyprotein OS=dengue virus type 1 OX=11053 PE=4 SV=1	dengue virus type 1
ATR,CSNK2A1,CSNK2A2,EEF2K,FAM20C,MAP3K10,MAP3K11,MAP3K20,MAP3K21,MAP3K9,NEK6,NEK7,RAF1,RIPK2,RIPK3,TRPM6,ULK1	___SDPL	S2078	Genome polyprotein	NA	tr|A0A0B4L3A7|A0A0B4L3A7_9FLAV Genome polyprotein OS=dengue virus type 1 OX=11053 PE=4 SV=1	dengue virus type 1
AAK1,AKT1,AKT2,AKT3,AURKB,AURKC,BMP2K,BUB1,CAMK1G,CAMKK1,CAMKK2,CDC42BPB,CDK10,CDKL5,CHEK2,CROT,DMPK,DSTYK,EEF2K,EIF2AK1,EIF2AK2,EIF2AK3,EIF2AK4,ERN1,ERN2,GAK,GCK,HASPIN,IKBKB,IRAK1,IRAK4,KCNE1,LRRK2,MAP2K5,MAP3K1,MAP3K10,MAP3K11,MAP3K14,MAP3K19,MAP3K2,MAP3K20,MAP3K21,MAP3K3,MAP3K6,MAP3K9,MAP4K1,MAP4K3,MAP4K4,MAP4K5,MAPK15,MAPK7,MASTL,MKNK1,MKNK2,MST1,MTOR,MYO3A,MYO3B,NEK1,NEK11,NEK2,NEK3,NEK4,NE…	___SGRG	S2168	Genome polyprotein	NA	tr|A0A0B4L3A7|A0A0B4L3A7_9FLAV Genome polyprotein OS=dengue virus type 1 OX=11053 PE=4 SV=1	dengue virus type 1
CSNK2A1,EIF2AK2,EIF2AK4,ERN1,ERN2,IKBKE,IRAK1,IRAK4,MAP2K2,MAP3K1,MAP3K10,MAP3K11,MAP3K12,MAP3K19,MAP3K2,MAP3K20,MAP3K21,MAP3K3,MAP3K9,MAPK15,MASTL,MYO3B,NEK11,NEK2,NEK3,NEK5,NEK7,NEK8,NEK9,NIM1K,PLK4,PRKCZ,PRP4K,RIPK1,RIPK2,RIPK3,SMG1,SNRK,STK17A,STK24,STK25,STK33,TAOK1,TAOK2,TBK1,TRPM7,TTBK1,TTBK2,ULK1,ULK2,VRK1	___SLSG	S2995	Genome polyprotein	NA	tr|A0A0B4L3A7|A0A0B4L3A7_9FLAV Genome polyprotein OS=dengue virus type 1 OX=11053 PE=4 SV=1	dengue virus type 1
AAK1,ALPK1,BMP2K,BRAF,CAMKK1,CAMKK2,EEF2K,EIF2AK2,EIF2AK3,GAK,GCK,IRAK1,KCNE1,LRRK2,MAP2K1,MAP2K2,MAP2K5,MAP3K1,MAP3K11,MAP3K12,MAP3K15,MAP3K19,MAP3K2,MAP3K20,MAP3K21,MAP3K3,MAP3K5,MAP3K6,MAP4K1,MAP4K3,MAP4K4,MAP4K5,MST1,MYO3A,MYO3B,NEK1,NEK3,NEK4,NEK8,NR2C2,OSR1,PASK,PBK,PINK1,RAF1,RIPK2,RIPK4,STK11,STK16,STK24,STK25,STK3,STK32B,STK39,TAOK1,TAOK2,TAOK3,TLK2,TNIK,TTK,VRK1,VRK2	___THIS	T3320	Genome polyprotein	NA	tr|A0A0B4L3A7|A0A0B4L3A7_9FLAV Genome polyprotein OS=dengue virus type 1 OX=11053 PE=4 SV=1	dengue virus type 1
CSNK1G2,CSNK2A1,CSNK2A2,DSTYK,EIF2AK4,ERN2,FAM20C,HUNK,MAP3K11,MAP3K20,MAP3K21,MARK3,NEK2,NEK6,NEK7,PLK4,PRKCB,PRKDC,RIPK4,SNRK,STK17A,STK33,TBK1,TLK1,TP53RK,ULK1,ULK2,WNK4	___SEGA	S227	Genome polyprotein	NA	tr|A0A0B4L3B0|A0A0B4L3B0_9FLAV Genome polyprotein OS=dengue virus type 1 OX=11053 PE=4 SV=1	dengue virus type 1
AKT1,AURKA,BRAF,BRSK1,BRSK2,CDC42BPA,CLK2,CLK3,CROT,CSNK1E,CSNK1G1,DAPK3,DCLK1,DCLK2,EIF2AK4,ERN1,ERN2,FAM20C,GCK,GRK7,IKBKE,IRAK4,LATS2,MAP3K11,MAP3K14,MAP3K2,MAP3K20,MAP3K21,MAP3K3,MAP3K9,MAP4K1,MAP4K3,MAP4K5,MARK1,MARK2,MARK3,MARK4,MELK,MKNK1,MYLK2,NEK5,NEK6,NEK7,NEK8,NIM1K,NUAK1,NUAK2,OSR1,PAK1,PAK2,PAK3,PAK4,PAK5,PAK6,PHKG1,PHKG2,PIM1,PIM3,PKN1,PKN2,PKN3,PLK4,PRKAA1,PRKACB,PRKACG,PRKCA,PRKCB…	KGSS___	S677	Genome polyprotein	NA	tr|A0A0B4L3B0|A0A0B4L3B0_9FLAV Genome polyprotein OS=dengue virus type 1 OX=11053 PE=4 SV=1	dengue virus type 1
AAK1,ALPK1,BMP2K,BUB1,EEF2K,GCK,HASPIN,IRAK4,KCNE1,LRRK2,MAK,MAP2K2,MAP2K5,MAP3K10,MAP3K11,MAP3K12,MAP3K15,MAP3K2,MAP3K21,MAP3K5,MAP3K6,MAP4K1,MAP4K3,MAP4K4,MAP4K5,MAPK11,MAPK14,MAPK15,MAPK7,MOK,MST1,MYO3A,MYO3B,NEK1,NEK11,NEK4,NEK5,NR2C2,OSR1,PDK1,RIPK3,SMG1,STK11,STK16,STK25,STK3,STK39,TAOK1,TAOK2,TNIK,TTK,VRK1,VRK2	___TLPP	T1092	Genome polyprotein	NA	tr|A0A0B4L3B0|A0A0B4L3B0_9FLAV Genome polyprotein OS=dengue virus type 1 OX=11053 PE=4 SV=1	dengue virus type 1
BCKDK,DSTYK,EIF2AK1,EIF2AK4,IRAK1,IRAK4,MAP2K1,MAP2K2,NEK2,NEK3,NEK4,NEK5,NEK6,NEK7,NEK9,NIM1K,PDK1,PLK4,RIPK1,RIPK2,RIPK3,SMG1,SNRK,STK33,TP53RK,TRPM7,TTBK1,ULK1,ULK2,VRK1,VRK2,WNK1,WNK3,WNK4	___SLGL	S1136	Genome polyprotein	NA	tr|A0A0B4L3B0|A0A0B4L3B0_9FLAV Genome polyprotein OS=dengue virus type 1 OX=11053 PE=4 SV=1	dengue virus type 1
ATR,BCKDK,CSNK1E,EIF2AK4,ERN1,ERN2,FAM20C,IKBKE,IRAK4,MAP3K1,MAP3K10,MAP3K11,MAP3K12,MAP3K15,MAP3K20,MAP3K21,MAP3K9,MAPK15,MTOR,NEK11,NEK5,NEK6,NEK7,NEK9,PDK1,PDK4,PLK4,PRKCA,PRKCZ,RAF1,RIPK1,RIPK3,STK33,TBK1,TRPM6,TRPM7,TTBK2,ULK1,ULK2	LPNS___	S1246	Genome polyprotein	NA	tr|A0A0B4L3B0|A0A0B4L3B0_9FLAV Genome polyprotein OS=dengue virus type 1 OX=11053 PE=4 SV=1	dengue virus type 1
ACVR1,ACVR1B,ACVR2A,ACVR2B,ATM,BMPR1A,BMPR1B,BMPR2,CHUK,CROT,CSNK1A1,CSNK1A1L,CSNK1D,CSNK1E,CSNK1G1,CSNK1G2,CSNK1G3,CSNK2A1,CSNK2A2,DSTYK,EEF2K,EIF2AK1,EIF2AK3,EIF2AK4,FAM20C,GRK1,GRK2,GRK3,GRK4,GRK7,IKBKE,MAP2K2,MAP3K11,MAP3K19,MAP3K2,MAP3K21,MAP3K9,MOS,NEK6,NEK7,OSR1,PLK1,PLK2,PLK3,PLK4,SMG1,STK3,STK32B,STK39,TBK1,TGFBR1,TGFBR2,TLK1,TLK2,TP53RK,TTBK1,TTBK2,TTK	___SLEE	S1246	Genome polyprotein	NA	tr|A0A0B4L3B0|A0A0B4L3B0_9FLAV Genome polyprotein OS=dengue virus type 1 OX=11053 PE=4 SV=1	dengue virus type 1
IRAK1,PLK4,RIPK2	VTTS___	S1633	Genome polyprotein	NA	tr|A0A0B4L3B0|A0A0B4L3B0_9FLAV Genome polyprotein OS=dengue virus type 1 OX=11053 PE=4 SV=1	dengue virus type 1
AAK1,ATM,ATR,BMP2K,BMPR2,BUB1,CAMK2D,CAMKK1,CSNK1A1,DSTYK,EIF2AK4,MAP2K1,MAP2K2,MAP3K9,MAPK15,NR2C2,PHKG1,PHKG2,PINK1,RIPK2,SMG1,SNRK,STK39,TTBK1,TTBK2	IQLS___	S1862	Genome polyprotein	NA	tr|A0A0B4L3B0|A0A0B4L3B0_9FLAV Genome polyprotein OS=dengue virus type 1 OX=11053 PE=4 SV=1	dengue virus type 1
ATR,CSNK2A1,CSNK2A2,EEF2K,FAM20C,MAP3K10,MAP3K11,MAP3K20,MAP3K21,MAP3K9,NEK6,NEK7,RAF1,RIPK2,RIPK3,TRPM6,ULK1	___SDPL	S2078	Genome polyprotein	NA	tr|A0A0B4L3B0|A0A0B4L3B0_9FLAV Genome polyprotein OS=dengue virus type 1 OX=11053 PE=4 SV=1	dengue virus type 1
AAK1,AKT1,AKT2,AKT3,AURKB,AURKC,BMP2K,BUB1,CAMK1G,CAMKK1,CAMKK2,CDC42BPB,CDK10,CDKL5,CHEK2,CROT,DMPK,DSTYK,EEF2K,EIF2AK1,EIF2AK2,EIF2AK3,EIF2AK4,ERN1,ERN2,GAK,GCK,HASPIN,IKBKB,IRAK1,IRAK4,KCNE1,LRRK2,MAP2K5,MAP3K1,MAP3K10,MAP3K11,MAP3K14,MAP3K19,MAP3K2,MAP3K20,MAP3K21,MAP3K3,MAP3K6,MAP3K9,MAP4K1,MAP4K3,MAP4K4,MAP4K5,MAPK15,MAPK7,MASTL,MKNK1,MKNK2,MST1,MTOR,MYO3A,MYO3B,NEK1,NEK11,NEK2,NEK3,NEK4,NE…	___SGRG	S2168	Genome polyprotein	NA	tr|A0A0B4L3B0|A0A0B4L3B0_9FLAV Genome polyprotein OS=dengue virus type 1 OX=11053 PE=4 SV=1	dengue virus type 1
CAMKK1,CAMKK2,CSNK2A1,EIF2AK3,EIF2AK4,ERN1,GRK1,GRK5,IKBKB,IKBKE,IRAK1,IRAK4,KCNE1,MAP2K1,MAP2K2,MAP2K5,MAP3K10,MAP3K11,MAP3K19,MAP3K2,MAP3K20,MAP3K21,MAP3K9,MAP4K1,MAP4K4,MAPK15,MASTL,MST1,MYO3A,MYO3B,NEK1,NEK11,NEK2,NEK3,NEK4,NEK5,NEK9,NIM1K,PLK4,PRP4K,RIPK2,RIPK3,SLK,SMG1,SNRK,STK10,STK11,STK17A,STK24,STK25,STK3,STK33,STK39,TAOK1,TAOK2,TBK1,TRPM7,TTBK1,TTBK2,ULK1,ULK2,VRK1	GFLS___	S2878	Genome polyprotein	NA	tr|A0A0B4L3B0|A0A0B4L3B0_9FLAV Genome polyprotein OS=dengue virus type 1 OX=11053 PE=4 SV=1	dengue virus type 1
CSNK2A1,EIF2AK2,EIF2AK4,ERN1,ERN2,IKBKE,IRAK1,IRAK4,MAP2K2,MAP3K1,MAP3K10,MAP3K11,MAP3K12,MAP3K19,MAP3K2,MAP3K20,MAP3K21,MAP3K3,MAP3K9,MAPK15,MASTL,MYO3B,NEK11,NEK2,NEK3,NEK5,NEK7,NEK8,NEK9,NIM1K,PLK4,PRKCZ,PRP4K,RIPK1,RIPK2,RIPK3,SMG1,SNRK,STK17A,STK24,STK25,STK33,TAOK1,TAOK2,TBK1,TRPM7,TTBK1,TTBK2,ULK1,ULK2,VRK1	___SLSG	S2995	Genome polyprotein	NA	tr|A0A0B4L3B0|A0A0B4L3B0_9FLAV Genome polyprotein OS=dengue virus type 1 OX=11053 PE=4 SV=1	dengue virus type 1
AAK1,ALPK1,BMP2K,BRAF,CAMKK1,CAMKK2,EEF2K,EIF2AK2,EIF2AK3,GAK,GCK,IRAK1,KCNE1,LRRK2,MAP2K1,MAP2K2,MAP2K5,MAP3K1,MAP3K11,MAP3K12,MAP3K15,MAP3K19,MAP3K2,MAP3K20,MAP3K21,MAP3K3,MAP3K5,MAP3K6,MAP4K1,MAP4K3,MAP4K4,MAP4K5,MST1,MYO3A,MYO3B,NEK1,NEK3,NEK4,NEK8,NR2C2,OSR1,PASK,PBK,PINK1,RAF1,RIPK2,RIPK4,STK11,STK16,STK24,STK25,STK3,STK32B,STK39,TAOK1,TAOK2,TAOK3,TLK2,TNIK,TTK,VRK1,VRK2	___THIS	T3320	Genome polyprotein	NA	tr|A0A0B4L3B0|A0A0B4L3B0_9FLAV Genome polyprotein OS=dengue virus type 1 OX=11053 PE=4 SV=1	dengue virus type 1
CSNK1G2,CSNK2A1,CSNK2A2,DSTYK,EIF2AK4,ERN2,FAM20C,HUNK,MAP3K11,MAP3K20,MAP3K21,MARK3,NEK2,NEK6,NEK7,PLK4,PRKCB,PRKDC,RIPK4,SNRK,STK17A,STK33,TBK1,TLK1,TP53RK,ULK1,ULK2,WNK4	___SEGA	S227	Genome polyprotein	NA	tr|A0A0B4L3B5|A0A0B4L3B5_9FLAV Genome polyprotein OS=dengue virus type 1 OX=11053 PE=4 SV=1	dengue virus type 1
AKT1,AURKA,BRAF,BRSK1,BRSK2,CDC42BPA,CLK2,CLK3,CROT,CSNK1E,CSNK1G1,DAPK3,DCLK1,DCLK2,EIF2AK4,ERN1,ERN2,FAM20C,GCK,GRK7,IKBKE,IRAK4,LATS2,MAP3K11,MAP3K14,MAP3K2,MAP3K20,MAP3K21,MAP3K3,MAP3K9,MAP4K1,MAP4K3,MAP4K5,MARK1,MARK2,MARK3,MARK4,MELK,MKNK1,MYLK2,NEK5,NEK6,NEK7,NEK8,NIM1K,NUAK1,NUAK2,OSR1,PAK1,PAK2,PAK3,PAK4,PAK5,PAK6,PHKG1,PHKG2,PIM1,PIM3,PKN1,PKN2,PKN3,PLK4,PRKAA1,PRKACB,PRKACG,PRKCA,PRKCB…	KGSS___	S677	Genome polyprotein	NA	tr|A0A0B4L3B5|A0A0B4L3B5_9FLAV Genome polyprotein OS=dengue virus type 1 OX=11053 PE=4 SV=1	dengue virus type 1
AAK1,ALPK1,BMP2K,BUB1,EEF2K,GCK,HASPIN,IRAK4,KCNE1,LRRK2,MAK,MAP2K2,MAP2K5,MAP3K10,MAP3K11,MAP3K12,MAP3K15,MAP3K2,MAP3K21,MAP3K5,MAP3K6,MAP4K1,MAP4K3,MAP4K4,MAP4K5,MAPK11,MAPK14,MAPK15,MAPK7,MOK,MST1,MYO3A,MYO3B,NEK1,NEK11,NEK4,NEK5,NR2C2,OSR1,PDK1,RIPK3,SMG1,STK11,STK16,STK25,STK3,STK39,TAOK1,TAOK2,TNIK,TTK,VRK1,VRK2	___TLPP	T1092	Genome polyprotein	NA	tr|A0A0B4L3B5|A0A0B4L3B5_9FLAV Genome polyprotein OS=dengue virus type 1 OX=11053 PE=4 SV=1	dengue virus type 1
BCKDK,DSTYK,EIF2AK1,EIF2AK4,IRAK1,IRAK4,MAP2K1,MAP2K2,NEK2,NEK3,NEK4,NEK5,NEK6,NEK7,NEK9,NIM1K,PDK1,PLK4,RIPK1,RIPK2,RIPK3,SMG1,SNRK,STK33,TP53RK,TRPM7,TTBK1,ULK1,ULK2,VRK1,VRK2,WNK1,WNK3,WNK4	___SLGL	S1136	Genome polyprotein	NA	tr|A0A0B4L3B5|A0A0B4L3B5_9FLAV Genome polyprotein OS=dengue virus type 1 OX=11053 PE=4 SV=1	dengue virus type 1
ATR,BCKDK,CSNK1E,EIF2AK4,ERN1,ERN2,FAM20C,IKBKE,IRAK4,MAP3K1,MAP3K10,MAP3K11,MAP3K12,MAP3K15,MAP3K20,MAP3K21,MAP3K9,MAPK15,MTOR,NEK11,NEK5,NEK6,NEK7,NEK9,PDK1,PDK4,PLK4,PRKCA,PRKCZ,RAF1,RIPK1,RIPK3,STK33,TBK1,TRPM6,TRPM7,TTBK2,ULK1,ULK2	LPNS___	S1246	Genome polyprotein	NA	tr|A0A0B4L3B5|A0A0B4L3B5_9FLAV Genome polyprotein OS=dengue virus type 1 OX=11053 PE=4 SV=1	dengue virus type 1
ACVR1,ACVR1B,ACVR2A,ACVR2B,ATM,BMPR1A,BMPR1B,BMPR2,CHUK,CROT,CSNK1A1,CSNK1A1L,CSNK1D,CSNK1E,CSNK1G1,CSNK1G2,CSNK1G3,CSNK2A1,CSNK2A2,DSTYK,EEF2K,EIF2AK1,EIF2AK3,EIF2AK4,FAM20C,GRK1,GRK2,GRK3,GRK4,GRK7,IKBKE,MAP2K2,MAP3K11,MAP3K19,MAP3K2,MAP3K21,MAP3K9,MOS,NEK6,NEK7,OSR1,PLK1,PLK2,PLK3,PLK4,SMG1,STK3,STK32B,STK39,TBK1,TGFBR1,TGFBR2,TLK1,TLK2,TP53RK,TTBK1,TTBK2,TTK	___SLEE	S1246	Genome polyprotein	NA	tr|A0A0B4L3B5|A0A0B4L3B5_9FLAV Genome polyprotein OS=dengue virus type 1 OX=11053 PE=4 SV=1	dengue virus type 1
IRAK1,PLK4,RIPK2	VTTS___	S1633	Genome polyprotein	NA	tr|A0A0B4L3B5|A0A0B4L3B5_9FLAV Genome polyprotein OS=dengue virus type 1 OX=11053 PE=4 SV=1	dengue virus type 1
AAK1,ATM,ATR,BMP2K,BMPR2,BUB1,CAMK2D,CAMKK1,CSNK1A1,DSTYK,EIF2AK4,MAP2K1,MAP2K2,MAP3K9,MAPK15,NR2C2,PHKG1,PHKG2,PINK1,RIPK2,SMG1,SNRK,STK39,TTBK1,TTBK2	IQLS___	S1862	Genome polyprotein	NA	tr|A0A0B4L3B5|A0A0B4L3B5_9FLAV Genome polyprotein OS=dengue virus type 1 OX=11053 PE=4 SV=1	dengue virus type 1
ATR,CSNK2A1,CSNK2A2,EEF2K,FAM20C,MAP3K10,MAP3K11,MAP3K20,MAP3K21,MAP3K9,NEK6,NEK7,RAF1,RIPK2,RIPK3,TRPM6,ULK1	___SDPL	S2078	Genome polyprotein	NA	tr|A0A0B4L3B5|A0A0B4L3B5_9FLAV Genome polyprotein OS=dengue virus type 1 OX=11053 PE=4 SV=1	dengue virus type 1
AAK1,AKT1,AKT2,AKT3,AURKB,AURKC,BMP2K,BUB1,CAMK1G,CAMKK1,CAMKK2,CDC42BPB,CDK10,CDKL5,CHEK2,CROT,DMPK,DSTYK,EEF2K,EIF2AK1,EIF2AK2,EIF2AK3,EIF2AK4,ERN1,ERN2,GAK,GCK,HASPIN,IKBKB,IRAK1,IRAK4,KCNE1,LRRK2,MAP2K5,MAP3K1,MAP3K10,MAP3K11,MAP3K14,MAP3K19,MAP3K2,MAP3K20,MAP3K21,MAP3K3,MAP3K6,MAP3K9,MAP4K1,MAP4K3,MAP4K4,MAP4K5,MAPK15,MAPK7,MASTL,MKNK1,MKNK2,MST1,MTOR,MYO3A,MYO3B,NEK1,NEK11,NEK2,NEK3,NEK4,NE…	___SGRG	S2168	Genome polyprotein	NA	tr|A0A0B4L3B5|A0A0B4L3B5_9FLAV Genome polyprotein OS=dengue virus type 1 OX=11053 PE=4 SV=1	dengue virus type 1
CAMKK1,CAMKK2,CSNK2A1,EIF2AK3,EIF2AK4,ERN1,GRK1,GRK5,IKBKB,IKBKE,IRAK1,IRAK4,KCNE1,MAP2K1,MAP2K2,MAP2K5,MAP3K10,MAP3K11,MAP3K19,MAP3K2,MAP3K20,MAP3K21,MAP3K9,MAP4K1,MAP4K4,MAPK15,MASTL,MST1,MYO3A,MYO3B,NEK1,NEK11,NEK2,NEK3,NEK4,NEK5,NEK9,NIM1K,PLK4,PRP4K,RIPK2,RIPK3,SLK,SMG1,SNRK,STK10,STK11,STK17A,STK24,STK25,STK3,STK33,STK39,TAOK1,TAOK2,TBK1,TRPM7,TTBK1,TTBK2,ULK1,ULK2,VRK1	GFLS___	S2878	Genome polyprotein	NA	tr|A0A0B4L3B5|A0A0B4L3B5_9FLAV Genome polyprotein OS=dengue virus type 1 OX=11053 PE=4 SV=1	dengue virus type 1
CSNK2A1,EIF2AK2,EIF2AK4,ERN1,ERN2,IKBKE,IRAK1,IRAK4,MAP2K2,MAP3K1,MAP3K10,MAP3K11,MAP3K12,MAP3K19,MAP3K2,MAP3K20,MAP3K21,MAP3K3,MAP3K9,MAPK15,MASTL,MYO3B,NEK11,NEK2,NEK3,NEK5,NEK7,NEK8,NEK9,NIM1K,PLK4,PRKCZ,PRP4K,RIPK1,RIPK2,RIPK3,SMG1,SNRK,STK17A,STK24,STK25,STK33,TAOK1,TAOK2,TBK1,TRPM7,TTBK1,TTBK2,ULK1,ULK2,VRK1	___SLSG	S2995	Genome polyprotein	NA	tr|A0A0B4L3B5|A0A0B4L3B5_9FLAV Genome polyprotein OS=dengue virus type 1 OX=11053 PE=4 SV=1	dengue virus type 1
AAK1,ALPK1,BMP2K,BRAF,CAMKK1,CAMKK2,EEF2K,EIF2AK2,EIF2AK3,GAK,GCK,IRAK1,KCNE1,LRRK2,MAP2K1,MAP2K2,MAP2K5,MAP3K1,MAP3K11,MAP3K12,MAP3K15,MAP3K19,MAP3K2,MAP3K20,MAP3K21,MAP3K3,MAP3K5,MAP3K6,MAP4K1,MAP4K3,MAP4K4,MAP4K5,MST1,MYO3A,MYO3B,NEK1,NEK3,NEK4,NEK8,NR2C2,OSR1,PASK,PBK,PINK1,RAF1,RIPK2,RIPK4,STK11,STK16,STK24,STK25,STK3,STK32B,STK39,TAOK1,TAOK2,TAOK3,TLK2,TNIK,TTK,VRK1,VRK2	___THIS	T3320	Genome polyprotein	NA	tr|A0A0B4L3B5|A0A0B4L3B5_9FLAV Genome polyprotein OS=dengue virus type 1 OX=11053 PE=4 SV=1	dengue virus type 1
CSNK1G2,CSNK2A1,CSNK2A2,DSTYK,EIF2AK4,ERN2,FAM20C,HUNK,MAP3K11,MAP3K20,MAP3K21,MARK3,NEK2,NEK6,NEK7,PLK4,PRKCB,PRKDC,RIPK4,SNRK,STK17A,STK33,TBK1,TLK1,TP53RK,ULK1,ULK2,WNK4	___SEGA	S227	Genome polyprotein	NA	tr|A0A0B4L3C2|A0A0B4L3C2_9FLAV Genome polyprotein OS=dengue virus type 1 OX=11053 PE=4 SV=1	dengue virus type 1
AKT1,AURKA,BRAF,BRSK1,BRSK2,CDC42BPA,CLK2,CLK3,CROT,CSNK1E,CSNK1G1,DAPK3,DCLK1,DCLK2,EIF2AK4,ERN1,ERN2,FAM20C,GCK,GRK7,IKBKE,IRAK4,LATS2,MAP3K11,MAP3K14,MAP3K2,MAP3K20,MAP3K21,MAP3K3,MAP3K9,MAP4K1,MAP4K3,MAP4K5,MARK1,MARK2,MARK3,MARK4,MELK,MKNK1,MYLK2,NEK5,NEK6,NEK7,NEK8,NIM1K,NUAK1,NUAK2,OSR1,PAK1,PAK2,PAK3,PAK4,PAK5,PAK6,PHKG1,PHKG2,PIM1,PIM3,PKN1,PKN2,PKN3,PLK4,PRKAA1,PRKACB,PRKACG,PRKCA,PRKCB…	KGSS___	S677	Genome polyprotein	NA	tr|A0A0B4L3C2|A0A0B4L3C2_9FLAV Genome polyprotein OS=dengue virus type 1 OX=11053 PE=4 SV=1	dengue virus type 1
AAK1,ALPK1,BMP2K,BUB1,EEF2K,GCK,HASPIN,IRAK4,KCNE1,LRRK2,MAK,MAP2K2,MAP2K5,MAP3K10,MAP3K11,MAP3K12,MAP3K15,MAP3K2,MAP3K21,MAP3K5,MAP3K6,MAP4K1,MAP4K3,MAP4K4,MAP4K5,MAPK11,MAPK14,MAPK15,MAPK7,MOK,MST1,MYO3A,MYO3B,NEK1,NEK11,NEK4,NEK5,NR2C2,OSR1,PDK1,RIPK3,SMG1,STK11,STK16,STK25,STK3,STK39,TAOK1,TAOK2,TNIK,TTK,VRK1,VRK2	___TLPP	T1092	Genome polyprotein	NA	tr|A0A0B4L3C2|A0A0B4L3C2_9FLAV Genome polyprotein OS=dengue virus type 1 OX=11053 PE=4 SV=1	dengue virus type 1
BCKDK,DSTYK,EIF2AK1,EIF2AK4,IRAK1,IRAK4,MAP2K1,MAP2K2,NEK2,NEK3,NEK4,NEK5,NEK6,NEK7,NEK9,NIM1K,PDK1,PLK4,RIPK1,RIPK2,RIPK3,SMG1,SNRK,STK33,TP53RK,TRPM7,TTBK1,ULK1,ULK2,VRK1,VRK2,WNK1,WNK3,WNK4	___SLGL	S1136	Genome polyprotein	NA	tr|A0A0B4L3C2|A0A0B4L3C2_9FLAV Genome polyprotein OS=dengue virus type 1 OX=11053 PE=4 SV=1	dengue virus type 1
ATR,BCKDK,CSNK1E,EIF2AK4,ERN1,ERN2,FAM20C,IKBKE,IRAK4,MAP3K1,MAP3K10,MAP3K11,MAP3K12,MAP3K15,MAP3K20,MAP3K21,MAP3K9,MAPK15,MTOR,NEK11,NEK5,NEK6,NEK7,NEK9,PDK1,PDK4,PLK4,PRKCA,PRKCZ,RAF1,RIPK1,RIPK3,STK33,TBK1,TRPM6,TRPM7,TTBK2,ULK1,ULK2	LPNS___	S1246	Genome polyprotein	NA	tr|A0A0B4L3C2|A0A0B4L3C2_9FLAV Genome polyprotein OS=dengue virus type 1 OX=11053 PE=4 SV=1	dengue virus type 1
ACVR1,ACVR1B,ACVR2A,ACVR2B,ATM,BMPR1A,BMPR1B,BMPR2,CHUK,CROT,CSNK1A1,CSNK1A1L,CSNK1D,CSNK1E,CSNK1G1,CSNK1G2,CSNK1G3,CSNK2A1,CSNK2A2,DSTYK,EEF2K,EIF2AK1,EIF2AK3,EIF2AK4,FAM20C,GRK1,GRK2,GRK3,GRK4,GRK7,IKBKE,MAP2K2,MAP3K11,MAP3K19,MAP3K2,MAP3K21,MAP3K9,MOS,NEK6,NEK7,OSR1,PLK1,PLK2,PLK3,PLK4,SMG1,STK3,STK32B,STK39,TBK1,TGFBR1,TGFBR2,TLK1,TLK2,TP53RK,TTBK1,TTBK2,TTK	___SLEE	S1246	Genome polyprotein	NA	tr|A0A0B4L3C2|A0A0B4L3C2_9FLAV Genome polyprotein OS=dengue virus type 1 OX=11053 PE=4 SV=1	dengue virus type 1
IRAK1,PLK4,RIPK2	VTTS___	S1633	Genome polyprotein	NA	tr|A0A0B4L3C2|A0A0B4L3C2_9FLAV Genome polyprotein OS=dengue virus type 1 OX=11053 PE=4 SV=1	dengue virus type 1
AAK1,ATM,ATR,BMP2K,BMPR2,BUB1,CAMK2D,CAMKK1,CSNK1A1,DSTYK,EIF2AK4,MAP2K1,MAP2K2,MAP3K9,MAPK15,NR2C2,PHKG1,PHKG2,PINK1,RIPK2,SMG1,SNRK,STK39,TTBK1,TTBK2	IQLS___	S1862	Genome polyprotein	NA	tr|A0A0B4L3C2|A0A0B4L3C2_9FLAV Genome polyprotein OS=dengue virus type 1 OX=11053 PE=4 SV=1	dengue virus type 1
ATR,CSNK2A1,CSNK2A2,EEF2K,FAM20C,MAP3K10,MAP3K11,MAP3K20,MAP3K21,MAP3K9,NEK6,NEK7,RAF1,RIPK2,RIPK3,TRPM6,ULK1	___SDPL	S2078	Genome polyprotein	NA	tr|A0A0B4L3C2|A0A0B4L3C2_9FLAV Genome polyprotein OS=dengue virus type 1 OX=11053 PE=4 SV=1	dengue virus type 1
AAK1,AKT1,AKT2,AKT3,AURKB,AURKC,BMP2K,BUB1,CAMK1G,CAMKK1,CAMKK2,CDC42BPB,CDK10,CDKL5,CHEK2,CROT,DMPK,DSTYK,EEF2K,EIF2AK1,EIF2AK2,EIF2AK3,EIF2AK4,ERN1,ERN2,GAK,GCK,HASPIN,IKBKB,IRAK1,IRAK4,KCNE1,LRRK2,MAP2K5,MAP3K1,MAP3K10,MAP3K11,MAP3K14,MAP3K19,MAP3K2,MAP3K20,MAP3K21,MAP3K3,MAP3K6,MAP3K9,MAP4K1,MAP4K3,MAP4K4,MAP4K5,MAPK15,MAPK7,MASTL,MKNK1,MKNK2,MST1,MTOR,MYO3A,MYO3B,NEK1,NEK11,NEK2,NEK3,NEK4,NE…	___SGRG	S2168	Genome polyprotein	NA	tr|A0A0B4L3C2|A0A0B4L3C2_9FLAV Genome polyprotein OS=dengue virus type 1 OX=11053 PE=4 SV=1	dengue virus type 1
CAMKK1,CAMKK2,CSNK2A1,EIF2AK3,EIF2AK4,ERN1,GRK1,GRK5,IKBKB,IKBKE,IRAK1,IRAK4,KCNE1,MAP2K1,MAP2K2,MAP2K5,MAP3K10,MAP3K11,MAP3K19,MAP3K2,MAP3K20,MAP3K21,MAP3K9,MAP4K1,MAP4K4,MAPK15,MASTL,MST1,MYO3A,MYO3B,NEK1,NEK11,NEK2,NEK3,NEK4,NEK5,NEK9,NIM1K,PLK4,PRP4K,RIPK2,RIPK3,SLK,SMG1,SNRK,STK10,STK11,STK17A,STK24,STK25,STK3,STK33,STK39,TAOK1,TAOK2,TBK1,TRPM7,TTBK1,TTBK2,ULK1,ULK2,VRK1	GFLS___	S2878	Genome polyprotein	NA	tr|A0A0B4L3C2|A0A0B4L3C2_9FLAV Genome polyprotein OS=dengue virus type 1 OX=11053 PE=4 SV=1	dengue virus type 1
CSNK2A1,EIF2AK2,EIF2AK4,ERN1,ERN2,IKBKE,IRAK1,IRAK4,MAP2K2,MAP3K1,MAP3K10,MAP3K11,MAP3K12,MAP3K19,MAP3K2,MAP3K20,MAP3K21,MAP3K3,MAP3K9,MAPK15,MASTL,MYO3B,NEK11,NEK2,NEK3,NEK5,NEK7,NEK8,NEK9,NIM1K,PLK4,PRKCZ,PRP4K,RIPK1,RIPK2,RIPK3,SMG1,SNRK,STK17A,STK24,STK25,STK33,TAOK1,TAOK2,TBK1,TRPM7,TTBK1,TTBK2,ULK1,ULK2,VRK1	___SLSG	S2995	Genome polyprotein	NA	tr|A0A0B4L3C2|A0A0B4L3C2_9FLAV Genome polyprotein OS=dengue virus type 1 OX=11053 PE=4 SV=1	dengue virus type 1
AAK1,ALPK1,BMP2K,BRAF,CAMKK1,CAMKK2,EEF2K,EIF2AK2,EIF2AK3,GAK,GCK,IRAK1,KCNE1,LRRK2,MAP2K1,MAP2K2,MAP2K5,MAP3K1,MAP3K11,MAP3K12,MAP3K15,MAP3K19,MAP3K2,MAP3K20,MAP3K21,MAP3K3,MAP3K5,MAP3K6,MAP4K1,MAP4K3,MAP4K4,MAP4K5,MST1,MYO3A,MYO3B,NEK1,NEK3,NEK4,NEK8,NR2C2,OSR1,PASK,PBK,PINK1,RAF1,RIPK2,RIPK4,STK11,STK16,STK24,STK25,STK3,STK32B,STK39,TAOK1,TAOK2,TAOK3,TLK2,TNIK,TTK,VRK1,VRK2	___THIS	T3320	Genome polyprotein	NA	tr|A0A0B4L3C2|A0A0B4L3C2_9FLAV Genome polyprotein OS=dengue virus type 1 OX=11053 PE=4 SV=1	dengue virus type 1
AAK1,ALPK1,BMP2K,EEF2K,ERN2,GAK,GCK,KCNE1,LRRK2,MAP2K1,MAP2K2,MAP2K5,MAP3K1,MAP3K15,MAP3K19,MAP3K2,MAP3K20,MAP3K21,MAP3K5,MAP3K6,MAP4K3,MAP4K4,MAP4K5,MST1,MYO3A,MYO3B,NEK1,NEK11,NR2C2,OSR1,PASK,PBK,PDK1,ROCK2,STK24,STK25,STK3,STK32B,STK32C,STK39,TAOK1,TAOK2,TNIK,TTK,VRK1,VRK2	___TPTA	T109	Genome polyprotein	NA	tr|A0A0B4L3C6|A0A0B4L3C6_9FLAV Genome polyprotein OS=dengue virus type 1 OX=11053 PE=4 SV=1	dengue virus type 1
CSNK1G2,CSNK2A1,CSNK2A2,DSTYK,EIF2AK4,ERN2,FAM20C,HUNK,MAP3K11,MAP3K20,MAP3K21,MARK3,NEK2,NEK6,NEK7,PLK4,PRKCB,PRKDC,RIPK4,SNRK,STK17A,STK33,TBK1,TLK1,TP53RK,ULK1,ULK2,WNK4	___SEGA	S227	Genome polyprotein	NA	tr|A0A0B4L3C6|A0A0B4L3C6_9FLAV Genome polyprotein OS=dengue virus type 1 OX=11053 PE=4 SV=1	dengue virus type 1
AKT1,AURKA,BRAF,BRSK1,BRSK2,CDC42BPA,CLK2,CLK3,CROT,CSNK1E,CSNK1G1,DAPK3,DCLK1,DCLK2,EIF2AK4,ERN1,ERN2,FAM20C,GCK,GRK7,IKBKE,IRAK4,LATS2,MAP3K11,MAP3K14,MAP3K2,MAP3K20,MAP3K21,MAP3K3,MAP3K9,MAP4K1,MAP4K3,MAP4K5,MARK1,MARK2,MARK3,MARK4,MELK,MKNK1,MYLK2,NEK5,NEK6,NEK7,NEK8,NIM1K,NUAK1,NUAK2,OSR1,PAK1,PAK2,PAK3,PAK4,PAK5,PAK6,PHKG1,PHKG2,PIM1,PIM3,PKN1,PKN2,PKN3,PLK4,PRKAA1,PRKACB,PRKACG,PRKCA,PRKCB…	KGSS___	S677	Genome polyprotein	NA	tr|A0A0B4L3C6|A0A0B4L3C6_9FLAV Genome polyprotein OS=dengue virus type 1 OX=11053 PE=4 SV=1	dengue virus type 1
AAK1,ALPK1,BMP2K,BUB1,EEF2K,GCK,HASPIN,IRAK4,KCNE1,LRRK2,MAK,MAP2K2,MAP2K5,MAP3K10,MAP3K11,MAP3K12,MAP3K15,MAP3K2,MAP3K21,MAP3K5,MAP3K6,MAP4K1,MAP4K3,MAP4K4,MAP4K5,MAPK11,MAPK14,MAPK15,MAPK7,MOK,MST1,MYO3A,MYO3B,NEK1,NEK11,NEK4,NEK5,NR2C2,OSR1,PDK1,RIPK3,SMG1,STK11,STK16,STK25,STK3,STK39,TAOK1,TAOK2,TNIK,TTK,VRK1,VRK2	___TLPP	T1092	Genome polyprotein	NA	tr|A0A0B4L3C6|A0A0B4L3C6_9FLAV Genome polyprotein OS=dengue virus type 1 OX=11053 PE=4 SV=1	dengue virus type 1
BCKDK,DSTYK,EIF2AK1,EIF2AK4,IRAK1,IRAK4,MAP2K1,MAP2K2,NEK2,NEK3,NEK4,NEK5,NEK6,NEK7,NEK9,NIM1K,PDK1,PLK4,RIPK1,RIPK2,RIPK3,SMG1,SNRK,STK33,TP53RK,TRPM7,TTBK1,ULK1,ULK2,VRK1,VRK2,WNK1,WNK3,WNK4	___SLGL	S1136	Genome polyprotein	NA	tr|A0A0B4L3C6|A0A0B4L3C6_9FLAV Genome polyprotein OS=dengue virus type 1 OX=11053 PE=4 SV=1	dengue virus type 1
ATR,BCKDK,CSNK1E,EIF2AK4,ERN1,ERN2,FAM20C,IKBKE,IRAK4,MAP3K1,MAP3K10,MAP3K11,MAP3K12,MAP3K15,MAP3K20,MAP3K21,MAP3K9,MAPK15,MTOR,NEK11,NEK5,NEK6,NEK7,NEK9,PDK1,PDK4,PLK4,PRKCA,PRKCZ,RAF1,RIPK1,RIPK3,STK33,TBK1,TRPM6,TRPM7,TTBK2,ULK1,ULK2	LPNS___	S1246	Genome polyprotein	NA	tr|A0A0B4L3C6|A0A0B4L3C6_9FLAV Genome polyprotein OS=dengue virus type 1 OX=11053 PE=4 SV=1	dengue virus type 1
ACVR1,ACVR1B,ACVR2A,ACVR2B,ATM,BMPR1A,BMPR1B,BMPR2,CHUK,CROT,CSNK1A1,CSNK1A1L,CSNK1D,CSNK1E,CSNK1G1,CSNK1G2,CSNK1G3,CSNK2A1,CSNK2A2,DSTYK,EEF2K,EIF2AK1,EIF2AK3,EIF2AK4,FAM20C,GRK1,GRK2,GRK3,GRK4,GRK7,IKBKE,MAP2K2,MAP3K11,MAP3K19,MAP3K2,MAP3K21,MAP3K9,MOS,NEK6,NEK7,OSR1,PLK1,PLK2,PLK3,PLK4,SMG1,STK3,STK32B,STK39,TBK1,TGFBR1,TGFBR2,TLK1,TLK2,TP53RK,TTBK1,TTBK2,TTK	___SLEE	S1246	Genome polyprotein	NA	tr|A0A0B4L3C6|A0A0B4L3C6_9FLAV Genome polyprotein OS=dengue virus type 1 OX=11053 PE=4 SV=1	dengue virus type 1
IRAK1,PLK4,RIPK2	VTTS___	S1633	Genome polyprotein	NA	tr|A0A0B4L3C6|A0A0B4L3C6_9FLAV Genome polyprotein OS=dengue virus type 1 OX=11053 PE=4 SV=1	dengue virus type 1
AAK1,ATM,ATR,BMP2K,BMPR2,BUB1,CAMK2D,CAMKK1,CSNK1A1,DSTYK,EIF2AK4,MAP2K1,MAP2K2,MAP3K9,MAPK15,NR2C2,PHKG1,PHKG2,PINK1,RIPK2,SMG1,SNRK,STK39,TTBK1,TTBK2	IQLS___	S1862	Genome polyprotein	NA	tr|A0A0B4L3C6|A0A0B4L3C6_9FLAV Genome polyprotein OS=dengue virus type 1 OX=11053 PE=4 SV=1	dengue virus type 1
ATR,CSNK2A1,CSNK2A2,EEF2K,FAM20C,MAP3K10,MAP3K11,MAP3K20,MAP3K21,MAP3K9,NEK6,NEK7,RAF1,RIPK2,RIPK3,TRPM6,ULK1	___SDPL	S2078	Genome polyprotein	NA	tr|A0A0B4L3C6|A0A0B4L3C6_9FLAV Genome polyprotein OS=dengue virus type 1 OX=11053 PE=4 SV=1	dengue virus type 1
AAK1,AKT1,AKT2,AKT3,AURKB,AURKC,BMP2K,BUB1,CAMK1G,CAMKK1,CAMKK2,CDC42BPB,CDK10,CDKL5,CHEK2,CROT,DMPK,DSTYK,EEF2K,EIF2AK1,EIF2AK2,EIF2AK3,EIF2AK4,ERN1,ERN2,GAK,GCK,HASPIN,IKBKB,IRAK1,IRAK4,KCNE1,LRRK2,MAP2K5,MAP3K1,MAP3K10,MAP3K11,MAP3K14,MAP3K19,MAP3K2,MAP3K20,MAP3K21,MAP3K3,MAP3K6,MAP3K9,MAP4K1,MAP4K3,MAP4K4,MAP4K5,MAPK15,MAPK7,MASTL,MKNK1,MKNK2,MST1,MTOR,MYO3A,MYO3B,NEK1,NEK11,NEK2,NEK3,NEK4,NE…	___SGRG	S2168	Genome polyprotein	NA	tr|A0A0B4L3C6|A0A0B4L3C6_9FLAV Genome polyprotein OS=dengue virus type 1 OX=11053 PE=4 SV=1	dengue virus type 1
CAMKK1,CAMKK2,CSNK2A1,EIF2AK3,EIF2AK4,ERN1,GRK1,GRK5,IKBKB,IKBKE,IRAK1,IRAK4,KCNE1,MAP2K1,MAP2K2,MAP2K5,MAP3K10,MAP3K11,MAP3K19,MAP3K2,MAP3K20,MAP3K21,MAP3K9,MAP4K1,MAP4K4,MAPK15,MASTL,MST1,MYO3A,MYO3B,NEK1,NEK11,NEK2,NEK3,NEK4,NEK5,NEK9,NIM1K,PLK4,PRP4K,RIPK2,RIPK3,SLK,SMG1,SNRK,STK10,STK11,STK17A,STK24,STK25,STK3,STK33,STK39,TAOK1,TAOK2,TBK1,TRPM7,TTBK1,TTBK2,ULK1,ULK2,VRK1	GFLS___	S2878	Genome polyprotein	NA	tr|A0A0B4L3C6|A0A0B4L3C6_9FLAV Genome polyprotein OS=dengue virus type 1 OX=11053 PE=4 SV=1	dengue virus type 1
CSNK2A1,EIF2AK2,EIF2AK4,ERN1,ERN2,IKBKE,IRAK1,IRAK4,MAP2K2,MAP3K1,MAP3K10,MAP3K11,MAP3K12,MAP3K19,MAP3K2,MAP3K20,MAP3K21,MAP3K3,MAP3K9,MAPK15,MASTL,MYO3B,NEK11,NEK2,NEK3,NEK5,NEK7,NEK8,NEK9,NIM1K,PLK4,PRKCZ,PRP4K,RIPK1,RIPK2,RIPK3,SMG1,SNRK,STK17A,STK24,STK25,STK33,TAOK1,TAOK2,TBK1,TRPM7,TTBK1,TTBK2,ULK1,ULK2,VRK1	___SLSG	S2995	Genome polyprotein	NA	tr|A0A0B4L3C6|A0A0B4L3C6_9FLAV Genome polyprotein OS=dengue virus type 1 OX=11053 PE=4 SV=1	dengue virus type 1
AAK1,ALPK1,BMP2K,BRAF,CAMKK1,CAMKK2,EEF2K,EIF2AK2,EIF2AK3,GAK,GCK,IRAK1,KCNE1,LRRK2,MAP2K1,MAP2K2,MAP2K5,MAP3K1,MAP3K11,MAP3K12,MAP3K15,MAP3K19,MAP3K2,MAP3K20,MAP3K21,MAP3K3,MAP3K5,MAP3K6,MAP4K1,MAP4K3,MAP4K4,MAP4K5,MST1,MYO3A,MYO3B,NEK1,NEK3,NEK4,NEK8,NR2C2,OSR1,PASK,PBK,PINK1,RAF1,RIPK2,RIPK4,STK11,STK16,STK24,STK25,STK3,STK32B,STK39,TAOK1,TAOK2,TAOK3,TLK2,TNIK,TTK,VRK1,VRK2	___THIS	T3320	Genome polyprotein	NA	tr|A0A0B4L3C6|A0A0B4L3C6_9FLAV Genome polyprotein OS=dengue virus type 1 OX=11053 PE=4 SV=1	dengue virus type 1
CSNK1G2,CSNK2A1,CSNK2A2,DSTYK,EIF2AK4,ERN2,FAM20C,HUNK,MAP3K11,MAP3K20,MAP3K21,MARK3,NEK2,NEK6,NEK7,PLK4,PRKCB,PRKDC,RIPK4,SNRK,STK17A,STK33,TBK1,TLK1,TP53RK,ULK1,ULK2,WNK4	___SEGA	S227	Genome polyprotein	NA	tr|A0A0B4L3D2|A0A0B4L3D2_9FLAV Genome polyprotein OS=dengue virus type 1 OX=11053 PE=4 SV=1	dengue virus type 1
AKT1,AURKA,BRAF,BRSK1,BRSK2,CDC42BPA,CLK2,CLK3,CROT,CSNK1E,CSNK1G1,DAPK3,DCLK1,DCLK2,EIF2AK4,ERN1,ERN2,FAM20C,GCK,GRK7,IKBKE,IRAK4,LATS2,MAP3K11,MAP3K14,MAP3K2,MAP3K20,MAP3K21,MAP3K3,MAP3K9,MAP4K1,MAP4K3,MAP4K5,MARK1,MARK2,MARK3,MARK4,MELK,MKNK1,MYLK2,NEK5,NEK6,NEK7,NEK8,NIM1K,NUAK1,NUAK2,OSR1,PAK1,PAK2,PAK3,PAK4,PAK5,PAK6,PHKG1,PHKG2,PIM1,PIM3,PKN1,PKN2,PKN3,PLK4,PRKAA1,PRKACB,PRKACG,PRKCA,PRKCB…	KGSS___	S677	Genome polyprotein	NA	tr|A0A0B4L3D2|A0A0B4L3D2_9FLAV Genome polyprotein OS=dengue virus type 1 OX=11053 PE=4 SV=1	dengue virus type 1
AAK1,ALPK1,BMP2K,BUB1,EEF2K,GCK,HASPIN,IRAK4,KCNE1,LRRK2,MAK,MAP2K2,MAP2K5,MAP3K10,MAP3K11,MAP3K12,MAP3K15,MAP3K2,MAP3K21,MAP3K5,MAP3K6,MAP4K1,MAP4K3,MAP4K4,MAP4K5,MAPK11,MAPK14,MAPK15,MAPK7,MOK,MST1,MYO3A,MYO3B,NEK1,NEK11,NEK4,NEK5,NR2C2,OSR1,PDK1,RIPK3,SMG1,STK11,STK16,STK25,STK3,STK39,TAOK1,TAOK2,TNIK,TTK,VRK1,VRK2	___TLPP	T1092	Genome polyprotein	NA	tr|A0A0B4L3D2|A0A0B4L3D2_9FLAV Genome polyprotein OS=dengue virus type 1 OX=11053 PE=4 SV=1	dengue virus type 1
BCKDK,DSTYK,EIF2AK1,EIF2AK4,IRAK1,IRAK4,MAP2K1,MAP2K2,NEK2,NEK3,NEK4,NEK5,NEK6,NEK7,NEK9,NIM1K,PDK1,PLK4,RIPK1,RIPK2,RIPK3,SMG1,SNRK,STK33,TP53RK,TRPM7,TTBK1,ULK1,ULK2,VRK1,VRK2,WNK1,WNK3,WNK4	___SLGL	S1136	Genome polyprotein	NA	tr|A0A0B4L3D2|A0A0B4L3D2_9FLAV Genome polyprotein OS=dengue virus type 1 OX=11053 PE=4 SV=1	dengue virus type 1
ATR,BCKDK,CSNK1E,EIF2AK4,ERN1,ERN2,FAM20C,IKBKE,IRAK4,MAP3K1,MAP3K10,MAP3K11,MAP3K12,MAP3K15,MAP3K20,MAP3K21,MAP3K9,MAPK15,MTOR,NEK11,NEK5,NEK6,NEK7,NEK9,PDK1,PDK4,PLK4,PRKCA,PRKCZ,RAF1,RIPK1,RIPK3,STK33,TBK1,TRPM6,TRPM7,TTBK2,ULK1,ULK2	LPNS___	S1246	Genome polyprotein	NA	tr|A0A0B4L3D2|A0A0B4L3D2_9FLAV Genome polyprotein OS=dengue virus type 1 OX=11053 PE=4 SV=1	dengue virus type 1
ACVR1,ACVR1B,ACVR2A,ACVR2B,ATM,BMPR1A,BMPR1B,BMPR2,CHUK,CROT,CSNK1A1,CSNK1A1L,CSNK1D,CSNK1E,CSNK1G1,CSNK1G2,CSNK1G3,CSNK2A1,CSNK2A2,DSTYK,EEF2K,EIF2AK1,EIF2AK3,EIF2AK4,FAM20C,GRK1,GRK2,GRK3,GRK4,GRK7,IKBKE,MAP2K2,MAP3K11,MAP3K19,MAP3K2,MAP3K21,MAP3K9,MOS,NEK6,NEK7,OSR1,PLK1,PLK2,PLK3,PLK4,SMG1,STK3,STK32B,STK39,TBK1,TGFBR1,TGFBR2,TLK1,TLK2,TP53RK,TTBK1,TTBK2,TTK	___SLEE	S1246	Genome polyprotein	NA	tr|A0A0B4L3D2|A0A0B4L3D2_9FLAV Genome polyprotein OS=dengue virus type 1 OX=11053 PE=4 SV=1	dengue virus type 1
IRAK1,PLK4,RIPK2	VTTS___	S1633	Genome polyprotein	NA	tr|A0A0B4L3D2|A0A0B4L3D2_9FLAV Genome polyprotein OS=dengue virus type 1 OX=11053 PE=4 SV=1	dengue virus type 1
AAK1,ATM,ATR,BMP2K,BMPR2,BUB1,CAMK2D,CAMKK1,CSNK1A1,DSTYK,EIF2AK4,MAP2K1,MAP2K2,MAP3K9,MAPK15,NR2C2,PHKG1,PHKG2,PINK1,RIPK2,SMG1,SNRK,STK39,TTBK1,TTBK2	IQLS___	S1862	Genome polyprotein	NA	tr|A0A0B4L3D2|A0A0B4L3D2_9FLAV Genome polyprotein OS=dengue virus type 1 OX=11053 PE=4 SV=1	dengue virus type 1
ATR,CSNK2A1,CSNK2A2,EEF2K,FAM20C,MAP3K10,MAP3K11,MAP3K20,MAP3K21,MAP3K9,NEK6,NEK7,RAF1,RIPK2,RIPK3,TRPM6,ULK1	___SDPL	S2078	Genome polyprotein	NA	tr|A0A0B4L3D2|A0A0B4L3D2_9FLAV Genome polyprotein OS=dengue virus type 1 OX=11053 PE=4 SV=1	dengue virus type 1
AAK1,AKT1,AKT2,AKT3,AURKB,AURKC,BMP2K,BUB1,CAMK1G,CAMKK1,CAMKK2,CDC42BPB,CDK10,CDKL5,CHEK2,CROT,DMPK,DSTYK,EEF2K,EIF2AK1,EIF2AK2,EIF2AK3,EIF2AK4,ERN1,ERN2,GAK,GCK,HASPIN,IKBKB,IRAK1,IRAK4,KCNE1,LRRK2,MAP2K5,MAP3K1,MAP3K10,MAP3K11,MAP3K14,MAP3K19,MAP3K2,MAP3K20,MAP3K21,MAP3K3,MAP3K6,MAP3K9,MAP4K1,MAP4K3,MAP4K4,MAP4K5,MAPK15,MAPK7,MASTL,MKNK1,MKNK2,MST1,MTOR,MYO3A,MYO3B,NEK1,NEK11,NEK2,NEK3,NEK4,NE…	___SGRG	S2168	Genome polyprotein	NA	tr|A0A0B4L3D2|A0A0B4L3D2_9FLAV Genome polyprotein OS=dengue virus type 1 OX=11053 PE=4 SV=1	dengue virus type 1
CAMKK1,CAMKK2,CSNK2A1,EIF2AK3,EIF2AK4,ERN1,GRK1,GRK5,IKBKB,IKBKE,IRAK1,IRAK4,KCNE1,MAP2K1,MAP2K2,MAP2K5,MAP3K10,MAP3K11,MAP3K19,MAP3K2,MAP3K20,MAP3K21,MAP3K9,MAP4K1,MAP4K4,MAPK15,MASTL,MST1,MYO3A,MYO3B,NEK1,NEK11,NEK2,NEK3,NEK4,NEK5,NEK9,NIM1K,PLK4,PRP4K,RIPK2,RIPK3,SLK,SMG1,SNRK,STK10,STK11,STK17A,STK24,STK25,STK3,STK33,STK39,TAOK1,TAOK2,TBK1,TRPM7,TTBK1,TTBK2,ULK1,ULK2,VRK1	GFLS___	S2878	Genome polyprotein	NA	tr|A0A0B4L3D2|A0A0B4L3D2_9FLAV Genome polyprotein OS=dengue virus type 1 OX=11053 PE=4 SV=1	dengue virus type 1
CSNK2A1,EIF2AK2,EIF2AK4,ERN1,ERN2,IKBKE,IRAK1,IRAK4,MAP2K2,MAP3K1,MAP3K10,MAP3K11,MAP3K12,MAP3K19,MAP3K2,MAP3K20,MAP3K21,MAP3K3,MAP3K9,MAPK15,MASTL,MYO3B,NEK11,NEK2,NEK3,NEK5,NEK7,NEK8,NEK9,NIM1K,PLK4,PRKCZ,PRP4K,RIPK1,RIPK2,RIPK3,SMG1,SNRK,STK17A,STK24,STK25,STK33,TAOK1,TAOK2,TBK1,TRPM7,TTBK1,TTBK2,ULK1,ULK2,VRK1	___SLSG	S2995	Genome polyprotein	NA	tr|A0A0B4L3D2|A0A0B4L3D2_9FLAV Genome polyprotein OS=dengue virus type 1 OX=11053 PE=4 SV=1	dengue virus type 1
AAK1,ALPK1,BMP2K,BRAF,CAMKK1,CAMKK2,EEF2K,EIF2AK2,EIF2AK3,GAK,GCK,IRAK1,KCNE1,LRRK2,MAP2K1,MAP2K2,MAP2K5,MAP3K1,MAP3K11,MAP3K12,MAP3K15,MAP3K19,MAP3K2,MAP3K20,MAP3K21,MAP3K3,MAP3K5,MAP3K6,MAP4K1,MAP4K3,MAP4K4,MAP4K5,MST1,MYO3A,MYO3B,NEK1,NEK3,NEK4,NEK8,NR2C2,OSR1,PASK,PBK,PINK1,RAF1,RIPK2,RIPK4,STK11,STK16,STK24,STK25,STK3,STK32B,STK39,TAOK1,TAOK2,TAOK3,TLK2,TNIK,TTK,VRK1,VRK2	___THIS	T3320	Genome polyprotein	NA	tr|A0A0B4L3D2|A0A0B4L3D2_9FLAV Genome polyprotein OS=dengue virus type 1 OX=11053 PE=4 SV=1	dengue virus type 1
CSNK1G2,CSNK2A1,CSNK2A2,DSTYK,EIF2AK4,ERN2,FAM20C,HUNK,MAP3K11,MAP3K20,MAP3K21,MARK3,NEK2,NEK6,NEK7,PLK4,PRKCB,PRKDC,RIPK4,SNRK,STK17A,STK33,TBK1,TLK1,TP53RK,ULK1,ULK2,WNK4	___SEGA	S227	Genome polyprotein	NA	tr|A0A0B4L3Q6|A0A0B4L3Q6_9FLAV Genome polyprotein OS=dengue virus type 1 OX=11053 PE=4 SV=1	dengue virus type 1
AKT1,AURKA,BRAF,BRSK1,BRSK2,CDC42BPA,CLK2,CLK3,CROT,CSNK1E,CSNK1G1,DAPK3,DCLK1,DCLK2,EIF2AK4,ERN1,ERN2,FAM20C,GCK,GRK7,IKBKE,IRAK4,LATS2,MAP3K11,MAP3K14,MAP3K2,MAP3K20,MAP3K21,MAP3K3,MAP3K9,MAP4K1,MAP4K3,MAP4K5,MARK1,MARK2,MARK3,MARK4,MELK,MKNK1,MYLK2,NEK5,NEK6,NEK7,NEK8,NIM1K,NUAK1,NUAK2,OSR1,PAK1,PAK2,PAK3,PAK4,PAK5,PAK6,PHKG1,PHKG2,PIM1,PIM3,PKN1,PKN2,PKN3,PLK4,PRKAA1,PRKACB,PRKACG,PRKCA,PRKCB…	KGSS___	S677	Genome polyprotein	NA	tr|A0A0B4L3Q6|A0A0B4L3Q6_9FLAV Genome polyprotein OS=dengue virus type 1 OX=11053 PE=4 SV=1	dengue virus type 1
AAK1,ALPK1,BMP2K,BUB1,EEF2K,GCK,HASPIN,IRAK4,KCNE1,LRRK2,MAK,MAP2K2,MAP2K5,MAP3K10,MAP3K11,MAP3K12,MAP3K15,MAP3K2,MAP3K21,MAP3K5,MAP3K6,MAP4K1,MAP4K3,MAP4K4,MAP4K5,MAPK11,MAPK14,MAPK15,MAPK7,MOK,MST1,MYO3A,MYO3B,NEK1,NEK11,NEK4,NEK5,NR2C2,OSR1,PDK1,RIPK3,SMG1,STK11,STK16,STK25,STK3,STK39,TAOK1,TAOK2,TNIK,TTK,VRK1,VRK2	___TLPP	T1092	Genome polyprotein	NA	tr|A0A0B4L3Q6|A0A0B4L3Q6_9FLAV Genome polyprotein OS=dengue virus type 1 OX=11053 PE=4 SV=1	dengue virus type 1
BCKDK,DSTYK,EIF2AK1,EIF2AK4,IRAK1,IRAK4,MAP2K1,MAP2K2,NEK2,NEK3,NEK4,NEK5,NEK6,NEK7,NEK9,NIM1K,PDK1,PLK4,RIPK1,RIPK2,RIPK3,SMG1,SNRK,STK33,TP53RK,TRPM7,TTBK1,ULK1,ULK2,VRK1,VRK2,WNK1,WNK3,WNK4	___SLGL	S1136	Genome polyprotein	NA	tr|A0A0B4L3Q6|A0A0B4L3Q6_9FLAV Genome polyprotein OS=dengue virus type 1 OX=11053 PE=4 SV=1	dengue virus type 1
ATR,BCKDK,CSNK1E,EIF2AK4,ERN1,ERN2,FAM20C,IKBKE,IRAK4,MAP3K1,MAP3K10,MAP3K11,MAP3K12,MAP3K15,MAP3K20,MAP3K21,MAP3K9,MAPK15,MTOR,NEK11,NEK5,NEK6,NEK7,NEK9,PDK1,PDK4,PLK4,PRKCA,PRKCZ,RAF1,RIPK1,RIPK3,STK33,TBK1,TRPM6,TRPM7,TTBK2,ULK1,ULK2	LPNS___	S1246	Genome polyprotein	NA	tr|A0A0B4L3Q6|A0A0B4L3Q6_9FLAV Genome polyprotein OS=dengue virus type 1 OX=11053 PE=4 SV=1	dengue virus type 1
ACVR1,ACVR1B,ACVR2A,ACVR2B,ATM,BMPR1A,BMPR1B,BMPR2,CHUK,CROT,CSNK1A1,CSNK1A1L,CSNK1D,CSNK1E,CSNK1G1,CSNK1G2,CSNK1G3,CSNK2A1,CSNK2A2,DSTYK,EEF2K,EIF2AK1,EIF2AK3,EIF2AK4,FAM20C,GRK1,GRK2,GRK3,GRK4,GRK7,IKBKE,MAP2K2,MAP3K11,MAP3K19,MAP3K2,MAP3K21,MAP3K9,MOS,NEK6,NEK7,OSR1,PLK1,PLK2,PLK3,PLK4,SMG1,STK3,STK32B,STK39,TBK1,TGFBR1,TGFBR2,TLK1,TLK2,TP53RK,TTBK1,TTBK2,TTK	___SLEE	S1246	Genome polyprotein	NA	tr|A0A0B4L3Q6|A0A0B4L3Q6_9FLAV Genome polyprotein OS=dengue virus type 1 OX=11053 PE=4 SV=1	dengue virus type 1
IRAK1,PLK4,RIPK2	VTTS___	S1633	Genome polyprotein	NA	tr|A0A0B4L3Q6|A0A0B4L3Q6_9FLAV Genome polyprotein OS=dengue virus type 1 OX=11053 PE=4 SV=1	dengue virus type 1
AAK1,ATM,ATR,BMP2K,BMPR2,BUB1,CAMK2D,CAMKK1,CSNK1A1,DSTYK,EIF2AK4,MAP2K1,MAP2K2,MAP3K9,MAPK15,NR2C2,PHKG1,PHKG2,PINK1,RIPK2,SMG1,SNRK,STK39,TTBK1,TTBK2	IQLS___	S1862	Genome polyprotein	NA	tr|A0A0B4L3Q6|A0A0B4L3Q6_9FLAV Genome polyprotein OS=dengue virus type 1 OX=11053 PE=4 SV=1	dengue virus type 1
ATR,CSNK2A1,CSNK2A2,EEF2K,FAM20C,MAP3K10,MAP3K11,MAP3K20,MAP3K21,MAP3K9,NEK6,NEK7,RAF1,RIPK2,RIPK3,TRPM6,ULK1	___SDPL	S2078	Genome polyprotein	NA	tr|A0A0B4L3Q6|A0A0B4L3Q6_9FLAV Genome polyprotein OS=dengue virus type 1 OX=11053 PE=4 SV=1	dengue virus type 1
AAK1,AKT1,AKT2,AKT3,AURKB,AURKC,BMP2K,BUB1,CAMK1G,CAMKK1,CAMKK2,CDC42BPB,CDK10,CDKL5,CHEK2,CROT,DMPK,DSTYK,EEF2K,EIF2AK1,EIF2AK2,EIF2AK3,EIF2AK4,ERN1,ERN2,GAK,GCK,HASPIN,IKBKB,IRAK1,IRAK4,KCNE1,LRRK2,MAP2K5,MAP3K1,MAP3K10,MAP3K11,MAP3K14,MAP3K19,MAP3K2,MAP3K20,MAP3K21,MAP3K3,MAP3K6,MAP3K9,MAP4K1,MAP4K3,MAP4K4,MAP4K5,MAPK15,MAPK7,MASTL,MKNK1,MKNK2,MST1,MTOR,MYO3A,MYO3B,NEK1,NEK11,NEK2,NEK3,NEK4,NE…	___SGRG	S2168	Genome polyprotein	NA	tr|A0A0B4L3Q6|A0A0B4L3Q6_9FLAV Genome polyprotein OS=dengue virus type 1 OX=11053 PE=4 SV=1	dengue virus type 1
CAMKK1,CAMKK2,CSNK2A1,EIF2AK3,EIF2AK4,ERN1,GRK1,GRK5,IKBKB,IKBKE,IRAK1,IRAK4,KCNE1,MAP2K1,MAP2K2,MAP2K5,MAP3K10,MAP3K11,MAP3K19,MAP3K2,MAP3K20,MAP3K21,MAP3K9,MAP4K1,MAP4K4,MAPK15,MASTL,MST1,MYO3A,MYO3B,NEK1,NEK11,NEK2,NEK3,NEK4,NEK5,NEK9,NIM1K,PLK4,PRP4K,RIPK2,RIPK3,SLK,SMG1,SNRK,STK10,STK11,STK17A,STK24,STK25,STK3,STK33,STK39,TAOK1,TAOK2,TBK1,TRPM7,TTBK1,TTBK2,ULK1,ULK2,VRK1	GFLS___	S2878	Genome polyprotein	NA	tr|A0A0B4L3Q6|A0A0B4L3Q6_9FLAV Genome polyprotein OS=dengue virus type 1 OX=11053 PE=4 SV=1	dengue virus type 1
CSNK2A1,EIF2AK2,EIF2AK4,ERN1,ERN2,IKBKE,IRAK1,IRAK4,MAP2K2,MAP3K1,MAP3K10,MAP3K11,MAP3K12,MAP3K19,MAP3K2,MAP3K20,MAP3K21,MAP3K3,MAP3K9,MAPK15,MASTL,MYO3B,NEK11,NEK2,NEK3,NEK5,NEK7,NEK8,NEK9,NIM1K,PLK4,PRKCZ,PRP4K,RIPK1,RIPK2,RIPK3,SMG1,SNRK,STK17A,STK24,STK25,STK33,TAOK1,TAOK2,TBK1,TRPM7,TTBK1,TTBK2,ULK1,ULK2,VRK1	___SLSG	S2995	Genome polyprotein	NA	tr|A0A0B4L3Q6|A0A0B4L3Q6_9FLAV Genome polyprotein OS=dengue virus type 1 OX=11053 PE=4 SV=1	dengue virus type 1
AAK1,ALPK1,BMP2K,BRAF,CAMKK1,CAMKK2,EEF2K,EIF2AK2,EIF2AK3,GAK,GCK,IRAK1,KCNE1,LRRK2,MAP2K1,MAP2K2,MAP2K5,MAP3K1,MAP3K11,MAP3K12,MAP3K15,MAP3K19,MAP3K2,MAP3K20,MAP3K21,MAP3K3,MAP3K5,MAP3K6,MAP4K1,MAP4K3,MAP4K4,MAP4K5,MST1,MYO3A,MYO3B,NEK1,NEK3,NEK4,NEK8,NR2C2,OSR1,PASK,PBK,PINK1,RAF1,RIPK2,RIPK4,STK11,STK16,STK24,STK25,STK3,STK32B,STK39,TAOK1,TAOK2,TAOK3,TLK2,TNIK,TTK,VRK1,VRK2	___THIS	T3320	Genome polyprotein	NA	tr|A0A0B4L3Q6|A0A0B4L3Q6_9FLAV Genome polyprotein OS=dengue virus type 1 OX=11053 PE=4 SV=1	dengue virus type 1
AAK1,ALPK1,BMP2K,EEF2K,ERN2,GAK,GCK,KCNE1,LRRK2,MAP2K1,MAP2K2,MAP2K5,MAP3K1,MAP3K15,MAP3K19,MAP3K2,MAP3K20,MAP3K21,MAP3K5,MAP3K6,MAP4K3,MAP4K4,MAP4K5,MST1,MYO3A,MYO3B,NEK1,NEK11,NR2C2,OSR1,PASK,PBK,PDK1,ROCK2,STK24,STK25,STK3,STK32B,STK32C,STK39,TAOK1,TAOK2,TNIK,TTK,VRK1,VRK2	___TPTA	T109	Genome polyprotein	NA	tr|A0A0B4L3R1|A0A0B4L3R1_9FLAV Genome polyprotein OS=dengue virus type 1 OX=11053 PE=4 SV=1	dengue virus type 1
CSNK1G2,CSNK2A1,CSNK2A2,DSTYK,EIF2AK4,ERN2,FAM20C,HUNK,MAP3K11,MAP3K20,MAP3K21,MARK3,NEK2,NEK6,NEK7,PLK4,PRKCB,PRKDC,RIPK4,SNRK,STK17A,STK33,TBK1,TLK1,TP53RK,ULK1,ULK2,WNK4	___SEGA	S227	Genome polyprotein	NA	tr|A0A0B4L3R1|A0A0B4L3R1_9FLAV Genome polyprotein OS=dengue virus type 1 OX=11053 PE=4 SV=1	dengue virus type 1
AKT1,AURKA,BRAF,BRSK1,BRSK2,CDC42BPA,CLK2,CLK3,CROT,CSNK1E,CSNK1G1,DAPK3,DCLK1,DCLK2,EIF2AK4,ERN1,ERN2,FAM20C,GCK,GRK7,IKBKE,IRAK4,LATS2,MAP3K11,MAP3K14,MAP3K2,MAP3K20,MAP3K21,MAP3K3,MAP3K9,MAP4K1,MAP4K3,MAP4K5,MARK1,MARK2,MARK3,MARK4,MELK,MKNK1,MYLK2,NEK5,NEK6,NEK7,NEK8,NIM1K,NUAK1,NUAK2,OSR1,PAK1,PAK2,PAK3,PAK4,PAK5,PAK6,PHKG1,PHKG2,PIM1,PIM3,PKN1,PKN2,PKN3,PLK4,PRKAA1,PRKACB,PRKACG,PRKCA,PRKCB…	KGSS___	S677	Genome polyprotein	NA	tr|A0A0B4L3R1|A0A0B4L3R1_9FLAV Genome polyprotein OS=dengue virus type 1 OX=11053 PE=4 SV=1	dengue virus type 1
AAK1,ALPK1,BMP2K,BUB1,EEF2K,GCK,HASPIN,IRAK4,KCNE1,LRRK2,MAK,MAP2K2,MAP2K5,MAP3K10,MAP3K11,MAP3K12,MAP3K15,MAP3K2,MAP3K21,MAP3K5,MAP3K6,MAP4K1,MAP4K3,MAP4K4,MAP4K5,MAPK11,MAPK14,MAPK15,MAPK7,MOK,MST1,MYO3A,MYO3B,NEK1,NEK11,NEK4,NEK5,NR2C2,OSR1,PDK1,RIPK3,SMG1,STK11,STK16,STK25,STK3,STK39,TAOK1,TAOK2,TNIK,TTK,VRK1,VRK2	___TLPP	T1092	Genome polyprotein	NA	tr|A0A0B4L3R1|A0A0B4L3R1_9FLAV Genome polyprotein OS=dengue virus type 1 OX=11053 PE=4 SV=1	dengue virus type 1
BCKDK,DSTYK,EIF2AK1,EIF2AK4,IRAK1,IRAK4,MAP2K1,MAP2K2,NEK2,NEK3,NEK4,NEK5,NEK6,NEK7,NEK9,NIM1K,PDK1,PLK4,RIPK1,RIPK2,RIPK3,SMG1,SNRK,STK33,TP53RK,TRPM7,TTBK1,ULK1,ULK2,VRK1,VRK2,WNK1,WNK3,WNK4	___SLGL	S1136	Genome polyprotein	NA	tr|A0A0B4L3R1|A0A0B4L3R1_9FLAV Genome polyprotein OS=dengue virus type 1 OX=11053 PE=4 SV=1	dengue virus type 1
ATR,BCKDK,CSNK1E,EIF2AK4,ERN1,ERN2,FAM20C,IKBKE,IRAK4,MAP3K1,MAP3K10,MAP3K11,MAP3K12,MAP3K15,MAP3K20,MAP3K21,MAP3K9,MAPK15,MTOR,NEK11,NEK5,NEK6,NEK7,NEK9,PDK1,PDK4,PLK4,PRKCA,PRKCZ,RAF1,RIPK1,RIPK3,STK33,TBK1,TRPM6,TRPM7,TTBK2,ULK1,ULK2	LPNS___	S1246	Genome polyprotein	NA	tr|A0A0B4L3R1|A0A0B4L3R1_9FLAV Genome polyprotein OS=dengue virus type 1 OX=11053 PE=4 SV=1	dengue virus type 1
ACVR1,ACVR1B,ACVR2A,ACVR2B,ATM,BMPR1A,BMPR1B,BMPR2,CHUK,CROT,CSNK1A1,CSNK1A1L,CSNK1D,CSNK1E,CSNK1G1,CSNK1G2,CSNK1G3,CSNK2A1,CSNK2A2,DSTYK,EEF2K,EIF2AK1,EIF2AK3,EIF2AK4,FAM20C,GRK1,GRK2,GRK3,GRK4,GRK7,IKBKE,MAP2K2,MAP3K11,MAP3K19,MAP3K2,MAP3K21,MAP3K9,MOS,NEK6,NEK7,OSR1,PLK1,PLK2,PLK3,PLK4,SMG1,STK3,STK32B,STK39,TBK1,TGFBR1,TGFBR2,TLK1,TLK2,TP53RK,TTBK1,TTBK2,TTK	___SLEE	S1246	Genome polyprotein	NA	tr|A0A0B4L3R1|A0A0B4L3R1_9FLAV Genome polyprotein OS=dengue virus type 1 OX=11053 PE=4 SV=1	dengue virus type 1
IRAK1,PLK4,RIPK2	VTTS___	S1633	Genome polyprotein	NA	tr|A0A0B4L3R1|A0A0B4L3R1_9FLAV Genome polyprotein OS=dengue virus type 1 OX=11053 PE=4 SV=1	dengue virus type 1
AAK1,ATM,ATR,BMP2K,BMPR2,BUB1,CAMK2D,CAMKK1,CSNK1A1,DSTYK,EIF2AK4,MAP2K1,MAP2K2,MAP3K9,MAPK15,NR2C2,PHKG1,PHKG2,PINK1,RIPK2,SMG1,SNRK,STK39,TTBK1,TTBK2	IQLS___	S1862	Genome polyprotein	NA	tr|A0A0B4L3R1|A0A0B4L3R1_9FLAV Genome polyprotein OS=dengue virus type 1 OX=11053 PE=4 SV=1	dengue virus type 1
ATR,CSNK2A1,CSNK2A2,EEF2K,FAM20C,MAP3K10,MAP3K11,MAP3K20,MAP3K21,MAP3K9,NEK6,NEK7,RAF1,RIPK2,RIPK3,TRPM6,ULK1	___SDPL	S2078	Genome polyprotein	NA	tr|A0A0B4L3R1|A0A0B4L3R1_9FLAV Genome polyprotein OS=dengue virus type 1 OX=11053 PE=4 SV=1	dengue virus type 1
AAK1,AKT1,AKT2,AKT3,AURKB,AURKC,BMP2K,BUB1,CAMK1G,CAMKK1,CAMKK2,CDC42BPB,CDK10,CDKL5,CHEK2,CROT,DMPK,DSTYK,EEF2K,EIF2AK1,EIF2AK2,EIF2AK3,EIF2AK4,ERN1,ERN2,GAK,GCK,HASPIN,IKBKB,IRAK1,IRAK4,KCNE1,LRRK2,MAP2K5,MAP3K1,MAP3K10,MAP3K11,MAP3K14,MAP3K19,MAP3K2,MAP3K20,MAP3K21,MAP3K3,MAP3K6,MAP3K9,MAP4K1,MAP4K3,MAP4K4,MAP4K5,MAPK15,MAPK7,MASTL,MKNK1,MKNK2,MST1,MTOR,MYO3A,MYO3B,NEK1,NEK11,NEK2,NEK3,NEK4,NE…	___SGRG	S2168	Genome polyprotein	NA	tr|A0A0B4L3R1|A0A0B4L3R1_9FLAV Genome polyprotein OS=dengue virus type 1 OX=11053 PE=4 SV=1	dengue virus type 1
CAMKK1,CAMKK2,CSNK2A1,EIF2AK3,EIF2AK4,ERN1,GRK1,GRK5,IKBKB,IKBKE,IRAK1,IRAK4,KCNE1,MAP2K1,MAP2K2,MAP2K5,MAP3K10,MAP3K11,MAP3K19,MAP3K2,MAP3K20,MAP3K21,MAP3K9,MAP4K1,MAP4K4,MAPK15,MASTL,MST1,MYO3A,MYO3B,NEK1,NEK11,NEK2,NEK3,NEK4,NEK5,NEK9,NIM1K,PLK4,PRP4K,RIPK2,RIPK3,SLK,SMG1,SNRK,STK10,STK11,STK17A,STK24,STK25,STK3,STK33,STK39,TAOK1,TAOK2,TBK1,TRPM7,TTBK1,TTBK2,ULK1,ULK2,VRK1	GFLS___	S2878	Genome polyprotein	NA	tr|A0A0B4L3R1|A0A0B4L3R1_9FLAV Genome polyprotein OS=dengue virus type 1 OX=11053 PE=4 SV=1	dengue virus type 1
CSNK2A1,EIF2AK2,EIF2AK4,ERN1,ERN2,IKBKE,IRAK1,IRAK4,MAP2K2,MAP3K1,MAP3K10,MAP3K11,MAP3K12,MAP3K19,MAP3K2,MAP3K20,MAP3K21,MAP3K3,MAP3K9,MAPK15,MASTL,MYO3B,NEK11,NEK2,NEK3,NEK5,NEK7,NEK8,NEK9,NIM1K,PLK4,PRKCZ,PRP4K,RIPK1,RIPK2,RIPK3,SMG1,SNRK,STK17A,STK24,STK25,STK33,TAOK1,TAOK2,TBK1,TRPM7,TTBK1,TTBK2,ULK1,ULK2,VRK1	___SLSG	S2995	Genome polyprotein	NA	tr|A0A0B4L3R1|A0A0B4L3R1_9FLAV Genome polyprotein OS=dengue virus type 1 OX=11053 PE=4 SV=1	dengue virus type 1
AAK1,ALPK1,BMP2K,BRAF,CAMKK1,CAMKK2,EEF2K,EIF2AK2,EIF2AK3,GAK,GCK,IRAK1,KCNE1,LRRK2,MAP2K1,MAP2K2,MAP2K5,MAP3K1,MAP3K11,MAP3K12,MAP3K15,MAP3K19,MAP3K2,MAP3K20,MAP3K21,MAP3K3,MAP3K5,MAP3K6,MAP4K1,MAP4K3,MAP4K4,MAP4K5,MST1,MYO3A,MYO3B,NEK1,NEK3,NEK4,NEK8,NR2C2,OSR1,PASK,PBK,PINK1,RAF1,RIPK2,RIPK4,STK11,STK16,STK24,STK25,STK3,STK32B,STK39,TAOK1,TAOK2,TAOK3,TLK2,TNIK,TTK,VRK1,VRK2	___THIS	T3320	Genome polyprotein	NA	tr|A0A0B4L3R1|A0A0B4L3R1_9FLAV Genome polyprotein OS=dengue virus type 1 OX=11053 PE=4 SV=1	dengue virus type 1
CSNK1G2,CSNK2A1,CSNK2A2,DSTYK,EIF2AK4,ERN2,FAM20C,HUNK,MAP3K11,MAP3K20,MAP3K21,MARK3,NEK2,NEK6,NEK7,PLK4,PRKCB,PRKDC,RIPK4,SNRK,STK17A,STK33,TBK1,TLK1,TP53RK,ULK1,ULK2,WNK4	___SEGA	S227	Genome polyprotein	NA	tr|A0A0B4L3R3|A0A0B4L3R3_9FLAV Genome polyprotein OS=dengue virus type 1 OX=11053 PE=4 SV=1	dengue virus type 1
AKT1,AURKA,BRAF,BRSK1,BRSK2,CDC42BPA,CLK2,CLK3,CROT,CSNK1E,CSNK1G1,DAPK3,DCLK1,DCLK2,EIF2AK4,ERN1,ERN2,FAM20C,GCK,GRK7,IKBKE,IRAK4,LATS2,MAP3K11,MAP3K14,MAP3K2,MAP3K20,MAP3K21,MAP3K3,MAP3K9,MAP4K1,MAP4K3,MAP4K5,MARK1,MARK2,MARK3,MARK4,MELK,MKNK1,MYLK2,NEK5,NEK6,NEK7,NEK8,NIM1K,NUAK1,NUAK2,OSR1,PAK1,PAK2,PAK3,PAK4,PAK5,PAK6,PHKG1,PHKG2,PIM1,PIM3,PKN1,PKN2,PKN3,PLK4,PRKAA1,PRKACB,PRKACG,PRKCA,PRKCB…	KGSS___	S677	Genome polyprotein	NA	tr|A0A0B4L3R3|A0A0B4L3R3_9FLAV Genome polyprotein OS=dengue virus type 1 OX=11053 PE=4 SV=1	dengue virus type 1
AAK1,ALPK1,BMP2K,BUB1,EEF2K,GCK,HASPIN,IRAK4,KCNE1,LRRK2,MAK,MAP2K2,MAP2K5,MAP3K10,MAP3K11,MAP3K12,MAP3K15,MAP3K2,MAP3K21,MAP3K5,MAP3K6,MAP4K1,MAP4K3,MAP4K4,MAP4K5,MAPK11,MAPK14,MAPK15,MAPK7,MOK,MST1,MYO3A,MYO3B,NEK1,NEK11,NEK4,NEK5,NR2C2,OSR1,PDK1,RIPK3,SMG1,STK11,STK16,STK25,STK3,STK39,TAOK1,TAOK2,TNIK,TTK,VRK1,VRK2	___TLPP	T1092	Genome polyprotein	NA	tr|A0A0B4L3R3|A0A0B4L3R3_9FLAV Genome polyprotein OS=dengue virus type 1 OX=11053 PE=4 SV=1	dengue virus type 1
BCKDK,DSTYK,EIF2AK1,EIF2AK4,IRAK1,IRAK4,MAP2K1,MAP2K2,NEK2,NEK3,NEK4,NEK5,NEK6,NEK7,NEK9,NIM1K,PDK1,PLK4,RIPK1,RIPK2,RIPK3,SMG1,SNRK,STK33,TP53RK,TRPM7,TTBK1,ULK1,ULK2,VRK1,VRK2,WNK1,WNK3,WNK4	___SLGL	S1136	Genome polyprotein	NA	tr|A0A0B4L3R3|A0A0B4L3R3_9FLAV Genome polyprotein OS=dengue virus type 1 OX=11053 PE=4 SV=1	dengue virus type 1
ATR,BCKDK,CSNK1E,EIF2AK4,ERN1,ERN2,FAM20C,IKBKE,IRAK4,MAP3K1,MAP3K10,MAP3K11,MAP3K12,MAP3K15,MAP3K20,MAP3K21,MAP3K9,MAPK15,MTOR,NEK11,NEK5,NEK6,NEK7,NEK9,PDK1,PDK4,PLK4,PRKCA,PRKCZ,RAF1,RIPK1,RIPK3,STK33,TBK1,TRPM6,TRPM7,TTBK2,ULK1,ULK2	LPNS___	S1246	Genome polyprotein	NA	tr|A0A0B4L3R3|A0A0B4L3R3_9FLAV Genome polyprotein OS=dengue virus type 1 OX=11053 PE=4 SV=1	dengue virus type 1
ACVR1,ACVR1B,ACVR2A,ACVR2B,ATM,BMPR1A,BMPR1B,BMPR2,CHUK,CROT,CSNK1A1,CSNK1A1L,CSNK1D,CSNK1E,CSNK1G1,CSNK1G2,CSNK1G3,CSNK2A1,CSNK2A2,DSTYK,EEF2K,EIF2AK1,EIF2AK3,EIF2AK4,FAM20C,GRK1,GRK2,GRK3,GRK4,GRK7,IKBKE,MAP2K2,MAP3K11,MAP3K19,MAP3K2,MAP3K21,MAP3K9,MOS,NEK6,NEK7,OSR1,PLK1,PLK2,PLK3,PLK4,SMG1,STK3,STK32B,STK39,TBK1,TGFBR1,TGFBR2,TLK1,TLK2,TP53RK,TTBK1,TTBK2,TTK	___SLEE	S1246	Genome polyprotein	NA	tr|A0A0B4L3R3|A0A0B4L3R3_9FLAV Genome polyprotein OS=dengue virus type 1 OX=11053 PE=4 SV=1	dengue virus type 1
IRAK1,PLK4,RIPK2	VTTS___	S1633	Genome polyprotein	NA	tr|A0A0B4L3R3|A0A0B4L3R3_9FLAV Genome polyprotein OS=dengue virus type 1 OX=11053 PE=4 SV=1	dengue virus type 1
AAK1,ATM,ATR,BMP2K,BMPR2,BUB1,CAMK2D,CAMKK1,CSNK1A1,DSTYK,EIF2AK4,MAP2K1,MAP2K2,MAP3K9,MAPK15,NR2C2,PHKG1,PHKG2,PINK1,RIPK2,SMG1,SNRK,STK39,TTBK1,TTBK2	IQLS___	S1862	Genome polyprotein	NA	tr|A0A0B4L3R3|A0A0B4L3R3_9FLAV Genome polyprotein OS=dengue virus type 1 OX=11053 PE=4 SV=1	dengue virus type 1
ATR,CSNK2A1,CSNK2A2,EEF2K,FAM20C,MAP3K10,MAP3K11,MAP3K20,MAP3K21,MAP3K9,NEK6,NEK7,RAF1,RIPK2,RIPK3,TRPM6,ULK1	___SDPL	S2078	Genome polyprotein	NA	tr|A0A0B4L3R3|A0A0B4L3R3_9FLAV Genome polyprotein OS=dengue virus type 1 OX=11053 PE=4 SV=1	dengue virus type 1
AAK1,AKT1,AKT2,AKT3,AURKB,AURKC,BMP2K,BUB1,CAMK1G,CAMKK1,CAMKK2,CDC42BPB,CDK10,CDKL5,CHEK2,CROT,DMPK,DSTYK,EEF2K,EIF2AK1,EIF2AK2,EIF2AK3,EIF2AK4,ERN1,ERN2,GAK,GCK,HASPIN,IKBKB,IRAK1,IRAK4,KCNE1,LRRK2,MAP2K5,MAP3K1,MAP3K10,MAP3K11,MAP3K14,MAP3K19,MAP3K2,MAP3K20,MAP3K21,MAP3K3,MAP3K6,MAP3K9,MAP4K1,MAP4K3,MAP4K4,MAP4K5,MAPK15,MAPK7,MASTL,MKNK1,MKNK2,MST1,MTOR,MYO3A,MYO3B,NEK1,NEK11,NEK2,NEK3,NEK4,NE…	___SGRG	S2168	Genome polyprotein	NA	tr|A0A0B4L3R3|A0A0B4L3R3_9FLAV Genome polyprotein OS=dengue virus type 1 OX=11053 PE=4 SV=1	dengue virus type 1
CAMKK1,CAMKK2,CSNK2A1,EIF2AK3,EIF2AK4,ERN1,GRK1,GRK5,IKBKB,IKBKE,IRAK1,IRAK4,KCNE1,MAP2K1,MAP2K2,MAP2K5,MAP3K10,MAP3K11,MAP3K19,MAP3K2,MAP3K20,MAP3K21,MAP3K9,MAP4K1,MAP4K4,MAPK15,MASTL,MST1,MYO3A,MYO3B,NEK1,NEK11,NEK2,NEK3,NEK4,NEK5,NEK9,NIM1K,PLK4,PRP4K,RIPK2,RIPK3,SLK,SMG1,SNRK,STK10,STK11,STK17A,STK24,STK25,STK3,STK33,STK39,TAOK1,TAOK2,TBK1,TRPM7,TTBK1,TTBK2,ULK1,ULK2,VRK1	GFLS___	S2878	Genome polyprotein	NA	tr|A0A0B4L3R3|A0A0B4L3R3_9FLAV Genome polyprotein OS=dengue virus type 1 OX=11053 PE=4 SV=1	dengue virus type 1
CSNK2A1,EIF2AK2,EIF2AK4,ERN1,ERN2,IKBKE,IRAK1,IRAK4,MAP2K2,MAP3K1,MAP3K10,MAP3K11,MAP3K12,MAP3K19,MAP3K2,MAP3K20,MAP3K21,MAP3K3,MAP3K9,MAPK15,MASTL,MYO3B,NEK11,NEK2,NEK3,NEK5,NEK7,NEK8,NEK9,NIM1K,PLK4,PRKCZ,PRP4K,RIPK1,RIPK2,RIPK3,SMG1,SNRK,STK17A,STK24,STK25,STK33,TAOK1,TAOK2,TBK1,TRPM7,TTBK1,TTBK2,ULK1,ULK2,VRK1	___SLSG	S2995	Genome polyprotein	NA	tr|A0A0B4L3R3|A0A0B4L3R3_9FLAV Genome polyprotein OS=dengue virus type 1 OX=11053 PE=4 SV=1	dengue virus type 1
AAK1,ALPK1,BMP2K,BRAF,CAMKK1,CAMKK2,EEF2K,EIF2AK2,EIF2AK3,GAK,GCK,IRAK1,KCNE1,LRRK2,MAP2K1,MAP2K2,MAP2K5,MAP3K1,MAP3K11,MAP3K12,MAP3K15,MAP3K19,MAP3K2,MAP3K20,MAP3K21,MAP3K3,MAP3K5,MAP3K6,MAP4K1,MAP4K3,MAP4K4,MAP4K5,MST1,MYO3A,MYO3B,NEK1,NEK3,NEK4,NEK8,NR2C2,OSR1,PASK,PBK,PINK1,RAF1,RIPK2,RIPK4,STK11,STK16,STK24,STK25,STK3,STK32B,STK39,TAOK1,TAOK2,TAOK3,TLK2,TNIK,TTK,VRK1,VRK2	___THIS	T3320	Genome polyprotein	NA	tr|A0A0B4L3R3|A0A0B4L3R3_9FLAV Genome polyprotein OS=dengue virus type 1 OX=11053 PE=4 SV=1	dengue virus type 1
CSNK1G2,CSNK2A1,CSNK2A2,DSTYK,EIF2AK4,ERN2,FAM20C,HUNK,MAP3K11,MAP3K20,MAP3K21,MARK3,NEK2,NEK6,NEK7,PLK4,PRKCB,PRKDC,RIPK4,SNRK,STK17A,STK33,TBK1,TLK1,TP53RK,ULK1,ULK2,WNK4	___SEGA	S227	Genome polyprotein	NA	tr|A0A0B4L3R4|A0A0B4L3R4_9FLAV Genome polyprotein OS=dengue virus type 1 OX=11053 PE=4 SV=1	dengue virus type 1
AKT1,AURKA,BRAF,BRSK1,BRSK2,CDC42BPA,CLK2,CLK3,CROT,CSNK1E,CSNK1G1,DAPK3,DCLK1,DCLK2,EIF2AK4,ERN1,ERN2,FAM20C,GCK,GRK7,IKBKE,IRAK4,LATS2,MAP3K11,MAP3K14,MAP3K2,MAP3K20,MAP3K21,MAP3K3,MAP3K9,MAP4K1,MAP4K3,MAP4K5,MARK1,MARK2,MARK3,MARK4,MELK,MKNK1,MYLK2,NEK5,NEK6,NEK7,NEK8,NIM1K,NUAK1,NUAK2,OSR1,PAK1,PAK2,PAK3,PAK4,PAK5,PAK6,PHKG1,PHKG2,PIM1,PIM3,PKN1,PKN2,PKN3,PLK4,PRKAA1,PRKACB,PRKACG,PRKCA,PRKCB…	KGSS___	S677	Genome polyprotein	NA	tr|A0A0B4L3R4|A0A0B4L3R4_9FLAV Genome polyprotein OS=dengue virus type 1 OX=11053 PE=4 SV=1	dengue virus type 1
AAK1,ALPK1,BMP2K,BUB1,EEF2K,GCK,HASPIN,IRAK4,KCNE1,LRRK2,MAK,MAP2K2,MAP2K5,MAP3K10,MAP3K11,MAP3K12,MAP3K15,MAP3K2,MAP3K21,MAP3K5,MAP3K6,MAP4K1,MAP4K3,MAP4K4,MAP4K5,MAPK11,MAPK14,MAPK15,MAPK7,MOK,MST1,MYO3A,MYO3B,NEK1,NEK11,NEK4,NEK5,NR2C2,OSR1,PDK1,RIPK3,SMG1,STK11,STK16,STK25,STK3,STK39,TAOK1,TAOK2,TNIK,TTK,VRK1,VRK2	___TLPP	T1092	Genome polyprotein	NA	tr|A0A0B4L3R4|A0A0B4L3R4_9FLAV Genome polyprotein OS=dengue virus type 1 OX=11053 PE=4 SV=1	dengue virus type 1
BCKDK,DSTYK,EIF2AK1,EIF2AK4,IRAK1,IRAK4,MAP2K1,MAP2K2,NEK2,NEK3,NEK4,NEK5,NEK6,NEK7,NEK9,NIM1K,PDK1,PLK4,RIPK1,RIPK2,RIPK3,SMG1,SNRK,STK33,TP53RK,TRPM7,TTBK1,ULK1,ULK2,VRK1,VRK2,WNK1,WNK3,WNK4	___SLGL	S1136	Genome polyprotein	NA	tr|A0A0B4L3R4|A0A0B4L3R4_9FLAV Genome polyprotein OS=dengue virus type 1 OX=11053 PE=4 SV=1	dengue virus type 1
ATR,BCKDK,CSNK1E,EIF2AK4,ERN1,ERN2,FAM20C,IKBKE,IRAK4,MAP3K1,MAP3K10,MAP3K11,MAP3K12,MAP3K15,MAP3K20,MAP3K21,MAP3K9,MAPK15,MTOR,NEK11,NEK5,NEK6,NEK7,NEK9,PDK1,PDK4,PLK4,PRKCA,PRKCZ,RAF1,RIPK1,RIPK3,STK33,TBK1,TRPM6,TRPM7,TTBK2,ULK1,ULK2	LPNS___	S1246	Genome polyprotein	NA	tr|A0A0B4L3R4|A0A0B4L3R4_9FLAV Genome polyprotein OS=dengue virus type 1 OX=11053 PE=4 SV=1	dengue virus type 1
ACVR1,ACVR1B,ACVR2A,ACVR2B,ATM,BMPR1A,BMPR1B,BMPR2,CHUK,CROT,CSNK1A1,CSNK1A1L,CSNK1D,CSNK1E,CSNK1G1,CSNK1G2,CSNK1G3,CSNK2A1,CSNK2A2,DSTYK,EEF2K,EIF2AK1,EIF2AK3,EIF2AK4,FAM20C,GRK1,GRK2,GRK3,GRK4,GRK7,IKBKE,MAP2K2,MAP3K11,MAP3K19,MAP3K2,MAP3K21,MAP3K9,MOS,NEK6,NEK7,OSR1,PLK1,PLK2,PLK3,PLK4,SMG1,STK3,STK32B,STK39,TBK1,TGFBR1,TGFBR2,TLK1,TLK2,TP53RK,TTBK1,TTBK2,TTK	___SLEE	S1246	Genome polyprotein	NA	tr|A0A0B4L3R4|A0A0B4L3R4_9FLAV Genome polyprotein OS=dengue virus type 1 OX=11053 PE=4 SV=1	dengue virus type 1
IRAK1,PLK4,RIPK2	VTTS___	S1633	Genome polyprotein	NA	tr|A0A0B4L3R4|A0A0B4L3R4_9FLAV Genome polyprotein OS=dengue virus type 1 OX=11053 PE=4 SV=1	dengue virus type 1
AAK1,ATM,ATR,BMP2K,BMPR2,BUB1,CAMK2D,CAMKK1,CSNK1A1,DSTYK,EIF2AK4,MAP2K1,MAP2K2,MAP3K9,MAPK15,NR2C2,PHKG1,PHKG2,PINK1,RIPK2,SMG1,SNRK,STK39,TTBK1,TTBK2	IQLS___	S1862	Genome polyprotein	NA	tr|A0A0B4L3R4|A0A0B4L3R4_9FLAV Genome polyprotein OS=dengue virus type 1 OX=11053 PE=4 SV=1	dengue virus type 1
ATR,CSNK2A1,CSNK2A2,EEF2K,FAM20C,MAP3K10,MAP3K11,MAP3K20,MAP3K21,MAP3K9,NEK6,NEK7,RAF1,RIPK2,RIPK3,TRPM6,ULK1	___SDPL	S2078	Genome polyprotein	NA	tr|A0A0B4L3R4|A0A0B4L3R4_9FLAV Genome polyprotein OS=dengue virus type 1 OX=11053 PE=4 SV=1	dengue virus type 1
AAK1,AKT1,AKT2,AKT3,AURKB,AURKC,BMP2K,BUB1,CAMK1G,CAMKK1,CAMKK2,CDC42BPB,CDK10,CDKL5,CHEK2,CROT,DMPK,DSTYK,EEF2K,EIF2AK1,EIF2AK2,EIF2AK3,EIF2AK4,ERN1,ERN2,GAK,GCK,HASPIN,IKBKB,IRAK1,IRAK4,KCNE1,LRRK2,MAP2K5,MAP3K1,MAP3K10,MAP3K11,MAP3K14,MAP3K19,MAP3K2,MAP3K20,MAP3K21,MAP3K3,MAP3K6,MAP3K9,MAP4K1,MAP4K3,MAP4K4,MAP4K5,MAPK15,MAPK7,MASTL,MKNK1,MKNK2,MST1,MTOR,MYO3A,MYO3B,NEK1,NEK11,NEK2,NEK3,NEK4,NE…	___SGRG	S2168	Genome polyprotein	NA	tr|A0A0B4L3R4|A0A0B4L3R4_9FLAV Genome polyprotein OS=dengue virus type 1 OX=11053 PE=4 SV=1	dengue virus type 1
CAMKK1,CAMKK2,CSNK2A1,EIF2AK3,EIF2AK4,ERN1,GRK1,GRK5,IKBKB,IKBKE,IRAK1,IRAK4,KCNE1,MAP2K1,MAP2K2,MAP2K5,MAP3K10,MAP3K11,MAP3K19,MAP3K2,MAP3K20,MAP3K21,MAP3K9,MAP4K1,MAP4K4,MAPK15,MASTL,MST1,MYO3A,MYO3B,NEK1,NEK11,NEK2,NEK3,NEK4,NEK5,NEK9,NIM1K,PLK4,PRP4K,RIPK2,RIPK3,SLK,SMG1,SNRK,STK10,STK11,STK17A,STK24,STK25,STK3,STK33,STK39,TAOK1,TAOK2,TBK1,TRPM7,TTBK1,TTBK2,ULK1,ULK2,VRK1	GFLS___	S2878	Genome polyprotein	NA	tr|A0A0B4L3R4|A0A0B4L3R4_9FLAV Genome polyprotein OS=dengue virus type 1 OX=11053 PE=4 SV=1	dengue virus type 1
CSNK2A1,EIF2AK2,EIF2AK4,ERN1,ERN2,IKBKE,IRAK1,IRAK4,MAP2K2,MAP3K1,MAP3K10,MAP3K11,MAP3K12,MAP3K19,MAP3K2,MAP3K20,MAP3K21,MAP3K3,MAP3K9,MAPK15,MASTL,MYO3B,NEK11,NEK2,NEK3,NEK5,NEK7,NEK8,NEK9,NIM1K,PLK4,PRKCZ,PRP4K,RIPK1,RIPK2,RIPK3,SMG1,SNRK,STK17A,STK24,STK25,STK33,TAOK1,TAOK2,TBK1,TRPM7,TTBK1,TTBK2,ULK1,ULK2,VRK1	___SLSG	S2995	Genome polyprotein	NA	tr|A0A0B4L3R4|A0A0B4L3R4_9FLAV Genome polyprotein OS=dengue virus type 1 OX=11053 PE=4 SV=1	dengue virus type 1
AAK1,ALPK1,BMP2K,BRAF,CAMKK1,CAMKK2,EEF2K,EIF2AK2,EIF2AK3,GAK,GCK,IRAK1,KCNE1,LRRK2,MAP2K1,MAP2K2,MAP2K5,MAP3K1,MAP3K11,MAP3K12,MAP3K15,MAP3K19,MAP3K2,MAP3K20,MAP3K21,MAP3K3,MAP3K5,MAP3K6,MAP4K1,MAP4K3,MAP4K4,MAP4K5,MST1,MYO3A,MYO3B,NEK1,NEK3,NEK4,NEK8,NR2C2,OSR1,PASK,PBK,PINK1,RAF1,RIPK2,RIPK4,STK11,STK16,STK24,STK25,STK3,STK32B,STK39,TAOK1,TAOK2,TAOK3,TLK2,TNIK,TTK,VRK1,VRK2	___THIS	T3320	Genome polyprotein	NA	tr|A0A0B4L3R4|A0A0B4L3R4_9FLAV Genome polyprotein OS=dengue virus type 1 OX=11053 PE=4 SV=1	dengue virus type 1
CSNK1G2,CSNK2A1,CSNK2A2,DSTYK,EIF2AK4,ERN2,FAM20C,HUNK,MAP3K11,MAP3K20,MAP3K21,MARK3,NEK2,NEK6,NEK7,PLK4,PRKCB,PRKDC,RIPK4,SNRK,STK17A,STK33,TBK1,TLK1,TP53RK,ULK1,ULK2,WNK4	___SEGA	S227	Genome polyprotein	NA	tr|A0A0B4L461|A0A0B4L461_9FLAV Genome polyprotein OS=dengue virus type 1 OX=11053 PE=4 SV=1	dengue virus type 1
AKT1,AURKA,BRAF,BRSK1,BRSK2,CDC42BPA,CLK2,CLK3,CROT,CSNK1E,CSNK1G1,DAPK3,DCLK1,DCLK2,EIF2AK4,ERN1,ERN2,FAM20C,GCK,GRK7,IKBKE,IRAK4,LATS2,MAP3K11,MAP3K14,MAP3K2,MAP3K20,MAP3K21,MAP3K3,MAP3K9,MAP4K1,MAP4K3,MAP4K5,MARK1,MARK2,MARK3,MARK4,MELK,MKNK1,MYLK2,NEK5,NEK6,NEK7,NEK8,NIM1K,NUAK1,NUAK2,OSR1,PAK1,PAK2,PAK3,PAK4,PAK5,PAK6,PHKG1,PHKG2,PIM1,PIM3,PKN1,PKN2,PKN3,PLK4,PRKAA1,PRKACB,PRKACG,PRKCA,PRKCB…	KGSS___	S677	Genome polyprotein	NA	tr|A0A0B4L461|A0A0B4L461_9FLAV Genome polyprotein OS=dengue virus type 1 OX=11053 PE=4 SV=1	dengue virus type 1
AAK1,ALPK1,BMP2K,BUB1,EEF2K,GCK,HASPIN,IRAK4,KCNE1,LRRK2,MAK,MAP2K2,MAP2K5,MAP3K10,MAP3K11,MAP3K12,MAP3K15,MAP3K2,MAP3K21,MAP3K5,MAP3K6,MAP4K1,MAP4K3,MAP4K4,MAP4K5,MAPK11,MAPK14,MAPK15,MAPK7,MOK,MST1,MYO3A,MYO3B,NEK1,NEK11,NEK4,NEK5,NR2C2,OSR1,PDK1,RIPK3,SMG1,STK11,STK16,STK25,STK3,STK39,TAOK1,TAOK2,TNIK,TTK,VRK1,VRK2	___TLPP	T1092	Genome polyprotein	NA	tr|A0A0B4L461|A0A0B4L461_9FLAV Genome polyprotein OS=dengue virus type 1 OX=11053 PE=4 SV=1	dengue virus type 1
BCKDK,DSTYK,EIF2AK1,EIF2AK4,IRAK1,IRAK4,MAP2K1,MAP2K2,NEK2,NEK3,NEK4,NEK5,NEK6,NEK7,NEK9,NIM1K,PDK1,PLK4,RIPK1,RIPK2,RIPK3,SMG1,SNRK,STK33,TP53RK,TRPM7,TTBK1,ULK1,ULK2,VRK1,VRK2,WNK1,WNK3,WNK4	___SLGL	S1136	Genome polyprotein	NA	tr|A0A0B4L461|A0A0B4L461_9FLAV Genome polyprotein OS=dengue virus type 1 OX=11053 PE=4 SV=1	dengue virus type 1
ATR,BCKDK,CSNK1E,EIF2AK4,ERN1,ERN2,FAM20C,IKBKE,IRAK4,MAP3K1,MAP3K10,MAP3K11,MAP3K12,MAP3K15,MAP3K20,MAP3K21,MAP3K9,MAPK15,MTOR,NEK11,NEK5,NEK6,NEK7,NEK9,PDK1,PDK4,PLK4,PRKCA,PRKCZ,RAF1,RIPK1,RIPK3,STK33,TBK1,TRPM6,TRPM7,TTBK2,ULK1,ULK2	LPNS___	S1246	Genome polyprotein	NA	tr|A0A0B4L461|A0A0B4L461_9FLAV Genome polyprotein OS=dengue virus type 1 OX=11053 PE=4 SV=1	dengue virus type 1
ACVR1,ACVR1B,ACVR2A,ACVR2B,ATM,BMPR1A,BMPR1B,BMPR2,CHUK,CROT,CSNK1A1,CSNK1A1L,CSNK1D,CSNK1E,CSNK1G1,CSNK1G2,CSNK1G3,CSNK2A1,CSNK2A2,DSTYK,EEF2K,EIF2AK1,EIF2AK3,EIF2AK4,FAM20C,GRK1,GRK2,GRK3,GRK4,GRK7,IKBKE,MAP2K2,MAP3K11,MAP3K19,MAP3K2,MAP3K21,MAP3K9,MOS,NEK6,NEK7,OSR1,PLK1,PLK2,PLK3,PLK4,SMG1,STK3,STK32B,STK39,TBK1,TGFBR1,TGFBR2,TLK1,TLK2,TP53RK,TTBK1,TTBK2,TTK	___SLEE	S1246	Genome polyprotein	NA	tr|A0A0B4L461|A0A0B4L461_9FLAV Genome polyprotein OS=dengue virus type 1 OX=11053 PE=4 SV=1	dengue virus type 1
IRAK1,PLK4,RIPK2	VTTS___	S1633	Genome polyprotein	NA	tr|A0A0B4L461|A0A0B4L461_9FLAV Genome polyprotein OS=dengue virus type 1 OX=11053 PE=4 SV=1	dengue virus type 1
AAK1,ATM,ATR,BMP2K,BMPR2,BUB1,CAMK2D,CAMKK1,CSNK1A1,DSTYK,EIF2AK4,MAP2K1,MAP2K2,MAP3K9,MAPK15,NR2C2,PHKG1,PHKG2,PINK1,RIPK2,SMG1,SNRK,STK39,TTBK1,TTBK2	IQLS___	S1862	Genome polyprotein	NA	tr|A0A0B4L461|A0A0B4L461_9FLAV Genome polyprotein OS=dengue virus type 1 OX=11053 PE=4 SV=1	dengue virus type 1
ATR,CSNK2A1,CSNK2A2,EEF2K,FAM20C,MAP3K10,MAP3K11,MAP3K20,MAP3K21,MAP3K9,NEK6,NEK7,RAF1,RIPK2,RIPK3,TRPM6,ULK1	___SDPL	S2078	Genome polyprotein	NA	tr|A0A0B4L461|A0A0B4L461_9FLAV Genome polyprotein OS=dengue virus type 1 OX=11053 PE=4 SV=1	dengue virus type 1
AAK1,AKT1,AKT2,AKT3,AURKB,AURKC,BMP2K,BUB1,CAMK1G,CAMKK1,CAMKK2,CDC42BPB,CDK10,CDKL5,CHEK2,CROT,DMPK,DSTYK,EEF2K,EIF2AK1,EIF2AK2,EIF2AK3,EIF2AK4,ERN1,ERN2,GAK,GCK,HASPIN,IKBKB,IRAK1,IRAK4,KCNE1,LRRK2,MAP2K5,MAP3K1,MAP3K10,MAP3K11,MAP3K14,MAP3K19,MAP3K2,MAP3K20,MAP3K21,MAP3K3,MAP3K6,MAP3K9,MAP4K1,MAP4K3,MAP4K4,MAP4K5,MAPK15,MAPK7,MASTL,MKNK1,MKNK2,MST1,MTOR,MYO3A,MYO3B,NEK1,NEK11,NEK2,NEK3,NEK4,NE…	___SGRG	S2168	Genome polyprotein	NA	tr|A0A0B4L461|A0A0B4L461_9FLAV Genome polyprotein OS=dengue virus type 1 OX=11053 PE=4 SV=1	dengue virus type 1
CAMKK1,CAMKK2,CSNK2A1,EIF2AK3,EIF2AK4,ERN1,GRK1,GRK5,IKBKB,IKBKE,IRAK1,IRAK4,KCNE1,MAP2K1,MAP2K2,MAP2K5,MAP3K10,MAP3K11,MAP3K19,MAP3K2,MAP3K20,MAP3K21,MAP3K9,MAP4K1,MAP4K4,MAPK15,MASTL,MST1,MYO3A,MYO3B,NEK1,NEK11,NEK2,NEK3,NEK4,NEK5,NEK9,NIM1K,PLK4,PRP4K,RIPK2,RIPK3,SLK,SMG1,SNRK,STK10,STK11,STK17A,STK24,STK25,STK3,STK33,STK39,TAOK1,TAOK2,TBK1,TRPM7,TTBK1,TTBK2,ULK1,ULK2,VRK1	GFLS___	S2878	Genome polyprotein	NA	tr|A0A0B4L461|A0A0B4L461_9FLAV Genome polyprotein OS=dengue virus type 1 OX=11053 PE=4 SV=1	dengue virus type 1
CSNK2A1,EIF2AK2,EIF2AK4,ERN1,ERN2,IKBKE,IRAK1,IRAK4,MAP2K2,MAP3K1,MAP3K10,MAP3K11,MAP3K12,MAP3K19,MAP3K2,MAP3K20,MAP3K21,MAP3K3,MAP3K9,MAPK15,MASTL,MYO3B,NEK11,NEK2,NEK3,NEK5,NEK7,NEK8,NEK9,NIM1K,PLK4,PRKCZ,PRP4K,RIPK1,RIPK2,RIPK3,SMG1,SNRK,STK17A,STK24,STK25,STK33,TAOK1,TAOK2,TBK1,TRPM7,TTBK1,TTBK2,ULK1,ULK2,VRK1	___SLSG	S2995	Genome polyprotein	NA	tr|A0A0B4L461|A0A0B4L461_9FLAV Genome polyprotein OS=dengue virus type 1 OX=11053 PE=4 SV=1	dengue virus type 1
CSNK1G2,CSNK2A1,CSNK2A2,DSTYK,EIF2AK4,ERN2,FAM20C,HUNK,MAP3K11,MAP3K20,MAP3K21,MARK3,NEK2,NEK6,NEK7,PLK4,PRKCB,PRKDC,RIPK4,SNRK,STK17A,STK33,TBK1,TLK1,TP53RK,ULK1,ULK2,WNK4	___SEGA	S227	Genome polyprotein	NA	tr|A0A0B4L462|A0A0B4L462_9FLAV Genome polyprotein OS=dengue virus type 1 OX=11053 PE=4 SV=1	dengue virus type 1
AKT1,AURKA,BRAF,BRSK1,BRSK2,CDC42BPA,CLK2,CLK3,CROT,CSNK1E,CSNK1G1,DAPK3,DCLK1,DCLK2,EIF2AK4,ERN1,ERN2,FAM20C,GCK,GRK7,IKBKE,IRAK4,LATS2,MAP3K11,MAP3K14,MAP3K2,MAP3K20,MAP3K21,MAP3K3,MAP3K9,MAP4K1,MAP4K3,MAP4K5,MARK1,MARK2,MARK3,MARK4,MELK,MKNK1,MYLK2,NEK5,NEK6,NEK7,NEK8,NIM1K,NUAK1,NUAK2,OSR1,PAK1,PAK2,PAK3,PAK4,PAK5,PAK6,PHKG1,PHKG2,PIM1,PIM3,PKN1,PKN2,PKN3,PLK4,PRKAA1,PRKACB,PRKACG,PRKCA,PRKCB…	KGSS___	S677	Genome polyprotein	NA	tr|A0A0B4L462|A0A0B4L462_9FLAV Genome polyprotein OS=dengue virus type 1 OX=11053 PE=4 SV=1	dengue virus type 1
AAK1,ALPK1,BMP2K,BUB1,EEF2K,GCK,HASPIN,IRAK4,KCNE1,LRRK2,MAK,MAP2K2,MAP2K5,MAP3K10,MAP3K11,MAP3K12,MAP3K15,MAP3K2,MAP3K21,MAP3K5,MAP3K6,MAP4K1,MAP4K3,MAP4K4,MAP4K5,MAPK11,MAPK14,MAPK15,MAPK7,MOK,MST1,MYO3A,MYO3B,NEK1,NEK11,NEK4,NEK5,NR2C2,OSR1,PDK1,RIPK3,SMG1,STK11,STK16,STK25,STK3,STK39,TAOK1,TAOK2,TNIK,TTK,VRK1,VRK2	___TLPP	T1092	Genome polyprotein	NA	tr|A0A0B4L462|A0A0B4L462_9FLAV Genome polyprotein OS=dengue virus type 1 OX=11053 PE=4 SV=1	dengue virus type 1
BCKDK,DSTYK,EIF2AK1,EIF2AK4,IRAK1,IRAK4,MAP2K1,MAP2K2,NEK2,NEK3,NEK4,NEK5,NEK6,NEK7,NEK9,NIM1K,PDK1,PLK4,RIPK1,RIPK2,RIPK3,SMG1,SNRK,STK33,TP53RK,TRPM7,TTBK1,ULK1,ULK2,VRK1,VRK2,WNK1,WNK3,WNK4	___SLGL	S1136	Genome polyprotein	NA	tr|A0A0B4L462|A0A0B4L462_9FLAV Genome polyprotein OS=dengue virus type 1 OX=11053 PE=4 SV=1	dengue virus type 1
ATR,BCKDK,CSNK1E,EIF2AK4,ERN1,ERN2,FAM20C,IKBKE,IRAK4,MAP3K1,MAP3K10,MAP3K11,MAP3K12,MAP3K15,MAP3K20,MAP3K21,MAP3K9,MAPK15,MTOR,NEK11,NEK5,NEK6,NEK7,NEK9,PDK1,PDK4,PLK4,PRKCA,PRKCZ,RAF1,RIPK1,RIPK3,STK33,TBK1,TRPM6,TRPM7,TTBK2,ULK1,ULK2	LPNS___	S1246	Genome polyprotein	NA	tr|A0A0B4L462|A0A0B4L462_9FLAV Genome polyprotein OS=dengue virus type 1 OX=11053 PE=4 SV=1	dengue virus type 1
ACVR1,ACVR1B,ACVR2A,ACVR2B,ATM,BMPR1A,BMPR1B,BMPR2,CHUK,CROT,CSNK1A1,CSNK1A1L,CSNK1D,CSNK1E,CSNK1G1,CSNK1G2,CSNK1G3,CSNK2A1,CSNK2A2,DSTYK,EEF2K,EIF2AK1,EIF2AK3,EIF2AK4,FAM20C,GRK1,GRK2,GRK3,GRK4,GRK7,IKBKE,MAP2K2,MAP3K11,MAP3K19,MAP3K2,MAP3K21,MAP3K9,MOS,NEK6,NEK7,OSR1,PLK1,PLK2,PLK3,PLK4,SMG1,STK3,STK32B,STK39,TBK1,TGFBR1,TGFBR2,TLK1,TLK2,TP53RK,TTBK1,TTBK2,TTK	___SLEE	S1246	Genome polyprotein	NA	tr|A0A0B4L462|A0A0B4L462_9FLAV Genome polyprotein OS=dengue virus type 1 OX=11053 PE=4 SV=1	dengue virus type 1
IRAK1,PLK4,RIPK2	VTTS___	S1633	Genome polyprotein	NA	tr|A0A0B4L462|A0A0B4L462_9FLAV Genome polyprotein OS=dengue virus type 1 OX=11053 PE=4 SV=1	dengue virus type 1
AAK1,ATM,ATR,BMP2K,BMPR2,BUB1,CAMK2D,CAMKK1,CSNK1A1,DSTYK,EIF2AK4,MAP2K1,MAP2K2,MAP3K9,MAPK15,NR2C2,PHKG1,PHKG2,PINK1,RIPK2,SMG1,SNRK,STK39,TTBK1,TTBK2	IQLS___	S1862	Genome polyprotein	NA	tr|A0A0B4L462|A0A0B4L462_9FLAV Genome polyprotein OS=dengue virus type 1 OX=11053 PE=4 SV=1	dengue virus type 1
ATR,CSNK2A1,CSNK2A2,EEF2K,FAM20C,MAP3K10,MAP3K11,MAP3K20,MAP3K21,MAP3K9,NEK6,NEK7,RAF1,RIPK2,RIPK3,TRPM6,ULK1	___SDPL	S2078	Genome polyprotein	NA	tr|A0A0B4L462|A0A0B4L462_9FLAV Genome polyprotein OS=dengue virus type 1 OX=11053 PE=4 SV=1	dengue virus type 1
AAK1,AKT1,AKT2,AKT3,AURKB,AURKC,BMP2K,BUB1,CAMK1G,CAMKK1,CAMKK2,CDC42BPB,CDK10,CDKL5,CHEK2,CROT,DMPK,DSTYK,EEF2K,EIF2AK1,EIF2AK2,EIF2AK3,EIF2AK4,ERN1,ERN2,GAK,GCK,HASPIN,IKBKB,IRAK1,IRAK4,KCNE1,LRRK2,MAP2K5,MAP3K1,MAP3K10,MAP3K11,MAP3K14,MAP3K19,MAP3K2,MAP3K20,MAP3K21,MAP3K3,MAP3K6,MAP3K9,MAP4K1,MAP4K3,MAP4K4,MAP4K5,MAPK15,MAPK7,MASTL,MKNK1,MKNK2,MST1,MTOR,MYO3A,MYO3B,NEK1,NEK11,NEK2,NEK3,NEK4,NE…	___SGRG	S2168	Genome polyprotein	NA	tr|A0A0B4L462|A0A0B4L462_9FLAV Genome polyprotein OS=dengue virus type 1 OX=11053 PE=4 SV=1	dengue virus type 1
CAMKK1,CAMKK2,CSNK2A1,EIF2AK3,EIF2AK4,ERN1,GRK1,GRK5,IKBKB,IKBKE,IRAK1,IRAK4,KCNE1,MAP2K1,MAP2K2,MAP2K5,MAP3K10,MAP3K11,MAP3K19,MAP3K2,MAP3K20,MAP3K21,MAP3K9,MAP4K1,MAP4K4,MAPK15,MASTL,MST1,MYO3A,MYO3B,NEK1,NEK11,NEK2,NEK3,NEK4,NEK5,NEK9,NIM1K,PLK4,PRP4K,RIPK2,RIPK3,SLK,SMG1,SNRK,STK10,STK11,STK17A,STK24,STK25,STK3,STK33,STK39,TAOK1,TAOK2,TBK1,TRPM7,TTBK1,TTBK2,ULK1,ULK2,VRK1	GFLS___	S2878	Genome polyprotein	NA	tr|A0A0B4L462|A0A0B4L462_9FLAV Genome polyprotein OS=dengue virus type 1 OX=11053 PE=4 SV=1	dengue virus type 1
CSNK2A1,EIF2AK2,EIF2AK4,ERN1,ERN2,IKBKE,IRAK1,IRAK4,MAP2K2,MAP3K1,MAP3K10,MAP3K11,MAP3K12,MAP3K19,MAP3K2,MAP3K20,MAP3K21,MAP3K3,MAP3K9,MAPK15,MASTL,MYO3B,NEK11,NEK2,NEK3,NEK5,NEK7,NEK8,NEK9,NIM1K,PLK4,PRKCZ,PRP4K,RIPK1,RIPK2,RIPK3,SMG1,SNRK,STK17A,STK24,STK25,STK33,TAOK1,TAOK2,TBK1,TRPM7,TTBK1,TTBK2,ULK1,ULK2,VRK1	___SLSG	S2995	Genome polyprotein	NA	tr|A0A0B4L462|A0A0B4L462_9FLAV Genome polyprotein OS=dengue virus type 1 OX=11053 PE=4 SV=1	dengue virus type 1
CSNK1G2,CSNK2A1,CSNK2A2,DSTYK,EIF2AK4,ERN2,FAM20C,HUNK,MAP3K11,MAP3K20,MAP3K21,MARK3,NEK2,NEK6,NEK7,PLK4,PRKCB,PRKDC,RIPK4,SNRK,STK17A,STK33,TBK1,TLK1,TP53RK,ULK1,ULK2,WNK4	___SEGA	S227	Genome polyprotein	NA	tr|A0A0B4L463|A0A0B4L463_9FLAV Genome polyprotein OS=dengue virus type 1 OX=11053 PE=4 SV=1	dengue virus type 1
AKT1,AURKA,BRAF,BRSK1,BRSK2,CDC42BPA,CLK2,CLK3,CROT,CSNK1E,CSNK1G1,DAPK3,DCLK1,DCLK2,EIF2AK4,ERN1,ERN2,FAM20C,GCK,GRK7,IKBKE,IRAK4,LATS2,MAP3K11,MAP3K14,MAP3K2,MAP3K20,MAP3K21,MAP3K3,MAP3K9,MAP4K1,MAP4K3,MAP4K5,MARK1,MARK2,MARK3,MARK4,MELK,MKNK1,MYLK2,NEK5,NEK6,NEK7,NEK8,NIM1K,NUAK1,NUAK2,OSR1,PAK1,PAK2,PAK3,PAK4,PAK5,PAK6,PHKG1,PHKG2,PIM1,PIM3,PKN1,PKN2,PKN3,PLK4,PRKAA1,PRKACB,PRKACG,PRKCA,PRKCB…	KGSS___	S677	Genome polyprotein	NA	tr|A0A0B4L463|A0A0B4L463_9FLAV Genome polyprotein OS=dengue virus type 1 OX=11053 PE=4 SV=1	dengue virus type 1
AAK1,ALPK1,BMP2K,BUB1,EEF2K,GCK,HASPIN,IRAK4,KCNE1,LRRK2,MAK,MAP2K2,MAP2K5,MAP3K10,MAP3K11,MAP3K12,MAP3K15,MAP3K2,MAP3K21,MAP3K5,MAP3K6,MAP4K1,MAP4K3,MAP4K4,MAP4K5,MAPK11,MAPK14,MAPK15,MAPK7,MOK,MST1,MYO3A,MYO3B,NEK1,NEK11,NEK4,NEK5,NR2C2,OSR1,PDK1,RIPK3,SMG1,STK11,STK16,STK25,STK3,STK39,TAOK1,TAOK2,TNIK,TTK,VRK1,VRK2	___TLPP	T1092	Genome polyprotein	NA	tr|A0A0B4L463|A0A0B4L463_9FLAV Genome polyprotein OS=dengue virus type 1 OX=11053 PE=4 SV=1	dengue virus type 1
BCKDK,DSTYK,EIF2AK1,EIF2AK4,IRAK1,IRAK4,MAP2K1,MAP2K2,NEK2,NEK3,NEK4,NEK5,NEK6,NEK7,NEK9,NIM1K,PDK1,PLK4,RIPK1,RIPK2,RIPK3,SMG1,SNRK,STK33,TP53RK,TRPM7,TTBK1,ULK1,ULK2,VRK1,VRK2,WNK1,WNK3,WNK4	___SLGL	S1136	Genome polyprotein	NA	tr|A0A0B4L463|A0A0B4L463_9FLAV Genome polyprotein OS=dengue virus type 1 OX=11053 PE=4 SV=1	dengue virus type 1
ATR,BCKDK,CSNK1E,EIF2AK4,ERN1,ERN2,FAM20C,IKBKE,IRAK4,MAP3K1,MAP3K10,MAP3K11,MAP3K12,MAP3K15,MAP3K20,MAP3K21,MAP3K9,MAPK15,MTOR,NEK11,NEK5,NEK6,NEK7,NEK9,PDK1,PDK4,PLK4,PRKCA,PRKCZ,RAF1,RIPK1,RIPK3,STK33,TBK1,TRPM6,TRPM7,TTBK2,ULK1,ULK2	LPNS___	S1246	Genome polyprotein	NA	tr|A0A0B4L463|A0A0B4L463_9FLAV Genome polyprotein OS=dengue virus type 1 OX=11053 PE=4 SV=1	dengue virus type 1
ACVR1,ACVR1B,ACVR2A,ACVR2B,ATM,BMPR1A,BMPR1B,BMPR2,CHUK,CROT,CSNK1A1,CSNK1A1L,CSNK1D,CSNK1E,CSNK1G1,CSNK1G2,CSNK1G3,CSNK2A1,CSNK2A2,DSTYK,EEF2K,EIF2AK1,EIF2AK3,EIF2AK4,FAM20C,GRK1,GRK2,GRK3,GRK4,GRK7,IKBKE,MAP2K2,MAP3K11,MAP3K19,MAP3K2,MAP3K21,MAP3K9,MOS,NEK6,NEK7,OSR1,PLK1,PLK2,PLK3,PLK4,SMG1,STK3,STK32B,STK39,TBK1,TGFBR1,TGFBR2,TLK1,TLK2,TP53RK,TTBK1,TTBK2,TTK	___SLEE	S1246	Genome polyprotein	NA	tr|A0A0B4L463|A0A0B4L463_9FLAV Genome polyprotein OS=dengue virus type 1 OX=11053 PE=4 SV=1	dengue virus type 1
IRAK1,PLK4,RIPK2	VTTS___	S1633	Genome polyprotein	NA	tr|A0A0B4L463|A0A0B4L463_9FLAV Genome polyprotein OS=dengue virus type 1 OX=11053 PE=4 SV=1	dengue virus type 1
AAK1,ATM,ATR,BMP2K,BMPR2,BUB1,CAMK2D,CAMKK1,CSNK1A1,DSTYK,EIF2AK4,MAP2K1,MAP2K2,MAP3K9,MAPK15,NR2C2,PHKG1,PHKG2,PINK1,RIPK2,SMG1,SNRK,STK39,TTBK1,TTBK2	IQLS___	S1862	Genome polyprotein	NA	tr|A0A0B4L463|A0A0B4L463_9FLAV Genome polyprotein OS=dengue virus type 1 OX=11053 PE=4 SV=1	dengue virus type 1
ATR,CSNK2A1,CSNK2A2,EEF2K,FAM20C,MAP3K10,MAP3K11,MAP3K20,MAP3K21,MAP3K9,NEK6,NEK7,RAF1,RIPK2,RIPK3,TRPM6,ULK1	___SDPL	S2078	Genome polyprotein	NA	tr|A0A0B4L463|A0A0B4L463_9FLAV Genome polyprotein OS=dengue virus type 1 OX=11053 PE=4 SV=1	dengue virus type 1
AAK1,AKT1,AKT2,AKT3,AURKB,AURKC,BMP2K,BUB1,CAMK1G,CAMKK1,CAMKK2,CDC42BPB,CDK10,CDKL5,CHEK2,CROT,DMPK,DSTYK,EEF2K,EIF2AK1,EIF2AK2,EIF2AK3,EIF2AK4,ERN1,ERN2,GAK,GCK,HASPIN,IKBKB,IRAK1,IRAK4,KCNE1,LRRK2,MAP2K5,MAP3K1,MAP3K10,MAP3K11,MAP3K14,MAP3K19,MAP3K2,MAP3K20,MAP3K21,MAP3K3,MAP3K6,MAP3K9,MAP4K1,MAP4K3,MAP4K4,MAP4K5,MAPK15,MAPK7,MASTL,MKNK1,MKNK2,MST1,MTOR,MYO3A,MYO3B,NEK1,NEK11,NEK2,NEK3,NEK4,NE…	___SGRG	S2168	Genome polyprotein	NA	tr|A0A0B4L463|A0A0B4L463_9FLAV Genome polyprotein OS=dengue virus type 1 OX=11053 PE=4 SV=1	dengue virus type 1
CAMKK1,CAMKK2,CSNK2A1,EIF2AK3,EIF2AK4,ERN1,GRK1,GRK5,IKBKB,IKBKE,IRAK1,IRAK4,KCNE1,MAP2K1,MAP2K2,MAP2K5,MAP3K10,MAP3K11,MAP3K19,MAP3K2,MAP3K20,MAP3K21,MAP3K9,MAP4K1,MAP4K4,MAPK15,MASTL,MST1,MYO3A,MYO3B,NEK1,NEK11,NEK2,NEK3,NEK4,NEK5,NEK9,NIM1K,PLK4,PRP4K,RIPK2,RIPK3,SLK,SMG1,SNRK,STK10,STK11,STK17A,STK24,STK25,STK3,STK33,STK39,TAOK1,TAOK2,TBK1,TRPM7,TTBK1,TTBK2,ULK1,ULK2,VRK1	GFLS___	S2878	Genome polyprotein	NA	tr|A0A0B4L463|A0A0B4L463_9FLAV Genome polyprotein OS=dengue virus type 1 OX=11053 PE=4 SV=1	dengue virus type 1
CSNK2A1,EIF2AK2,EIF2AK4,ERN1,ERN2,IKBKE,IRAK1,IRAK4,MAP2K2,MAP3K1,MAP3K10,MAP3K11,MAP3K12,MAP3K19,MAP3K2,MAP3K20,MAP3K21,MAP3K3,MAP3K9,MAPK15,MASTL,MYO3B,NEK11,NEK2,NEK3,NEK5,NEK7,NEK8,NEK9,NIM1K,PLK4,PRKCZ,PRP4K,RIPK1,RIPK2,RIPK3,SMG1,SNRK,STK17A,STK24,STK25,STK33,TAOK1,TAOK2,TBK1,TRPM7,TTBK1,TTBK2,ULK1,ULK2,VRK1	___SLSG	S2995	Genome polyprotein	NA	tr|A0A0B4L463|A0A0B4L463_9FLAV Genome polyprotein OS=dengue virus type 1 OX=11053 PE=4 SV=1	dengue virus type 1
AAK1,ALPK1,BMP2K,BRAF,CAMKK1,CAMKK2,EEF2K,EIF2AK2,EIF2AK3,GAK,GCK,IRAK1,KCNE1,LRRK2,MAP2K1,MAP2K2,MAP2K5,MAP3K1,MAP3K11,MAP3K12,MAP3K15,MAP3K19,MAP3K2,MAP3K20,MAP3K21,MAP3K3,MAP3K5,MAP3K6,MAP4K1,MAP4K3,MAP4K4,MAP4K5,MST1,MYO3A,MYO3B,NEK1,NEK3,NEK4,NEK8,NR2C2,OSR1,PASK,PBK,PINK1,RAF1,RIPK2,RIPK4,STK11,STK16,STK24,STK25,STK3,STK32B,STK39,TAOK1,TAOK2,TAOK3,TLK2,TNIK,TTK,VRK1,VRK2	___THIS	T3320	Genome polyprotein	NA	tr|A0A0B4L463|A0A0B4L463_9FLAV Genome polyprotein OS=dengue virus type 1 OX=11053 PE=4 SV=1	dengue virus type 1
CSNK1G2,CSNK2A1,CSNK2A2,DSTYK,EIF2AK4,ERN2,FAM20C,HUNK,MAP3K11,MAP3K20,MAP3K21,MARK3,NEK2,NEK6,NEK7,PLK4,PRKCB,PRKDC,RIPK4,SNRK,STK17A,STK33,TBK1,TLK1,TP53RK,ULK1,ULK2,WNK4	___SEGA	S227	Genome polyprotein	NA	tr|A0A0B4L464|A0A0B4L464_9FLAV Genome polyprotein OS=dengue virus type 1 OX=11053 PE=4 SV=1	dengue virus type 1
AKT1,AURKA,BRAF,BRSK1,BRSK2,CDC42BPA,CLK2,CLK3,CROT,CSNK1E,CSNK1G1,DAPK3,DCLK1,DCLK2,EIF2AK4,ERN1,ERN2,FAM20C,GCK,GRK7,IKBKE,IRAK4,LATS2,MAP3K11,MAP3K14,MAP3K2,MAP3K20,MAP3K21,MAP3K3,MAP3K9,MAP4K1,MAP4K3,MAP4K5,MARK1,MARK2,MARK3,MARK4,MELK,MKNK1,MYLK2,NEK5,NEK6,NEK7,NEK8,NIM1K,NUAK1,NUAK2,OSR1,PAK1,PAK2,PAK3,PAK4,PAK5,PAK6,PHKG1,PHKG2,PIM1,PIM3,PKN1,PKN2,PKN3,PLK4,PRKAA1,PRKACB,PRKACG,PRKCA,PRKCB…	KGSS___	S677	Genome polyprotein	NA	tr|A0A0B4L464|A0A0B4L464_9FLAV Genome polyprotein OS=dengue virus type 1 OX=11053 PE=4 SV=1	dengue virus type 1
AAK1,ALPK1,BMP2K,BUB1,EEF2K,GCK,HASPIN,IRAK4,KCNE1,LRRK2,MAK,MAP2K2,MAP2K5,MAP3K10,MAP3K11,MAP3K12,MAP3K15,MAP3K2,MAP3K21,MAP3K5,MAP3K6,MAP4K1,MAP4K3,MAP4K4,MAP4K5,MAPK11,MAPK14,MAPK15,MAPK7,MOK,MST1,MYO3A,MYO3B,NEK1,NEK11,NEK4,NEK5,NR2C2,OSR1,PDK1,RIPK3,SMG1,STK11,STK16,STK25,STK3,STK39,TAOK1,TAOK2,TNIK,TTK,VRK1,VRK2	___TLPP	T1092	Genome polyprotein	NA	tr|A0A0B4L464|A0A0B4L464_9FLAV Genome polyprotein OS=dengue virus type 1 OX=11053 PE=4 SV=1	dengue virus type 1
BCKDK,DSTYK,EIF2AK1,EIF2AK4,IRAK1,IRAK4,MAP2K1,MAP2K2,NEK2,NEK3,NEK4,NEK5,NEK6,NEK7,NEK9,NIM1K,PDK1,PLK4,RIPK1,RIPK2,RIPK3,SMG1,SNRK,STK33,TP53RK,TRPM7,TTBK1,ULK1,ULK2,VRK1,VRK2,WNK1,WNK3,WNK4	___SLGL	S1136	Genome polyprotein	NA	tr|A0A0B4L464|A0A0B4L464_9FLAV Genome polyprotein OS=dengue virus type 1 OX=11053 PE=4 SV=1	dengue virus type 1
ATR,BCKDK,CSNK1E,EIF2AK4,ERN1,ERN2,FAM20C,IKBKE,IRAK4,MAP3K1,MAP3K10,MAP3K11,MAP3K12,MAP3K15,MAP3K20,MAP3K21,MAP3K9,MAPK15,MTOR,NEK11,NEK5,NEK6,NEK7,NEK9,PDK1,PDK4,PLK4,PRKCA,PRKCZ,RAF1,RIPK1,RIPK3,STK33,TBK1,TRPM6,TRPM7,TTBK2,ULK1,ULK2	LPNS___	S1246	Genome polyprotein	NA	tr|A0A0B4L464|A0A0B4L464_9FLAV Genome polyprotein OS=dengue virus type 1 OX=11053 PE=4 SV=1	dengue virus type 1
ACVR1,ACVR1B,ACVR2A,ACVR2B,ATM,BMPR1A,BMPR1B,BMPR2,CHUK,CROT,CSNK1A1,CSNK1A1L,CSNK1D,CSNK1E,CSNK1G1,CSNK1G2,CSNK1G3,CSNK2A1,CSNK2A2,DSTYK,EEF2K,EIF2AK1,EIF2AK3,EIF2AK4,FAM20C,GRK1,GRK2,GRK3,GRK4,GRK7,IKBKE,MAP2K2,MAP3K11,MAP3K19,MAP3K2,MAP3K21,MAP3K9,MOS,NEK6,NEK7,OSR1,PLK1,PLK2,PLK3,PLK4,SMG1,STK3,STK32B,STK39,TBK1,TGFBR1,TGFBR2,TLK1,TLK2,TP53RK,TTBK1,TTBK2,TTK	___SLEE	S1246	Genome polyprotein	NA	tr|A0A0B4L464|A0A0B4L464_9FLAV Genome polyprotein OS=dengue virus type 1 OX=11053 PE=4 SV=1	dengue virus type 1
IRAK1,PLK4,RIPK2	VTTS___	S1633	Genome polyprotein	NA	tr|A0A0B4L464|A0A0B4L464_9FLAV Genome polyprotein OS=dengue virus type 1 OX=11053 PE=4 SV=1	dengue virus type 1
AAK1,ATM,ATR,BMP2K,BMPR2,BUB1,CAMK2D,CAMKK1,CSNK1A1,DSTYK,EIF2AK4,MAP2K1,MAP2K2,MAP3K9,MAPK15,NR2C2,PHKG1,PHKG2,PINK1,RIPK2,SMG1,SNRK,STK39,TTBK1,TTBK2	IQLS___	S1862	Genome polyprotein	NA	tr|A0A0B4L464|A0A0B4L464_9FLAV Genome polyprotein OS=dengue virus type 1 OX=11053 PE=4 SV=1	dengue virus type 1
ATR,CSNK2A1,CSNK2A2,EEF2K,FAM20C,MAP3K10,MAP3K11,MAP3K20,MAP3K21,MAP3K9,NEK6,NEK7,RAF1,RIPK2,RIPK3,TRPM6,ULK1	___SDPL	S2078	Genome polyprotein	NA	tr|A0A0B4L464|A0A0B4L464_9FLAV Genome polyprotein OS=dengue virus type 1 OX=11053 PE=4 SV=1	dengue virus type 1
AAK1,AKT1,AKT2,AKT3,AURKB,AURKC,BMP2K,BUB1,CAMK1G,CAMKK1,CAMKK2,CDC42BPB,CDK10,CDKL5,CHEK2,CROT,DMPK,DSTYK,EEF2K,EIF2AK1,EIF2AK2,EIF2AK3,EIF2AK4,ERN1,ERN2,GAK,GCK,HASPIN,IKBKB,IRAK1,IRAK4,KCNE1,LRRK2,MAP2K5,MAP3K1,MAP3K10,MAP3K11,MAP3K14,MAP3K19,MAP3K2,MAP3K20,MAP3K21,MAP3K3,MAP3K6,MAP3K9,MAP4K1,MAP4K3,MAP4K4,MAP4K5,MAPK15,MAPK7,MASTL,MKNK1,MKNK2,MST1,MTOR,MYO3A,MYO3B,NEK1,NEK11,NEK2,NEK3,NEK4,NE…	___SGRG	S2168	Genome polyprotein	NA	tr|A0A0B4L464|A0A0B4L464_9FLAV Genome polyprotein OS=dengue virus type 1 OX=11053 PE=4 SV=1	dengue virus type 1
CAMKK1,CAMKK2,CSNK2A1,EIF2AK3,EIF2AK4,ERN1,GRK1,GRK5,IKBKB,IKBKE,IRAK1,IRAK4,KCNE1,MAP2K1,MAP2K2,MAP2K5,MAP3K10,MAP3K11,MAP3K19,MAP3K2,MAP3K20,MAP3K21,MAP3K9,MAP4K1,MAP4K4,MAPK15,MASTL,MST1,MYO3A,MYO3B,NEK1,NEK11,NEK2,NEK3,NEK4,NEK5,NEK9,NIM1K,PLK4,PRP4K,RIPK2,RIPK3,SLK,SMG1,SNRK,STK10,STK11,STK17A,STK24,STK25,STK3,STK33,STK39,TAOK1,TAOK2,TBK1,TRPM7,TTBK1,TTBK2,ULK1,ULK2,VRK1	GFLS___	S2878	Genome polyprotein	NA	tr|A0A0B4L464|A0A0B4L464_9FLAV Genome polyprotein OS=dengue virus type 1 OX=11053 PE=4 SV=1	dengue virus type 1
CSNK2A1,EIF2AK2,EIF2AK4,ERN1,ERN2,IKBKE,IRAK1,IRAK4,MAP2K2,MAP3K1,MAP3K10,MAP3K11,MAP3K12,MAP3K19,MAP3K2,MAP3K20,MAP3K21,MAP3K3,MAP3K9,MAPK15,MASTL,MYO3B,NEK11,NEK2,NEK3,NEK5,NEK7,NEK8,NEK9,NIM1K,PLK4,PRKCZ,PRP4K,RIPK1,RIPK2,RIPK3,SMG1,SNRK,STK17A,STK24,STK25,STK33,TAOK1,TAOK2,TBK1,TRPM7,TTBK1,TTBK2,ULK1,ULK2,VRK1	___SLSG	S2995	Genome polyprotein	NA	tr|A0A0B4L464|A0A0B4L464_9FLAV Genome polyprotein OS=dengue virus type 1 OX=11053 PE=4 SV=1	dengue virus type 1
AAK1,ALPK1,BMP2K,BRAF,CAMKK1,CAMKK2,EEF2K,EIF2AK2,EIF2AK3,GAK,GCK,IRAK1,KCNE1,LRRK2,MAP2K1,MAP2K2,MAP2K5,MAP3K1,MAP3K11,MAP3K12,MAP3K15,MAP3K19,MAP3K2,MAP3K20,MAP3K21,MAP3K3,MAP3K5,MAP3K6,MAP4K1,MAP4K3,MAP4K4,MAP4K5,MST1,MYO3A,MYO3B,NEK1,NEK3,NEK4,NEK8,NR2C2,OSR1,PASK,PBK,PINK1,RAF1,RIPK2,RIPK4,STK11,STK16,STK24,STK25,STK3,STK32B,STK39,TAOK1,TAOK2,TAOK3,TLK2,TNIK,TTK,VRK1,VRK2	___THIS	T3320	Genome polyprotein	NA	tr|A0A0B4L464|A0A0B4L464_9FLAV Genome polyprotein OS=dengue virus type 1 OX=11053 PE=4 SV=1	dengue virus type 1
CSNK1G2,CSNK2A1,CSNK2A2,DSTYK,EIF2AK4,ERN2,FAM20C,HUNK,MAP3K11,MAP3K20,MAP3K21,MARK3,NEK2,NEK6,NEK7,PLK4,PRKCB,PRKDC,RIPK4,SNRK,STK17A,STK33,TBK1,TLK1,TP53RK,ULK1,ULK2,WNK4	___SEGA	S227	Genome polyprotein	NA	tr|A0A0B4L465|A0A0B4L465_9FLAV Genome polyprotein OS=dengue virus type 1 OX=11053 PE=4 SV=1	dengue virus type 1
AKT1,AURKA,BRAF,BRSK1,BRSK2,CDC42BPA,CLK2,CLK3,CROT,CSNK1E,CSNK1G1,DAPK3,DCLK1,DCLK2,EIF2AK4,ERN1,ERN2,FAM20C,GCK,GRK7,IKBKE,IRAK4,LATS2,MAP3K11,MAP3K14,MAP3K2,MAP3K20,MAP3K21,MAP3K3,MAP3K9,MAP4K1,MAP4K3,MAP4K5,MARK1,MARK2,MARK3,MARK4,MELK,MKNK1,MYLK2,NEK5,NEK6,NEK7,NEK8,NIM1K,NUAK1,NUAK2,OSR1,PAK1,PAK2,PAK3,PAK4,PAK5,PAK6,PHKG1,PHKG2,PIM1,PIM3,PKN1,PKN2,PKN3,PLK4,PRKAA1,PRKACB,PRKACG,PRKCA,PRKCB…	KGSS___	S677	Genome polyprotein	NA	tr|A0A0B4L465|A0A0B4L465_9FLAV Genome polyprotein OS=dengue virus type 1 OX=11053 PE=4 SV=1	dengue virus type 1
AAK1,ALPK1,BMP2K,BUB1,EEF2K,GCK,HASPIN,IRAK4,KCNE1,LRRK2,MAK,MAP2K2,MAP2K5,MAP3K10,MAP3K11,MAP3K12,MAP3K15,MAP3K2,MAP3K21,MAP3K5,MAP3K6,MAP4K1,MAP4K3,MAP4K4,MAP4K5,MAPK11,MAPK14,MAPK15,MAPK7,MOK,MST1,MYO3A,MYO3B,NEK1,NEK11,NEK4,NEK5,NR2C2,OSR1,PDK1,RIPK3,SMG1,STK11,STK16,STK25,STK3,STK39,TAOK1,TAOK2,TNIK,TTK,VRK1,VRK2	___TLPP	T1092	Genome polyprotein	NA	tr|A0A0B4L465|A0A0B4L465_9FLAV Genome polyprotein OS=dengue virus type 1 OX=11053 PE=4 SV=1	dengue virus type 1
BCKDK,DSTYK,EIF2AK1,EIF2AK4,IRAK1,IRAK4,MAP2K1,MAP2K2,NEK2,NEK3,NEK4,NEK5,NEK6,NEK7,NEK9,NIM1K,PDK1,PLK4,RIPK1,RIPK2,RIPK3,SMG1,SNRK,STK33,TP53RK,TRPM7,TTBK1,ULK1,ULK2,VRK1,VRK2,WNK1,WNK3,WNK4	___SLGL	S1136	Genome polyprotein	NA	tr|A0A0B4L465|A0A0B4L465_9FLAV Genome polyprotein OS=dengue virus type 1 OX=11053 PE=4 SV=1	dengue virus type 1
[truncated: 36,722 more rows]

## Sheet: DENV_Type-2
Kinase	Mode_sequence	Site	Protein	Structure	Header	Type
[truncated: 61,913 more rows]

## Sheet: DENV_Type-3
Kinase	Mode_sequence	Site	Protein	Structure	Header	Type
[truncated: 20,187 more rows]

## Sheet: DENV_Type-4
Kinase	Mode_sequence	Site	Protein	Structure	Header	Type
[truncated: 9,763 more rows]

## Sheet: Dengue_virus
Kinase	Mode_sequence	Site	Protein	Structure	Header	Type
[truncated: 13,600 more rows]
