# Supplementary material for: Phosphoproteome-Entailed Kinase–Substrate Landscape of Human–DENV-2 Interaction
Source: Int J Mol Sci. 2026 Mar 17;27(6):2718. doi: 10.3390/ijms27062718 (PMC13027287; doi:10.3390/ijms27062718)
Supplement: Supplementary file 1 [file ijms-27-02718-s001.zip › Supplementary_Table_S4.xlsx]

## Sheet: Johnson et al,Yaron-Barir et al
Kinase	Site	Regulation	Quant_type	Enrichment	Mass_spec	On_function
MAP3K7	S439	Upregulated	dimethyl labelling	TiO2	LTQ-Orbitrap	molecular association, regulation; phosphorylation
MARK3	S390	Upregulated	dimethyl labelling	TiO2	LTQ-Orbitrap	N/A
MARK3	S391	Upregulated	dimethyl labelling	TiO2	LTQ-Orbitrap	N/A
PRKDC	S2612	Upregulated	dimethyl labelling	TiO2	LTQ-Orbitrap	molecular association, regulation; protein conformation
PRKCQ	S695	Upregulated	dimethyl labelling	TiO2	LTQ-Orbitrap	protein stabilization; molecular association, regulation; enzymatic activity, induced
PRP4K	S87	N/A	dimethyl labelling	TiO2	LTQ-Orbitrap	N/A
PRP4K	S93	N/A	dimethyl labelling	TiO2	LTQ-Orbitrap	N/A
MARK2	S40	Upregulated	dimethyl labelling	TiO2	LTQ-Orbitrap	N/A
CDK1	T14	Upregulated	dimethyl labelling	TiO2	LTQ-Orbitrap	intracellular localization; enzymatic activity, inhibited; phosphorylation
CDK9	T186	Upregulated	dimethyl labelling	TiO2	LTQ-Orbitrap	protein stabilization; molecular association, regulation; intracellular localization; enzymatic activity, induced
CDK13	T871	Upregulated	dimethyl labelling	TiO2	LTQ-Orbitrap	N/A
ALPK3	T946	Upregulated	dimethyl labelling	TiO2	LTQ-Orbitrap	N/A
CDK12	T893	Upregulated	dimethyl labelling	TiO2	LTQ-Orbitrap	protein conformation; enzymatic activity, induced
EEF2K	S18	Downregulated	dimethyl labelling	TiO2	LTQ-Orbitrap	N/A
MAP2K2	S295	Downregulated	dimethyl labelling	TiO2	LTQ-Orbitrap	N/A
CDK1	Y15	Downregulated	dimethyl labelling	TiO2	LTQ-Orbitrap	molecular association, regulation; intracellular localization; enzymatic activity, inhibited; activity, inhibited; phosphorylation; enzymatic activity, altered
CHEK1	S317	N/A	dimethyl labelling	TiO2	LTQ-Orbitrap	protein stabilization; molecular association, regulation; enzymatic activity, inhibited; phosphorylation; enzymatic activity, induced
ULK1	S639	N/A	dimethyl labelling	TiO2	LTQ-Orbitrap	N/A
OXSR1	S427	N/A	dimethyl labelling	TiO2	LTQ-Orbitrap	N/A
RAF1	S621	N/A	dimethyl labelling	TiO2	LTQ-Orbitrap	molecular association, regulation; enzymatic activity, inhibited; protein conformation; phosphorylation; enzymatic activity, induced
RAF1	S259	N/A	dimethyl labelling	TiO2	LTQ-Orbitrap	protein stabilization; molecular association, regulation; intracellular localization; enzymatic activity, inhibited; phosphorylation
BRAF	S729	N/A	dimethyl labelling	TiO2	LTQ-Orbitrap	protein stabilization; molecular association, regulation; enzymatic activity, induced
BRAF	S364	N/A	dimethyl labelling	TiO2	LTQ-Orbitrap	N/A
BRAF	S365	N/A	dimethyl labelling	TiO2	LTQ-Orbitrap	molecular association, regulation; enzymatic activity, inhibited
AKT1	S124	N/A	dimethyl labelling	TiO2	LTQ-Orbitrap	enzymatic activity, induced
AKT1	S129	N/A	dimethyl labelling	TiO2	LTQ-Orbitrap	molecular association, regulation; phosphorylation; enzymatic activity, induced
MAP2K2	S293	N/A	dimethyl labelling	TiO2	LTQ-Orbitrap	N/A
CSNK1E	S363	N/A	dimethyl labelling	TiO2	LTQ-Orbitrap	N/A
CDK7	S164	N/A	dimethyl labelling	TiO2	LTQ-Orbitrap	molecular association, regulation; protein conformation; phosphorylation; enzymatic activity, altered; enzymatic activity, induced
RPS6KA3	S369	N/A	dimethyl labelling	TiO2	LTQ-Orbitrap	protein conformation; enzymatic activity, induced
PRKDC	S3205	N/A	dimethyl labelling	TiO2	LTQ-Orbitrap	intracellular localization
PRKDC	S2672	N/A	dimethyl labelling	TiO2	LTQ-Orbitrap	N/A
PRKAA1	S496	N/A	dimethyl labelling	TiO2	LTQ-Orbitrap	enzymatic activity, inhibited
PRP4K	S277	N/A	dimethyl labelling	TiO2	LTQ-Orbitrap	N/A
PKN1	S537	N/A	dimethyl labelling	TiO2	LTQ-Orbitrap	enzymatic activity, induced
PKN1	S916	N/A	dimethyl labelling	TiO2	LTQ-Orbitrap	enzymatic activity, induced
AAK1	S623	N/A	dimethyl labelling	TiO2	LTQ-Orbitrap	N/A
NEK9	S868	N/A	dimethyl labelling	TiO2	LTQ-Orbitrap	N/A
NEK9	S869	N/A	dimethyl labelling	TiO2	LTQ-Orbitrap	molecular association, regulation; phosphorylation; enzymatic activity, induced
SRPK1	S311	N/A	dimethyl labelling	TiO2	LTQ-Orbitrap	N/A
PRKD2	S710	N/A	dimethyl labelling	TiO2	LTQ-Orbitrap	molecular association, regulation; enzymatic activity, induced
WNK1	S2032	N/A	dimethyl labelling	TiO2	LTQ-Orbitrap	N/A
WNK1	S2012	N/A	dimethyl labelling	TiO2	LTQ-Orbitrap	N/A
BMP2K	S947	N/A	dimethyl labelling	TiO2	LTQ-Orbitrap	N/A
BMP2K	S949	N/A	dimethyl labelling	TiO2	LTQ-Orbitrap	N/A
MAP3K20	S593	N/A	dimethyl labelling	TiO2	LTQ-Orbitrap	N/A
MAP3K20	S637	N/A	dimethyl labelling	TiO2	LTQ-Orbitrap	N/A
CDK12	S423	N/A	dimethyl labelling	TiO2	LTQ-Orbitrap	N/A
CDK12	S681	N/A	dimethyl labelling	TiO2	LTQ-Orbitrap	N/A
CDK12	S685	N/A	dimethyl labelling	TiO2	LTQ-Orbitrap	N/A
CDK12	S383	N/A	dimethyl labelling	TiO2	LTQ-Orbitrap	N/A
CDK12	S385	N/A	dimethyl labelling	TiO2	LTQ-Orbitrap	N/A
CDK12	S1083	N/A	dimethyl labelling	TiO2	LTQ-Orbitrap	N/A
CDK12	S644	N/A	dimethyl labelling	TiO2	LTQ-Orbitrap	N/A
TNIK	S640	N/A	dimethyl labelling	TiO2	LTQ-Orbitrap	N/A
TNIK	S769	N/A	dimethyl labelling	TiO2	LTQ-Orbitrap	N/A
TNIK	S951	N/A	dimethyl labelling	TiO2	LTQ-Orbitrap	N/A
TNIK	S954	N/A	dimethyl labelling	TiO2	LTQ-Orbitrap	N/A
ALK	S1554	N/A	dimethyl labelling	TiO2	LTQ-Orbitrap	N/A
CDC42BPB	S1690	N/A	dimethyl labelling	TiO2	LTQ-Orbitrap	N/A
MAP2K2	T394	N/A	dimethyl labelling	TiO2	LTQ-Orbitrap	phosphorylation; enzymatic activity, induced
PRKCI	T564	N/A	dimethyl labelling	TiO2	LTQ-Orbitrap	N/A
MAPK8	T183	N/A	dimethyl labelling	TiO2	LTQ-Orbitrap	enzymatic activity, induced
CSNK1E	T362	N/A	dimethyl labelling	TiO2	LTQ-Orbitrap	N/A
PRKDC	T3198	N/A	dimethyl labelling	TiO2	LTQ-Orbitrap	N/A
AAK1	T620	N/A	dimethyl labelling	TiO2	LTQ-Orbitrap	N/A
MAP4K2	Y413	N/A	dimethyl labelling	TiO2	LTQ-Orbitrap	N/A
MAPK8	Y185	N/A	dimethyl labelling	TiO2	LTQ-Orbitrap	phosphorylation; enzymatic activity, induced
DYRK1B	Y273	N/A	dimethyl labelling	TiO2	LTQ-Orbitrap	enzymatic activity, induced

## Sheet: Poll B.G. et al
Kinase	Site	Regulation	Quant_type	Enrichment	Mass_spec	On_function
CDK9	T186	Upregulated	dimethyl labelling	TiO2	LTQ-Orbitrap	protein stabilization; molecular association, regulation; intracellular localization; enzymatic activity, induced
EEF2K	S18	Downregulated	dimethyl labelling	TiO2	LTQ-Orbitrap	N/A
