# Supplementary material for: Phosphoproteome-Entailed Kinase–Substrate Landscape of Human–DENV-2 Interaction
Source: Int J Mol Sci. 2026 Mar 17;27(6):2718. doi: 10.3390/ijms27062718 (PMC13027287; doi:10.3390/ijms27062718)
Supplement: Supplementary file 1 [file ijms-27-02718-s001.zip › Supplementary_Table_S5.xlsx]

## Sheet: Sheet1
Kinase	Inhibitor	Reference	Kinase-Substrate Motif Patterns
AAK1	Affinity-optimized AAK1 inhibitors reduce DENV infection	31136173	Johnson et al, Yaron-Barir et al
AAK1,GAK,STK16	5Z-7-oxozeaenol reduced DENV2 infection1,3; BIKE overexpression partially restores infection following 5Z-7-oxozeaenol treatment2; BIKE siRNA reduced DENV2 infection1,2 but STK16 did not1	31136173	Johnson et al, Yaron-Barir et al
AAK1,GAK	Combined treatment with inhibitors Sunitinib and Erlotinib reduced viral load and mortality via AAK1 and GAK1; AAK1 and GAK knockdown decreases DENV entry and progeny but no effect on replication2	28240606	Johnson et al, Yaron-Barir et al
CDK1,CDK5,FLT3,JAK3	Imatinib1, GNF21, AZD05301-3, dasatinib1-3, SU116521, Lavendustin A1, SU52711, Kenpaullone1, Lavendustin C1, MC71, Tyrphostin461, as well as inhibtors for CDKs, c-Raf, JAK1/2/3, Kdr, CKII, Src, and Abl decreased infection by at least 50%1 (supplementary information is incomplete; unable to generate a complete list of specific kinases rather than families targeted in their screen); AZD0530 and das…	17360676	Johnson et al, Yaron-Barir et al
CHEK1,DYRK4,HIPK1,IGF1R,JAK3,MAP4K5,MAPKAPK5,MARK1,MARK4,NEK11,NEK3,PAK1,PAK4,PIM3,RET,ROCK1,SIK2,SRPK1,TTK	All kinases listed were predicted to be regulators of dengue infection from a kinase regression screen on 24 hr infection; EPHA4, EPHB3, EPHB4, ERBB2, FGFR2, IGF1R, and RET have elevated total and surface protein levels in infected cells; EPHB4, ERBB2, FGFR2, and IGF1R shRNA knockdown reduces DENV infection; ERBB2 and IGF1R phosphorylation is altered following infection	38585651	Johnson et al, Yaron-Barir et al
MTOR	Baicalin decreases infection, lysosomal acidification, autophagy, and infection-induced expression and phosphorylation levels of PI3K, AKT, and MTOR	39051073	Johnson et al, Yaron-Barir et al
MTOR	Infection reduced AKT, MTOR and PI3K activity; AKT inhibitor treatment on infection reduces megakaryopoesis	34513730	Johnson et al, Yaron-Barir et al
AKT1	p-MAP2K2 and p-AKT1 were increased in infected cells (time-point not specified)	36856207	Johnson et al, Yaron-Barir et al
MTOR	Protein docking scoring analysis predicts interaction between NS1 and AMPK; NS1 overexpression increased phosphorylation of AMPK and ERK while decreasing MTOR phosphorylation; AMPK inhibitor Dorsomorphin decreased NS1-overexpression-induced AMPK and ERK phosphorylation and increased MTOR phosphorylation, meanwhile increasing autophagy-related protein P62 and decreasing Beclin1 and LC3II/I; NS1 bi…	37821951	Johnson et al, Yaron-Barir et al
MTOR	AMPKα1 siRNA knockdown decreased infection and infection-induced autophagosome production and lipid droplet depletion; AMPK inhibitor (compound C) treatment decreased infection and infection-induced autophagosome production and lipid droplet depletion; enzymatically inactive (D156A) AMPK1 siRNA treatment decreases infection while enzymatically active AMPK complementation restores infection; const…	28298606	Johnson et al, Yaron-Barir et al
CDK7,CDK8	DRB (53-85-0) inhibitor reduced DENV-induced IL8 expression; DRB blocked DENV-induced NFkB activity; CDK9 colocalizes with DENV in the nucleus; CDK9 partner Cyclin T1 silencing decreases DENV infection	20618343	Johnson et al, Yaron-Barir et al
CDK8,CDK19	CDK8, CDK19 shRNA knockdown or treatment with Senexin A decreased infection	32560467	Johnson et al, Yaron-Barir et al
FLT3	Receptor Tyrosine Kinase inhibitor Sunitinib decreased DENV-induced serum TNF, hematocrit, WBC count, and mortality but did not change viral load; combined Sunitinib and anti-TNF ab decreased mortality to a greater extent and decreased vascular leakage	30071205	Johnson et al, Yaron-Barir et al
CSK,INSR,DDR1,DDR2,FYN,LYN,SRC	CSK, EPHB2, INSR, PTK6, and PTK9L siRNA knockdown reduced infection1; DDR1, DDR2, and ERBB3 siRNA knockdown increased infection1; CSK inhibitor ASN-2324598 decreased infection1; CSK localizes with DENV dsRNA1; FYN, LYN, SRC, YES knockdown did not decrease infection1; cells with triple depletion of SRC/FYN/YES (which CSK negatively regulates) has decreased infection, restored with SRC or FYN expre…	27457684	Johnson et al, Yaron-Barir et al
ERBB4	EGFR/ERBB2/ERBB4 inhibitor II decreased infection	28065855	Johnson et al, Yaron-Barir et al
EPHA2,GAK	EPHA2/GAK inhibitors decreased infection, but GAK-specific inhibitors did not	39028937	Johnson et al, Yaron-Barir et al
FYN	Inhibitors AZD0530 and dasatinib decrease DENV infection via Fyn (not Src/Abl); mutation in DENV NS4B overcame decrease	23616652	Johnson et al, Yaron-Barir et al
GAK	Treatment with isothiazolo[4,3-b]pyridines decrease DENV infection via GAK	29953812	Johnson et al, Yaron-Barir et al
GRK2	GRK2 siRNA knockdown decreases infection1; GRK2-/- cells have decreased infection2	23029581	Johnson et al, Yaron-Barir et al
TBK1	DENV1, 2, and 4 NS2A or NS4B plasmid expression decreased IFNβ and ISRE promoter activity via RIG-I/MDA5/MAVS/TBK1/IKKε and decreased p-TBK1 and p-IRF3; NS4B N terminus but not C terminus decrease TBK1-mediated IFNβ; DENV1 NS4A decreased RIG-I- and TBK1-mediated p-IRF3 and IFNβ	25968648	Johnson et al, Yaron-Barir et al
JAK3	JAK2 inhibitor (AG490) or JAK3 inhibitor (WHI-P131) decrease DENV-induced IL8 and RANTES expression; only JAK2 inhibitor decreased DENV infection; JAK2 or JAK3 inhibitor-treated infection supernatant stimulated decreased U937 chemotaxis	21893572	Johnson et al, Yaron-Barir et al
MAPKAPK2,PRKCB,PTK2	mRNA levels of MAPKAPK2 and PTK2 were increased while M3K5, MAP2K4, JNK, PRKCB, and MAP2K6 were decreased in brain tissue of infected mice (analyzed with NanoString inflammation panel)	37022660	Johnson et al, Yaron-Barir et al
MAPKAPK2	p38 inhibitor (SB203580) did not decrease DENV infection but did decrease infection-induced leukopenia, thrombocytopenia, liver pathology, AST, ALT, GGT, caspase-3/8/9-mediated apoptosis, TNF-α, IL-6, IL-10, RANTES, IP-10, p-MAPKAPK2, p-HSP27, and p-ATF2	26901653	Johnson et al, Yaron-Barir et al
MAPKAPK2	DENV NS1 treatment increased p-p38, p-MAPKAPK-2, and p-HSP27; p38 inhibitor (SB203580) decreased DENV NS1-induced vascular permeability	32141809	Johnson et al, Yaron-Barir et al
MAPKAPK5,NTRK1	MAPKAPK5 and NTRK1 inhibitor SFV785 decreased infection; NTRK1 siRNA knockdown decreased infection; SFV785 disrupted colocalization of DENV Env with NS3 and dsRNA	21858043	Johnson et al, Yaron-Barir et al
RIPK1	Infection decreased RIPK11-6; DENV NS2B3 or NS3 overexpression plasmid decreased RIPK17 ; catalytically inactive NS2B3-S135A did not decrease RIPK1 but NS3 did7; RIPK1 co-precipitated with DENV NS3, NS2B3, and catalytically inactive NS2B3 plasmids7; NS3 coprecipitated with RIPK1 and vice versa from infected cells7; DENV infection or NS3 plasmid expression decreased TNFR1- and TLR3-mediated NFκB a…	36310878	Johnson et al, Yaron-Barir et al
RIPK3	Tissue from individuals who died following infection stained positively for RIPK-3 and MLKL in tubule but not glomeruli; MLKL stained positively in mononuclear cells	39025381	Johnson et al, Yaron-Barir et al
MTOR	Infection decreased p-mTOR, p-Atg13, and p-ULK1 and increased autophagy marker LC3-II	31978319	Johnson et al, Yaron-Barir et al
MTOR	DENV NS5 coprecipitated with mTOR, raptor, and rictor1; immunopurified mTOR from infected cells probed positively for DENV NS52; Rictor and raptor but not mTOR shRNA knockdown decreased infection2; infection increased mTORC2 target p-AKT (ser473)2; rictor shRNA knockdown decreased infection-induced p-AKT and increased caspase-3 and cell death2	36171757	Johnson et al, Yaron-Barir et al
MTOR	Eupatorium Perfoliatum extract, quercetin, caffeic acid and eupafolin decreased infection; EP decreased infection-induced p-AKT, p-mTOR and autophagosomes; EP has high in silico affinity for TIM-1	34509603	Johnson et al, Yaron-Barir et al
RIPK2	RIPK2 inhibition by SB203580 decreased infection- or DENV capsid-induced apoptosis; RIPK2 siRNA decreased infection-induced apoptosis	21195733	Johnson et al, Yaron-Barir et al
TBK1	PIKA adjuvant decreased infection via IFNβ increase; TBK1 inhibitor abrogated PIKA-mediated infection decrease	23224759	Johnson et al, Yaron-Barir et al
TBK1	RIG-I activator (5′pppRNA) decreased infection while IFNα/β, IL-6, and IL-1α were increased; RIG-I or MAVS siRNA knockdown1 or TBK1-/-2 abrogated anti-DENV activity	24478443	Johnson et al, Yaron-Barir et al
TBK1	Aldehyde dehydrogenase 1B1 (ALDH1B1) overexpression decreased progeny virus titers while ALDH1B1 knockout increased infection, likely through increased and decreased TBK1 expression, respectively	38194477	Johnson et al, Yaron-Barir et al
CAMK2G	K115 (Lavendustin C)	17360676	Johnson et al, Yaron-Barir et al
CDK8	K002, K144 (Kenpaullone)	17360676	Johnson et al, Yaron-Barir et al
EPHB4	All kinases listed were predicted to be regulators of dengue infection from a kinase regression screen on 24 hr infection; EPHA4, EPHB3, EPHB4, ERBB2, FGFR2, IGF1R, and RET have elevated total and surface protein levels in infected cells; EPHB4, ERBB2, FGFR2, and IGF1R shRNA knockdown reduces DENV infection; ERBB2 and IGF1R phosphorylation is altered following infection	38585651	Poll B.G. et al
SPHK2	SPHK2 inhibitors (ABC2946401 or K1451-2) did not change infection1-2; SPHK2-/- reduced infection3; infection-induced IFNβ, viperin, IFIT1, and CXCL10 was decreased in SPHK2-/-3; SPHK2-/- did not change infection or survival but infection-induced body weight reduction was exascerbated4; infection increased CD8 T cells in the brain but this was not changed by SPHK2-/-4	30869582	Poll B.G. et al
SPHK2	Infection increased caspase-3 and apoptosis1-3; SPHK2 siRNA decreased DENV1-4 infection-induced apoptotic cell death and caspase-31-2, -91; SPHK2 inhibitor (ABC294640) decreased infection-induced apoptotis1; SPHK2 siRNA did not change infection1	29145490	Poll B.G. et al
CDK2,EGFR	Imatinib1, GNF21, AZD05301-3, dasatinib1-3, SU116521, Lavendustin A1, SU52711, Kenpaullone1, Lavendustin C1, MC71, Tyrphostin461, as well as inhibtors for CDKs, c-Raf, JAK1/2/3, Kdr, CKII, Src, and Abl decreased infection by at least 50%1 (supplementary information is incomplete; unable to generate a complete list of specific kinases rather than families targeted in their screen); AZD0530 and das…	17360676	Johnson et al, Yaron-Barir et al and Poll B.G. et al
ERBB2,FGFR2	All kinases listed were predicted to be regulators of dengue infection from a kinase regression screen on 24 hr infection; EPHA4, EPHB3, EPHB4, ERBB2, FGFR2, IGF1R, and RET have elevated total and surface protein levels in infected cells; EPHB4, ERBB2, FGFR2, and IGF1R shRNA knockdown reduces DENV infection; ERBB2 and IGF1R phosphorylation is altered following infection	38585651	Johnson et al, Yaron-Barir et al and Poll B.G. et al
PDK1	PDK1 inhibitor AR-12 reduced DENV2 infection1,2,3,4; AR-12 reduced DENV1-4 infection1; AKT inhibitor decreased DENV infection1; AR-12 reduced DENV-induced p-AKT1; AKT overexpression eliminates decreased infection from AR12 treatment but does not increase infection on its own3; ART-12 decreases viral load and mortality5	39051073	Johnson et al, Yaron-Barir et al and Poll B.G. et al
CDK9	DRB (53-85-0) inhibitor reduced DENV-induced IL8 expression; DRB blocked DENV-induced NFkB activity; CDK9 colocalizes with DENV in the nucleus; CDK9 partner Cyclin T1 silencing decreases DENV infection	20618343	Johnson et al, Yaron-Barir et al and Poll B.G. et al
EGFR	EGFR inhibitor Gefitinib decreased infection and infection-induced IFNα/β, TNFα, IL-12, and IL-18	29055802	Johnson et al, Yaron-Barir et al and Poll B.G. et al
EGFR,ERBB2	EGFR/ERBB2/ERBB4 inhibitor II decreased infection	28065855	Johnson et al, Yaron-Barir et al and Poll B.G. et al
FGFR4	FGFR4 siRNA decreased DENV infection; FGFR4 phosphorylation is decreased after DENV infection; FGFR4 inhibitor PD173074 decreased DENV replication but increased production of infectious virus; FGFR4 activation by ligand FGF19 increased DENV replication but decreased production of infectious virus; treatment with FGFR inhibitor (PD173074) or PI3K inhibitor (LY294002) increase DENV maturation	31141684	Johnson et al, Yaron-Barir et al and Poll B.G. et al
MAP2K6	mRNA levels of MAPKAPK2 and PTK2 were increased while M3K5, MAP2K4, JNK, PRKCB, and MAP2K6 were decreased in brain tissue of infected mice (analyzed with NanoString inflammation panel)	37022660	Johnson et al, Yaron-Barir et al and Poll B.G. et al
CDK9	K002, K144 (Kenpaullone)	17360676	Johnson et al, Yaron-Barir et al and Poll B.G. et al
FGFR2,FGFR3,FGFR4	K026 (SU11652)	17360676	Johnson et al, Yaron-Barir et al and Poll B.G. et al
CDK2	K002, K144 (Kenpaullone)	17360676	Johnson et al, Yaron-Barir et al and Poll B.G. et al
SYK	DENV ADE increases Syk and ERK1/2 activity; Syk inhibitor (BAY 61-3606) decreased DENV ADE-induced p-ERK1/2, IL1β, TNF, and IL6 but had no effect on infection; ERK1/2 inhibitor (PD98059), p38 inhibitor SB (203580) and JNK inhibitor (SP600125) also decreased DENV-induced IL1β	26032420	Johnson et al, Yaron-Barir et al and Poll B.G. et al
