# Supplementary material for: Phosphoproteome-Entailed Kinase–Substrate Landscape of Human–DENV-2 Interaction
Source: Int J Mol Sci. 2026 Mar 17;27(6):2718. doi: 10.3390/ijms27062718 (PMC13027287; doi:10.3390/ijms27062718)
Supplement: Supplementary file 1 [file ijms-27-02718-s001.zip › Supplementary_Table_S6.xlsx]

## Sheet: GasPhos
Uniprot_Header	Kinase	Phosphosite	Mode	Score
sp_P07564_POLG_DEN2J	Abl	Y165	LGELCEDTITYKCPLLRQNEP	1
sp_P07564_POLG_DEN2J	Abl	Y417	GKVVLPENLEYTIVITPHSGE	1
sp_P07564_POLG_DEN2J	Abl	Y458	SSITEAELTGYGTVTMECSPR	1
sp_P07564_POLG_DEN2J	Abl	Y657	IEAEPPFGDSYIIIGVEPGQL	1
sp_P07564_POLG_DEN2J	Abl	Y888	SLRPQPTELKYSWKTWGKAKM	1
sp_P07564_POLG_DEN2J	Abl	Y1498	VGKAELEDGAYRIKQRGILGY	1
sp_P07564_POLG_DEN2J	Abl	Y1508	YRIKQRGILGYSQIGAGVYKE	1
sp_P07564_POLG_DEN2J	Abl	Y1717	EEALRGLPIRYQTPAIRAEHT	1
sp_P07564_POLG_DEN2J	Abl	Y1753	RLLSPVRVPNYNLIIMDEAHF	1
sp_P07564_POLG_DEN2J	Abl	Y2076	LKPRWLDARIYSDPLALKEFK	1
sp_P07564_POLG_DEN2J	Abl	Y2190	CIITASILLWYAQIQPHWIAA	1
sp_P07564_POLG_DEN2J	Abl	Y2229	QRTPQDNQLTYVVIAILTVVA	1
sp_P07564_POLG_DEN2J	Abl	Y2342	IGVPLLAIGCYSQVNPITLTA	1
sp_P07564_POLG_DEN2J	Abl	Y2361	TAALLLLVAHYAIIGPGLQAK	1
sp_P07564_POLG_DEN2J	Abl	Y2403	ITVIDLDPIPYDPKFEKQLGQ	1
sp_P07564_POLG_DEN2J	Abl	Y2800	PYKTWAYHGSYETKQTGSASS	1
sp_P07564_POLG_DEN2J	Abl	Y3064	KLAEAIFKLTYQNKVVRVQRP	1
sp_P07564_POLG_DEN2J	Abl	Y3329	TPVESWEEVPYLGKREDQWCG	1
sp_P07564_POLG_DEN2J	ATM	S278	IFILLTAVAPSMTMRCIGISN	0.692
sp_P07564_POLG_DEN2J	ATM	S425	LEYTIVITPHSGEEHAVGNDT	0.524
sp_P07564_POLG_DEN2J	ATM	S535	AKKQDVVVLGSQEGAMHTALT	0.96
sp_P07564_POLG_DEN2J	ATM	S1027	IIPKNFAGPVSQHNYRPGYHT	0.895
sp_P07564_POLG_DEN2J	ATM	S1239	MMATIGIALLSQSTIPETILE	0.96
sp_P07564_POLG_DEN2J	ATM	S1312	VSVSPLLLTSSQQKADWIPLA	0.895
sp_P07564_POLG_DEN2J	ATM	S1509	RIKQRGILGYSQIGAGVYKEG	0.895
sp_P07564_POLG_DEN2J	ATM	S2343	GVPLLAIGCYSQVNPITLTAA	0.895
sp_P07564_POLG_DEN2J	ATM	S2713	RNSTHEMYWVSNASGNIVSSV	0.524
sp_P07564_POLG_DEN2J	ATM	S3232	QDELIGRARISQGAGWSLKET	0.96
sp_P07564_POLG_DEN2J	ATM	T356	TNTTTESRCPTQGEPSLNEEQ	1
sp_P07564_POLG_DEN2J	ATM	T506	LPLPWLPGADTQGSNWIQKET	0.999
sp_P07564_POLG_DEN2J	ATM	T595	KFKIVKEIAETQHGTIVIRVQ	1
sp_P07564_POLG_DEN2J	ATM	T1037	SQHNYRPGYHTQTAGPWHLGK	1
sp_P07564_POLG_DEN2J	ATM	T2111	TEMGRLPTFMTQKARDALDNL	1
sp_P07564_POLG_DEN2J	ATM	T2263	KKDLGLGSITTQESESNILDI	0.996
sp_P07564_POLG_DEN2J	ATM	T2422	GQVMLLILCVTQVLMMRTTWA	1
sp_P07564_POLG_DEN2J	ATM	T2667	NLVENWLNNNTQFCIKVLNPY	1
sp_P07564_POLG_DEN2J	ATM	T2830	TKPWDVVPMVTQMAMTDTTPF	1
sp_P07564_POLG_DEN2J	ATM	T2854	RVFKEKVDTRTQEPKEGTKKL	1
sp_P07564_POLG_DEN2J	ATM	T3195	WEPSRGWNDWTQVPFCSHHFH	1
sp_P07564_POLG_DEN2J	Aur	S24	NMLKRERNRVSTVQQLTKRFS	0.897
sp_P07564_POLG_DEN2J	Aur	S34	STVQQLTKRFSLGMLQGRGPL	0.897
sp_P07564_POLG_DEN2J	Aur	S184	EPEDIDCWCNSTSTWVTYGTC	0.897
sp_P07564_POLG_DEN2J	Aur	S792	SWKNKELKCGSGIFITDNVHT	0.897
sp_P07564_POLG_DEN2J	Aur	S956	LREKQDVFCDSKLMSAAIKDN	0.897
sp_P07564_POLG_DEN2J	Aur	S1090	GKLITEWCCRSCTLPPLRYRG	0.897
sp_P07564_POLG_DEN2J	Aur	S1342	AIFLTTLSRTSKKRSWPLNEA	0.897
sp_P07564_POLG_DEN2J	Aur	S2094	EFKEFAAGRKSLTLNLITEMG	0.897
sp_P07564_POLG_DEN2J	Aur	S2298	TTFVTPMLRHSIENSSVNVSL	0.897
sp_P07564_POLG_DEN2J	Aur	S2343	GVPLLAIGCYSQVNPITLTAA	0.897
sp_P07564_POLG_DEN2J	Aur	S2471	AVSMANIFRGSYLAGAGLLFS	0.897
sp_P07564_POLG_DEN2J	Aur	S2550	ETDHHAVSRGSAKLRWFVERN	0.897
sp_P07564_POLG_DEN2J	Aur	S2705	ALVRNPLSRNSTHEMYWVSNA	0.897
sp_P07564_POLG_DEN2J	Aur	S3092	DIISRRDQRGSGQVGTYGLNT	0.897
sp_P07564_POLG_DEN2J	Aur	S3147	WLARVGRERLSRMAISGDDCV	0.897
sp_P07564_POLG_DEN2J	Aur	S3232	QDELIGRARISQGAGWSLKET	0.897
sp_P07564_POLG_DEN2J	Aur	S3340	LGKREDQWCGSLIGLTSRATW	0.897
sp_P07564_POLG_DEN2J	CAMK2	S10	-MNNQRKKARSTPFNMLKRER	0.81
sp_P07564_POLG_DEN2J	CAMK2	S34	STVQQLTKRFSLGMLQGRGPL	0.81
sp_P07564_POLG_DEN2J	CAMK2	S136	MIVGRQEKGKSLLFKTEDGVN	0.81
sp_P07564_POLG_DEN2J	CAMK2	S578	RMDKLQLKGMSYSMCTGKFKI	0.81
sp_P07564_POLG_DEN2J	CAMK2	S676	QLKLNWFKKGSSIGQMFETTM	0.81
sp_P07564_POLG_DEN2J	CAMK2	S677	LKLNWFKKGSSIGQMFETTMR	0.81
sp_P07564_POLG_DEN2J	CAMK2	S754	TWIGMNSRSTSLSVSLVLVGV	0.81
sp_P07564_POLG_DEN2J	CAMK2	S792	SWKNKELKCGSGIFITDNVHT	0.81
sp_P07564_POLG_DEN2J	CAMK2	S819	FQPESPSKLASAIQKAHEEGI	0.81
sp_P07564_POLG_DEN2J	CAMK2	S900	WKTWGKAKMLSTESHNQTFLI	0.81
sp_P07564_POLG_DEN2J	CAMK2	S960	QDVFCDSKLMSAAIKDNRAVH	0.81
sp_P07564_POLG_DEN2J	CAMK2	S1072	VTEDCGNRGPSLRTTTASGKL	0.81
sp_P07564_POLG_DEN2J	CAMK2	S1225	AAGLLLRKLTSKELMMATIGI	0.81
sp_P07564_POLG_DEN2J	CAMK2	S1346	TTLSRTSKKRSWPLNEAIMAV	0.81
sp_P07564_POLG_DEN2J	CAMK2	S1393	LTVCYVLTGRSADLELERAAD	0.789
sp_P07564_POLG_DEN2J	CAMK2	S1424	GSSPILSITISEDGSMSIKNE	0.789
sp_P07564_POLG_DEN2J	CAMK2	S1602	KTNTGTIGAVSLDFSPGTSGS	0.789
sp_P07564_POLG_DEN2J	CAMK2	S1746	CHATFTMRLLSPVRVPNYNLI	0.81
sp_P07564_POLG_DEN2J	CAMK2	S1796	GIFMTATPPGSRDPFPQSNAP	0.789
sp_P07564_POLG_DEN2J	CAMK2	S2077	KPRWLDARIYSDPLALKEFKE	0.81
sp_P07564_POLG_DEN2J	CAMK2	S2279	NILDIDLRPASAWTLYAVATT	0.81
sp_P07564_POLG_DEN2J	CAMK2	S2506	IGETLGEKWKSRLNALGKSEF	0.81
sp_P07564_POLG_DEN2J	CAMK2	S2619	TYGWNLVRLQSGVDVFFTPPE	0.81
sp_P07564_POLG_DEN2J	CAMK2	S2896	TREEFTRKVRSNAALGAIFTD	0.81
sp_P07564_POLG_DEN2J	CAMK2	S2912	AIFTDENKWKSAREAVEDSRF	0.81
sp_P07564_POLG_DEN2J	CAMK2	S2994	NEDHWFSRGNSLSGVEGEGLH	0.81
sp_P07564_POLG_DEN2J	CAMK2	S3014	HKLGYILRDVSKKEGGAMYAD	0.81
sp_P07564_POLG_DEN2J	CAMK2	S3152	GRERLSRMAISGDDCVVKPLD	0.789
sp_P07564_POLG_DEN2J	CAMK2	S3167	VVKPLDDRFASALTALNDMGK	0.81
sp_P07564_POLG_DEN2J	CDK	S10	-MNNQRKKARSTPFNMLKRER	0.786
sp_P07564_POLG_DEN2J	CDK	S466	TGYGTVTMECSPRTGLDFNEM	0.909
sp_P07564_POLG_DEN2J	CDK	S580	DKLQLKGMSYSMCTGKFKIVK	1
sp_P07564_POLG_DEN2J	CDK	S611	VIRVQYEGDGSPCKIPFEIMD	0.909
sp_P07564_POLG_DEN2J	CDK	S643	TVNPIVTEKDSPVNIEAEPPF	0.909
sp_P07564_POLG_DEN2J	CDK	S813	WTEQYKFQPESPSKLASAIQK	0.909
sp_P07564_POLG_DEN2J	CDK	S815	EQYKFQPESPSKLASAIQKAH	0.903
sp_P07564_POLG_DEN2J	CDK	S1305	SCTILAAVSVSPLLLTSSQQK	0.909
sp_P07564_POLG_DEN2J	CDK	S1416	WEDQAEISGSSPILSITISED	0.909
sp_P07564_POLG_DEN2J	CDK	S1484	QRAGVLWDVPSPPPVGKAELE	0.909
sp_P07564_POLG_DEN2J	CDK	S1543	LMHKGKRIEPSWADVKKDLIS	0.75
sp_P07564_POLG_DEN2J	CDK	S1606	GTIGAVSLDFSPGTSGSPIVD	0.909
sp_P07564_POLG_DEN2J	CDK	S1612	SLDFSPGTSGSPIVDRKGKVV	0.909
sp_P07564_POLG_DEN2J	CDK	S1746	CHATFTMRLLSPVRVPNYNLI	0.909
sp_P07564_POLG_DEN2J	CDK	S1982	NINTPEGIIPSMFEPEREKVD	0.903
sp_P07564_POLG_DEN2J	CDK	S2077	KPRWLDARIYSDPLALKEFKE	0.903
sp_P07564_POLG_DEN2J	CDK	S2641	CDTLLCDIGESSPNPTIEAGR	0.786
sp_P07564_POLG_DEN2J	CDK	S2642	DTLLCDIGESSPNPTIEAGRT	0.909
sp_P07564_POLG_DEN2J	CDK	S3276	AANAICSAVPSHWVPTSRTTW	0.903
sp_P07564_POLG_DEN2J	CDK	S3376	GNEEYTDYMPSMKRFRREEEE	0.75
sp_P07564_POLG_DEN2J	CDK	T11	MNNQRKKARSTPFNMLKRERN	0.913
sp_P07564_POLG_DEN2J	CDK	T422	PENLEYTIVITPHSGEEHAVG	0.913
sp_P07564_POLG_DEN2J	CDK	T445	TGKHGKEIKITPQSSITEAEL	0.913
sp_P07564_POLG_DEN2J	CDK	T847	RLENLMWKQITPELNHILSEN	0.913
sp_P07564_POLG_DEN2J	CDK	T1719	ALRGLPIRYQTPAIRAEHTGR	0.913
sp_P07564_POLG_DEN2J	CDK	T1792	GEAAGIFMTATPPGSRDPFPQ	0.913
sp_P07564_POLG_DEN2J	CDK	T1975	EAKMLLDNINTPEGIIPSMFE	0.913
sp_P07564_POLG_DEN2J	CDK	T2221	LLIPEPEKQRTPQDNQLTYVV	0.913
sp_P07564_POLG_DEN2J	CDK	T2292	TLYAVATTFVTPMLRHSIENS	0.913
sp_P07564_POLG_DEN2J	CDK	T2563	LRWFVERNMVTPEGKVVDLGC	0.913
sp_P07564_POLG_DEN2J	CDK	T2626	RLQSGVDVFFTPPEKCDTLLC	0.913
sp_P07564_POLG_DEN2J	CDK	T2838	MVTQMAMTDTTPFGQQRVFKE	0.913
sp_P07564_POLG_DEN2J	CDK	T2881	WLWKELGKKKTPRMCTREEFT	0.913
sp_P07564_POLG_DEN2J	CDK	T3075	QNKVVRVQRPTPRGTVMDIIS	0.913
sp_P07564_POLG_DEN2J	CDK	T3319	IQENPWMEDKTPVESWEEVPY	0.913
sp_P07564_POLG_DEN2J	CK1	S10	-MNNQRKKARSTPFNMLKRER	0.503
sp_P07564_POLG_DEN2J	CK1	S227	LETRTETWMSSEGAWKHVQRI	0.715
sp_P07564_POLG_DEN2J	CK1	S299	RDFVEGVSGGSWVDIVLEHGS	0.88
sp_P07564_POLG_DEN2J	CK1	S375	EQDKRFLCKHSMVDRGWGNGC	0.927
sp_P07564_POLG_DEN2J	CK1	S448	HGKEIKITPQSSITEAELTGY	0.754
sp_P07564_POLG_DEN2J	CK1	S449	GKEIKITPQSSITEAELTGYG	0.93
sp_P07564_POLG_DEN2J	CK1	S466	TGYGTVTMECSPRTGLDFNEM	0.783
sp_P07564_POLG_DEN2J	CK1	S509	PWLPGADTQGSNWIQKETLVT	0.505
sp_P07564_POLG_DEN2J	CK1	S535	AKKQDVVVLGSQEGAMHTALT	0.722
sp_P07564_POLG_DEN2J	CK1	S611	VIRVQYEGDGSPCKIPFEIMD	0.503
sp_P07564_POLG_DEN2J	CK1	S643	TVNPIVTEKDSPVNIEAEPPF	0.65
sp_P07564_POLG_DEN2J	CK1	S677	LKLNWFKKGSSIGQMFETTMR	0.545
sp_P07564_POLG_DEN2J	CK1	S754	TWIGMNSRSTSLSVSLVLVGV	0.701
sp_P07564_POLG_DEN2J	CK1	S792	SWKNKELKCGSGIFITDNVHT	0.658
sp_P07564_POLG_DEN2J	CK1	S813	WTEQYKFQPESPSKLASAIQK	0.708
sp_P07564_POLG_DEN2J	CK1	S889	LRPQPTELKYSWKTWGKAKML	0.526
sp_P07564_POLG_DEN2J	CK1	S900	WKTWGKAKMLSTESHNQTFLI	0.84
sp_P07564_POLG_DEN2J	CK1	S903	WGKAKMLSTESHNQTFLIDGP	0.91
sp_P07564_POLG_DEN2J	CK1	S927	ECPNTNRAWNSLEVEDYGFGV	0.642
sp_P07564_POLG_DEN2J	CK1	S956	LREKQDVFCDSKLMSAAIKDN	0.971
sp_P07564_POLG_DEN2J	CK1	S1008	CHWPKSHTLWSNGVLESEMII	0.701
sp_P07564_POLG_DEN2J	CK1	S1123	LKEKEENLVNSLVTAGHGQID	0.885
sp_P07564_POLG_DEN2J	CK1	S1166	TKHAILLVAVSFVTLITGNMS	0.812
sp_P07564_POLG_DEN2J	CK1	S1415	KWEDQAEISGSSPILSITISE	0.556
sp_P07564_POLG_DEN2J	CK1	S1416	WEDQAEISGSSPILSITISED	0.949
sp_P07564_POLG_DEN2J	CK1	S1424	GSSPILSITISEDGSMSIKNE	0.764
sp_P07564_POLG_DEN2J	CK1	S1484	QRAGVLWDVPSPPPVGKAELE	0.8
sp_P07564_POLG_DEN2J	CK1	S1509	RIKQRGILGYSQIGAGVYKEG	0.771
sp_P07564_POLG_DEN2J	CK1	S1543	LMHKGKRIEPSWADVKKDLIS	0.888
sp_P07564_POLG_DEN2J	CK1	S1602	KTNTGTIGAVSLDFSPGTSGS	0.752
sp_P07564_POLG_DEN2J	CK1	S1606	GTIGAVSLDFSPGTSGSPIVD	0.934
sp_P07564_POLG_DEN2J	CK1	S1768	MDEAHFTDPASIAARGYISTR	0.886
sp_P07564_POLG_DEN2J	CK1	S1818	MDEEREIPERSWNSGHEWVTD	0.996
sp_P07564_POLG_DEN2J	CK1	S1821	EREIPERSWNSGHEWVTDFKG	0.663
sp_P07564_POLG_DEN2J	CK1	S1861	RKNGKKVIQLSRKTFDSEYVK	0.975
sp_P07564_POLG_DEN2J	CK1	S1928	LAGPMPVTHSSAAQRRGRIGR	0.621
sp_P07564_POLG_DEN2J	CK1	S2260	EKTKKDLGLGSITTQESESNI	0.937
sp_P07564_POLG_DEN2J	CK1	S2266	LGLGSITTQESESNILDIDLR	0.888
sp_P07564_POLG_DEN2J	CK1	S2514	WKSRLNALGKSEFQIYKKSGI	0.843
sp_P07564_POLG_DEN2J	CK1	S2522	GKSEFQIYKKSGIQEVDRTLA	0.533
sp_P07564_POLG_DEN2J	CK1	S2547	KRGETDHHAVSRGSAKLRWFV	0.522
sp_P07564_POLG_DEN2J	CK1	S2550	ETDHHAVSRGSAKLRWFVERN	0.612
sp_P07564_POLG_DEN2J	CK1	S2579	VDLGCGRGGWSYYCGGLKNVR	0.588
sp_P07564_POLG_DEN2J	CK1	S2641	CDTLLCDIGESSPNPTIEAGR	0.538
sp_P07564_POLG_DEN2J	CK1	S2716	THEMYWVSNASGNIVSSVNMI	0.85
sp_P07564_POLG_DEN2J	CK1	S2799	HPYKTWAYHGSYETKQTGSAS	0.611
sp_P07564_POLG_DEN2J	CK1	S2809	SYETKQTGSASSMVNGVVRLL	0.613
sp_P07564_POLG_DEN2J	CK1	S2810	YETKQTGSASSMVNGVVRLLT	0.678
sp_P07564_POLG_DEN2J	CK1	S2896	TREEFTRKVRSNAALGAIFTD	0.602
sp_P07564_POLG_DEN2J	CK1	S2920	WKSAREAVEDSRFWELVDRER	0.855
sp_P07564_POLG_DEN2J	CK1	S2994	NEDHWFSRGNSLSGVEGEGLH	0.854
sp_P07564_POLG_DEN2J	CK1	S2996	DHWFSRGNSLSGVEGEGLHKL	0.546
sp_P07564_POLG_DEN2J	CK1	S3014	HKLGYILRDVSKKEGGAMYAD	0.924
sp_P07564_POLG_DEN2J	CK1	S3122	RQMEGEGIFKSIQHLTVTEEI	0.55
sp_P07564_POLG_DEN2J	CK1	S3188	VRKDIQQWEPSRGWNDWTQVP	0.511
sp_P07564_POLG_DEN2J	CK1	S3232	QDELIGRARISQGAGWSLKET	0.899
sp_P07564_POLG_DEN2J	CK1	S3287	HWVPTSRTTWSIHAKHEWMTT	0.754
sp_P07564_POLG_DEN2J	CK1	S3323	PWMEDKTPVESWEEVPYLGKR	0.73
sp_P07564_POLG_DEN2J	CK1	S3340	LGKREDQWCGSLIGLTSRATW	0.695
sp_P07564_POLG_DEN2J	CK2	S227	LETRTETWMSSEGAWKHVQRI	0.526
sp_P07564_POLG_DEN2J	CK2	S287	PSMTMRCIGISNRDFVEGVSG	0.596
sp_P07564_POLG_DEN2J	CK2	S361	ESRCPTQGEPSLNEEQDKRFL	0.754
sp_P07564_POLG_DEN2J	CK2	S375	EQDKRFLCKHSMVDRGWGNGC	0.525
sp_P07564_POLG_DEN2J	CK2	S425	LEYTIVITPHSGEEHAVGNDT	0.842
sp_P07564_POLG_DEN2J	CK2	S819	FQPESPSKLASAIQKAHEEGI	0.943
sp_P07564_POLG_DEN2J	CK2	S855	QITPELNHILSENEVKLTIMT	0.901
sp_P07564_POLG_DEN2J	CK2	S903	WGKAKMLSTESHNQTFLIDGP	0.698
sp_P07564_POLG_DEN2J	CK2	S1311	AVSVSPLLLTSSQQKADWIPL	0.963
sp_P07564_POLG_DEN2J	CK2	S1312	VSVSPLLLTSSQQKADWIPLA	0.997
sp_P07564_POLG_DEN2J	CK2	S1803	PPGSRDPFPQSNAPIMDEERE	0.792
sp_P07564_POLG_DEN2J	CK2	S1821	EREIPERSWNSGHEWVTDFKG	0.975
sp_P07564_POLG_DEN2J	CK2	S1982	NINTPEGIIPSMFEPEREKVD	0.789
sp_P07564_POLG_DEN2J	CK2	S2266	LGLGSITTQESESNILDIDLR	0.805
sp_P07564_POLG_DEN2J	CK2	S2522	GKSEFQIYKKSGIQEVDRTLA	0.765
sp_P07564_POLG_DEN2J	CK2	S2619	TYGWNLVRLQSGVDVFFTPPE	0.719
sp_P07564_POLG_DEN2J	CK2	S2705	ALVRNPLSRNSTHEMYWVSNA	0.978
sp_P07564_POLG_DEN2J	CK2	S2912	AIFTDENKWKSAREAVEDSRF	0.875
sp_P07564_POLG_DEN2J	CK2	S2996	DHWFSRGNSLSGVEGEGLHKL	0.998
sp_P07564_POLG_DEN2J	CK2	S3085	TPRGTVMDIISRRDQRGSGQV	0.567
sp_P07564_POLG_DEN2J	CK2	T11	MNNQRKKARSTPFNMLKRERN	0.949
sp_P07564_POLG_DEN2J	CK2	T25	MLKRERNRVSTVQQLTKRFSL	0.608
sp_P07564_POLG_DEN2J	CK2	T118	LIPTAMAFHLTTRNGEPHMIV	0.946
sp_P07564_POLG_DEN2J	CK2	T164	DLGELCEDTITYKCPLLRQNE	0.894
sp_P07564_POLG_DEN2J	CK2	T196	STWVTYGTCATTGEHRREKRS	0.999
sp_P07564_POLG_DEN2J	CK2	T197	TWVTYGTCATTGEHRREKRSV	0.965
sp_P07564_POLG_DEN2J	CK2	T219	LVPHVGMGLETRTETWMSSEG	1
sp_P07564_POLG_DEN2J	CK2	T280	ILLTAVAPSMTMRCIGISNRD	1
sp_P07564_POLG_DEN2J	CK2	T348	KYCIEAKLTNTTTESRCPTQG	0.993
sp_P07564_POLG_DEN2J	CK2	T356	TNTTTESRCPTQGEPSLNEEQ	0.994
sp_P07564_POLG_DEN2J	CK2	T395	CGLFGKGGIVTCAMFTCKKNM	0.769
sp_P07564_POLG_DEN2J	CK2	T435	SGEEHAVGNDTGKHGKEIKIT	0.993
sp_P07564_POLG_DEN2J	CK2	T451	EIKITPQSSITEAELTGYGTV	0.999
sp_P07564_POLG_DEN2J	CK2	T460	ITEAELTGYGTVTMECSPRTG	0.993
sp_P07564_POLG_DEN2J	CK2	T462	EAELTGYGTVTMECSPRTGLD	0.894
sp_P07564_POLG_DEN2J	CK2	T469	GTVTMECSPRTGLDFNEMVLL	0.994
sp_P07564_POLG_DEN2J	CK2	T519	SNWIQKETLVTFKNPHAKKQD	0.994
sp_P07564_POLG_DEN2J	CK2	T639	GRLITVNPIVTEKDSPVNIEA	0.769
sp_P07564_POLG_DEN2J	CK2	T698	GAKRMAILGDTAWDFGSLGGV	0.999
sp_P07564_POLG_DEN2J	CK2	T802	SGIFITDNVHTWTEQYKFQPE	1
sp_P07564_POLG_DEN2J	CK2	T836	EEGICGIRSVTRLENLMWKQI	0.999
sp_P07564_POLG_DEN2J	CK2	T901	KTWGKAKMLSTESHNQTFLID	0.999
sp_P07564_POLG_DEN2J	CK2	T915	NQTFLIDGPETAECPNTNRAW	1
sp_P07564_POLG_DEN2J	CK2	T984	GYWIESALNDTWKMEKASFIE	0.993
sp_P07564_POLG_DEN2J	CK2	T1063	DFCEGTTVVVTEDCGNRGPSL	0.988
sp_P07564_POLG_DEN2J	CK2	T1084	RTTTASGKLITEWCCRSCTLP	0.988
sp_P07564_POLG_DEN2J	CK2	T1126	KEENLVNSLVTAGHGQIDNFS	0.999
sp_P07564_POLG_DEN2J	CK2	T1172	LVAVSFVTLITGNMSFRDLGR	0.999
sp_P07564_POLG_DEN2J	CK2	T1190	LGRVMVMVGATMTDDIGMGVT	0.949
sp_P07564_POLG_DEN2J	CK2	T1224	FAAGLLLRKLTSKELMMATIG	0.946
sp_P07564_POLG_DEN2J	CK2	T1242	TIGIALLSQSTIPETILELTD	1
sp_P07564_POLG_DEN2J	CK2	T1246	ALLSQSTIPETILELTDALAL	1
sp_P07564_POLG_DEN2J	CK2	T1422	ISGSSPILSITISEDGSMSIK	0.994
sp_P07564_POLG_DEN2J	CK2	T1523	AGVYKEGTFHTMWHVTRGAVL	0.993
sp_P07564_POLG_DEN2J	CK2	T1664	EDDIFRKKRLTIMDLHPGAGK	0.769
sp_P07564_POLG_DEN2J	CK2	T1727	YQTPAIRAEHTGREIVDLMCH	1
sp_P07564_POLG_DEN2J	CK2	T1739	REIVDLMCHATFTMRLLSPVR	0.99
sp_P07564_POLG_DEN2J	CK2	T1777	ASIAARGYISTRVEMGEAAGI	0.949
sp_P07564_POLG_DEN2J	CK2	T1872	RKTFDSEYVKTRANDWDFVVT	0.999
sp_P07564_POLG_DEN2J	CK2	T1910	PRRCMKPVILTDGEERVILAG	0.769
sp_P07564_POLG_DEN2J	CK2	T2007	EYRLRGEARKTFVDLMRRGDL	0.769
sp_P07564_POLG_DEN2J	CK2	T2175	LMSGKGIGKMTLGMCCIITAS	0.999
sp_P07564_POLG_DEN2J	CK2	T2221	LLIPEPEKQRTPQDNQLTYVV	0.999
sp_P07564_POLG_DEN2J	CK2	T2241	VIAILTVVAATMANEMGFLEK	0.999
sp_P07564_POLG_DEN2J	CK2	T2252	MANEMGFLEKTKKDLGLGSIT	0.999
sp_P07564_POLG_DEN2J	CK2	T2262	TKKDLGLGSITTQESESNILD	0.999
sp_P07564_POLG_DEN2J	CK2	T2316	VSLTAIANQATVLMGLGKGWP	0.999
sp_P07564_POLG_DEN2J	CK2	T2394	IMKNPTVDGITVIDLDPIPYD	0.946
sp_P07564_POLG_DEN2J	CK2	T2446	ALTLATGPISTLWEGNPGRFW	0.99
sp_P07564_POLG_DEN2J	CK2	T2499	TRRGTGNIGETLGEKWKSRLN	0.993
sp_P07564_POLG_DEN2J	CK2	T2541	LAKEGIKRGETDHHAVSRGSA	0.999
sp_P07564_POLG_DEN2J	CK2	T2626	RLQSGVDVFFTPPEKCDTLLC	0.999
sp_P07564_POLG_DEN2J	CK2	T2633	VFFTPPEKCDTLLCDIGESSP	1
sp_P07564_POLG_DEN2J	CK2	T2667	NLVENWLNNNTQFCIKVLNPY	0.997
sp_P07564_POLG_DEN2J	CK2	T2706	LVRNPLSRNSTHEMYWVSNAS	0.99
sp_P07564_POLG_DEN2J	CK2	T2735	MISRMLINRFTMKHKKATYET	0.999
sp_P07564_POLG_DEN2J	CK2	T2745	TMKHKKATYETDVDLGSGTRN	0.999
sp_P07564_POLG_DEN2J	CK2	T2781	RIEKIKQEHETSWHYDQDHPY	0.999
sp_P07564_POLG_DEN2J	CK2	T2852	QQRVFKEKVDTRTQEPKEGTK	0.918
sp_P07564_POLG_DEN2J	CK2	T2881	WLWKELGKKKTPRMCTREEFT	0.946
sp_P07564_POLG_DEN2J	CK2	T2886	LGKKKTPRMCTREEFTRKVRS	0.993
sp_P07564_POLG_DEN2J	CK2	T2905	RSNAALGAIFTDENKWKSARE	0.993
sp_P07564_POLG_DEN2J	CK2	T3026	KEGGAMYADDTAGWDTRITLE	0.918
sp_P07564_POLG_DEN2J	CK2	T3034	DDTAGWDTRITLEDLKNEEMV	0.769
sp_P07564_POLG_DEN2J	CK2	T3045	LEDLKNEEMVTNHMEGEHKKL	0.946
sp_P07564_POLG_DEN2J	CK2	T3063	KKLAEAIFKLTYQNKVVRVQR	0.946
sp_P07564_POLG_DEN2J	CK2	T3079	VRVQRPTPRGTVMDIISRRDQ	0.993
sp_P07564_POLG_DEN2J	CK2	T3102	SGQVGTYGLNTFTNMEAQLIR	1
sp_P07564_POLG_DEN2J	CK2	T3104	QVGTYGLNTFTNMEAQLIRQM	0.999
sp_P07564_POLG_DEN2J	CK2	T3127	EGIFKSIQHLTVTEEIAVQNW	0.769
sp_P07564_POLG_DEN2J	CK2	T3170	PLDDRFASALTALNDMGKVRK	0.993
sp_P07564_POLG_DEN2J	CK2	T3296	WSIHAKHEWMTTEDMLAVWNR	0.999
sp_P07564_POLG_DEN2J	CK2	T3297	SIHAKHEWMTTEDMLAVWNRV	0.946
sp_P07564_POLG_DEN2J	CK2	T3319	IQENPWMEDKTPVESWEEVPY	0.999
sp_P07564_POLG_DEN2J	CK2	T3356	SRATWAKNIQTAINQVRSLIG	0.993
sp_P07564_POLG_DEN2J	CK2	T3371	VRSLIGNEEYTDYMPSMKRFR	0.999
sp_P07564_POLG_DEN2J	EGFR	Y165	LGELCEDTITYKCPLLRQNEP	0.994
sp_P07564_POLG_DEN2J	EGFR	Y417	GKVVLPENLEYTIVITPHSGE	0.994
sp_P07564_POLG_DEN2J	EGFR	Y458	SSITEAELTGYGTVTMECSPR	0.994
sp_P07564_POLG_DEN2J	EGFR	Y579	MDKLQLKGMSYSMCTGKFKIV	0.994
sp_P07564_POLG_DEN2J	EGFR	Y606	QHGTIVIRVQYEGDGSPCKIP	0.994
sp_P07564_POLG_DEN2J	EGFR	Y657	IEAEPPFGDSYIIIGVEPGQL	0.994
sp_P07564_POLG_DEN2J	EGFR	Y888	SLRPQPTELKYSWKTWGKAKM	0.994
sp_P07564_POLG_DEN2J	EGFR	Y933	RAWNSLEVEDYGFGVFTTNIW	0.994
sp_P07564_POLG_DEN2J	EGFR	Y975	DNRAVHADMGYWIESALNDTW	0.994
sp_P07564_POLG_DEN2J	EGFR	Y1106	LRYRGEDGCWYGMEIRPLKEK	0.994
sp_P07564_POLG_DEN2J	EGFR	Y1467	VSIPITAAAWYLWEVKKQRAG	0.994
sp_P07564_POLG_DEN2J	EGFR	Y1498	VGKAELEDGAYRIKQRGILGY	0.994
sp_P07564_POLG_DEN2J	EGFR	Y1508	YRIKQRGILGYSQIGAGVYKE	0.994
sp_P07564_POLG_DEN2J	EGFR	Y1516	LGYSQIGAGVYKEGTFHTMWH	0.994
sp_P07564_POLG_DEN2J	EGFR	Y1625	VDRKGKVVGLYGNGVVTRSGA	0.994
sp_P07564_POLG_DEN2J	EGFR	Y1717	EEALRGLPIRYQTPAIRAEHT	0.994
sp_P07564_POLG_DEN2J	EGFR	Y1774	TDPASIAARGYISTRVEMGEA	0.994
sp_P07564_POLG_DEN2J	EGFR	Y1947	GRNPKNENDQYIYMGEPLEND	0.994
sp_P07564_POLG_DEN2J	EGFR	Y1949	NPKNENDQYIYMGEPLENDED	0.994
sp_P07564_POLG_DEN2J	EGFR	Y2076	LKPRWLDARIYSDPLALKEFK	0.994
sp_P07564_POLG_DEN2J	EGFR	Y2342	IGVPLLAIGCYSQVNPITLTA	0.994
sp_P07564_POLG_DEN2J	EGFR	Y2581	LGCGRGGWSYYCGGLKNVREV	0.994
sp_P07564_POLG_DEN2J	EGFR	Y2610	GHEEPIPMSTYGWNLVRLQSG	0.994
sp_P07564_POLG_DEN2J	EGFR	Y2710	PLSRNSTHEMYWVSNASGNIV	0.994
sp_P07564_POLG_DEN2J	EGFR	Y2791	TSWHYDQDHPYKTWAYHGSYE	0.994
sp_P07564_POLG_DEN2J	EGFR	Y2800	PYKTWAYHGSYETKQTGSASS	0.994
sp_P07564_POLG_DEN2J	EGFR	Y2943	HLEGKCETCVYNMMGKREKKL	0.994
sp_P07564_POLG_DEN2J	EGFR	Y3008	VEGEGLHKLGYILRDVSKKEG	0.994
sp_P07564_POLG_DEN2J	EGFR	Y3022	DVSKKEGGAMYADDTAGWDTR	0.994
sp_P07564_POLG_DEN2J	EGFR	Y3370	QVRSLIGNEEYTDYMPSMKRF	0.994
sp_P07564_POLG_DEN2J	IKK	S10	-MNNQRKKARSTPFNMLKRER	0.995
sp_P07564_POLG_DEN2J	IKK	S136	MIVGRQEKGKSLLFKTEDGVN	0.995
sp_P07564_POLG_DEN2J	IKK	S186	EDIDCWCNSTSTWVTYGTCAT	0.995
sp_P07564_POLG_DEN2J	IKK	S206	TTGEHRREKRSVALVPHVGMG	0.995
sp_P07564_POLG_DEN2J	IKK	S227	LETRTETWMSSEGAWKHVQRI	0.995
sp_P07564_POLG_DEN2J	IKK	S278	IFILLTAVAPSMTMRCIGISN	0.995
sp_P07564_POLG_DEN2J	IKK	S287	PSMTMRCIGISNRDFVEGVSG	0.995
sp_P07564_POLG_DEN2J	IKK	S299	RDFVEGVSGGSWVDIVLEHGS	0.995
sp_P07564_POLG_DEN2J	IKK	S352	EAKLTNTTTESRCPTQGEPSL	0.995
sp_P07564_POLG_DEN2J	IKK	S375	EQDKRFLCKHSMVDRGWGNGC	0.995
sp_P07564_POLG_DEN2J	IKK	S425	LEYTIVITPHSGEEHAVGNDT	0.995
sp_P07564_POLG_DEN2J	IKK	S448	HGKEIKITPQSSITEAELTGY	0.995
sp_P07564_POLG_DEN2J	IKK	S449	GKEIKITPQSSITEAELTGYG	0.995
sp_P07564_POLG_DEN2J	IKK	S466	TGYGTVTMECSPRTGLDFNEM	0.995
sp_P07564_POLG_DEN2J	IKK	S553	ALTGATEIQMSSGNLLFTGHL	0.995
sp_P07564_POLG_DEN2J	IKK	S578	RMDKLQLKGMSYSMCTGKFKI	0.995
sp_P07564_POLG_DEN2J	IKK	S580	DKLQLKGMSYSMCTGKFKIVK	0.995
sp_P07564_POLG_DEN2J	IKK	S611	VIRVQYEGDGSPCKIPFEIMD	0.995
sp_P07564_POLG_DEN2J	IKK	S704	ILGDTAWDFGSLGGVFTSIGK	0.995
sp_P07564_POLG_DEN2J	IKK	S711	DFGSLGGVFTSIGKALHQVFG	0.995
sp_P07564_POLG_DEN2J	IKK	S732	AIYGAAFSGVSWTMKILIGVI	0.995
sp_P07564_POLG_DEN2J	IKK	S752	IITWIGMNSRSTSLSVSLVLV	0.995
sp_P07564_POLG_DEN2J	IKK	S758	MNSRSTSLSVSLVLVGVVTLY	0.995
sp_P07564_POLG_DEN2J	IKK	S777	LYLGAMVQADSGCVVSWKNKE	0.995
sp_P07564_POLG_DEN2J	IKK	S782	MVQADSGCVVSWKNKELKCGS	0.995
sp_P07564_POLG_DEN2J	IKK	S815	EQYKFQPESPSKLASAIQKAH	0.995
sp_P07564_POLG_DEN2J	IKK	S819	FQPESPSKLASAIQKAHEEGI	0.995
sp_P07564_POLG_DEN2J	IKK	S855	QITPELNHILSENEVKLTIMT	0.995
sp_P07564_POLG_DEN2J	IKK	S878	IKGIMQAGKRSLRPQPTELKY	0.995
sp_P07564_POLG_DEN2J	IKK	S900	WKTWGKAKMLSTESHNQTFLI	0.995
sp_P07564_POLG_DEN2J	IKK	S903	WGKAKMLSTESHNQTFLIDGP	0.995
sp_P07564_POLG_DEN2J	IKK	S956	LREKQDVFCDSKLMSAAIKDN	0.995
sp_P07564_POLG_DEN2J	IKK	S979	VHADMGYWIESALNDTWKMEK	0.995
sp_P07564_POLG_DEN2J	IKK	S1072	VTEDCGNRGPSLRTTTASGKL	0.995
sp_P07564_POLG_DEN2J	IKK	S1090	GKLITEWCCRSCTLPPLRYRG	0.995
sp_P07564_POLG_DEN2J	IKK	S1123	LKEKEENLVNSLVTAGHGQID	0.995
sp_P07564_POLG_DEN2J	IKK	S1136	TAGHGQIDNFSLGVLGMALFL	0.995
sp_P07564_POLG_DEN2J	IKK	S1166	TKHAILLVAVSFVTLITGNMS	0.995
sp_P07564_POLG_DEN2J	IKK	S1241	ATIGIALLSQSTIPETILELT	0.995
sp_P07564_POLG_DEN2J	IKK	S1303	KVSCTILAAVSVSPLLLTSSQ	0.995
sp_P07564_POLG_DEN2J	IKK	S1305	SCTILAAVSVSPLLLTSSQQK	0.995
sp_P07564_POLG_DEN2J	IKK	S1311	AVSVSPLLLTSSQQKADWIPL	0.995
sp_P07564_POLG_DEN2J	IKK	S1339	NPTAIFLTTLSRTSKKRSWPL	0.995
sp_P07564_POLG_DEN2J	IKK	S1360	NEAIMAVGMVSILASSLLKND	0.995
sp_P07564_POLG_DEN2J	IKK	S1365	AVGMVSILASSLLKNDIPMTG	0.995
sp_P07564_POLG_DEN2J	IKK	S1393	LTVCYVLTGRSADLELERAAD	0.995
sp_P07564_POLG_DEN2J	IKK	S1413	DVKWEDQAEISGSSPILSITI	0.995
sp_P07564_POLG_DEN2J	IKK	S1415	KWEDQAEISGSSPILSITISE	0.995
sp_P07564_POLG_DEN2J	IKK	S1416	WEDQAEISGSSPILSITISED	0.995
sp_P07564_POLG_DEN2J	IKK	S1420	AEISGSSPILSITISEDGSMS	0.995
sp_P07564_POLG_DEN2J	IKK	S1430	SITISEDGSMSIKNEEEEQTL	0.995
sp_P07564_POLG_DEN2J	IKK	S1452	ILIRTGLLVISGVFPVSIPIT	0.995
sp_P07564_POLG_DEN2J	IKK	S1484	QRAGVLWDVPSPPPVGKAELE	0.995
sp_P07564_POLG_DEN2J	IKK	S1509	RIKQRGILGYSQIGAGVYKEG	0.995
sp_P07564_POLG_DEN2J	IKK	S1543	LMHKGKRIEPSWADVKKDLIS	0.995
sp_P07564_POLG_DEN2J	IKK	S1602	KTNTGTIGAVSLDFSPGTSGS	0.995
sp_P07564_POLG_DEN2J	IKK	S1606	GTIGAVSLDFSPGTSGSPIVD	0.995
sp_P07564_POLG_DEN2J	IKK	S1612	SLDFSPGTSGSPIVDRKGKVV	0.995
sp_P07564_POLG_DEN2J	IKK	S1633	GLYGNGVVTRSGAYVSAIAQT	0.995
sp_P07564_POLG_DEN2J	IKK	S1638	GVVTRSGAYVSAIAQTEKSIE	0.995
sp_P07564_POLG_DEN2J	IKK	S1646	YVSAIAQTEKSIEDNPEIEDD	0.995
sp_P07564_POLG_DEN2J	IKK	S1746	CHATFTMRLLSPVRVPNYNLI	0.995
sp_P07564_POLG_DEN2J	IKK	S1796	GIFMTATPPGSRDPFPQSNAP	0.995
sp_P07564_POLG_DEN2J	IKK	S1818	MDEEREIPERSWNSGHEWVTD	0.995
sp_P07564_POLG_DEN2J	IKK	S1927	ILAGPMPVTHSSAAQRRGRIG	0.995
sp_P07564_POLG_DEN2J	IKK	S1982	NINTPEGIIPSMFEPEREKVD	0.995
sp_P07564_POLG_DEN2J	IKK	S2077	KPRWLDARIYSDPLALKEFKE	0.995
sp_P07564_POLG_DEN2J	IKK	S2094	EFKEFAAGRKSLTLNLITEMG	0.995
sp_P07564_POLG_DEN2J	IKK	S2139	AGGRAYNHALSELPETLETLL	0.995
sp_P07564_POLG_DEN2J	IKK	S2266	LGLGSITTQESESNILDIDLR	0.995
sp_P07564_POLG_DEN2J	IKK	S2298	TTFVTPMLRHSIENSSVNVSL	0.995
sp_P07564_POLG_DEN2J	IKK	S2302	TPMLRHSIENSSVNVSLTAIA	0.995
sp_P07564_POLG_DEN2J	IKK	S2328	LMGLGKGWPLSKIHIGVPLLA	0.995
sp_P07564_POLG_DEN2J	IKK	S2343	GVPLLAIGCYSQVNPITLTAA	0.995
sp_P07564_POLG_DEN2J	IKK	S2506	IGETLGEKWKSRLNALGKSEF	0.995
sp_P07564_POLG_DEN2J	IKK	S2514	WKSRLNALGKSEFQIYKKSGI	0.995
sp_P07564_POLG_DEN2J	IKK	S2522	GKSEFQIYKKSGIQEVDRTLA	0.995
sp_P07564_POLG_DEN2J	IKK	S2547	KRGETDHHAVSRGSAKLRWFV	0.995
sp_P07564_POLG_DEN2J	IKK	S2619	TYGWNLVRLQSGVDVFFTPPE	0.995
sp_P07564_POLG_DEN2J	IKK	S2642	DTLLCDIGESSPNPTIEAGRT	0.995
sp_P07564_POLG_DEN2J	IKK	S2680	CIKVLNPYMPSVIEKMETLQR	0.995
sp_P07564_POLG_DEN2J	IKK	S2702	YGGALVRNPLSRNSTHEMYWV	0.995
sp_P07564_POLG_DEN2J	IKK	S2705	ALVRNPLSRNSTHEMYWVSNA	0.995
sp_P07564_POLG_DEN2J	IKK	S2713	RNSTHEMYWVSNASGNIVSSV	0.995
sp_P07564_POLG_DEN2J	IKK	S2751	ATYETDVDLGSGTRNIGIESE	0.995
sp_P07564_POLG_DEN2J	IKK	S2760	GSGTRNIGIESEIPNLDIIGK	0.995
sp_P07564_POLG_DEN2J	IKK	S2807	HGSYETKQTGSASSMVNGVVR	0.995
sp_P07564_POLG_DEN2J	IKK	S2809	SYETKQTGSASSMVNGVVRLL	0.995
sp_P07564_POLG_DEN2J	IKK	S2810	YETKQTGSASSMVNGVVRLLT	0.995
sp_P07564_POLG_DEN2J	IKK	S2912	AIFTDENKWKSAREAVEDSRF	0.995
sp_P07564_POLG_DEN2J	IKK	S2920	WKSAREAVEDSRFWELVDRER	0.995
sp_P07564_POLG_DEN2J	IKK	S2962	KLGEFGKAKGSRAIWYMWLGA	0.995
sp_P07564_POLG_DEN2J	IKK	S2990	LGFLNEDHWFSRGNSLSGVEG	0.995
sp_P07564_POLG_DEN2J	IKK	S2994	NEDHWFSRGNSLSGVEGEGLH	0.995
sp_P07564_POLG_DEN2J	IKK	S2996	DHWFSRGNSLSGVEGEGLHKL	0.995
sp_P07564_POLG_DEN2J	IKK	S3122	RQMEGEGIFKSIQHLTVTEEI	0.995
sp_P07564_POLG_DEN2J	IKK	S3167	VVKPLDDRFASALTALNDMGK	0.995
sp_P07564_POLG_DEN2J	IKK	S3201	WNDWTQVPFCSHHFHELVMKD	0.995
sp_P07564_POLG_DEN2J	IKK	S3238	RARISQGAGWSLKETACLGKS	0.995
sp_P07564_POLG_DEN2J	IKK	S3248	SLKETACLGKSYAQMWTLMYF	0.995
sp_P07564_POLG_DEN2J	IKK	S3272	DLRLAANAICSAVPSHWVPTS	0.995
sp_P07564_POLG_DEN2J	IKK	S3276	AANAICSAVPSHWVPTSRTTW	0.995
sp_P07564_POLG_DEN2J	IKK	S3346	QWCGSLIGLTSRATWAKNIQT	0.995
sp_P07564_POLG_DEN2J	IKK	S3363	NIQTAINQVRSLIGNEEYTDY	0.995
sp_P07564_POLG_DEN2J	InsR	Y606	QHGTIVIRVQYEGDGSPCKIP	0.9
sp_P07564_POLG_DEN2J	InsR	Y1949	NPKNENDQYIYMGEPLENDED	0.9
sp_P07564_POLG_DEN2J	InsR	Y2677	TQFCIKVLNPYMPSVIEKMET	0.9
sp_P07564_POLG_DEN2J	InsR	Y2743	RFTMKHKKATYETDVDLGSGT	0.9
sp_P07564_POLG_DEN2J	InsR	Y2800	PYKTWAYHGSYETKQTGSASS	0.9
sp_P07564_POLG_DEN2J	InsR	Y2967	GKAKGSRAIWYMWLGARFLEF	0.9
sp_P07564_POLG_DEN2J	InsR	Y3373	SLIGNEEYTDYMPSMKRFRRE	0.9
sp_P07564_POLG_DEN2J	Lck	Y417	GKVVLPENLEYTIVITPHSGE	0.89
sp_P07564_POLG_DEN2J	Lck	Y458	SSITEAELTGYGTVTMECSPR	0.915
sp_P07564_POLG_DEN2J	Lck	Y657	IEAEPPFGDSYIIIGVEPGQL	0.941
sp_P07564_POLG_DEN2J	Lck	Y724	KALHQVFGAIYGAAFSGVSWT	0.863
sp_P07564_POLG_DEN2J	Lck	Y807	TDNVHTWTEQYKFQPESPSKL	0.649
sp_P07564_POLG_DEN2J	Lck	Y1031	NFAGPVSQHNYRPGYHTQTAG	0.824
sp_P07564_POLG_DEN2J	Lck	Y1636	GNGVVTRSGAYVSAIAQTEKS	0.917
sp_P07564_POLG_DEN2J	Lck	Y1753	RLLSPVRVPNYNLIIMDEAHF	0.811
sp_P07564_POLG_DEN2J	Lck	Y1869	QLSRKTFDSEYVKTRANDWDF	0.944
sp_P07564_POLG_DEN2J	Lck	Y1947	GRNPKNENDQYIYMGEPLEND	0.994
sp_P07564_POLG_DEN2J	Lck	Y1998	REKVDAIDGEYRLRGEARKTF	0.701
sp_P07564_POLG_DEN2J	Lck	Y2229	QRTPQDNQLTYVVIAILTVVA	0.598
sp_P07564_POLG_DEN2J	Lck	Y2284	DLRPASAWTLYAVATTFVTPM	0.647
sp_P07564_POLG_DEN2J	Lck	Y2519	NALGKSEFQIYKKSGIQEVDR	0.723
sp_P07564_POLG_DEN2J	Lck	Y2800	PYKTWAYHGSYETKQTGSASS	0.973
sp_P07564_POLG_DEN2J	Lck	Y3370	QVRSLIGNEEYTDYMPSMKRF	0.619
sp_P07564_POLG_DEN2J	LYN	Y256	GFTIMAAILAYTIGTTHFQRA	0.9
sp_P07564_POLG_DEN2J	LYN	Y458	SSITEAELTGYGTVTMECSPR	0.795
sp_P07564_POLG_DEN2J	LYN	Y606	QHGTIVIRVQYEGDGSPCKIP	0.884
sp_P07564_POLG_DEN2J	LYN	Y657	IEAEPPFGDSYIIIGVEPGQL	0.74
sp_P07564_POLG_DEN2J	LYN	Y933	RAWNSLEVEDYGFGVFTTNIW	0.813
sp_P07564_POLG_DEN2J	LYN	Y1270	VLKIVRNMEKYQLAVTIMAIL	0.862
sp_P07564_POLG_DEN2J	LYN	Y1498	VGKAELEDGAYRIKQRGILGY	0.558
sp_P07564_POLG_DEN2J	LYN	Y1516	LGYSQIGAGVYKEGTFHTMWH	0.782
sp_P07564_POLG_DEN2J	LYN	Y1625	VDRKGKVVGLYGNGVVTRSGA	0.785
sp_P07564_POLG_DEN2J	LYN	Y1636	GNGVVTRSGAYVSAIAQTEKS	0.758
sp_P07564_POLG_DEN2J	LYN	Y1753	RLLSPVRVPNYNLIIMDEAHF	0.769
sp_P07564_POLG_DEN2J	LYN	Y1774	TDPASIAARGYISTRVEMGEA	0.86
sp_P07564_POLG_DEN2J	LYN	Y1869	QLSRKTFDSEYVKTRANDWDF	0.898
sp_P07564_POLG_DEN2J	LYN	Y1998	REKVDAIDGEYRLRGEARKTF	0.902
sp_P07564_POLG_DEN2J	LYN	Y2134	LHTAEAGGRAYNHALSELPET	0.782
sp_P07564_POLG_DEN2J	LYN	Y2284	DLRPASAWTLYAVATTFVTPM	0.9
sp_P07564_POLG_DEN2J	LYN	Y2342	IGVPLLAIGCYSQVNPITLTA	0.686
sp_P07564_POLG_DEN2J	LYN	Y2361	TAALLLLVAHYAIIGPGLQAK	0.822
sp_P07564_POLG_DEN2J	LYN	Y2519	NALGKSEFQIYKKSGIQEVDR	0.861
sp_P07564_POLG_DEN2J	LYN	Y2581	LGCGRGGWSYYCGGLKNVREV	0.563
sp_P07564_POLG_DEN2J	LYN	Y2610	GHEEPIPMSTYGWNLVRLQSG	0.896
sp_P07564_POLG_DEN2J	LYN	Y2710	PLSRNSTHEMYWVSNASGNIV	0.902
sp_P07564_POLG_DEN2J	LYN	Y2943	HLEGKCETCVYNMMGKREKKL	0.648
sp_P07564_POLG_DEN2J	LYN	Y3373	SLIGNEEYTDYMPSMKRFRRE	0.521
sp_P07564_POLG_DEN2J	MAPK	S10	-MNNQRKKARSTPFNMLKRER	0.629
sp_P07564_POLG_DEN2J	MAPK	S34	STVQQLTKRFSLGMLQGRGPL	0.629
sp_P07564_POLG_DEN2J	MAPK	S136	MIVGRQEKGKSLLFKTEDGVN	0.629
sp_P07564_POLG_DEN2J	MAPK	S466	TGYGTVTMECSPRTGLDFNEM	0.895
sp_P07564_POLG_DEN2J	MAPK	S611	VIRVQYEGDGSPCKIPFEIMD	0.895
sp_P07564_POLG_DEN2J	MAPK	S643	TVNPIVTEKDSPVNIEAEPPF	0.895
sp_P07564_POLG_DEN2J	MAPK	S676	QLKLNWFKKGSSIGQMFETTM	0.629
sp_P07564_POLG_DEN2J	MAPK	S677	LKLNWFKKGSSIGQMFETTMR	0.629
sp_P07564_POLG_DEN2J	MAPK	S754	TWIGMNSRSTSLSVSLVLVGV	0.629
sp_P07564_POLG_DEN2J	MAPK	S792	SWKNKELKCGSGIFITDNVHT	0.629
sp_P07564_POLG_DEN2J	MAPK	S813	WTEQYKFQPESPSKLASAIQK	0.895
sp_P07564_POLG_DEN2J	MAPK	S819	FQPESPSKLASAIQKAHEEGI	0.629
sp_P07564_POLG_DEN2J	MAPK	S900	WKTWGKAKMLSTESHNQTFLI	0.629
sp_P07564_POLG_DEN2J	MAPK	S1072	VTEDCGNRGPSLRTTTASGKL	0.629
sp_P07564_POLG_DEN2J	MAPK	S1225	AAGLLLRKLTSKELMMATIGI	0.629
sp_P07564_POLG_DEN2J	MAPK	S1305	SCTILAAVSVSPLLLTSSQQK	0.895
sp_P07564_POLG_DEN2J	MAPK	S1346	TTLSRTSKKRSWPLNEAIMAV	0.629
sp_P07564_POLG_DEN2J	MAPK	S1416	WEDQAEISGSSPILSITISED	0.895
sp_P07564_POLG_DEN2J	MAPK	S1484	QRAGVLWDVPSPPPVGKAELE	0.895
sp_P07564_POLG_DEN2J	MAPK	S1606	GTIGAVSLDFSPGTSGSPIVD	0.895
sp_P07564_POLG_DEN2J	MAPK	S1612	SLDFSPGTSGSPIVDRKGKVV	0.895
sp_P07564_POLG_DEN2J	MAPK	S1746	CHATFTMRLLSPVRVPNYNLI	0.895
sp_P07564_POLG_DEN2J	MAPK	S2077	KPRWLDARIYSDPLALKEFKE	0.629
sp_P07564_POLG_DEN2J	MAPK	S2279	NILDIDLRPASAWTLYAVATT	0.629
sp_P07564_POLG_DEN2J	MAPK	S2506	IGETLGEKWKSRLNALGKSEF	0.629
sp_P07564_POLG_DEN2J	MAPK	S2619	TYGWNLVRLQSGVDVFFTPPE	0.629
sp_P07564_POLG_DEN2J	MAPK	S2642	DTLLCDIGESSPNPTIEAGRT	0.895
sp_P07564_POLG_DEN2J	MAPK	S2896	TREEFTRKVRSNAALGAIFTD	0.629
sp_P07564_POLG_DEN2J	MAPK	S2912	AIFTDENKWKSAREAVEDSRF	0.629
sp_P07564_POLG_DEN2J	MAPK	S3014	HKLGYILRDVSKKEGGAMYAD	0.629
sp_P07564_POLG_DEN2J	MAPK	S3167	VVKPLDDRFASALTALNDMGK	0.629
sp_P07564_POLG_DEN2J	MAPK	T328	KPTLDFELIKTEAKQPATLRK	1
sp_P07564_POLG_DEN2J	MAPK	T349	YCIEAKLTNTTTESRCPTQGE	0.5
sp_P07564_POLG_DEN2J	MAPK	T350	CIEAKLTNTTTESRCPTQGEP	0.75
sp_P07564_POLG_DEN2J	MAPK	T422	PENLEYTIVITPHSGEEHAVG	0.981
sp_P07564_POLG_DEN2J	MAPK	T519	SNWIQKETLVTFKNPHAKKQD	1
sp_P07564_POLG_DEN2J	MAPK	T639	GRLITVNPIVTEKDSPVNIEA	0.75
sp_P07564_POLG_DEN2J	MAPK	T734	YGAAFSGVSWTMKILIGVIIT	0.5
sp_P07564_POLG_DEN2J	MAPK	T884	AGKRSLRPQPTELKYSWKTWG	0.75
sp_P07564_POLG_DEN2J	MAPK	T892	QPTELKYSWKTWGKAKMLSTE	0.8
sp_P07564_POLG_DEN2J	MAPK	T984	GYWIESALNDTWKMEKASFIE	1
sp_P07564_POLG_DEN2J	MAPK	T1005	VKSCHWPKSHTLWSNGVLESE	0.8
sp_P07564_POLG_DEN2J	MAPK	T1039	HNYRPGYHTQTAGPWHLGKLE	0.8
sp_P07564_POLG_DEN2J	MAPK	T1063	DFCEGTTVVVTEDCGNRGPSL	0.75
sp_P07564_POLG_DEN2J	MAPK	T1192	RVMVMVGATMTDDIGMGVTYL	1
sp_P07564_POLG_DEN2J	MAPK	T1439	MSIKNEEEEQTLTILIRTGLL	1
sp_P07564_POLG_DEN2J	MAPK	T1520	QIGAGVYKEGTFHTMWHVTRG	0.8
sp_P07564_POLG_DEN2J	MAPK	T1643	SGAYVSAIAQTEKSIEDNPEI	1
sp_P07564_POLG_DEN2J	MAPK	T1699	RGLRTLILAPTRVVAAEMEEA	1
sp_P07564_POLG_DEN2J	MAPK	T1719	ALRGLPIRYQTPAIRAEHTGR	0.981
sp_P07564_POLG_DEN2J	MAPK	T1727	YQTPAIRAEHTGREIVDLMCH	0.5
sp_P07564_POLG_DEN2J	MAPK	T1792	GEAAGIFMTATPPGSRDPFPQ	1
sp_P07564_POLG_DEN2J	MAPK	T1827	RSWNSGHEWVTDFKGKTVWFV	1
sp_P07564_POLG_DEN2J	MAPK	T1883	RANDWDFVVTTDISEMGANFK	1
sp_P07564_POLG_DEN2J	MAPK	T1925	RVILAGPMPVTHSSAAQRRGR	1
sp_P07564_POLG_DEN2J	MAPK	T1975	EAKMLLDNINTPEGIIPSMFE	0.981
sp_P07564_POLG_DEN2J	MAPK	T2007	EYRLRGEARKTFVDLMRRGDL	1
sp_P07564_POLG_DEN2J	MAPK	T2126	DALDNLAVLHTAEAGGRAYNH	1
sp_P07564_POLG_DEN2J	MAPK	T2147	ALSELPETLETLLLLTLLATV	1
sp_P07564_POLG_DEN2J	MAPK	T2221	LLIPEPEKQRTPQDNQLTYVV	1
sp_P07564_POLG_DEN2J	MAPK	T2282	DIDLRPASAWTLYAVATTFVT	1
sp_P07564_POLG_DEN2J	MAPK	T2289	SAWTLYAVATTFVTPMLRHSI	1
sp_P07564_POLG_DEN2J	MAPK	T2292	TLYAVATTFVTPMLRHSIENS	0.981
sp_P07564_POLG_DEN2J	MAPK	T2351	CYSQVNPITLTAALLLLVAHY	0.8
sp_P07564_POLG_DEN2J	MAPK	T2389	RAAAGIMKNPTVDGITVIDLD	1
sp_P07564_POLG_DEN2J	MAPK	T2563	LRWFVERNMVTPEGKVVDLGC	0.981
sp_P07564_POLG_DEN2J	MAPK	T2626	RLQSGVDVFFTPPEKCDTLLC	0.981
sp_P07564_POLG_DEN2J	MAPK	T2652	SPNPTIEAGRTLRVLNLVENW	1
sp_P07564_POLG_DEN2J	MAPK	T2687	YMPSVIEKMETLQRKYGGALV	1
sp_P07564_POLG_DEN2J	MAPK	T2753	YETDVDLGSGTRNIGIESEIP	0.5
sp_P07564_POLG_DEN2J	MAPK	T2838	MVTQMAMTDTTPFGQQRVFKE	1
sp_P07564_POLG_DEN2J	MAPK	T2854	RVFKEKVDTRTQEPKEGTKKL	1
sp_P07564_POLG_DEN2J	MAPK	T2905	RSNAALGAIFTDENKWKSARE	1
sp_P07564_POLG_DEN2J	MAPK	T3026	KEGGAMYADDTAGWDTRITLE	0.8
sp_P07564_POLG_DEN2J	MAPK	T3034	DDTAGWDTRITLEDLKNEEMV	0.5
sp_P07564_POLG_DEN2J	MAPK	T3102	SGQVGTYGLNTFTNMEAQLIR	0.8
sp_P07564_POLG_DEN2J	MAPK	T3129	IFKSIQHLTVTEEIAVQNWLA	0.75
sp_P07564_POLG_DEN2J	MAPK	T3254	CLGKSYAQMWTLMYFHRRDLR	1
sp_P07564_POLG_DEN2J	MAPK	T3297	SIHAKHEWMTTEDMLAVWNRV	1
sp_P07564_POLG_DEN2J	PKA	S24	NMLKRERNRVSTVQQLTKRFS	0.903
sp_P07564_POLG_DEN2J	PKA	S34	STVQQLTKRFSLGMLQGRGPL	0.962
sp_P07564_POLG_DEN2J	PKA	S136	MIVGRQEKGKSLLFKTEDGVN	0.556
sp_P07564_POLG_DEN2J	PKA	S578	RMDKLQLKGMSYSMCTGKFKI	0.556
sp_P07564_POLG_DEN2J	PKA	S676	QLKLNWFKKGSSIGQMFETTM	0.9
sp_P07564_POLG_DEN2J	PKA	S677	LKLNWFKKGSSIGQMFETTMR	0.556
sp_P07564_POLG_DEN2J	PKA	S754	TWIGMNSRSTSLSVSLVLVGV	0.833
sp_P07564_POLG_DEN2J	PKA	S792	SWKNKELKCGSGIFITDNVHT	0.625
sp_P07564_POLG_DEN2J	PKA	S900	WKTWGKAKMLSTESHNQTFLI	0.625
sp_P07564_POLG_DEN2J	PKA	S1072	VTEDCGNRGPSLRTTTASGKL	0.833
sp_P07564_POLG_DEN2J	PKA	S1342	AIFLTTLSRTSKKRSWPLNEA	0.903
sp_P07564_POLG_DEN2J	PKA	S1346	TTLSRTSKKRSWPLNEAIMAV	0.9
sp_P07564_POLG_DEN2J	PKA	S1768	MDEAHFTDPASIAARGYISTR	0.5
sp_P07564_POLG_DEN2J	PKA	S2077	KPRWLDARIYSDPLALKEFKE	0.583
sp_P07564_POLG_DEN2J	PKA	S2094	EFKEFAAGRKSLTLNLITEMG	0.903
sp_P07564_POLG_DEN2J	PKA	S2298	TTFVTPMLRHSIENSSVNVSL	0.903
sp_P07564_POLG_DEN2J	PKA	S2471	AVSMANIFRGSYLAGAGLLFS	0.903
sp_P07564_POLG_DEN2J	PKA	S2506	IGETLGEKWKSRLNALGKSEF	0.625
sp_P07564_POLG_DEN2J	PKA	S2550	ETDHHAVSRGSAKLRWFVERN	0.903
sp_P07564_POLG_DEN2J	PKA	S2705	ALVRNPLSRNSTHEMYWVSNA	0.903
sp_P07564_POLG_DEN2J	PKA	S2896	TREEFTRKVRSNAALGAIFTD	0.5
sp_P07564_POLG_DEN2J	PKA	S2912	AIFTDENKWKSAREAVEDSRF	0.625
sp_P07564_POLG_DEN2J	PKA	S2994	NEDHWFSRGNSLSGVEGEGLH	0.833
sp_P07564_POLG_DEN2J	PKA	S3014	HKLGYILRDVSKKEGGAMYAD	0.667
sp_P07564_POLG_DEN2J	PKA	S3092	DIISRRDQRGSGQVGTYGLNT	0.903
sp_P07564_POLG_DEN2J	PKA	S3167	VVKPLDDRFASALTALNDMGK	0.583
sp_P07564_POLG_DEN2J	PKA	S3232	QDELIGRARISQGAGWSLKET	0.903
sp_P07564_POLG_DEN2J	PKA	T25	MLKRERNRVSTVQQLTKRFSL	0.996
sp_P07564_POLG_DEN2J	PKA	T58	MALVAFLRFLTIPPTAGILKR	0.996
sp_P07564_POLG_DEN2J	PKA	T101	MLNILNRRRRTAGVIIMLIPT	0.996
sp_P07564_POLG_DEN2J	PKA	T223	VGMGLETRTETWMSSEGAWKH	0.996
sp_P07564_POLG_DEN2J	PKA	T239	GAWKHVQRIETWILRHPGFTI	0.996
sp_P07564_POLG_DEN2J	PKA	T348	KYCIEAKLTNTTTESRCPTQG	0.655
sp_P07564_POLG_DEN2J	PKA	T633	EKRHVLGRLITVNPIVTEKDS	0.996
sp_P07564_POLG_DEN2J	PKA	T802	SGIFITDNVHTWTEQYKFQPE	0.841
sp_P07564_POLG_DEN2J	PKA	T836	EEGICGIRSVTRLENLMWKQI	0.996
sp_P07564_POLG_DEN2J	PKA	T847	RLENLMWKQITPELNHILSEN	0.982
sp_P07564_POLG_DEN2J	PKA	T901	KTWGKAKMLSTESHNQTFLID	0.688
sp_P07564_POLG_DEN2J	PKA	T984	GYWIESALNDTWKMEKASFIE	0.988
sp_P07564_POLG_DEN2J	PKA	T1005	VKSCHWPKSHTLWSNGVLESE	0.993
sp_P07564_POLG_DEN2J	PKA	T1077	GNRGPSLRTTTASGKLITEWC	0.996
sp_P07564_POLG_DEN2J	PKA	T1084	RTTTASGKLITEWCCRSCTLP	0.985
sp_P07564_POLG_DEN2J	PKA	T1092	LITEWCCRSCTLPPLRYRGED	0.996
sp_P07564_POLG_DEN2J	PKA	T1156	LEEMLRTRVGTKHAILLVAVS	0.996
sp_P07564_POLG_DEN2J	PKA	T1224	FAAGLLLRKLTSKELMMATIG	0.996
sp_P07564_POLG_DEN2J	PKA	T1310	AAVSVSPLLLTSSQQKADWIP	0.502
sp_P07564_POLG_DEN2J	PKA	T1341	TAIFLTTLSRTSKKRSWPLNE	0.994
sp_P07564_POLG_DEN2J	PKA	T1523	AGVYKEGTFHTMWHVTRGAVL	0.935
sp_P07564_POLG_DEN2J	PKA	T1593	AVQTKPGLFKTNTGTIGAVSL	0.919
sp_P07564_POLG_DEN2J	PKA	T1595	QTKPGLFKTNTGTIGAVSLDF	0.996
sp_P07564_POLG_DEN2J	PKA	T1664	EDDIFRKKRLTIMDLHPGAGK	0.996
sp_P07564_POLG_DEN2J	PKA	T1693	VREAIKRGLRTLILAPTRVVA	0.795
sp_P07564_POLG_DEN2J	PKA	T1719	ALRGLPIRYQTPAIRAEHTGR	0.996
sp_P07564_POLG_DEN2J	PKA	T1833	HEWVTDFKGKTVWFVPSIKAG	0.995
sp_P07564_POLG_DEN2J	PKA	T1910	PRRCMKPVILTDGEERVILAG	0.564
sp_P07564_POLG_DEN2J	PKA	T2096	KEFAAGRKSLTLNLITEMGRL	0.689
sp_P07564_POLG_DEN2J	PKA	T2108	NLITEMGRLPTFMTQKARDAL	0.996
sp_P07564_POLG_DEN2J	PKA	T2221	LLIPEPEKQRTPQDNQLTYVV	0.966
sp_P07564_POLG_DEN2J	PKA	T2389	RAAAGIMKNPTVDGITVIDLD	0.983
sp_P07564_POLG_DEN2J	PKA	T2487	GLLFSIMKNTTNTRRGTGNIG	0.995
sp_P07564_POLG_DEN2J	PKA	T2493	MKNTTNTRRGTGNIGETLGEK	0.996
sp_P07564_POLG_DEN2J	PKA	T2541	LAKEGIKRGETDHHAVSRGSA	0.996
sp_P07564_POLG_DEN2J	PKA	T2595	LKNVREVKGLTKGGPGHEEPI	0.964
sp_P07564_POLG_DEN2J	PKA	T2706	LVRNPLSRNSTHEMYWVSNAS	0.996
sp_P07564_POLG_DEN2J	PKA	T2742	NRFTMKHKKATYETDVDLGSG	0.996
sp_P07564_POLG_DEN2J	PKA	T2820	SMVNGVVRLLTKPWDVVPMVT	0.996
sp_P07564_POLG_DEN2J	PKA	T2852	QQRVFKEKVDTRTQEPKEGTK	0.996
sp_P07564_POLG_DEN2J	PKA	T2868	KEGTKKLMKITAEWLWKELGK	0.994
sp_P07564_POLG_DEN2J	PKA	T2881	WLWKELGKKKTPRMCTREEFT	0.996
sp_P07564_POLG_DEN2J	PKA	T3102	SGQVGTYGLNTFTNMEAQLIR	0.966
sp_P07564_POLG_DEN2J	PKA	T3129	IFKSIQHLTVTEEIAVQNWLA	0.994
sp_P07564_POLG_DEN2J	PKA	T3356	SRATWAKNIQTAINQVRSLIG	0.966
sp_P07564_POLG_DEN2J	PKB	S375	EQDKRFLCKHSMVDRGWGNGC	0.908
sp_P07564_POLG_DEN2J	PKB	S754	TWIGMNSRSTSLSVSLVLVGV	0.94
sp_P07564_POLG_DEN2J	PKB	S1072	VTEDCGNRGPSLRTTTASGKL	0.924
sp_P07564_POLG_DEN2J	PKB	S1746	CHATFTMRLLSPVRVPNYNLI	0.925
sp_P07564_POLG_DEN2J	PKB	S2077	KPRWLDARIYSDPLALKEFKE	0.93
sp_P07564_POLG_DEN2J	PKB	S2279	NILDIDLRPASAWTLYAVATT	0.936
sp_P07564_POLG_DEN2J	PKB	S2619	TYGWNLVRLQSGVDVFFTPPE	0.922
sp_P07564_POLG_DEN2J	PKB	S2994	NEDHWFSRGNSLSGVEGEGLH	0.923
sp_P07564_POLG_DEN2J	PKB	S3014	HKLGYILRDVSKKEGGAMYAD	0.917
sp_P07564_POLG_DEN2J	PKB	S3167	VVKPLDDRFASALTALNDMGK	0.933
sp_P07564_POLG_DEN2J	PKB	T11	MNNQRKKARSTPFNMLKRERN	1
sp_P07564_POLG_DEN2J	PKB	T25	MLKRERNRVSTVQQLTKRFSL	0.934
sp_P07564_POLG_DEN2J	PKB	T71	PTAGILKRWGTIKKSKAINVL	1
sp_P07564_POLG_DEN2J	PKB	T111	TAGVIIMLIPTAMAFHLTTRN	1
sp_P07564_POLG_DEN2J	PKB	T141	QEKGKSLLFKTEDGVNMCTLM	0.999
sp_P07564_POLG_DEN2J	PKB	T196	STWVTYGTCATTGEHRREKRS	1
sp_P07564_POLG_DEN2J	PKB	T197	TWVTYGTCATTGEHRREKRSV	0.969
sp_P07564_POLG_DEN2J	PKB	T221	PHVGMGLETRTETWMSSEGAW	1
sp_P07564_POLG_DEN2J	PKB	T239	GAWKHVQRIETWILRHPGFTI	1
sp_P07564_POLG_DEN2J	PKB	T248	ETWILRHPGFTIMAAILAYTI	1
sp_P07564_POLG_DEN2J	PKB	T320	CVTTMAKNKPTLDFELIKTEA	0.999
sp_P07564_POLG_DEN2J	PKB	T335	LIKTEAKQPATLRKYCIEAKL	1
sp_P07564_POLG_DEN2J	PKB	T356	TNTTTESRCPTQGEPSLNEEQ	1
sp_P07564_POLG_DEN2J	PKB	T395	CGLFGKGGIVTCAMFTCKKNM	1
sp_P07564_POLG_DEN2J	PKB	T445	TGKHGKEIKITPQSSITEAEL	1
sp_P07564_POLG_DEN2J	PKB	T456	PQSSITEAELTGYGTVTMECS	0.865
sp_P07564_POLG_DEN2J	PKB	T519	SNWIQKETLVTFKNPHAKKQD	1
sp_P07564_POLG_DEN2J	PKB	T583	QLKGMSYSMCTGKFKIVKEIA	1
sp_P07564_POLG_DEN2J	PKB	T684	KGSSIGQMFETTMRGAKRMAI	1
sp_P07564_POLG_DEN2J	PKB	T797	ELKCGSGIFITDNVHTWTEQY	0.999
sp_P07564_POLG_DEN2J	PKB	T802	SGIFITDNVHTWTEQYKFQPE	0.581
sp_P07564_POLG_DEN2J	PKB	T836	EEGICGIRSVTRLENLMWKQI	1
sp_P07564_POLG_DEN2J	PKB	T862	HILSENEVKLTIMTGDIKGIM	0.984
sp_P07564_POLG_DEN2J	PKB	T901	KTWGKAKMLSTESHNQTFLID	1
sp_P07564_POLG_DEN2J	PKB	T921	DGPETAECPNTNRAWNSLEVE	0.846
sp_P07564_POLG_DEN2J	PKB	T939	EVEDYGFGVFTTNIWLKLREK	0.982
sp_P07564_POLG_DEN2J	PKB	T940	VEDYGFGVFTTNIWLKLREKQ	0.991
sp_P07564_POLG_DEN2J	PKB	T1037	SQHNYRPGYHTQTAGPWHLGK	1
sp_P07564_POLG_DEN2J	PKB	T1075	DCGNRGPSLRTTTASGKLITE	1
sp_P07564_POLG_DEN2J	PKB	T1077	GNRGPSLRTTTASGKLITEWC	1
sp_P07564_POLG_DEN2J	PKB	T1156	LEEMLRTRVGTKHAILLVAVS	1
sp_P07564_POLG_DEN2J	PKB	T1224	FAAGLLLRKLTSKELMMATIG	1
sp_P07564_POLG_DEN2J	PKB	T1246	ALLSQSTIPETILELTDALAL	0.999
sp_P07564_POLG_DEN2J	PKB	T1331	LALTIKGLNPTAIFLTTLSRT	0.967
sp_P07564_POLG_DEN2J	PKB	T1337	GLNPTAIFLTTLSRTSKKRSW	1
sp_P07564_POLG_DEN2J	PKB	T1341	TAIFLTTLSRTSKKRSWPLNE	0.99
sp_P07564_POLG_DEN2J	PKB	T1374	SSLLKNDIPMTGPLVAGGLLT	1
sp_P07564_POLG_DEN2J	PKB	T1422	ISGSSPILSITISEDGSMSIK	0.614
sp_P07564_POLG_DEN2J	PKB	T1462	SGVFPVSIPITAAAWYLWEVK	1
sp_P07564_POLG_DEN2J	PKB	T1595	QTKPGLFKTNTGTIGAVSLDF	1
sp_P07564_POLG_DEN2J	PKB	T1597	KPGLFKTNTGTIGAVSLDFSP	1
sp_P07564_POLG_DEN2J	PKB	T1664	EDDIFRKKRLTIMDLHPGAGK	1
sp_P07564_POLG_DEN2J	PKB	T1693	VREAIKRGLRTLILAPTRVVA	1
sp_P07564_POLG_DEN2J	PKB	T1727	YQTPAIRAEHTGREIVDLMCH	0.988
sp_P07564_POLG_DEN2J	PKB	T1833	HEWVTDFKGKTVWFVPSIKAG	0.753
sp_P07564_POLG_DEN2J	PKB	T2007	EYRLRGEARKTFVDLMRRGDL	1
sp_P07564_POLG_DEN2J	PKB	T2096	KEFAAGRKSLTLNLITEMGRL	1
sp_P07564_POLG_DEN2J	PKB	T2111	TEMGRLPTFMTQKARDALDNL	1
sp_P07564_POLG_DEN2J	PKB	T2126	DALDNLAVLHTAEAGGRAYNH	0.999
sp_P07564_POLG_DEN2J	PKB	T2175	LMSGKGIGKMTLGMCCIITAS	1
sp_P07564_POLG_DEN2J	PKB	T2221	LLIPEPEKQRTPQDNQLTYVV	1
sp_P07564_POLG_DEN2J	PKB	T2262	TKKDLGLGSITTQESESNILD	0.994
sp_P07564_POLG_DEN2J	PKB	T2282	DIDLRPASAWTLYAVATTFVT	0.978
sp_P07564_POLG_DEN2J	PKB	T2309	IENSSVNVSLTAIANQATVLM	1
sp_P07564_POLG_DEN2J	PKB	T2373	IIGPGLQAKATREAQKRAAAG	1
sp_P07564_POLG_DEN2J	PKB	T2458	WEGNPGRFWNTTIAVSMANIF	1
sp_P07564_POLG_DEN2J	PKB	T2459	EGNPGRFWNTTIAVSMANIFR	1
sp_P07564_POLG_DEN2J	PKB	T2493	MKNTTNTRRGTGNIGETLGEK	0.942
sp_P07564_POLG_DEN2J	PKB	T2499	TRRGTGNIGETLGEKWKSRLN	1
sp_P07564_POLG_DEN2J	PKB	T2530	KKSGIQEVDRTLAKEGIKRGE	1
sp_P07564_POLG_DEN2J	PKB	T2541	LAKEGIKRGETDHHAVSRGSA	1
sp_P07564_POLG_DEN2J	PKB	T2595	LKNVREVKGLTKGGPGHEEPI	0.983
sp_P07564_POLG_DEN2J	PKB	T2626	RLQSGVDVFFTPPEKCDTLLC	1
sp_P07564_POLG_DEN2J	PKB	T2652	SPNPTIEAGRTLRVLNLVENW	1
sp_P07564_POLG_DEN2J	PKB	T2706	LVRNPLSRNSTHEMYWVSNAS	1
sp_P07564_POLG_DEN2J	PKB	T2742	NRFTMKHKKATYETDVDLGSG	0.996
sp_P07564_POLG_DEN2J	PKB	T2781	RIEKIKQEHETSWHYDQDHPY	1
sp_P07564_POLG_DEN2J	PKB	T2805	AYHGSYETKQTGSASSMVNGV	0.943
sp_P07564_POLG_DEN2J	PKB	T2820	SMVNGVVRLLTKPWDVVPMVT	1
sp_P07564_POLG_DEN2J	PKB	T2868	KEGTKKLMKITAEWLWKELGK	1
sp_P07564_POLG_DEN2J	PKB	T2881	WLWKELGKKKTPRMCTREEFT	1
sp_P07564_POLG_DEN2J	PKB	T2886	LGKKKTPRMCTREEFTRKVRS	1
sp_P07564_POLG_DEN2J	PKB	T3045	LEDLKNEEMVTNHMEGEHKKL	1
sp_P07564_POLG_DEN2J	PKB	T3104	QVGTYGLNTFTNMEAQLIRQM	1
sp_P07564_POLG_DEN2J	PKB	T3195	WEPSRGWNDWTQVPFCSHHFH	1
sp_P07564_POLG_DEN2J	PKB	T3242	SQGAGWSLKETACLGKSYAQM	0.999
sp_P07564_POLG_DEN2J	PKB	T3284	VPSHWVPTSRTTWSIHAKHEW	0.998
sp_P07564_POLG_DEN2J	PKB	T3319	IQENPWMEDKTPVESWEEVPY	1
sp_P07564_POLG_DEN2J	PKB	T3345	DQWCGSLIGLTSRATWAKNIQ	1
sp_P07564_POLG_DEN2J	PKB	T3371	VRSLIGNEEYTDYMPSMKRFR	1
sp_P07564_POLG_DEN2J	PKC	S24	NMLKRERNRVSTVQQLTKRFS	0.685
sp_P07564_POLG_DEN2J	PKC	S34	STVQQLTKRFSLGMLQGRGPL	0.685
sp_P07564_POLG_DEN2J	PKC	S287	PSMTMRCIGISNRDFVEGVSG	0.81
sp_P07564_POLG_DEN2J	PKC	S375	EQDKRFLCKHSMVDRGWGNGC	0.5
sp_P07564_POLG_DEN2J	PKC	S466	TGYGTVTMECSPRTGLDFNEM	0.74
sp_P07564_POLG_DEN2J	PKC	S677	LKLNWFKKGSSIGQMFETTMR	0.727
sp_P07564_POLG_DEN2J	PKC	S754	TWIGMNSRSTSLSVSLVLVGV	0.667
sp_P07564_POLG_DEN2J	PKC	S782	MVQADSGCVVSWKNKELKCGS	0.5
sp_P07564_POLG_DEN2J	PKC	S878	IKGIMQAGKRSLRPQPTELKY	0.833
sp_P07564_POLG_DEN2J	PKC	S889	LRPQPTELKYSWKTWGKAKML	0.833
sp_P07564_POLG_DEN2J	PKC	S1072	VTEDCGNRGPSLRTTTASGKL	0.8
sp_P07564_POLG_DEN2J	PKC	S1079	RGPSLRTTTASGKLITEWCCR	0.74
sp_P07564_POLG_DEN2J	PKC	S1176	SFVTLITGNMSFRDLGRVMVM	0.74
sp_P07564_POLG_DEN2J	PKC	S1342	AIFLTTLSRTSKKRSWPLNEA	0.935
sp_P07564_POLG_DEN2J	PKC	S1430	SITISEDGSMSIKNEEEEQTL	0.74
sp_P07564_POLG_DEN2J	PKC	S1746	CHATFTMRLLSPVRVPNYNLI	0.667
sp_P07564_POLG_DEN2J	PKC	S1776	PASIAARGYISTRVEMGEAAG	0.81
sp_P07564_POLG_DEN2J	PKC	S1839	FKGKTVWFVPSIKAGNDIAAC	0.87
sp_P07564_POLG_DEN2J	PKC	S1861	RKNGKKVIQLSRKTFDSEYVK	0.87
sp_P07564_POLG_DEN2J	PKC	S2077	KPRWLDARIYSDPLALKEFKE	0.667
sp_P07564_POLG_DEN2J	PKC	S2094	EFKEFAAGRKSLTLNLITEMG	0.685
sp_P07564_POLG_DEN2J	PKC	S2167	VTGGIFLFLMSGKGIGKMTLG	0.74
sp_P07564_POLG_DEN2J	PKC	S2279	NILDIDLRPASAWTLYAVATT	0.667
sp_P07564_POLG_DEN2J	PKC	S2298	TTFVTPMLRHSIENSSVNVSL	0.685
sp_P07564_POLG_DEN2J	PKC	S2471	AVSMANIFRGSYLAGAGLLFS	0.685
sp_P07564_POLG_DEN2J	PKC	S2514	WKSRLNALGKSEFQIYKKSGI	0.727
sp_P07564_POLG_DEN2J	PKC	S2522	GKSEFQIYKKSGIQEVDRTLA	0.727
sp_P07564_POLG_DEN2J	PKC	S2550	ETDHHAVSRGSAKLRWFVERN	0.935
sp_P07564_POLG_DEN2J	PKC	S2619	TYGWNLVRLQSGVDVFFTPPE	0.667
sp_P07564_POLG_DEN2J	PKC	S2705	ALVRNPLSRNSTHEMYWVSNA	0.685
sp_P07564_POLG_DEN2J	PKC	S2912	AIFTDENKWKSAREAVEDSRF	0.74
sp_P07564_POLG_DEN2J	PKC	S2994	NEDHWFSRGNSLSGVEGEGLH	0.8
sp_P07564_POLG_DEN2J	PKC	S3014	HKLGYILRDVSKKEGGAMYAD	0.75
sp_P07564_POLG_DEN2J	PKC	S3085	TPRGTVMDIISRRDQRGSGQV	0.74
sp_P07564_POLG_DEN2J	PKC	S3092	DIISRRDQRGSGQVGTYGLNT	0.685
sp_P07564_POLG_DEN2J	PKC	S3147	WLARVGRERLSRMAISGDDCV	0.685
sp_P07564_POLG_DEN2J	PKC	S3167	VVKPLDDRFASALTALNDMGK	0.667
sp_P07564_POLG_DEN2J	PKC	S3232	QDELIGRARISQGAGWSLKET	0.685
sp_P07564_POLG_DEN2J	PKC	S3238	RARISQGAGWSLKETACLGKS	0.81
sp_P07564_POLG_DEN2J	PKC	S3376	GNEEYTDYMPSMKRFRREEEE	0.74
sp_P07564_POLG_DEN2J	PKC	T30	RNRVSTVQQLTKRFSLGMLQG	0.751
sp_P07564_POLG_DEN2J	PKC	T71	PTAGILKRWGTIKKSKAINVL	0.977
sp_P07564_POLG_DEN2J	PKC	T101	MLNILNRRRRTAGVIIMLIPT	0.735
sp_P07564_POLG_DEN2J	PKC	T118	LIPTAMAFHLTTRNGEPHMIV	0.921
sp_P07564_POLG_DEN2J	PKC	T119	IPTAMAFHLTTRNGEPHMIVG	0.813
sp_P07564_POLG_DEN2J	PKC	T162	AIDLGELCEDTITYKCPLLRQ	0.915
sp_P07564_POLG_DEN2J	PKC	T164	DLGELCEDTITYKCPLLRQNE	0.685
sp_P07564_POLG_DEN2J	PKC	T185	PEDIDCWCNSTSTWVTYGTCA	0.65
sp_P07564_POLG_DEN2J	PKC	T196	STWVTYGTCATTGEHRREKRS	0.631
sp_P07564_POLG_DEN2J	PKC	T197	TWVTYGTCATTGEHRREKRSV	0.885
sp_P07564_POLG_DEN2J	PKC	T219	LVPHVGMGLETRTETWMSSEG	0.597
sp_P07564_POLG_DEN2J	PKC	T223	VGMGLETRTETWMSSEGAWKH	0.725
sp_P07564_POLG_DEN2J	PKC	T239	GAWKHVQRIETWILRHPGFTI	0.761
sp_P07564_POLG_DEN2J	PKC	T260	MAAILAYTIGTTHFQRALIFI	0.554
sp_P07564_POLG_DEN2J	PKC	T312	DIVLEHGSCVTTMAKNKPTLD	0.823
sp_P07564_POLG_DEN2J	PKC	T313	IVLEHGSCVTTMAKNKPTLDF	0.702
sp_P07564_POLG_DEN2J	PKC	T320	CVTTMAKNKPTLDFELIKTEA	0.632
sp_P07564_POLG_DEN2J	PKC	T335	LIKTEAKQPATLRKYCIEAKL	0.867
sp_P07564_POLG_DEN2J	PKC	T346	LRKYCIEAKLTNTTTESRCPT	0.634
sp_P07564_POLG_DEN2J	PKC	T348	KYCIEAKLTNTTTESRCPTQG	0.723
sp_P07564_POLG_DEN2J	PKC	T349	YCIEAKLTNTTTESRCPTQGE	0.679
sp_P07564_POLG_DEN2J	PKC	T356	TNTTTESRCPTQGEPSLNEEQ	0.873
sp_P07564_POLG_DEN2J	PKC	T400	KGGIVTCAMFTCKKNMEGKVV	0.924
sp_P07564_POLG_DEN2J	PKC	T422	PENLEYTIVITPHSGEEHAVG	0.569
sp_P07564_POLG_DEN2J	PKC	T435	SGEEHAVGNDTGKHGKEIKIT	0.769
sp_P07564_POLG_DEN2J	PKC	T445	TGKHGKEIKITPQSSITEAEL	0.862
sp_P07564_POLG_DEN2J	PKC	T456	PQSSITEAELTGYGTVTMECS	0.844
sp_P07564_POLG_DEN2J	PKC	T460	ITEAELTGYGTVTMECSPRTG	0.7
sp_P07564_POLG_DEN2J	PKC	T506	LPLPWLPGADTQGSNWIQKET	0.786
sp_P07564_POLG_DEN2J	PKC	T519	SNWIQKETLVTFKNPHAKKQD	0.974
sp_P07564_POLG_DEN2J	PKC	T560	IQMSSGNLLFTGHLKCRLRMD	0.632
sp_P07564_POLG_DEN2J	PKC	T583	QLKGMSYSMCTGKFKIVKEIA	0.872
sp_P07564_POLG_DEN2J	PKC	T595	KFKIVKEIAETQHGTIVIRVQ	0.623
sp_P07564_POLG_DEN2J	PKC	T633	EKRHVLGRLITVNPIVTEKDS	0.935
sp_P07564_POLG_DEN2J	PKC	T639	GRLITVNPIVTEKDSPVNIEA	0.815
sp_P07564_POLG_DEN2J	PKC	T685	GSSIGQMFETTMRGAKRMAIL	0.643
sp_P07564_POLG_DEN2J	PKC	T797	ELKCGSGIFITDNVHTWTEQY	0.752
sp_P07564_POLG_DEN2J	PKC	T802	SGIFITDNVHTWTEQYKFQPE	0.925
sp_P07564_POLG_DEN2J	PKC	T804	IFITDNVHTWTEQYKFQPESP	0.88
sp_P07564_POLG_DEN2J	PKC	T836	EEGICGIRSVTRLENLMWKQI	0.9
sp_P07564_POLG_DEN2J	PKC	T847	RLENLMWKQITPELNHILSEN	0.755
sp_P07564_POLG_DEN2J	PKC	T862	HILSENEVKLTIMTGDIKGIM	0.545
sp_P07564_POLG_DEN2J	PKC	T884	AGKRSLRPQPTELKYSWKTWG	0.622
sp_P07564_POLG_DEN2J	PKC	T892	QPTELKYSWKTWGKAKMLSTE	0.585
sp_P07564_POLG_DEN2J	PKC	T921	DGPETAECPNTNRAWNSLEVE	0.88
sp_P07564_POLG_DEN2J	PKC	T939	EVEDYGFGVFTTNIWLKLREK	0.502
sp_P07564_POLG_DEN2J	PKC	T984	GYWIESALNDTWKMEKASFIE	0.799
sp_P07564_POLG_DEN2J	PKC	T1005	VKSCHWPKSHTLWSNGVLESE	0.587
sp_P07564_POLG_DEN2J	PKC	T1075	DCGNRGPSLRTTTASGKLITE	0.54
sp_P07564_POLG_DEN2J	PKC	T1077	GNRGPSLRTTTASGKLITEWC	0.861
sp_P07564_POLG_DEN2J	PKC	T1126	KEENLVNSLVTAGHGQIDNFS	0.639
sp_P07564_POLG_DEN2J	PKC	T1213	ALLAAFKVRPTFAAGLLLRKL	0.672
sp_P07564_POLG_DEN2J	PKC	T1224	FAAGLLLRKLTSKELMMATIG	0.946
sp_P07564_POLG_DEN2J	PKC	T1341	TAIFLTTLSRTSKKRSWPLNE	0.834
sp_P07564_POLG_DEN2J	PKC	T1390	GGLLTVCYVLTGRSADLELER	0.848
sp_P07564_POLG_DEN2J	PKC	T1593	AVQTKPGLFKTNTGTIGAVSL	0.559
sp_P07564_POLG_DEN2J	PKC	T1595	QTKPGLFKTNTGTIGAVSLDF	0.526
sp_P07564_POLG_DEN2J	PKC	T1719	ALRGLPIRYQTPAIRAEHTGR	0.547
sp_P07564_POLG_DEN2J	PKC	T1727	YQTPAIRAEHTGREIVDLMCH	0.719
sp_P07564_POLG_DEN2J	PKC	T1739	REIVDLMCHATFTMRLLSPVR	0.543
sp_P07564_POLG_DEN2J	PKC	T1790	EMGEAAGIFMTATPPGSRDPF	0.585
sp_P07564_POLG_DEN2J	PKC	T1792	GEAAGIFMTATPPGSRDPFPQ	0.677
sp_P07564_POLG_DEN2J	PKC	T1864	GKKVIQLSRKTFDSEYVKTRA	0.688
sp_P07564_POLG_DEN2J	PKC	T1872	RKTFDSEYVKTRANDWDFVVT	0.684
sp_P07564_POLG_DEN2J	PKC	T1910	PRRCMKPVILTDGEERVILAG	0.676
sp_P07564_POLG_DEN2J	PKC	T1975	EAKMLLDNINTPEGIIPSMFE	0.731
sp_P07564_POLG_DEN2J	PKC	T2058	LEENVEVEIWTKEGERKKLKP	0.617
sp_P07564_POLG_DEN2J	PKC	T2101	GRKSLTLNLITEMGRLPTFMT	0.671
sp_P07564_POLG_DEN2J	PKC	T2108	NLITEMGRLPTFMTQKARDAL	0.509
sp_P07564_POLG_DEN2J	PKC	T2111	TEMGRLPTFMTQKARDALDNL	0.946
sp_P07564_POLG_DEN2J	PKC	T2156	ETLLLLTLLATVTGGIFLFLM	0.517
sp_P07564_POLG_DEN2J	PKC	T2221	LLIPEPEKQRTPQDNQLTYVV	0.868
sp_P07564_POLG_DEN2J	PKC	T2263	KKDLGLGSITTQESESNILDI	0.866
sp_P07564_POLG_DEN2J	PKC	T2292	TLYAVATTFVTPMLRHSIENS	0.674
sp_P07564_POLG_DEN2J	PKC	T2373	IIGPGLQAKATREAQKRAAAG	0.722
sp_P07564_POLG_DEN2J	PKC	T2486	AGLLFSIMKNTTNTRRGTGNI	0.783
sp_P07564_POLG_DEN2J	PKC	T2487	GLLFSIMKNTTNTRRGTGNIG	0.707
sp_P07564_POLG_DEN2J	PKC	T2489	LFSIMKNTTNTRRGTGNIGET	0.913
sp_P07564_POLG_DEN2J	PKC	T2493	MKNTTNTRRGTGNIGETLGEK	0.898
sp_P07564_POLG_DEN2J	PKC	T2499	TRRGTGNIGETLGEKWKSRLN	0.505
sp_P07564_POLG_DEN2J	PKC	T2563	LRWFVERNMVTPEGKVVDLGC	0.935
sp_P07564_POLG_DEN2J	PKC	T2595	LKNVREVKGLTKGGPGHEEPI	0.771
sp_P07564_POLG_DEN2J	PKC	T2609	PGHEEPIPMSTYGWNLVRLQS	0.856
sp_P07564_POLG_DEN2J	PKC	T2626	RLQSGVDVFFTPPEKCDTLLC	0.65
sp_P07564_POLG_DEN2J	PKC	T2687	YMPSVIEKMETLQRKYGGALV	0.892
sp_P07564_POLG_DEN2J	PKC	T2706	LVRNPLSRNSTHEMYWVSNAS	0.78
sp_P07564_POLG_DEN2J	PKC	T2735	MISRMLINRFTMKHKKATYET	0.966
sp_P07564_POLG_DEN2J	PKC	T2742	NRFTMKHKKATYETDVDLGSG	0.958
sp_P07564_POLG_DEN2J	PKC	T2805	AYHGSYETKQTGSASSMVNGV	0.593
sp_P07564_POLG_DEN2J	PKC	T2820	SMVNGVVRLLTKPWDVVPMVT	0.724
sp_P07564_POLG_DEN2J	PKC	T2838	MVTQMAMTDTTPFGQQRVFKE	0.525
sp_P07564_POLG_DEN2J	PKC	T2852	QQRVFKEKVDTRTQEPKEGTK	0.578
sp_P07564_POLG_DEN2J	PKC	T2861	DTRTQEPKEGTKKLMKITAEW	0.839
sp_P07564_POLG_DEN2J	PKC	T2881	WLWKELGKKKTPRMCTREEFT	0.904
sp_P07564_POLG_DEN2J	PKC	T2886	LGKKKTPRMCTREEFTRKVRS	0.836
sp_P07564_POLG_DEN2J	PKC	T2891	TPRMCTREEFTRKVRSNAALG	0.636
sp_P07564_POLG_DEN2J	PKC	T3031	MYADDTAGWDTRITLEDLKNE	0.564
sp_P07564_POLG_DEN2J	PKC	T3034	DDTAGWDTRITLEDLKNEEMV	0.901
sp_P07564_POLG_DEN2J	PKC	T3045	LEDLKNEEMVTNHMEGEHKKL	0.669
sp_P07564_POLG_DEN2J	PKC	T3063	KKLAEAIFKLTYQNKVVRVQR	0.818
sp_P07564_POLG_DEN2J	PKC	T3075	QNKVVRVQRPTPRGTVMDIIS	0.975
sp_P07564_POLG_DEN2J	PKC	T3079	VRVQRPTPRGTVMDIISRRDQ	0.577
sp_P07564_POLG_DEN2J	PKC	T3127	EGIFKSIQHLTVTEEIAVQNW	0.753
sp_P07564_POLG_DEN2J	PKC	T3285	PSHWVPTSRTTWSIHAKHEWM	0.643
sp_P07564_POLG_DEN2J	PKC	T3349	GSLIGLTSRATWAKNIQTAIN	0.638
sp_P07564_POLG_DEN2J	Src	Y417	GKVVLPENLEYTIVITPHSGE	0.687
sp_P07564_POLG_DEN2J	Src	Y458	SSITEAELTGYGTVTMECSPR	0.92
sp_P07564_POLG_DEN2J	Src	Y657	IEAEPPFGDSYIIIGVEPGQL	0.753
sp_P07564_POLG_DEN2J	Src	Y724	KALHQVFGAIYGAAFSGVSWT	0.833
sp_P07564_POLG_DEN2J	Src	Y1031	NFAGPVSQHNYRPGYHTQTAG	0.654
sp_P07564_POLG_DEN2J	Src	Y1636	GNGVVTRSGAYVSAIAQTEKS	0.725
sp_P07564_POLG_DEN2J	Src	Y1869	QLSRKTFDSEYVKTRANDWDF	0.887
sp_P07564_POLG_DEN2J	Src	Y1947	GRNPKNENDQYIYMGEPLEND	0.807
sp_P07564_POLG_DEN2J	Src	Y1949	NPKNENDQYIYMGEPLENDED	0.848
sp_P07564_POLG_DEN2J	Src	Y1998	REKVDAIDGEYRLRGEARKTF	0.524
sp_P07564_POLG_DEN2J	Src	Y2076	LKPRWLDARIYSDPLALKEFK	0.562
sp_P07564_POLG_DEN2J	Src	Y2134	LHTAEAGGRAYNHALSELPET	0.542
sp_P07564_POLG_DEN2J	Src	Y2229	QRTPQDNQLTYVVIAILTVVA	0.62
sp_P07564_POLG_DEN2J	Src	Y2284	DLRPASAWTLYAVATTFVTPM	0.689
sp_P07564_POLG_DEN2J	Src	Y2519	NALGKSEFQIYKKSGIQEVDR	0.725
sp_P07564_POLG_DEN2J	Src	Y2692	IEKMETLQRKYGGALVRNPLS	0.853
sp_P07564_POLG_DEN2J	Src	Y2710	PLSRNSTHEMYWVSNASGNIV	0.946
sp_P07564_POLG_DEN2J	Src	Y2785	IKQEHETSWHYDQDHPYKTWA	0.759
sp_P07564_POLG_DEN2J	Src	Y2791	TSWHYDQDHPYKTWAYHGSYE	0.902
sp_P07564_POLG_DEN2J	Src	Y2796	DQDHPYKTWAYHGSYETKQTG	0.515
sp_P07564_POLG_DEN2J	Src	Y2943	HLEGKCETCVYNMMGKREKKL	0.632
sp_P07564_POLG_DEN2J	Src	Y2967	GKAKGSRAIWYMWLGARFLEF	0.867
sp_P07564_POLG_DEN2J	Src	Y3022	DVSKKEGGAMYADDTAGWDTR	0.746
sp_P07564_POLG_DEN2J	SYK	Y657	IEAEPPFGDSYIIIGVEPGQL	0.891
sp_P07564_POLG_DEN2J	SYK	Y807	TDNVHTWTEQYKFQPESPSKL	0.982
sp_P07564_POLG_DEN2J	SYK	Y1035	PVSQHNYRPGYHTQTAGPWHL	0.77
sp_P07564_POLG_DEN2J	SYK	Y1869	QLSRKTFDSEYVKTRANDWDF	0.568
sp_P07564_POLG_DEN2J	SYK	Y1949	NPKNENDQYIYMGEPLENDED	0.519
sp_P07564_POLG_DEN2J	SYK	Y2519	NALGKSEFQIYKKSGIQEVDR	0.867
sp_P07564_POLG_DEN2J	SYK	Y2710	PLSRNSTHEMYWVSNASGNIV	0.947
sp_P07564_POLG_DEN2J	SYK	Y2785	IKQEHETSWHYDQDHPYKTWA	0.938
sp_P07564_POLG_DEN2J	SYK	Y2791	TSWHYDQDHPYKTWAYHGSYE	0.983
sp_P07564_POLG_DEN2J	SYK	Y3022	DVSKKEGGAMYADDTAGWDTR	0.999
sp_P07564_POLG_DEN2J	Tec	Y417	GKVVLPENLEYTIVITPHSGE	0.809
sp_P07564_POLG_DEN2J	Tec	Y579	MDKLQLKGMSYSMCTGKFKIV	0.998
sp_P07564_POLG_DEN2J	Tec	Y657	IEAEPPFGDSYIIIGVEPGQL	1
sp_P07564_POLG_DEN2J	Tec	Y807	TDNVHTWTEQYKFQPESPSKL	0.986
sp_P07564_POLG_DEN2J	Tec	Y1498	VGKAELEDGAYRIKQRGILGY	0.968
sp_P07564_POLG_DEN2J	Tec	Y1508	YRIKQRGILGYSQIGAGVYKE	0.998
sp_P07564_POLG_DEN2J	Tec	Y1516	LGYSQIGAGVYKEGTFHTMWH	0.855
sp_P07564_POLG_DEN2J	Tec	Y1554	WADVKKDLISYGGGWKLEGEW	0.997
sp_P07564_POLG_DEN2J	Tec	Y1625	VDRKGKVVGLYGNGVVTRSGA	0.969
sp_P07564_POLG_DEN2J	Tec	Y1636	GNGVVTRSGAYVSAIAQTEKS	0.926
sp_P07564_POLG_DEN2J	Tec	Y1774	TDPASIAARGYISTRVEMGEA	1
sp_P07564_POLG_DEN2J	Tec	Y1869	QLSRKTFDSEYVKTRANDWDF	1
sp_P07564_POLG_DEN2J	Tec	Y1947	GRNPKNENDQYIYMGEPLEND	0.996
sp_P07564_POLG_DEN2J	Tec	Y2023	RRGDLPVWLAYRVAAEGINYA	0.558
sp_P07564_POLG_DEN2J	Tec	Y2190	CIITASILLWYAQIQPHWIAA	0.997
sp_P07564_POLG_DEN2J	Tec	Y2229	QRTPQDNQLTYVVIAILTVVA	0.994
sp_P07564_POLG_DEN2J	Tec	Y2284	DLRPASAWTLYAVATTFVTPM	0.865
sp_P07564_POLG_DEN2J	Tec	Y2342	IGVPLLAIGCYSQVNPITLTA	0.99
sp_P07564_POLG_DEN2J	Tec	Y2472	VSMANIFRGSYLAGAGLLFSI	1
sp_P07564_POLG_DEN2J	Tec	Y2581	LGCGRGGWSYYCGGLKNVREV	0.951
sp_P07564_POLG_DEN2J	Tec	Y2785	IKQEHETSWHYDQDHPYKTWA	0.93
sp_P07564_POLG_DEN2J	Tec	Y2943	HLEGKCETCVYNMMGKREKKL	0.905
sp_P07564_POLG_DEN2J	Tec	Y3098	DQRGSGQVGTYGLNTFTNMEA	0.946
sp_P07564_POLG_DEN2J	Tec	Y3249	LKETACLGKSYAQMWTLMYFH	1
sp_P07564_POLG_DEN2J	Tec	Y3257	KSYAQMWTLMYFHRRDLRLAA	0.975
sp_P07564_POLG_DEN2J	Tec	Y3329	TPVESWEEVPYLGKREDQWCG	0.978
sp_P07564_POLG_DEN2J	ZAP70	Y339	EAKQPATLRKYCIEAKLTNTT	0.958
sp_P07564_POLG_DEN2J	ZAP70	Y579	MDKLQLKGMSYSMCTGKFKIV	0.988
sp_P07564_POLG_DEN2J	ZAP70	Y657	IEAEPPFGDSYIIIGVEPGQL	0.944
sp_P07564_POLG_DEN2J	ZAP70	Y768	SLVLVGVVTLYLGAMVQADSG	0.996
sp_P07564_POLG_DEN2J	ZAP70	Y933	RAWNSLEVEDYGFGVFTTNIW	0.982
sp_P07564_POLG_DEN2J	ZAP70	Y975	DNRAVHADMGYWIESALNDTW	0.998
sp_P07564_POLG_DEN2J	ZAP70	Y1031	NFAGPVSQHNYRPGYHTQTAG	0.988
sp_P07564_POLG_DEN2J	ZAP70	Y1035	PVSQHNYRPGYHTQTAGPWHL	0.927
sp_P07564_POLG_DEN2J	ZAP70	Y1516	LGYSQIGAGVYKEGTFHTMWH	0.897
sp_P07564_POLG_DEN2J	ZAP70	Y1774	TDPASIAARGYISTRVEMGEA	0.755
sp_P07564_POLG_DEN2J	ZAP70	Y1869	QLSRKTFDSEYVKTRANDWDF	0.76
sp_P07564_POLG_DEN2J	ZAP70	Y1947	GRNPKNENDQYIYMGEPLEND	0.961
sp_P07564_POLG_DEN2J	ZAP70	Y1949	NPKNENDQYIYMGEPLENDED	0.997
sp_P07564_POLG_DEN2J	ZAP70	Y1998	REKVDAIDGEYRLRGEARKTF	1
sp_P07564_POLG_DEN2J	ZAP70	Y2032	AYRVAAEGINYADRRWCFDGI	0.999
sp_P07564_POLG_DEN2J	ZAP70	Y2284	DLRPASAWTLYAVATTFVTPM	0.982
sp_P07564_POLG_DEN2J	ZAP70	Y2403	ITVIDLDPIPYDPKFEKQLGQ	0.745
sp_P07564_POLG_DEN2J	ZAP70	Y2472	VSMANIFRGSYLAGAGLLFSI	0.876
sp_P07564_POLG_DEN2J	ZAP70	Y2610	GHEEPIPMSTYGWNLVRLQSG	0.999
sp_P07564_POLG_DEN2J	ZAP70	Y2796	DQDHPYKTWAYHGSYETKQTG	0.995
sp_P07564_POLG_DEN2J	ZAP70	Y2800	PYKTWAYHGSYETKQTGSASS	0.998
sp_P07564_POLG_DEN2J	ZAP70	Y2943	HLEGKCETCVYNMMGKREKKL	0.882
sp_P07564_POLG_DEN2J	ZAP70	Y3098	DQRGSGQVGTYGLNTFTNMEA	0.944
sp_P07564_POLG_DEN2J	ZAP70	Y3329	TPVESWEEVPYLGKREDQWCG	1
sp_P07564_POLG_DEN2J	ZAP70	Y3370	QVRSLIGNEEYTDYMPSMKRF	0.998
sp_P07564_POLG_DEN2J	ZAP70	Y3373	SLIGNEEYTDYMPSMKRFRRE	0.929
sp_P12823_POLG_DEN2P	Abl	Y165	LGELCEDTITYKCPFLKQNEP	1
sp_P12823_POLG_DEN2P	Abl	Y417	GKIVQPENLEYTVVITPHSGE	1
sp_P12823_POLG_DEN2P	Abl	Y458	SSITEAELTGYGTVTMECSPR	1
sp_P12823_POLG_DEN2P	Abl	Y657	IEAEPPFGDSYIIIGVEPGQL	1
sp_P12823_POLG_DEN2P	Abl	Y768	SLVLVGIVTLYLGVMVQADSG	1
sp_P12823_POLG_DEN2P	Abl	Y888	SLRPQPTELRYSWKTWGKAKM	1
sp_P12823_POLG_DEN2P	Abl	Y1498	VGKAELEDGAYRIKQKGILGY	1
sp_P12823_POLG_DEN2P	Abl	Y1508	YRIKQKGILGYSQIGAGVYKE	1
sp_P12823_POLG_DEN2P	Abl	Y1717	EEALRGLPIRYQTPAIRAEHT	1
sp_P12823_POLG_DEN2P	Abl	Y1753	RLLSPIRVPNYNLIIMDEAHF	1
sp_P12823_POLG_DEN2P	Abl	Y2076	LKPRWLDARIYSDPLALKEFA	1
sp_P12823_POLG_DEN2P	Abl	Y2187	CIITASILLWYAQIQPHWIAA	1
sp_P12823_POLG_DEN2P	Abl	Y2226	QRTPQDNQLTYVIIAILTVVA	1
sp_P12823_POLG_DEN2P	Abl	Y2339	IGVPLLAIGCYSQVNPITLTA	1
sp_P12823_POLG_DEN2P	Abl	Y2358	TAALLLLVAHYAIIGPGLQAK	1
sp_P12823_POLG_DEN2P	Abl	Y2400	ITVIDLDPIPYDPKFEKQLGQ	1
sp_P12823_POLG_DEN2P	Abl	Y2797	PYKTWAYHGSYETKQTGSASS	1
sp_P12823_POLG_DEN2P	Abl	Y3061	KLAEAIFKLTYQNKVVRVQRP	1
sp_P12823_POLG_DEN2P	Abl	Y3326	TPVESWEEIPYLGKREDQWCG	1
sp_P12823_POLG_DEN2P	ATM	S278	IFILLTAIAPSMTMRCIGISN	0.692
sp_P12823_POLG_DEN2P	ATM	S425	LEYTVVITPHSGEEHAVGNDT	0.524
sp_P12823_POLG_DEN2P	ATM	S535	AKKQDVVVLGSQEGAMHTALT	0.96
sp_P12823_POLG_DEN2P	ATM	S1027	VIPKNFAGPVSQHNNRPGYHT	0.895
sp_P12823_POLG_DEN2P	ATM	S1239	MMTTIGIVLLSQSSIPETILE	0.96
sp_P12823_POLG_DEN2P	ATM	S1312	VSVSPLFLTSSQQKADWIPLA	0.895
sp_P12823_POLG_DEN2P	ATM	S1509	RIKQKGILGYSQIGAGVYKEG	0.895
sp_P12823_POLG_DEN2P	ATM	S2340	GVPLLAIGCYSQVNPITLTAA	0.895
sp_P12823_POLG_DEN2P	ATM	S2710	RNSTHEMYWVSNASGNIVSSV	0.524
sp_P12823_POLG_DEN2P	ATM	S3229	QDELIGRARISQGAGWSLRET	0.96
sp_P12823_POLG_DEN2P	ATM	T356	TNTTTDSRCPTQGEPTLNEEQ	1
sp_P12823_POLG_DEN2P	ATM	T506	LPLPWLPGADTQGSNWIQKET	0.999
sp_P12823_POLG_DEN2P	ATM	T595	KFKVVKEIAETQHGTIVIRVQ	1
sp_P12823_POLG_DEN2P	ATM	T1037	SQHNNRPGYHTQTAGPWHLGK	1
sp_P12823_POLG_DEN2P	ATM	T2108	TEMGRLPTFMTQKARDALDNL	1
sp_P12823_POLG_DEN2P	ATM	T2260	KKDLGLGNIATQQPESNILDI	0.998
sp_P12823_POLG_DEN2P	ATM	T2419	GQVMLLVLCVTQVLMMRTTWA	1
sp_P12823_POLG_DEN2P	ATM	T2664	NLVENWLNNNTQFCVKVLNPY	1
sp_P12823_POLG_DEN2P	ATM	T2827	TKPWDVVPMVTQMAMTDTTPF	1
sp_P12823_POLG_DEN2P	ATM	T2851	RVFKEKVDTRTQEPKEGTKKL	1
sp_P12823_POLG_DEN2P	ATM	T3192	WEPSRGWNDWTQVPFCSHHFH	1
sp_P12823_POLG_DEN2P	Aur	S24	NMLKRERNRVSTVQQLTKRFS	0.897
sp_P12823_POLG_DEN2P	Aur	S34	STVQQLTKRFSLGMLQGRGPL	0.897
sp_P12823_POLG_DEN2P	Aur	S184	EPEDIDCWCNSTSTWVTYGTC	0.897
sp_P12823_POLG_DEN2P	Aur	S792	SWKNKELKCGSGIFVTDNVHT	0.897
sp_P12823_POLG_DEN2P	Aur	S889	LRPQPTELRYSWKTWGKAKML	0.897
sp_P12823_POLG_DEN2P	Aur	S956	LREKQDAFCDSKLMSAAIKDN	0.897
sp_P12823_POLG_DEN2P	Aur	S1090	GKLITEWCCRSCTLPPLRYRG	0.897
sp_P12823_POLG_DEN2P	Aur	S1342	AIFLTTLSRTSKKRSWPLNEA	0.897
sp_P12823_POLG_DEN2P	Aur	S2091	ALKEFAAGRKSLTLNLITEMG	0.897
sp_P12823_POLG_DEN2P	Aur	S2295	TTFITPMLRHSIENSSVNVSL	0.897
sp_P12823_POLG_DEN2P	Aur	S2340	GVPLLAIGCYSQVNPITLTAA	0.897
sp_P12823_POLG_DEN2P	Aur	S2468	AVSMANIFRGSYLAGAGLLFS	0.897
sp_P12823_POLG_DEN2P	Aur	S2547	ETDHHAVSRGSAKLRWFVERN	0.897
sp_P12823_POLG_DEN2P	Aur	S2702	ALVRNPLSRNSTHEMYWVSNA	0.897
sp_P12823_POLG_DEN2P	Aur	S3089	DIISRRDQRGSGQVGTYGLNT	0.897
sp_P12823_POLG_DEN2P	Aur	S3144	WLARVGRERLSRMAISGDDCV	0.897
sp_P12823_POLG_DEN2P	Aur	S3229	QDELIGRARISQGAGWSLRET	0.897
sp_P12823_POLG_DEN2P	Aur	S3337	LGKREDQWCGSLIGLTSRATW	0.897
sp_P12823_POLG_DEN2P	CAMK2	S34	STVQQLTKRFSLGMLQGRGPL	0.81
sp_P12823_POLG_DEN2P	CAMK2	S136	MIVSRQEKGKSLLFKTKDGTN	0.81
sp_P12823_POLG_DEN2P	CAMK2	S578	RMDKLQLKGMSYSMCTGKFKV	0.81
sp_P12823_POLG_DEN2P	CAMK2	S676	QLKLDWFKKGSSIGQMFETTM	0.81
sp_P12823_POLG_DEN2P	CAMK2	S677	LKLDWFKKGSSIGQMFETTMR	0.81
sp_P12823_POLG_DEN2P	CAMK2	S754	TWIGMNSRSTSLSVSLVLVGI	0.81
sp_P12823_POLG_DEN2P	CAMK2	S792	SWKNKELKCGSGIFVTDNVHT	0.81
sp_P12823_POLG_DEN2P	CAMK2	S819	FQPESPSKLASAIQKAHEEGI	0.81
sp_P12823_POLG_DEN2P	CAMK2	S900	WKTWGKAKMLSTELHNQTFLI	0.81
sp_P12823_POLG_DEN2P	CAMK2	S960	QDAFCDSKLMSAAIKDNRAVH	0.81
sp_P12823_POLG_DEN2P	CAMK2	S1072	VTEDCGNRGPSLRTTTASGKL	0.81
sp_P12823_POLG_DEN2P	CAMK2	S1225	AAGLLLRKLTSKELMMTTIGI	0.81
sp_P12823_POLG_DEN2P	CAMK2	S1346	TTLSRTSKKRSWPLNEAIMAV	0.81
sp_P12823_POLG_DEN2P	CAMK2	S1393	LTVCYVLTGRSADLELERATD	0.789
sp_P12823_POLG_DEN2P	CAMK2	S1424	GSSPILSITISEDGSMSIKNE	0.789
sp_P12823_POLG_DEN2P	CAMK2	S1602	RTNTGTIGAVSLDFSPGTSGS	0.789
sp_P12823_POLG_DEN2P	CAMK2	S1746	CHATFTMRLLSPIRVPNYNLI	0.81
sp_P12823_POLG_DEN2P	CAMK2	S1796	GIFMTATPPGSRDPFPQSNAP	0.789
sp_P12823_POLG_DEN2P	CAMK2	S2077	KPRWLDARIYSDPLALKEFAA	0.81
sp_P12823_POLG_DEN2P	CAMK2	S2276	NILDIDLRPASAWTLYAVATT	0.81
sp_P12823_POLG_DEN2P	CAMK2	S2503	IGETLGEKWKSRLNALGKSEF	0.81
sp_P12823_POLG_DEN2P	CAMK2	S2616	TYGWNLVRLQSGVDVFFVPPE	0.81
sp_P12823_POLG_DEN2P	CAMK2	S2893	TREEFTKKVRSNAALGAIFTD	0.81
sp_P12823_POLG_DEN2P	CAMK2	S2909	AIFTDENKWKSAREAVEDSRF	0.81
sp_P12823_POLG_DEN2P	CAMK2	S2991	NEDHWFSRENSLSGVEGEGLH	0.81
sp_P12823_POLG_DEN2P	CAMK2	S3011	HKLGYILREVSKKEGGAMYAD	0.81
sp_P12823_POLG_DEN2P	CAMK2	S3149	GRERLSRMAISGDDCVVKPLD	0.789
sp_P12823_POLG_DEN2P	CDK	S466	TGYGTVTMECSPRTGLDFNEM	0.909
sp_P12823_POLG_DEN2P	CDK	S580	DKLQLKGMSYSMCTGKFKVVK	1
sp_P12823_POLG_DEN2P	CDK	S611	VIRVQYEGDGSPCKTPFEIMD	0.909
sp_P12823_POLG_DEN2P	CDK	S643	TVNPIVTEKDSPVNIEAEPPF	0.909
sp_P12823_POLG_DEN2P	CDK	S813	WTEQYKFQPESPSKLASAIQK	0.909
sp_P12823_POLG_DEN2P	CDK	S815	EQYKFQPESPSKLASAIQKAH	0.903
sp_P12823_POLG_DEN2P	CDK	S1305	SCTILAVVSVSPLFLTSSQQK	0.909
sp_P12823_POLG_DEN2P	CDK	S1416	WDDQAEISGSSPILSITISED	0.909
sp_P12823_POLG_DEN2P	CDK	S1484	QRAGVLWDVPSPPPVGKAELE	0.909
sp_P12823_POLG_DEN2P	CDK	S1543	LMHKGKRIEPSWADVKKDLIS	0.75
sp_P12823_POLG_DEN2P	CDK	S1606	GTIGAVSLDFSPGTSGSPIVD	0.909
sp_P12823_POLG_DEN2P	CDK	S1612	SLDFSPGTSGSPIVDKKGKVV	0.909
sp_P12823_POLG_DEN2P	CDK	S1746	CHATFTMRLLSPIRVPNYNLI	0.909
sp_P12823_POLG_DEN2P	CDK	S1982	NINTPEGIIPSMFEPEREKVD	0.903
sp_P12823_POLG_DEN2P	CDK	S2077	KPRWLDARIYSDPLALKEFAA	0.903
sp_P12823_POLG_DEN2P	CDK	S2638	CDTLLCDIGESSPNPTVEAGR	0.786
sp_P12823_POLG_DEN2P	CDK	S2639	DTLLCDIGESSPNPTVEAGRT	0.909
sp_P12823_POLG_DEN2P	CDK	S3273	AANAICSAVPSHWVPTSRTTW	0.903
sp_P12823_POLG_DEN2P	CDK	S3373	GNEEYTDYMPSMKRFRREEEE	0.75
sp_P12823_POLG_DEN2P	CDK	T11	MNDQRKKARNTPFNMLKRERN	0.913
sp_P12823_POLG_DEN2P	CDK	T422	PENLEYTVVITPHSGEEHAVG	0.913
sp_P12823_POLG_DEN2P	CDK	T445	TGKHGKEVKITPQSSITEAEL	0.913
sp_P12823_POLG_DEN2P	CDK	T615	QYEGDGSPCKTPFEIMDLEKR	0.913
sp_P12823_POLG_DEN2P	CDK	T1371	ILASSLLKNDTPMTGPLVAGG	0.913
sp_P12823_POLG_DEN2P	CDK	T1719	ALRGLPIRYQTPAIRAEHTGR	0.913
sp_P12823_POLG_DEN2P	CDK	T1792	GEAAGIFMTATPPGSRDPFPQ	0.913
sp_P12823_POLG_DEN2P	CDK	T1975	EAKMLLDNINTPEGIIPSMFE	0.913
sp_P12823_POLG_DEN2P	CDK	T2218	LLIPEPEKQRTPQDNQLTYVI	0.913
sp_P12823_POLG_DEN2P	CDK	T2289	TLYAVATTFITPMLRHSIENS	0.913
sp_P12823_POLG_DEN2P	CDK	T2560	LRWFVERNLVTPEGKVVDLGC	0.913
sp_P12823_POLG_DEN2P	CDK	T2759	GTRNIGIESETPNLDIIGKRI	0.913
sp_P12823_POLG_DEN2P	CDK	T2835	MVTQMAMTDTTPFGQQRVFKE	0.913
sp_P12823_POLG_DEN2P	CDK	T2878	WLWKELGKKKTPRMCTREEFT	0.913
sp_P12823_POLG_DEN2P	CDK	T3072	QNKVVRVQRPTPRGTVMDIIS	0.913
sp_P12823_POLG_DEN2P	CDK	T3316	ILENPWMEDKTPVESWEEIPY	0.913
sp_P12823_POLG_DEN2P	CK1	S227	LETRTETWMSSEGAWKHAQRI	0.819
sp_P12823_POLG_DEN2P	CK1	S299	RDFVEGVSGGSWVDIVLEHGS	0.88
sp_P12823_POLG_DEN2P	CK1	S375	EQDKRFVCKHSMVDRGWGNGC	0.928
sp_P12823_POLG_DEN2P	CK1	S448	HGKEVKITPQSSITEAELTGY	0.755
sp_P12823_POLG_DEN2P	CK1	S449	GKEVKITPQSSITEAELTGYG	0.932
sp_P12823_POLG_DEN2P	CK1	S466	TGYGTVTMECSPRTGLDFNEM	0.783
sp_P12823_POLG_DEN2P	CK1	S509	PWLPGADTQGSNWIQKETLVT	0.505
sp_P12823_POLG_DEN2P	CK1	S535	AKKQDVVVLGSQEGAMHTALT	0.722
sp_P12823_POLG_DEN2P	CK1	S611	VIRVQYEGDGSPCKTPFEIMD	0.512
sp_P12823_POLG_DEN2P	CK1	S643	TVNPIVTEKDSPVNIEAEPPF	0.65
sp_P12823_POLG_DEN2P	CK1	S677	LKLDWFKKGSSIGQMFETTMR	0.603
sp_P12823_POLG_DEN2P	CK1	S754	TWIGMNSRSTSLSVSLVLVGI	0.742
sp_P12823_POLG_DEN2P	CK1	S792	SWKNKELKCGSGIFVTDNVHT	0.701
sp_P12823_POLG_DEN2P	CK1	S813	WTEQYKFQPESPSKLASAIQK	0.708
sp_P12823_POLG_DEN2P	CK1	S889	LRPQPTELRYSWKTWGKAKML	0.562
sp_P12823_POLG_DEN2P	CK1	S900	WKTWGKAKMLSTELHNQTFLI	0.604
sp_P12823_POLG_DEN2P	CK1	S927	ECPNTNRAWNSLEVEDYGFGV	0.642
sp_P12823_POLG_DEN2P	CK1	S956	LREKQDAFCDSKLMSAAIKDN	0.96
sp_P12823_POLG_DEN2P	CK1	S1008	CHWPKSHTLWSNGVLESEMVI	0.642
sp_P12823_POLG_DEN2P	CK1	S1123	LKEKEENLVSSLVTAGHGQID	0.826
sp_P12823_POLG_DEN2P	CK1	S1166	TKHAILLVAVSFVTLITGNMS	0.812
sp_P12823_POLG_DEN2P	CK1	S1415	KWDDQAEISGSSPILSITISE	0.524
sp_P12823_POLG_DEN2P	CK1	S1416	WDDQAEISGSSPILSITISED	0.933
sp_P12823_POLG_DEN2P	CK1	S1424	GSSPILSITISEDGSMSIKNE	0.764
sp_P12823_POLG_DEN2P	CK1	S1484	QRAGVLWDVPSPPPVGKAELE	0.8
sp_P12823_POLG_DEN2P	CK1	S1509	RIKQKGILGYSQIGAGVYKEG	0.741
sp_P12823_POLG_DEN2P	CK1	S1543	LMHKGKRIEPSWADVKKDLIS	0.888
sp_P12823_POLG_DEN2P	CK1	S1602	RTNTGTIGAVSLDFSPGTSGS	0.795
sp_P12823_POLG_DEN2P	CK1	S1606	GTIGAVSLDFSPGTSGSPIVD	0.934
sp_P12823_POLG_DEN2P	CK1	S1768	MDEAHFTDPASIAARGYISTR	0.886
sp_P12823_POLG_DEN2P	CK1	S1818	MDEEREIPERSWNSGHEWVTD	0.996
sp_P12823_POLG_DEN2P	CK1	S1821	EREIPERSWNSGHEWVTDFKG	0.663
sp_P12823_POLG_DEN2P	CK1	S1861	RKNGKRVIQLSRKTFDSEYVK	0.963
sp_P12823_POLG_DEN2P	CK1	S1928	LAGPMPVTHSSAAQRRGRIGR	0.621
sp_P12823_POLG_DEN2P	CK1	S2511	WKSRLNALGKSEFQIYKKSGI	0.843
sp_P12823_POLG_DEN2P	CK1	S2519	GKSEFQIYKKSGIQEVDRTLA	0.533
sp_P12823_POLG_DEN2P	CK1	S2544	KRGETDHHAVSRGSAKLRWFV	0.522
sp_P12823_POLG_DEN2P	CK1	S2547	ETDHHAVSRGSAKLRWFVERN	0.612
sp_P12823_POLG_DEN2P	CK1	S2576	VDLGCGRGGWSYYCGGLKNVR	0.588
sp_P12823_POLG_DEN2P	CK1	S2638	CDTLLCDIGESSPNPTVEAGR	0.626
sp_P12823_POLG_DEN2P	CK1	S2713	THEMYWVSNASGNIVSSVNMI	0.85
sp_P12823_POLG_DEN2P	CK1	S2796	HPYKTWAYHGSYETKQTGSAS	0.611
sp_P12823_POLG_DEN2P	CK1	S2806	SYETKQTGSASSMVNGVVRLL	0.613
sp_P12823_POLG_DEN2P	CK1	S2807	YETKQTGSASSMVNGVVRLLT	0.678
sp_P12823_POLG_DEN2P	CK1	S2893	TREEFTKKVRSNAALGAIFTD	0.644
sp_P12823_POLG_DEN2P	CK1	S2917	WKSAREAVEDSRFWELVDKER	0.855
sp_P12823_POLG_DEN2P	CK1	S2991	NEDHWFSRENSLSGVEGEGLH	0.883
sp_P12823_POLG_DEN2P	CK1	S2993	DHWFSRENSLSGVEGEGLHKL	0.556
sp_P12823_POLG_DEN2P	CK1	S3011	HKLGYILREVSKKEGGAMYAD	0.914
sp_P12823_POLG_DEN2P	CK1	S3119	RQMEGEGIFKSIQHLTASEEI	0.543
sp_P12823_POLG_DEN2P	CK1	S3185	VRKDIQQWEPSRGWNDWTQVP	0.511
sp_P12823_POLG_DEN2P	CK1	S3229	QDELIGRARISQGAGWSLRET	0.899
sp_P12823_POLG_DEN2P	CK1	S3245	SLRETACLGKSYAQMWSLMYF	0.716
sp_P12823_POLG_DEN2P	CK1	S3284	HWVPTSRTTWSIHASHEWMTT	0.803
sp_P12823_POLG_DEN2P	CK1	S3320	PWMEDKTPVESWEEIPYLGKR	0.69
sp_P12823_POLG_DEN2P	CK1	S3337	LGKREDQWCGSLIGLTSRATW	0.695
sp_P12823_POLG_DEN2P	CK2	S129	TRNGEPHMIVSRQEKGKSLLF	0.98
sp_P12823_POLG_DEN2P	CK2	S227	LETRTETWMSSEGAWKHAQRI	0.534
sp_P12823_POLG_DEN2P	CK2	S287	PSMTMRCIGISNRDFVEGVSG	0.596
sp_P12823_POLG_DEN2P	CK2	S375	EQDKRFVCKHSMVDRGWGNGC	0.525
sp_P12823_POLG_DEN2P	CK2	S425	LEYTVVITPHSGEEHAVGNDT	0.876
sp_P12823_POLG_DEN2P	CK2	S819	FQPESPSKLASAIQKAHEEGI	0.943
sp_P12823_POLG_DEN2P	CK2	S855	QITSELNHILSENEVKLTIMT	0.897
sp_P12823_POLG_DEN2P	CK2	S1311	VVSVSPLFLTSSQQKADWIPL	0.966
sp_P12823_POLG_DEN2P	CK2	S1312	VSVSPLFLTSSQQKADWIPLA	0.997
sp_P12823_POLG_DEN2P	CK2	S1803	PPGSRDPFPQSNAPIMDEERE	0.792
sp_P12823_POLG_DEN2P	CK2	S1821	EREIPERSWNSGHEWVTDFKG	0.975
sp_P12823_POLG_DEN2P	CK2	S1982	NINTPEGIIPSMFEPEREKVD	0.789
sp_P12823_POLG_DEN2P	CK2	S2519	GKSEFQIYKKSGIQEVDRTLA	0.765
sp_P12823_POLG_DEN2P	CK2	S2616	TYGWNLVRLQSGVDVFFVPPE	0.733
sp_P12823_POLG_DEN2P	CK2	S2702	ALVRNPLSRNSTHEMYWVSNA	0.978
sp_P12823_POLG_DEN2P	CK2	S2909	AIFTDENKWKSAREAVEDSRF	0.875
sp_P12823_POLG_DEN2P	CK2	S2993	DHWFSRENSLSGVEGEGLHKL	0.998
sp_P12823_POLG_DEN2P	CK2	S3082	TPRGTVMDIISRRDQRGSGQV	0.567
sp_P12823_POLG_DEN2P	CK2	S3320	PWMEDKTPVESWEEIPYLGKR	0.602
sp_P12823_POLG_DEN2P	CK2	T11	MNDQRKKARNTPFNMLKRERN	0.993
sp_P12823_POLG_DEN2P	CK2	T25	MLKRERNRVSTVQQLTKRFSL	0.608
sp_P12823_POLG_DEN2P	CK2	T101	MLNILNRRRRTAGMIIMLIPT	0.946
sp_P12823_POLG_DEN2P	CK2	T118	LIPTVMAFHLTTRNGEPHMIV	0.946
sp_P12823_POLG_DEN2P	CK2	T145	KSLLFKTKDGTNMCTLMAMDL	1
sp_P12823_POLG_DEN2P	CK2	T164	DLGELCEDTITYKCPFLKQNE	0.894
sp_P12823_POLG_DEN2P	CK2	T196	STWVTYGTCTTTGEHRREKRS	0.994
sp_P12823_POLG_DEN2P	CK2	T197	TWVTYGTCTTTGEHRREKRSV	0.769
sp_P12823_POLG_DEN2P	CK2	T219	LVPHVGMGLETRTETWMSSEG	1
sp_P12823_POLG_DEN2P	CK2	T280	ILLTAIAPSMTMRCIGISNRD	1
sp_P12823_POLG_DEN2P	CK2	T348	KYCIEAKLTNTTTDSRCPTQG	0.993
sp_P12823_POLG_DEN2P	CK2	T356	TNTTTDSRCPTQGEPTLNEEQ	0.994
sp_P12823_POLG_DEN2P	CK2	T361	DSRCPTQGEPTLNEEQDKRFV	0.994
sp_P12823_POLG_DEN2P	CK2	T395	CGLFGKGGIVTCAMFTCKKNM	0.769
sp_P12823_POLG_DEN2P	CK2	T435	SGEEHAVGNDTGKHGKEVKIT	0.993
sp_P12823_POLG_DEN2P	CK2	T451	EVKITPQSSITEAELTGYGTV	0.999
sp_P12823_POLG_DEN2P	CK2	T460	ITEAELTGYGTVTMECSPRTG	0.993
sp_P12823_POLG_DEN2P	CK2	T462	EAELTGYGTVTMECSPRTGLD	0.894
sp_P12823_POLG_DEN2P	CK2	T469	GTVTMECSPRTGLDFNEMVLL	0.994
sp_P12823_POLG_DEN2P	CK2	T519	SNWIQKETLVTFKNPHAKKQD	0.994
sp_P12823_POLG_DEN2P	CK2	T615	QYEGDGSPCKTPFEIMDLEKR	0.994
sp_P12823_POLG_DEN2P	CK2	T632	LEKRHVLGRLTTVNPIVTEKD	0.946
sp_P12823_POLG_DEN2P	CK2	T639	GRLTTVNPIVTEKDSPVNIEA	0.769
sp_P12823_POLG_DEN2P	CK2	T698	GAKRMAILGDTAWDFGSLGGV	0.999
sp_P12823_POLG_DEN2P	CK2	T802	SGIFVTDNVHTWTEQYKFQPE	1
sp_P12823_POLG_DEN2P	CK2	T836	EEGICGIRSVTRLENLMWKQI	0.999
sp_P12823_POLG_DEN2P	CK2	T901	KTWGKAKMLSTELHNQTFLID	0.999
sp_P12823_POLG_DEN2P	CK2	T915	NQTFLIDGPETAECPNTNRAW	1
sp_P12823_POLG_DEN2P	CK2	T1063	DFCEGTTVVVTEDCGNRGPSL	0.988
sp_P12823_POLG_DEN2P	CK2	T1084	RTTTASGKLITEWCCRSCTLP	0.988
sp_P12823_POLG_DEN2P	CK2	T1126	KEENLVSSLVTAGHGQIDNFS	0.999
sp_P12823_POLG_DEN2P	CK2	T1172	LVAVSFVTLITGNMSFRDLGR	0.999
sp_P12823_POLG_DEN2P	CK2	T1190	LGRVMVMVGATMTDDIGMGVT	0.949
sp_P12823_POLG_DEN2P	CK2	T1224	FAAGLLLRKLTSKELMMTTIG	0.946
sp_P12823_POLG_DEN2P	CK2	T1246	VLLSQSSIPETILELTDALAL	1
sp_P12823_POLG_DEN2P	CK2	T1422	ISGSSPILSITISEDGSMSIK	0.994
sp_P12823_POLG_DEN2P	CK2	T1523	AGVYKEGTFHTMWHVTRGAVL	0.993
sp_P12823_POLG_DEN2P	CK2	T1664	EDDIFRKRRLTIMDLHPGAGK	0.769
sp_P12823_POLG_DEN2P	CK2	T1727	YQTPAIRAEHTGREIVDLMCH	1
sp_P12823_POLG_DEN2P	CK2	T1739	REIVDLMCHATFTMRLLSPIR	0.99
sp_P12823_POLG_DEN2P	CK2	T1777	ASIAARGYISTRVEMGEAAGI	0.949
sp_P12823_POLG_DEN2P	CK2	T1842	KTVWFVPSIKTGNDIAACLRK	0.769
sp_P12823_POLG_DEN2P	CK2	T1872	RKTFDSEYVKTRTNDWDFVVT	0.999
sp_P12823_POLG_DEN2P	CK2	T1910	PRRCMKPVILTDGEERVILAG	0.769
sp_P12823_POLG_DEN2P	CK2	T2007	EYRLRGEARKTFVDLMRRGDL	0.769
sp_P12823_POLG_DEN2P	CK2	T2042	YADRRWCFDGTRNNQILEENV	1
sp_P12823_POLG_DEN2P	CK2	T2172	LMSGRGIGKMTLGMCCIITAS	0.999
sp_P12823_POLG_DEN2P	CK2	T2218	LLIPEPEKQRTPQDNQLTYVI	0.999
sp_P12823_POLG_DEN2P	CK2	T2238	IIAILTVVAATMANEMGFLEK	0.999
sp_P12823_POLG_DEN2P	CK2	T2249	MANEMGFLEKTKKDLGLGNIA	0.999
sp_P12823_POLG_DEN2P	CK2	T2313	VSLTAIANQATVLMGLGKGWP	0.999
sp_P12823_POLG_DEN2P	CK2	T2391	IMKNPTVDGITVIDLDPIPYD	0.946
sp_P12823_POLG_DEN2P	CK2	T2443	ALTLATGPVSTLWEGNPGRFW	1
sp_P12823_POLG_DEN2P	CK2	T2496	TRRGTGNIGETLGEKWKSRLN	0.993
sp_P12823_POLG_DEN2P	CK2	T2538	LAKEGIKRGETDHHAVSRGSA	0.999
sp_P12823_POLG_DEN2P	CK2	T2630	VFFVPPEKCDTLLCDIGESSP	1
sp_P12823_POLG_DEN2P	CK2	T2664	NLVENWLNNNTQFCVKVLNPY	0.997
sp_P12823_POLG_DEN2P	CK2	T2703	LVRNPLSRNSTHEMYWVSNAS	0.99
sp_P12823_POLG_DEN2P	CK2	T2732	MISRMLINRFTMRHKKATYEP	0.999
sp_P12823_POLG_DEN2P	CK2	T2778	RIEKIKQEHETSWHYDQDHPY	0.999
sp_P12823_POLG_DEN2P	CK2	T2849	QQRVFKEKVDTRTQEPKEGTK	0.918
sp_P12823_POLG_DEN2P	CK2	T2878	WLWKELGKKKTPRMCTREEFT	0.946
sp_P12823_POLG_DEN2P	CK2	T2883	LGKKKTPRMCTREEFTKKVRS	0.993
sp_P12823_POLG_DEN2P	CK2	T2902	RSNAALGAIFTDENKWKSARE	0.993
sp_P12823_POLG_DEN2P	CK2	T3023	KEGGAMYADDTAGWDTRITIE	0.918
sp_P12823_POLG_DEN2P	CK2	T3031	DDTAGWDTRITIEDLKNEEMI	0.769
sp_P12823_POLG_DEN2P	CK2	T3042	IEDLKNEEMITNHMAGEHKKL	0.946
sp_P12823_POLG_DEN2P	CK2	T3060	KKLAEAIFKLTYQNKVVRVQR	0.946
sp_P12823_POLG_DEN2P	CK2	T3076	VRVQRPTPRGTVMDIISRRDQ	0.993
sp_P12823_POLG_DEN2P	CK2	T3099	SGQVGTYGLNTFTNMEAQLIR	1
sp_P12823_POLG_DEN2P	CK2	T3101	QVGTYGLNTFTNMEAQLIRQM	0.999
sp_P12823_POLG_DEN2P	CK2	T3124	EGIFKSIQHLTASEEIAVQDW	0.769
sp_P12823_POLG_DEN2P	CK2	T3167	PLDDRFARALTALNDMGKVRK	0.993
sp_P12823_POLG_DEN2P	CK2	T3293	WSIHASHEWMTTEDMLTVWNK	0.999
sp_P12823_POLG_DEN2P	CK2	T3294	SIHASHEWMTTEDMLTVWNKV	0.946
sp_P12823_POLG_DEN2P	CK2	T3299	HEWMTTEDMLTVWNKVWILEN	0.946
sp_P12823_POLG_DEN2P	CK2	T3316	ILENPWMEDKTPVESWEEIPY	0.999
sp_P12823_POLG_DEN2P	CK2	T3353	SRATWAKNIQTAINQVRSLIG	0.993
sp_P12823_POLG_DEN2P	CK2	T3368	VRSLIGNEEYTDYMPSMKRFR	0.999
sp_P12823_POLG_DEN2P	EGFR	Y165	LGELCEDTITYKCPFLKQNEP	0.994
sp_P12823_POLG_DEN2P	EGFR	Y417	GKIVQPENLEYTVVITPHSGE	0.994
sp_P12823_POLG_DEN2P	EGFR	Y458	SSITEAELTGYGTVTMECSPR	0.994
sp_P12823_POLG_DEN2P	EGFR	Y579	MDKLQLKGMSYSMCTGKFKVV	0.994
sp_P12823_POLG_DEN2P	EGFR	Y606	QHGTIVIRVQYEGDGSPCKTP	0.994
sp_P12823_POLG_DEN2P	EGFR	Y657	IEAEPPFGDSYIIIGVEPGQL	0.994
sp_P12823_POLG_DEN2P	EGFR	Y888	SLRPQPTELRYSWKTWGKAKM	0.994
sp_P12823_POLG_DEN2P	EGFR	Y933	RAWNSLEVEDYGFGVFTTNIW	0.994
sp_P12823_POLG_DEN2P	EGFR	Y975	DNRAVHADMGYWIESALNDTW	0.994
sp_P12823_POLG_DEN2P	EGFR	Y1106	LRYRGEDGCWYGMEIRPLKEK	0.994
sp_P12823_POLG_DEN2P	EGFR	Y1467	VSIPITAAAWYLWEVKKQRAG	0.994
sp_P12823_POLG_DEN2P	EGFR	Y1498	VGKAELEDGAYRIKQKGILGY	0.994
sp_P12823_POLG_DEN2P	EGFR	Y1508	YRIKQKGILGYSQIGAGVYKE	0.994
sp_P12823_POLG_DEN2P	EGFR	Y1516	LGYSQIGAGVYKEGTFHTMWH	0.994
sp_P12823_POLG_DEN2P	EGFR	Y1625	VDKKGKVVGLYGNGVVTRSGA	0.994
sp_P12823_POLG_DEN2P	EGFR	Y1717	EEALRGLPIRYQTPAIRAEHT	0.994
sp_P12823_POLG_DEN2P	EGFR	Y1774	TDPASIAARGYISTRVEMGEA	0.994
sp_P12823_POLG_DEN2P	EGFR	Y1869	QLSRKTFDSEYVKTRTNDWDF	0.994
sp_P12823_POLG_DEN2P	EGFR	Y1947	GRNPRNENDQYIYMGEPLEND	0.994
sp_P12823_POLG_DEN2P	EGFR	Y1949	NPRNENDQYIYMGEPLENDED	0.994
sp_P12823_POLG_DEN2P	EGFR	Y2076	LKPRWLDARIYSDPLALKEFA	0.994
sp_P12823_POLG_DEN2P	EGFR	Y2339	IGVPLLAIGCYSQVNPITLTA	0.994
sp_P12823_POLG_DEN2P	EGFR	Y2578	LGCGRGGWSYYCGGLKNVREV	0.994
sp_P12823_POLG_DEN2P	EGFR	Y2607	GHEEPIPMSTYGWNLVRLQSG	0.994
sp_P12823_POLG_DEN2P	EGFR	Y2707	PLSRNSTHEMYWVSNASGNIV	0.994
sp_P12823_POLG_DEN2P	EGFR	Y2788	TSWHYDQDHPYKTWAYHGSYE	0.994
sp_P12823_POLG_DEN2P	EGFR	Y2797	PYKTWAYHGSYETKQTGSASS	0.994
sp_P12823_POLG_DEN2P	EGFR	Y2940	HLEGKCETCVYNMMGKREKKL	0.994
sp_P12823_POLG_DEN2P	EGFR	Y3005	VEGEGLHKLGYILREVSKKEG	0.994
sp_P12823_POLG_DEN2P	EGFR	Y3019	EVSKKEGGAMYADDTAGWDTR	0.994
sp_P12823_POLG_DEN2P	EGFR	Y3367	QVRSLIGNEEYTDYMPSMKRF	0.994
sp_P12823_POLG_DEN2P	IKK	S136	MIVSRQEKGKSLLFKTKDGTN	0.995
sp_P12823_POLG_DEN2P	IKK	S186	EDIDCWCNSTSTWVTYGTCTT	0.995
sp_P12823_POLG_DEN2P	IKK	S206	TTGEHRREKRSVALVPHVGMG	0.995
sp_P12823_POLG_DEN2P	IKK	S226	GLETRTETWMSSEGAWKHAQR	0.995
sp_P12823_POLG_DEN2P	IKK	S227	LETRTETWMSSEGAWKHAQRI	0.995
sp_P12823_POLG_DEN2P	IKK	S278	IFILLTAIAPSMTMRCIGISN	0.995
sp_P12823_POLG_DEN2P	IKK	S287	PSMTMRCIGISNRDFVEGVSG	0.995
sp_P12823_POLG_DEN2P	IKK	S299	RDFVEGVSGGSWVDIVLEHGS	0.995
sp_P12823_POLG_DEN2P	IKK	S375	EQDKRFVCKHSMVDRGWGNGC	0.995
sp_P12823_POLG_DEN2P	IKK	S425	LEYTVVITPHSGEEHAVGNDT	0.995
sp_P12823_POLG_DEN2P	IKK	S448	HGKEVKITPQSSITEAELTGY	0.995
sp_P12823_POLG_DEN2P	IKK	S449	GKEVKITPQSSITEAELTGYG	0.995
sp_P12823_POLG_DEN2P	IKK	S466	TGYGTVTMECSPRTGLDFNEM	0.995
sp_P12823_POLG_DEN2P	IKK	S553	ALTGATEIQMSSGNLLFTGHL	0.995
sp_P12823_POLG_DEN2P	IKK	S578	RMDKLQLKGMSYSMCTGKFKV	0.995
sp_P12823_POLG_DEN2P	IKK	S580	DKLQLKGMSYSMCTGKFKVVK	0.995
sp_P12823_POLG_DEN2P	IKK	S704	ILGDTAWDFGSLGGVFTSIGK	0.995
sp_P12823_POLG_DEN2P	IKK	S711	DFGSLGGVFTSIGKALHQVFG	0.995
sp_P12823_POLG_DEN2P	IKK	S732	AIYGAAFSGVSWTMKILIGVI	0.995
sp_P12823_POLG_DEN2P	IKK	S752	IITWIGMNSRSTSLSVSLVLV	0.995
sp_P12823_POLG_DEN2P	IKK	S758	MNSRSTSLSVSLVLVGIVTLY	0.995
sp_P12823_POLG_DEN2P	IKK	S777	LYLGVMVQADSGCVVSWKNKE	0.995
sp_P12823_POLG_DEN2P	IKK	S782	MVQADSGCVVSWKNKELKCGS	0.995
sp_P12823_POLG_DEN2P	IKK	S815	EQYKFQPESPSKLASAIQKAH	0.995
sp_P12823_POLG_DEN2P	IKK	S819	FQPESPSKLASAIQKAHEEGI	0.995
sp_P12823_POLG_DEN2P	IKK	S855	QITSELNHILSENEVKLTIMT	0.995
sp_P12823_POLG_DEN2P	IKK	S878	IKGIMQVGKRSLRPQPTELRY	0.995
sp_P12823_POLG_DEN2P	IKK	S956	LREKQDAFCDSKLMSAAIKDN	0.995
sp_P12823_POLG_DEN2P	IKK	S979	VHADMGYWIESALNDTWKIEK	0.995
sp_P12823_POLG_DEN2P	IKK	S1072	VTEDCGNRGPSLRTTTASGKL	0.995
sp_P12823_POLG_DEN2P	IKK	S1090	GKLITEWCCRSCTLPPLRYRG	0.995
sp_P12823_POLG_DEN2P	IKK	S1136	TAGHGQIDNFSLGILGMALFL	0.995
sp_P12823_POLG_DEN2P	IKK	S1166	TKHAILLVAVSFVTLITGNMS	0.995
sp_P12823_POLG_DEN2P	IKK	S1239	MMTTIGIVLLSQSSIPETILE	0.995
sp_P12823_POLG_DEN2P	IKK	S1241	TTIGIVLLSQSSIPETILELT	0.995
sp_P12823_POLG_DEN2P	IKK	S1242	TIGIVLLSQSSIPETILELTD	0.995
sp_P12823_POLG_DEN2P	IKK	S1303	KVSCTILAVVSVSPLFLTSSQ	0.995
sp_P12823_POLG_DEN2P	IKK	S1305	SCTILAVVSVSPLFLTSSQQK	0.995
sp_P12823_POLG_DEN2P	IKK	S1311	VVSVSPLFLTSSQQKADWIPL	0.995
sp_P12823_POLG_DEN2P	IKK	S1339	NPTAIFLTTLSRTSKKRSWPL	0.995
sp_P12823_POLG_DEN2P	IKK	S1360	NEAIMAVGMVSILASSLLKND	0.995
sp_P12823_POLG_DEN2P	IKK	S1365	AVGMVSILASSLLKNDTPMTG	0.995
sp_P12823_POLG_DEN2P	IKK	S1393	LTVCYVLTGRSADLELERATD	0.995
sp_P12823_POLG_DEN2P	IKK	S1413	DVKWDDQAEISGSSPILSITI	0.995
sp_P12823_POLG_DEN2P	IKK	S1420	AEISGSSPILSITISEDGSMS	0.995
sp_P12823_POLG_DEN2P	IKK	S1430	SITISEDGSMSIKNEEEEQTL	0.995
sp_P12823_POLG_DEN2P	IKK	S1452	ILIRTGLLVISGLFPVSIPIT	0.995
sp_P12823_POLG_DEN2P	IKK	S1484	QRAGVLWDVPSPPPVGKAELE	0.995
sp_P12823_POLG_DEN2P	IKK	S1509	RIKQKGILGYSQIGAGVYKEG	0.995
sp_P12823_POLG_DEN2P	IKK	S1543	LMHKGKRIEPSWADVKKDLIS	0.995
sp_P12823_POLG_DEN2P	IKK	S1602	RTNTGTIGAVSLDFSPGTSGS	0.995
sp_P12823_POLG_DEN2P	IKK	S1606	GTIGAVSLDFSPGTSGSPIVD	0.995
sp_P12823_POLG_DEN2P	IKK	S1612	SLDFSPGTSGSPIVDKKGKVV	0.995
sp_P12823_POLG_DEN2P	IKK	S1633	GLYGNGVVTRSGAYVSAIAQT	0.995
sp_P12823_POLG_DEN2P	IKK	S1638	GVVTRSGAYVSAIAQTEKSIE	0.995
sp_P12823_POLG_DEN2P	IKK	S1646	YVSAIAQTEKSIEDNPEIEDD	0.995
sp_P12823_POLG_DEN2P	IKK	S1746	CHATFTMRLLSPIRVPNYNLI	0.995
sp_P12823_POLG_DEN2P	IKK	S1796	GIFMTATPPGSRDPFPQSNAP	0.995
sp_P12823_POLG_DEN2P	IKK	S1818	MDEEREIPERSWNSGHEWVTD	0.995
sp_P12823_POLG_DEN2P	IKK	S1927	ILAGPMPVTHSSAAQRRGRIG	0.995
sp_P12823_POLG_DEN2P	IKK	S1982	NINTPEGIIPSMFEPEREKVD	0.995
sp_P12823_POLG_DEN2P	IKK	S2091	ALKEFAAGRKSLTLNLITEMG	0.995
sp_P12823_POLG_DEN2P	IKK	S2136	AGGKAYNHALSELPETLETLL	0.995
sp_P12823_POLG_DEN2P	IKK	S2295	TTFITPMLRHSIENSSVNVSL	0.995
sp_P12823_POLG_DEN2P	IKK	S2299	TPMLRHSIENSSVNVSLTAIA	0.995
sp_P12823_POLG_DEN2P	IKK	S2325	LMGLGKGWPLSKMDIGVPLLA	0.995
sp_P12823_POLG_DEN2P	IKK	S2340	GVPLLAIGCYSQVNPITLTAA	0.995
sp_P12823_POLG_DEN2P	IKK	S2485	LLFSIMKNTTSTRRGTGNIGE	0.995
sp_P12823_POLG_DEN2P	IKK	S2503	IGETLGEKWKSRLNALGKSEF	0.995
sp_P12823_POLG_DEN2P	IKK	S2511	WKSRLNALGKSEFQIYKKSGI	0.995
sp_P12823_POLG_DEN2P	IKK	S2519	GKSEFQIYKKSGIQEVDRTLA	0.995
sp_P12823_POLG_DEN2P	IKK	S2544	KRGETDHHAVSRGSAKLRWFV	0.995
sp_P12823_POLG_DEN2P	IKK	S2616	TYGWNLVRLQSGVDVFFVPPE	0.995
sp_P12823_POLG_DEN2P	IKK	S2639	DTLLCDIGESSPNPTVEAGRT	0.995
sp_P12823_POLG_DEN2P	IKK	S2699	YGGALVRNPLSRNSTHEMYWV	0.995
sp_P12823_POLG_DEN2P	IKK	S2702	ALVRNPLSRNSTHEMYWVSNA	0.995
sp_P12823_POLG_DEN2P	IKK	S2710	RNSTHEMYWVSNASGNIVSSV	0.995
sp_P12823_POLG_DEN2P	IKK	S2748	ATYEPDVDLGSGTRNIGIESE	0.995
sp_P12823_POLG_DEN2P	IKK	S2757	GSGTRNIGIESETPNLDIIGK	0.995
sp_P12823_POLG_DEN2P	IKK	S2804	HGSYETKQTGSASSMVNGVVR	0.995
sp_P12823_POLG_DEN2P	IKK	S2806	SYETKQTGSASSMVNGVVRLL	0.995
sp_P12823_POLG_DEN2P	IKK	S2807	YETKQTGSASSMVNGVVRLLT	0.995
sp_P12823_POLG_DEN2P	IKK	S2909	AIFTDENKWKSAREAVEDSRF	0.995
sp_P12823_POLG_DEN2P	IKK	S2917	WKSAREAVEDSRFWELVDKER	0.995
sp_P12823_POLG_DEN2P	IKK	S2959	KLGEFGKAKGSRAIWYMWLGA	0.995
sp_P12823_POLG_DEN2P	IKK	S2987	LGFLNEDHWFSRENSLSGVEG	0.995
sp_P12823_POLG_DEN2P	IKK	S2993	DHWFSRENSLSGVEGEGLHKL	0.995
sp_P12823_POLG_DEN2P	IKK	S3119	RQMEGEGIFKSIQHLTASEEI	0.995
sp_P12823_POLG_DEN2P	IKK	S3198	WNDWTQVPFCSHHFHELIMKD	0.995
sp_P12823_POLG_DEN2P	IKK	S3229	QDELIGRARISQGAGWSLRET	0.995
sp_P12823_POLG_DEN2P	IKK	S3235	RARISQGAGWSLRETACLGKS	0.995
sp_P12823_POLG_DEN2P	IKK	S3245	SLRETACLGKSYAQMWSLMYF	0.995
sp_P12823_POLG_DEN2P	IKK	S3251	CLGKSYAQMWSLMYFHRRDLR	0.995
sp_P12823_POLG_DEN2P	IKK	S3269	DLRLAANAICSAVPSHWVPTS	0.995
sp_P12823_POLG_DEN2P	IKK	S3273	AANAICSAVPSHWVPTSRTTW	0.995
sp_P12823_POLG_DEN2P	IKK	S3343	QWCGSLIGLTSRATWAKNIQT	0.995
sp_P12823_POLG_DEN2P	IKK	S3360	NIQTAINQVRSLIGNEEYTDY	0.995
sp_P12823_POLG_DEN2P	InsR	Y606	QHGTIVIRVQYEGDGSPCKTP	0.9
sp_P12823_POLG_DEN2P	InsR	Y1949	NPRNENDQYIYMGEPLENDED	0.9
sp_P12823_POLG_DEN2P	InsR	Y2674	TQFCVKVLNPYMPSVIERMET	0.9
sp_P12823_POLG_DEN2P	InsR	Y2740	RFTMRHKKATYEPDVDLGSGT	0.9
sp_P12823_POLG_DEN2P	InsR	Y2797	PYKTWAYHGSYETKQTGSASS	0.9
sp_P12823_POLG_DEN2P	InsR	Y2964	GKAKGSRAIWYMWLGARFLEF	0.9
sp_P12823_POLG_DEN2P	InsR	Y3370	SLIGNEEYTDYMPSMKRFRRE	0.9
sp_P12823_POLG_DEN2P	Lck	Y417	GKIVQPENLEYTVVITPHSGE	0.86
sp_P12823_POLG_DEN2P	Lck	Y458	SSITEAELTGYGTVTMECSPR	0.915
sp_P12823_POLG_DEN2P	Lck	Y657	IEAEPPFGDSYIIIGVEPGQL	0.941
sp_P12823_POLG_DEN2P	Lck	Y724	KALHQVFGAIYGAAFSGVSWT	0.863
sp_P12823_POLG_DEN2P	Lck	Y807	TDNVHTWTEQYKFQPESPSKL	0.649
sp_P12823_POLG_DEN2P	Lck	Y1636	GNGVVTRSGAYVSAIAQTEKS	0.917
sp_P12823_POLG_DEN2P	Lck	Y1753	RLLSPIRVPNYNLIIMDEAHF	0.799
sp_P12823_POLG_DEN2P	Lck	Y1869	QLSRKTFDSEYVKTRTNDWDF	0.955
sp_P12823_POLG_DEN2P	Lck	Y1947	GRNPRNENDQYIYMGEPLEND	0.992
sp_P12823_POLG_DEN2P	Lck	Y1998	REKVDAIDGEYRLRGEARKTF	0.701
sp_P12823_POLG_DEN2P	Lck	Y2131	LHTAEAGGKAYNHALSELPET	0.696
sp_P12823_POLG_DEN2P	Lck	Y2226	QRTPQDNQLTYVIIAILTVVA	0.586
sp_P12823_POLG_DEN2P	Lck	Y2516	NALGKSEFQIYKKSGIQEVDR	0.723
sp_P12823_POLG_DEN2P	Lck	Y2797	PYKTWAYHGSYETKQTGSASS	0.973
sp_P12823_POLG_DEN2P	Lck	Y3367	QVRSLIGNEEYTDYMPSMKRF	0.619
sp_P12823_POLG_DEN2P	LYN	Y256	GFTIMAAILAYTIGTTHFQRV	0.897
sp_P12823_POLG_DEN2P	LYN	Y458	SSITEAELTGYGTVTMECSPR	0.795
sp_P12823_POLG_DEN2P	LYN	Y606	QHGTIVIRVQYEGDGSPCKTP	0.878
sp_P12823_POLG_DEN2P	LYN	Y657	IEAEPPFGDSYIIIGVEPGQL	0.74
sp_P12823_POLG_DEN2P	LYN	Y933	RAWNSLEVEDYGFGVFTTNIW	0.813
sp_P12823_POLG_DEN2P	LYN	Y1270	VLKMVRNMEKYQLAVTIMAIL	0.86
sp_P12823_POLG_DEN2P	LYN	Y1498	VGKAELEDGAYRIKQKGILGY	0.543
sp_P12823_POLG_DEN2P	LYN	Y1516	LGYSQIGAGVYKEGTFHTMWH	0.782
sp_P12823_POLG_DEN2P	LYN	Y1625	VDKKGKVVGLYGNGVVTRSGA	0.789
sp_P12823_POLG_DEN2P	LYN	Y1636	GNGVVTRSGAYVSAIAQTEKS	0.758
sp_P12823_POLG_DEN2P	LYN	Y1753	RLLSPIRVPNYNLIIMDEAHF	0.754
sp_P12823_POLG_DEN2P	LYN	Y1774	TDPASIAARGYISTRVEMGEA	0.86
sp_P12823_POLG_DEN2P	LYN	Y1869	QLSRKTFDSEYVKTRTNDWDF	0.898
sp_P12823_POLG_DEN2P	LYN	Y1998	REKVDAIDGEYRLRGEARKTF	0.902
sp_P12823_POLG_DEN2P	LYN	Y2131	LHTAEAGGKAYNHALSELPET	0.799
sp_P12823_POLG_DEN2P	LYN	Y2281	DLRPASAWTLYAVATTFITPM	0.9
sp_P12823_POLG_DEN2P	LYN	Y2339	IGVPLLAIGCYSQVNPITLTA	0.686
sp_P12823_POLG_DEN2P	LYN	Y2358	TAALLLLVAHYAIIGPGLQAK	0.822
sp_P12823_POLG_DEN2P	LYN	Y2516	NALGKSEFQIYKKSGIQEVDR	0.861
sp_P12823_POLG_DEN2P	LYN	Y2578	LGCGRGGWSYYCGGLKNVREV	0.563
sp_P12823_POLG_DEN2P	LYN	Y2607	GHEEPIPMSTYGWNLVRLQSG	0.896
sp_P12823_POLG_DEN2P	LYN	Y2707	PLSRNSTHEMYWVSNASGNIV	0.902
sp_P12823_POLG_DEN2P	LYN	Y2940	HLEGKCETCVYNMMGKREKKL	0.648
sp_P12823_POLG_DEN2P	LYN	Y3370	SLIGNEEYTDYMPSMKRFRRE	0.521
sp_P12823_POLG_DEN2P	MAPK	S34	STVQQLTKRFSLGMLQGRGPL	0.629
sp_P12823_POLG_DEN2P	MAPK	S136	MIVSRQEKGKSLLFKTKDGTN	0.629
sp_P12823_POLG_DEN2P	MAPK	S466	TGYGTVTMECSPRTGLDFNEM	0.895
sp_P12823_POLG_DEN2P	MAPK	S611	VIRVQYEGDGSPCKTPFEIMD	0.895
sp_P12823_POLG_DEN2P	MAPK	S643	TVNPIVTEKDSPVNIEAEPPF	0.895
sp_P12823_POLG_DEN2P	MAPK	S676	QLKLDWFKKGSSIGQMFETTM	0.629
sp_P12823_POLG_DEN2P	MAPK	S677	LKLDWFKKGSSIGQMFETTMR	0.629
sp_P12823_POLG_DEN2P	MAPK	S754	TWIGMNSRSTSLSVSLVLVGI	0.629
sp_P12823_POLG_DEN2P	MAPK	S792	SWKNKELKCGSGIFVTDNVHT	0.629
sp_P12823_POLG_DEN2P	MAPK	S813	WTEQYKFQPESPSKLASAIQK	0.895
sp_P12823_POLG_DEN2P	MAPK	S819	FQPESPSKLASAIQKAHEEGI	0.629
sp_P12823_POLG_DEN2P	MAPK	S900	WKTWGKAKMLSTELHNQTFLI	0.629
sp_P12823_POLG_DEN2P	MAPK	S1072	VTEDCGNRGPSLRTTTASGKL	0.629
sp_P12823_POLG_DEN2P	MAPK	S1225	AAGLLLRKLTSKELMMTTIGI	0.629
sp_P12823_POLG_DEN2P	MAPK	S1305	SCTILAVVSVSPLFLTSSQQK	0.895
sp_P12823_POLG_DEN2P	MAPK	S1346	TTLSRTSKKRSWPLNEAIMAV	0.629
sp_P12823_POLG_DEN2P	MAPK	S1416	WDDQAEISGSSPILSITISED	0.895
sp_P12823_POLG_DEN2P	MAPK	S1484	QRAGVLWDVPSPPPVGKAELE	0.895
sp_P12823_POLG_DEN2P	MAPK	S1606	GTIGAVSLDFSPGTSGSPIVD	0.895
sp_P12823_POLG_DEN2P	MAPK	S1612	SLDFSPGTSGSPIVDKKGKVV	0.895
sp_P12823_POLG_DEN2P	MAPK	S1746	CHATFTMRLLSPIRVPNYNLI	0.895
sp_P12823_POLG_DEN2P	MAPK	S2077	KPRWLDARIYSDPLALKEFAA	0.629
sp_P12823_POLG_DEN2P	MAPK	S2276	NILDIDLRPASAWTLYAVATT	0.629
sp_P12823_POLG_DEN2P	MAPK	S2503	IGETLGEKWKSRLNALGKSEF	0.629
sp_P12823_POLG_DEN2P	MAPK	S2616	TYGWNLVRLQSGVDVFFVPPE	0.629
sp_P12823_POLG_DEN2P	MAPK	S2639	DTLLCDIGESSPNPTVEAGRT	0.895
sp_P12823_POLG_DEN2P	MAPK	S2893	TREEFTKKVRSNAALGAIFTD	0.629
sp_P12823_POLG_DEN2P	MAPK	S2909	AIFTDENKWKSAREAVEDSRF	0.629
sp_P12823_POLG_DEN2P	MAPK	S3011	HKLGYILREVSKKEGGAMYAD	0.629
sp_P12823_POLG_DEN2P	MAPK	T328	KPTLDFELIKTEAKQPATLRK	1
sp_P12823_POLG_DEN2P	MAPK	T349	YCIEAKLTNTTTDSRCPTQGE	0.5
sp_P12823_POLG_DEN2P	MAPK	T422	PENLEYTVVITPHSGEEHAVG	0.981
sp_P12823_POLG_DEN2P	MAPK	T519	SNWIQKETLVTFKNPHAKKQD	1
sp_P12823_POLG_DEN2P	MAPK	T615	QYEGDGSPCKTPFEIMDLEKR	0.981
sp_P12823_POLG_DEN2P	MAPK	T639	GRLTTVNPIVTEKDSPVNIEA	0.75
sp_P12823_POLG_DEN2P	MAPK	T734	YGAAFSGVSWTMKILIGVIIT	0.5
sp_P12823_POLG_DEN2P	MAPK	T884	VGKRSLRPQPTELRYSWKTWG	0.75
sp_P12823_POLG_DEN2P	MAPK	T892	QPTELRYSWKTWGKAKMLSTE	0.8
sp_P12823_POLG_DEN2P	MAPK	T984	GYWIESALNDTWKIEKASFIE	1
sp_P12823_POLG_DEN2P	MAPK	T1005	VKSCHWPKSHTLWSNGVLESE	0.8
sp_P12823_POLG_DEN2P	MAPK	T1039	HNNRPGYHTQTAGPWHLGKLE	0.8
sp_P12823_POLG_DEN2P	MAPK	T1063	DFCEGTTVVVTEDCGNRGPSL	0.75
sp_P12823_POLG_DEN2P	MAPK	T1192	RVMVMVGATMTDDIGMGVTYL	1
sp_P12823_POLG_DEN2P	MAPK	T1371	ILASSLLKNDTPMTGPLVAGG	0.981
sp_P12823_POLG_DEN2P	MAPK	T1402	RSADLELERATDVKWDDQAEI	1
sp_P12823_POLG_DEN2P	MAPK	T1439	MSIKNEEEEQTLTILIRTGLL	1
sp_P12823_POLG_DEN2P	MAPK	T1520	QIGAGVYKEGTFHTMWHVTRG	0.8
sp_P12823_POLG_DEN2P	MAPK	T1643	SGAYVSAIAQTEKSIEDNPEI	1
sp_P12823_POLG_DEN2P	MAPK	T1699	RGLRTLILAPTRVVAAEMEEA	1
sp_P12823_POLG_DEN2P	MAPK	T1719	ALRGLPIRYQTPAIRAEHTGR	0.981
sp_P12823_POLG_DEN2P	MAPK	T1727	YQTPAIRAEHTGREIVDLMCH	0.5
sp_P12823_POLG_DEN2P	MAPK	T1792	GEAAGIFMTATPPGSRDPFPQ	1
sp_P12823_POLG_DEN2P	MAPK	T1827	RSWNSGHEWVTDFKGKTVWFV	1
sp_P12823_POLG_DEN2P	MAPK	T1883	RTNDWDFVVTTDISEMGANFK	1
sp_P12823_POLG_DEN2P	MAPK	T1925	RVILAGPMPVTHSSAAQRRGR	1
sp_P12823_POLG_DEN2P	MAPK	T1975	EAKMLLDNINTPEGIIPSMFE	0.981
sp_P12823_POLG_DEN2P	MAPK	T2007	EYRLRGEARKTFVDLMRRGDL	1
sp_P12823_POLG_DEN2P	MAPK	T2042	YADRRWCFDGTRNNQILEENV	0.5
sp_P12823_POLG_DEN2P	MAPK	T2123	DALDNLAVLHTAEAGGKAYNH	1
sp_P12823_POLG_DEN2P	MAPK	T2144	ALSELPETLETLLLLTLLATV	1
sp_P12823_POLG_DEN2P	MAPK	T2218	LLIPEPEKQRTPQDNQLTYVI	1
sp_P12823_POLG_DEN2P	MAPK	T2279	DIDLRPASAWTLYAVATTFIT	1
sp_P12823_POLG_DEN2P	MAPK	T2286	SAWTLYAVATTFITPMLRHSI	1
sp_P12823_POLG_DEN2P	MAPK	T2289	TLYAVATTFITPMLRHSIENS	0.981
sp_P12823_POLG_DEN2P	MAPK	T2348	CYSQVNPITLTAALLLLVAHY	0.8
sp_P12823_POLG_DEN2P	MAPK	T2386	RAAAGIMKNPTVDGITVIDLD	1
sp_P12823_POLG_DEN2P	MAPK	T2560	LRWFVERNLVTPEGKVVDLGC	0.981
sp_P12823_POLG_DEN2P	MAPK	T2649	SPNPTVEAGRTLRVLNLVENW	1
sp_P12823_POLG_DEN2P	MAPK	T2684	YMPSVIERMETLQRKYGGALV	1
sp_P12823_POLG_DEN2P	MAPK	T2750	YEPDVDLGSGTRNIGIESETP	0.5
sp_P12823_POLG_DEN2P	MAPK	T2759	GTRNIGIESETPNLDIIGKRI	1
sp_P12823_POLG_DEN2P	MAPK	T2835	MVTQMAMTDTTPFGQQRVFKE	1
sp_P12823_POLG_DEN2P	MAPK	T2851	RVFKEKVDTRTQEPKEGTKKL	1
sp_P12823_POLG_DEN2P	MAPK	T2902	RSNAALGAIFTDENKWKSARE	1
sp_P12823_POLG_DEN2P	MAPK	T3023	KEGGAMYADDTAGWDTRITIE	0.8
sp_P12823_POLG_DEN2P	MAPK	T3099	SGQVGTYGLNTFTNMEAQLIR	0.8
sp_P12823_POLG_DEN2P	MAPK	T3294	SIHASHEWMTTEDMLTVWNKV	1
sp_P12823_POLG_DEN2P	PKA	S24	NMLKRERNRVSTVQQLTKRFS	0.903
sp_P12823_POLG_DEN2P	PKA	S34	STVQQLTKRFSLGMLQGRGPL	0.962
sp_P12823_POLG_DEN2P	PKA	S136	MIVSRQEKGKSLLFKTKDGTN	0.556
sp_P12823_POLG_DEN2P	PKA	S578	RMDKLQLKGMSYSMCTGKFKV	0.556
sp_P12823_POLG_DEN2P	PKA	S676	QLKLDWFKKGSSIGQMFETTM	0.9
sp_P12823_POLG_DEN2P	PKA	S677	LKLDWFKKGSSIGQMFETTMR	0.556
sp_P12823_POLG_DEN2P	PKA	S754	TWIGMNSRSTSLSVSLVLVGI	0.833
sp_P12823_POLG_DEN2P	PKA	S792	SWKNKELKCGSGIFVTDNVHT	0.625
sp_P12823_POLG_DEN2P	PKA	S889	LRPQPTELRYSWKTWGKAKML	0.903
sp_P12823_POLG_DEN2P	PKA	S900	WKTWGKAKMLSTELHNQTFLI	0.625
sp_P12823_POLG_DEN2P	PKA	S1072	VTEDCGNRGPSLRTTTASGKL	0.833
sp_P12823_POLG_DEN2P	PKA	S1342	AIFLTTLSRTSKKRSWPLNEA	0.903
sp_P12823_POLG_DEN2P	PKA	S1346	TTLSRTSKKRSWPLNEAIMAV	0.9
sp_P12823_POLG_DEN2P	PKA	S1768	MDEAHFTDPASIAARGYISTR	0.5
sp_P12823_POLG_DEN2P	PKA	S2077	KPRWLDARIYSDPLALKEFAA	0.583
sp_P12823_POLG_DEN2P	PKA	S2091	ALKEFAAGRKSLTLNLITEMG	0.903
sp_P12823_POLG_DEN2P	PKA	S2295	TTFITPMLRHSIENSSVNVSL	0.903
sp_P12823_POLG_DEN2P	PKA	S2468	AVSMANIFRGSYLAGAGLLFS	0.903
sp_P12823_POLG_DEN2P	PKA	S2503	IGETLGEKWKSRLNALGKSEF	0.625
sp_P12823_POLG_DEN2P	PKA	S2547	ETDHHAVSRGSAKLRWFVERN	0.903
sp_P12823_POLG_DEN2P	PKA	S2702	ALVRNPLSRNSTHEMYWVSNA	0.903
sp_P12823_POLG_DEN2P	PKA	S2893	TREEFTKKVRSNAALGAIFTD	0.5
sp_P12823_POLG_DEN2P	PKA	S2909	AIFTDENKWKSAREAVEDSRF	0.625
sp_P12823_POLG_DEN2P	PKA	S2991	NEDHWFSRENSLSGVEGEGLH	0.833
sp_P12823_POLG_DEN2P	PKA	S3011	HKLGYILREVSKKEGGAMYAD	0.833
sp_P12823_POLG_DEN2P	PKA	S3089	DIISRRDQRGSGQVGTYGLNT	0.903
sp_P12823_POLG_DEN2P	PKA	S3229	QDELIGRARISQGAGWSLRET	0.903
sp_P12823_POLG_DEN2P	PKA	T25	MLKRERNRVSTVQQLTKRFSL	0.996
sp_P12823_POLG_DEN2P	PKA	T58	MALVAFLRFLTIPPTAGILKR	0.996
sp_P12823_POLG_DEN2P	PKA	T101	MLNILNRRRRTAGMIIMLIPT	0.996
sp_P12823_POLG_DEN2P	PKA	T223	VGMGLETRTETWMSSEGAWKH	0.996
sp_P12823_POLG_DEN2P	PKA	T239	GAWKHAQRIETWILRHPGFTI	0.996
sp_P12823_POLG_DEN2P	PKA	T348	KYCIEAKLTNTTTDSRCPTQG	0.808
sp_P12823_POLG_DEN2P	PKA	T633	EKRHVLGRLTTVNPIVTEKDS	0.996
sp_P12823_POLG_DEN2P	PKA	T802	SGIFVTDNVHTWTEQYKFQPE	0.857
sp_P12823_POLG_DEN2P	PKA	T836	EEGICGIRSVTRLENLMWKQI	0.996
sp_P12823_POLG_DEN2P	PKA	T847	RLENLMWKQITSELNHILSEN	0.986
sp_P12823_POLG_DEN2P	PKA	T901	KTWGKAKMLSTELHNQTFLID	0.688
sp_P12823_POLG_DEN2P	PKA	T984	GYWIESALNDTWKIEKASFIE	0.858
sp_P12823_POLG_DEN2P	PKA	T1005	VKSCHWPKSHTLWSNGVLESE	0.993
sp_P12823_POLG_DEN2P	PKA	T1077	GNRGPSLRTTTASGKLITEWC	0.996
sp_P12823_POLG_DEN2P	PKA	T1084	RTTTASGKLITEWCCRSCTLP	0.985
sp_P12823_POLG_DEN2P	PKA	T1092	LITEWCCRSCTLPPLRYRGED	0.996
sp_P12823_POLG_DEN2P	PKA	T1156	LEEMLRTRVGTKHAILLVAVS	0.996
sp_P12823_POLG_DEN2P	PKA	T1224	FAAGLLLRKLTSKELMMTTIG	0.996
sp_P12823_POLG_DEN2P	PKA	T1310	AVVSVSPLFLTSSQQKADWIP	0.94
sp_P12823_POLG_DEN2P	PKA	T1341	TAIFLTTLSRTSKKRSWPLNE	0.994
sp_P12823_POLG_DEN2P	PKA	T1371	ILASSLLKNDTPMTGPLVAGG	0.996
sp_P12823_POLG_DEN2P	PKA	T1523	AGVYKEGTFHTMWHVTRGAVL	0.935
sp_P12823_POLG_DEN2P	PKA	T1593	AVQTKPGLFRTNTGTIGAVSL	0.989
sp_P12823_POLG_DEN2P	PKA	T1595	QTKPGLFRTNTGTIGAVSLDF	0.996
sp_P12823_POLG_DEN2P	PKA	T1664	EDDIFRKRRLTIMDLHPGAGK	0.996
sp_P12823_POLG_DEN2P	PKA	T1693	VREAIKRGLRTLILAPTRVVA	0.795
sp_P12823_POLG_DEN2P	PKA	T1719	ALRGLPIRYQTPAIRAEHTGR	0.996
sp_P12823_POLG_DEN2P	PKA	T1833	HEWVTDFKGKTVWFVPSIKTG	0.995
sp_P12823_POLG_DEN2P	PKA	T1874	TFDSEYVKTRTNDWDFVVTTD	0.996
sp_P12823_POLG_DEN2P	PKA	T1910	PRRCMKPVILTDGEERVILAG	0.564
sp_P12823_POLG_DEN2P	PKA	T2093	KEFAAGRKSLTLNLITEMGRL	0.689
sp_P12823_POLG_DEN2P	PKA	T2105	NLITEMGRLPTFMTQKARDAL	0.996
sp_P12823_POLG_DEN2P	PKA	T2218	LLIPEPEKQRTPQDNQLTYVI	0.99
sp_P12823_POLG_DEN2P	PKA	T2386	RAAAGIMKNPTVDGITVIDLD	0.983
sp_P12823_POLG_DEN2P	PKA	T2484	GLLFSIMKNTTSTRRGTGNIG	0.996
sp_P12823_POLG_DEN2P	PKA	T2490	MKNTTSTRRGTGNIGETLGEK	0.996
sp_P12823_POLG_DEN2P	PKA	T2538	LAKEGIKRGETDHHAVSRGSA	0.996
sp_P12823_POLG_DEN2P	PKA	T2592	LKNVREVKGLTKGGPGHEEPI	0.964
sp_P12823_POLG_DEN2P	PKA	T2703	LVRNPLSRNSTHEMYWVSNAS	0.996
sp_P12823_POLG_DEN2P	PKA	T2739	NRFTMRHKKATYEPDVDLGSG	0.996
sp_P12823_POLG_DEN2P	PKA	T2817	SMVNGVVRLLTKPWDVVPMVT	0.996
sp_P12823_POLG_DEN2P	PKA	T2849	QQRVFKEKVDTRTQEPKEGTK	0.996
sp_P12823_POLG_DEN2P	PKA	T2865	KEGTKKLMKITAEWLWKELGK	0.994
sp_P12823_POLG_DEN2P	PKA	T2878	WLWKELGKKKTPRMCTREEFT	0.996
sp_P12823_POLG_DEN2P	PKA	T3099	SGQVGTYGLNTFTNMEAQLIR	0.966
sp_P12823_POLG_DEN2P	PKA	T3353	SRATWAKNIQTAINQVRSLIG	0.966
sp_P12823_POLG_DEN2P	PKB	S375	EQDKRFVCKHSMVDRGWGNGC	0.908
sp_P12823_POLG_DEN2P	PKB	S754	TWIGMNSRSTSLSVSLVLVGI	0.942
sp_P12823_POLG_DEN2P	PKB	S1072	VTEDCGNRGPSLRTTTASGKL	0.924
sp_P12823_POLG_DEN2P	PKB	S1746	CHATFTMRLLSPIRVPNYNLI	0.925
sp_P12823_POLG_DEN2P	PKB	S2077	KPRWLDARIYSDPLALKEFAA	0.927
sp_P12823_POLG_DEN2P	PKB	S2276	NILDIDLRPASAWTLYAVATT	0.936
sp_P12823_POLG_DEN2P	PKB	S2616	TYGWNLVRLQSGVDVFFVPPE	0.922
sp_P12823_POLG_DEN2P	PKB	S2991	NEDHWFSRENSLSGVEGEGLH	0.923
sp_P12823_POLG_DEN2P	PKB	S3011	HKLGYILREVSKKEGGAMYAD	0.916
sp_P12823_POLG_DEN2P	PKB	T11	MNDQRKKARNTPFNMLKRERN	1
sp_P12823_POLG_DEN2P	PKB	T25	MLKRERNRVSTVQQLTKRFSL	0.934
sp_P12823_POLG_DEN2P	PKB	T71	PTAGILKRWGTIKKSKAINVL	1
sp_P12823_POLG_DEN2P	PKB	T111	TAGMIIMLIPTVMAFHLTTRN	1
sp_P12823_POLG_DEN2P	PKB	T141	QEKGKSLLFKTKDGTNMCTLM	1
sp_P12823_POLG_DEN2P	PKB	T145	KSLLFKTKDGTNMCTLMAMDL	0.803
sp_P12823_POLG_DEN2P	PKB	T196	STWVTYGTCTTTGEHRREKRS	1
sp_P12823_POLG_DEN2P	PKB	T197	TWVTYGTCTTTGEHRREKRSV	1
sp_P12823_POLG_DEN2P	PKB	T221	PHVGMGLETRTETWMSSEGAW	1
sp_P12823_POLG_DEN2P	PKB	T239	GAWKHAQRIETWILRHPGFTI	1
sp_P12823_POLG_DEN2P	PKB	T248	ETWILRHPGFTIMAAILAYTI	1
sp_P12823_POLG_DEN2P	PKB	T320	CVTTMAKNKPTLDFELIKTEA	0.999
sp_P12823_POLG_DEN2P	PKB	T335	LIKTEAKQPATLRKYCIEAKL	1
sp_P12823_POLG_DEN2P	PKB	T356	TNTTTDSRCPTQGEPTLNEEQ	1
sp_P12823_POLG_DEN2P	PKB	T361	DSRCPTQGEPTLNEEQDKRFV	0.654
sp_P12823_POLG_DEN2P	PKB	T395	CGLFGKGGIVTCAMFTCKKNM	1
sp_P12823_POLG_DEN2P	PKB	T445	TGKHGKEVKITPQSSITEAEL	1
sp_P12823_POLG_DEN2P	PKB	T456	PQSSITEAELTGYGTVTMECS	0.865
sp_P12823_POLG_DEN2P	PKB	T519	SNWIQKETLVTFKNPHAKKQD	1
sp_P12823_POLG_DEN2P	PKB	T583	QLKGMSYSMCTGKFKVVKEIA	1
sp_P12823_POLG_DEN2P	PKB	T684	KGSSIGQMFETTMRGAKRMAI	1
sp_P12823_POLG_DEN2P	PKB	T797	ELKCGSGIFVTDNVHTWTEQY	0.992
sp_P12823_POLG_DEN2P	PKB	T836	EEGICGIRSVTRLENLMWKQI	1
sp_P12823_POLG_DEN2P	PKB	T862	HILSENEVKLTIMTGDIKGIM	0.984
sp_P12823_POLG_DEN2P	PKB	T901	KTWGKAKMLSTELHNQTFLID	1
sp_P12823_POLG_DEN2P	PKB	T921	DGPETAECPNTNRAWNSLEVE	0.846
sp_P12823_POLG_DEN2P	PKB	T939	EVEDYGFGVFTTNIWLRLREK	0.942
sp_P12823_POLG_DEN2P	PKB	T940	VEDYGFGVFTTNIWLRLREKQ	0.993
sp_P12823_POLG_DEN2P	PKB	T1037	SQHNNRPGYHTQTAGPWHLGK	1
sp_P12823_POLG_DEN2P	PKB	T1075	DCGNRGPSLRTTTASGKLITE	1
sp_P12823_POLG_DEN2P	PKB	T1077	GNRGPSLRTTTASGKLITEWC	1
sp_P12823_POLG_DEN2P	PKB	T1156	LEEMLRTRVGTKHAILLVAVS	1
sp_P12823_POLG_DEN2P	PKB	T1224	FAAGLLLRKLTSKELMMTTIG	1
sp_P12823_POLG_DEN2P	PKB	T1246	VLLSQSSIPETILELTDALAL	0.998
sp_P12823_POLG_DEN2P	PKB	T1331	LALTIKGLNPTAIFLTTLSRT	0.967
sp_P12823_POLG_DEN2P	PKB	T1337	GLNPTAIFLTTLSRTSKKRSW	1
sp_P12823_POLG_DEN2P	PKB	T1341	TAIFLTTLSRTSKKRSWPLNE	0.99
sp_P12823_POLG_DEN2P	PKB	T1374	SSLLKNDTPMTGPLVAGGLLT	1
sp_P12823_POLG_DEN2P	PKB	T1422	ISGSSPILSITISEDGSMSIK	0.614
sp_P12823_POLG_DEN2P	PKB	T1462	SGLFPVSIPITAAAWYLWEVK	1
sp_P12823_POLG_DEN2P	PKB	T1595	QTKPGLFRTNTGTIGAVSLDF	1
sp_P12823_POLG_DEN2P	PKB	T1597	KPGLFRTNTGTIGAVSLDFSP	1
sp_P12823_POLG_DEN2P	PKB	T1664	EDDIFRKRRLTIMDLHPGAGK	1
sp_P12823_POLG_DEN2P	PKB	T1693	VREAIKRGLRTLILAPTRVVA	1
sp_P12823_POLG_DEN2P	PKB	T1727	YQTPAIRAEHTGREIVDLMCH	0.988
sp_P12823_POLG_DEN2P	PKB	T1833	HEWVTDFKGKTVWFVPSIKTG	0.753
sp_P12823_POLG_DEN2P	PKB	T2007	EYRLRGEARKTFVDLMRRGDL	1
sp_P12823_POLG_DEN2P	PKB	T2093	KEFAAGRKSLTLNLITEMGRL	1
sp_P12823_POLG_DEN2P	PKB	T2108	TEMGRLPTFMTQKARDALDNL	1
sp_P12823_POLG_DEN2P	PKB	T2123	DALDNLAVLHTAEAGGKAYNH	1
sp_P12823_POLG_DEN2P	PKB	T2172	LMSGRGIGKMTLGMCCIITAS	1
sp_P12823_POLG_DEN2P	PKB	T2218	LLIPEPEKQRTPQDNQLTYVI	1
sp_P12823_POLG_DEN2P	PKB	T2279	DIDLRPASAWTLYAVATTFIT	0.978
sp_P12823_POLG_DEN2P	PKB	T2286	SAWTLYAVATTFITPMLRHSI	0.657
sp_P12823_POLG_DEN2P	PKB	T2306	IENSSVNVSLTAIANQATVLM	1
sp_P12823_POLG_DEN2P	PKB	T2370	IIGPGLQAKATREAQKRAAAG	1
sp_P12823_POLG_DEN2P	PKB	T2455	WEGNPGRFWNTTIAVSMANIF	1
sp_P12823_POLG_DEN2P	PKB	T2456	EGNPGRFWNTTIAVSMANIFR	1
sp_P12823_POLG_DEN2P	PKB	T2490	MKNTTSTRRGTGNIGETLGEK	0.968
sp_P12823_POLG_DEN2P	PKB	T2496	TRRGTGNIGETLGEKWKSRLN	1
sp_P12823_POLG_DEN2P	PKB	T2527	KKSGIQEVDRTLAKEGIKRGE	1
sp_P12823_POLG_DEN2P	PKB	T2538	LAKEGIKRGETDHHAVSRGSA	1
sp_P12823_POLG_DEN2P	PKB	T2592	LKNVREVKGLTKGGPGHEEPI	0.983
sp_P12823_POLG_DEN2P	PKB	T2649	SPNPTVEAGRTLRVLNLVENW	1
sp_P12823_POLG_DEN2P	PKB	T2703	LVRNPLSRNSTHEMYWVSNAS	1
sp_P12823_POLG_DEN2P	PKB	T2739	NRFTMRHKKATYEPDVDLGSG	1
sp_P12823_POLG_DEN2P	PKB	T2759	GTRNIGIESETPNLDIIGKRI	1
sp_P12823_POLG_DEN2P	PKB	T2778	RIEKIKQEHETSWHYDQDHPY	1
sp_P12823_POLG_DEN2P	PKB	T2802	AYHGSYETKQTGSASSMVNGV	0.943
sp_P12823_POLG_DEN2P	PKB	T2817	SMVNGVVRLLTKPWDVVPMVT	1
sp_P12823_POLG_DEN2P	PKB	T2865	KEGTKKLMKITAEWLWKELGK	1
sp_P12823_POLG_DEN2P	PKB	T2878	WLWKELGKKKTPRMCTREEFT	1
sp_P12823_POLG_DEN2P	PKB	T2883	LGKKKTPRMCTREEFTKKVRS	1
sp_P12823_POLG_DEN2P	PKB	T3042	IEDLKNEEMITNHMAGEHKKL	1
sp_P12823_POLG_DEN2P	PKB	T3101	QVGTYGLNTFTNMEAQLIRQM	1
sp_P12823_POLG_DEN2P	PKB	T3167	PLDDRFARALTALNDMGKVRK	0.999
sp_P12823_POLG_DEN2P	PKB	T3192	WEPSRGWNDWTQVPFCSHHFH	1
sp_P12823_POLG_DEN2P	PKB	T3239	SQGAGWSLRETACLGKSYAQM	1
sp_P12823_POLG_DEN2P	PKB	T3316	ILENPWMEDKTPVESWEEIPY	1
sp_P12823_POLG_DEN2P	PKB	T3342	DQWCGSLIGLTSRATWAKNIQ	1
sp_P12823_POLG_DEN2P	PKB	T3368	VRSLIGNEEYTDYMPSMKRFR	1
sp_P12823_POLG_DEN2P	PKC	S24	NMLKRERNRVSTVQQLTKRFS	0.685
sp_P12823_POLG_DEN2P	PKC	S34	STVQQLTKRFSLGMLQGRGPL	0.685
sp_P12823_POLG_DEN2P	PKC	S287	PSMTMRCIGISNRDFVEGVSG	0.81
sp_P12823_POLG_DEN2P	PKC	S375	EQDKRFVCKHSMVDRGWGNGC	0.5
sp_P12823_POLG_DEN2P	PKC	S466	TGYGTVTMECSPRTGLDFNEM	0.74
sp_P12823_POLG_DEN2P	PKC	S677	LKLDWFKKGSSIGQMFETTMR	0.727
sp_P12823_POLG_DEN2P	PKC	S754	TWIGMNSRSTSLSVSLVLVGI	0.667
sp_P12823_POLG_DEN2P	PKC	S782	MVQADSGCVVSWKNKELKCGS	0.5
sp_P12823_POLG_DEN2P	PKC	S878	IKGIMQVGKRSLRPQPTELRY	0.833
sp_P12823_POLG_DEN2P	PKC	S889	LRPQPTELRYSWKTWGKAKML	0.667
sp_P12823_POLG_DEN2P	PKC	S1072	VTEDCGNRGPSLRTTTASGKL	0.8
sp_P12823_POLG_DEN2P	PKC	S1079	RGPSLRTTTASGKLITEWCCR	0.74
sp_P12823_POLG_DEN2P	PKC	S1176	SFVTLITGNMSFRDLGRVMVM	0.74
sp_P12823_POLG_DEN2P	PKC	S1342	AIFLTTLSRTSKKRSWPLNEA	0.935
sp_P12823_POLG_DEN2P	PKC	S1430	SITISEDGSMSIKNEEEEQTL	0.74
sp_P12823_POLG_DEN2P	PKC	S1746	CHATFTMRLLSPIRVPNYNLI	0.667
sp_P12823_POLG_DEN2P	PKC	S1776	PASIAARGYISTRVEMGEAAG	0.81
sp_P12823_POLG_DEN2P	PKC	S1839	FKGKTVWFVPSIKTGNDIAAC	0.87
sp_P12823_POLG_DEN2P	PKC	S1861	RKNGKRVIQLSRKTFDSEYVK	0.87
sp_P12823_POLG_DEN2P	PKC	S2077	KPRWLDARIYSDPLALKEFAA	0.667
sp_P12823_POLG_DEN2P	PKC	S2091	ALKEFAAGRKSLTLNLITEMG	0.685
sp_P12823_POLG_DEN2P	PKC	S2164	VTGGIFLFLMSGRGIGKMTLG	0.74
sp_P12823_POLG_DEN2P	PKC	S2276	NILDIDLRPASAWTLYAVATT	0.667
sp_P12823_POLG_DEN2P	PKC	S2295	TTFITPMLRHSIENSSVNVSL	0.685
sp_P12823_POLG_DEN2P	PKC	S2468	AVSMANIFRGSYLAGAGLLFS	0.685
sp_P12823_POLG_DEN2P	PKC	S2485	LLFSIMKNTTSTRRGTGNIGE	0.74
sp_P12823_POLG_DEN2P	PKC	S2511	WKSRLNALGKSEFQIYKKSGI	0.727
sp_P12823_POLG_DEN2P	PKC	S2519	GKSEFQIYKKSGIQEVDRTLA	0.727
sp_P12823_POLG_DEN2P	PKC	S2547	ETDHHAVSRGSAKLRWFVERN	0.935
sp_P12823_POLG_DEN2P	PKC	S2616	TYGWNLVRLQSGVDVFFVPPE	0.667
sp_P12823_POLG_DEN2P	PKC	S2702	ALVRNPLSRNSTHEMYWVSNA	0.685
sp_P12823_POLG_DEN2P	PKC	S2909	AIFTDENKWKSAREAVEDSRF	0.74
sp_P12823_POLG_DEN2P	PKC	S2991	NEDHWFSRENSLSGVEGEGLH	0.667
sp_P12823_POLG_DEN2P	PKC	S3011	HKLGYILREVSKKEGGAMYAD	0.75
sp_P12823_POLG_DEN2P	PKC	S3082	TPRGTVMDIISRRDQRGSGQV	0.74
sp_P12823_POLG_DEN2P	PKC	S3089	DIISRRDQRGSGQVGTYGLNT	0.685
sp_P12823_POLG_DEN2P	PKC	S3144	WLARVGRERLSRMAISGDDCV	0.685
sp_P12823_POLG_DEN2P	PKC	S3229	QDELIGRARISQGAGWSLRET	0.685
sp_P12823_POLG_DEN2P	PKC	S3235	RARISQGAGWSLRETACLGKS	0.81
sp_P12823_POLG_DEN2P	PKC	S3373	GNEEYTDYMPSMKRFRREEEE	0.74
sp_P12823_POLG_DEN2P	PKC	T30	RNRVSTVQQLTKRFSLGMLQG	0.751
sp_P12823_POLG_DEN2P	PKC	T71	PTAGILKRWGTIKKSKAINVL	0.977
sp_P12823_POLG_DEN2P	PKC	T101	MLNILNRRRRTAGMIIMLIPT	0.743
sp_P12823_POLG_DEN2P	PKC	T118	LIPTVMAFHLTTRNGEPHMIV	0.921
sp_P12823_POLG_DEN2P	PKC	T119	IPTVMAFHLTTRNGEPHMIVS	0.891
sp_P12823_POLG_DEN2P	PKC	T145	KSLLFKTKDGTNMCTLMAMDL	0.658
sp_P12823_POLG_DEN2P	PKC	T162	AMDLGELCEDTITYKCPFLKQ	0.947
sp_P12823_POLG_DEN2P	PKC	T164	DLGELCEDTITYKCPFLKQNE	0.767
sp_P12823_POLG_DEN2P	PKC	T185	PEDIDCWCNSTSTWVTYGTCT	0.604
sp_P12823_POLG_DEN2P	PKC	T196	STWVTYGTCTTTGEHRREKRS	0.631
sp_P12823_POLG_DEN2P	PKC	T197	TWVTYGTCTTTGEHRREKRSV	0.894
sp_P12823_POLG_DEN2P	PKC	T219	LVPHVGMGLETRTETWMSSEG	0.597
sp_P12823_POLG_DEN2P	PKC	T223	VGMGLETRTETWMSSEGAWKH	0.725
sp_P12823_POLG_DEN2P	PKC	T239	GAWKHAQRIETWILRHPGFTI	0.761
sp_P12823_POLG_DEN2P	PKC	T260	MAAILAYTIGTTHFQRVLIFI	0.572
sp_P12823_POLG_DEN2P	PKC	T312	DIVLEHGSCVTTMAKNKPTLD	0.823
sp_P12823_POLG_DEN2P	PKC	T313	IVLEHGSCVTTMAKNKPTLDF	0.702
sp_P12823_POLG_DEN2P	PKC	T320	CVTTMAKNKPTLDFELIKTEA	0.632
sp_P12823_POLG_DEN2P	PKC	T335	LIKTEAKQPATLRKYCIEAKL	0.867
sp_P12823_POLG_DEN2P	PKC	T346	LRKYCIEAKLTNTTTDSRCPT	0.634
sp_P12823_POLG_DEN2P	PKC	T348	KYCIEAKLTNTTTDSRCPTQG	0.743
sp_P12823_POLG_DEN2P	PKC	T356	TNTTTDSRCPTQGEPTLNEEQ	0.873
sp_P12823_POLG_DEN2P	PKC	T361	DSRCPTQGEPTLNEEQDKRFV	0.941
sp_P12823_POLG_DEN2P	PKC	T400	KGGIVTCAMFTCKKNMEGKIV	0.913
sp_P12823_POLG_DEN2P	PKC	T422	PENLEYTVVITPHSGEEHAVG	0.533
sp_P12823_POLG_DEN2P	PKC	T435	SGEEHAVGNDTGKHGKEVKIT	0.726
sp_P12823_POLG_DEN2P	PKC	T445	TGKHGKEVKITPQSSITEAEL	0.843
sp_P12823_POLG_DEN2P	PKC	T456	PQSSITEAELTGYGTVTMECS	0.844
sp_P12823_POLG_DEN2P	PKC	T460	ITEAELTGYGTVTMECSPRTG	0.7
sp_P12823_POLG_DEN2P	PKC	T506	LPLPWLPGADTQGSNWIQKET	0.786
sp_P12823_POLG_DEN2P	PKC	T519	SNWIQKETLVTFKNPHAKKQD	0.974
sp_P12823_POLG_DEN2P	PKC	T560	IQMSSGNLLFTGHLKCRLRMD	0.632
sp_P12823_POLG_DEN2P	PKC	T583	QLKGMSYSMCTGKFKVVKEIA	0.872
sp_P12823_POLG_DEN2P	PKC	T595	KFKVVKEIAETQHGTIVIRVQ	0.623
sp_P12823_POLG_DEN2P	PKC	T632	LEKRHVLGRLTTVNPIVTEKD	0.665
sp_P12823_POLG_DEN2P	PKC	T633	EKRHVLGRLTTVNPIVTEKDS	0.935
sp_P12823_POLG_DEN2P	PKC	T639	GRLTTVNPIVTEKDSPVNIEA	0.815
sp_P12823_POLG_DEN2P	PKC	T685	GSSIGQMFETTMRGAKRMAIL	0.643
sp_P12823_POLG_DEN2P	PKC	T797	ELKCGSGIFVTDNVHTWTEQY	0.752
sp_P12823_POLG_DEN2P	PKC	T802	SGIFVTDNVHTWTEQYKFQPE	0.925
sp_P12823_POLG_DEN2P	PKC	T804	IFVTDNVHTWTEQYKFQPESP	0.88
sp_P12823_POLG_DEN2P	PKC	T836	EEGICGIRSVTRLENLMWKQI	0.9
sp_P12823_POLG_DEN2P	PKC	T847	RLENLMWKQITSELNHILSEN	0.678
sp_P12823_POLG_DEN2P	PKC	T862	HILSENEVKLTIMTGDIKGIM	0.545
sp_P12823_POLG_DEN2P	PKC	T865	SENEVKLTIMTGDIKGIMQVG	0.539
sp_P12823_POLG_DEN2P	PKC	T892	QPTELRYSWKTWGKAKMLSTE	0.585
sp_P12823_POLG_DEN2P	PKC	T921	DGPETAECPNTNRAWNSLEVE	0.88
sp_P12823_POLG_DEN2P	PKC	T984	GYWIESALNDTWKIEKASFIE	0.775
sp_P12823_POLG_DEN2P	PKC	T1005	VKSCHWPKSHTLWSNGVLESE	0.587
sp_P12823_POLG_DEN2P	PKC	T1075	DCGNRGPSLRTTTASGKLITE	0.54
sp_P12823_POLG_DEN2P	PKC	T1077	GNRGPSLRTTTASGKLITEWC	0.861
sp_P12823_POLG_DEN2P	PKC	T1126	KEENLVSSLVTAGHGQIDNFS	0.664
sp_P12823_POLG_DEN2P	PKC	T1213	ALLAAFKVRPTFAAGLLLRKL	0.672
sp_P12823_POLG_DEN2P	PKC	T1224	FAAGLLLRKLTSKELMMTTIG	0.91
sp_P12823_POLG_DEN2P	PKC	T1341	TAIFLTTLSRTSKKRSWPLNE	0.834
sp_P12823_POLG_DEN2P	PKC	T1390	GGLLTVCYVLTGRSADLELER	0.848
sp_P12823_POLG_DEN2P	PKC	T1593	AVQTKPGLFRTNTGTIGAVSL	0.559
sp_P12823_POLG_DEN2P	PKC	T1595	QTKPGLFRTNTGTIGAVSLDF	0.727
sp_P12823_POLG_DEN2P	PKC	T1664	EDDIFRKRRLTIMDLHPGAGK	0.622
sp_P12823_POLG_DEN2P	PKC	T1719	ALRGLPIRYQTPAIRAEHTGR	0.547
sp_P12823_POLG_DEN2P	PKC	T1727	YQTPAIRAEHTGREIVDLMCH	0.719
sp_P12823_POLG_DEN2P	PKC	T1739	REIVDLMCHATFTMRLLSPIR	0.505
sp_P12823_POLG_DEN2P	PKC	T1790	EMGEAAGIFMTATPPGSRDPF	0.585
sp_P12823_POLG_DEN2P	PKC	T1792	GEAAGIFMTATPPGSRDPFPQ	0.677
sp_P12823_POLG_DEN2P	PKC	T1864	GKRVIQLSRKTFDSEYVKTRT	0.644
sp_P12823_POLG_DEN2P	PKC	T1872	RKTFDSEYVKTRTNDWDFVVT	0.823
sp_P12823_POLG_DEN2P	PKC	T1910	PRRCMKPVILTDGEERVILAG	0.676
sp_P12823_POLG_DEN2P	PKC	T1975	EAKMLLDNINTPEGIIPSMFE	0.731
sp_P12823_POLG_DEN2P	PKC	T2042	YADRRWCFDGTRNNQILEENV	0.766
sp_P12823_POLG_DEN2P	PKC	T2058	LEENVEVEIWTKEGERKKLKP	0.617
sp_P12823_POLG_DEN2P	PKC	T2098	GRKSLTLNLITEMGRLPTFMT	0.671
sp_P12823_POLG_DEN2P	PKC	T2105	NLITEMGRLPTFMTQKARDAL	0.509
sp_P12823_POLG_DEN2P	PKC	T2108	TEMGRLPTFMTQKARDALDNL	0.946
sp_P12823_POLG_DEN2P	PKC	T2153	ETLLLLTLLATVTGGIFLFLM	0.517
sp_P12823_POLG_DEN2P	PKC	T2218	LLIPEPEKQRTPQDNQLTYVI	0.833
sp_P12823_POLG_DEN2P	PKC	T2249	MANEMGFLEKTKKDLGLGNIA	0.531
sp_P12823_POLG_DEN2P	PKC	T2260	KKDLGLGNIATQQPESNILDI	0.822
sp_P12823_POLG_DEN2P	PKC	T2289	TLYAVATTFITPMLRHSIENS	0.674
sp_P12823_POLG_DEN2P	PKC	T2370	IIGPGLQAKATREAQKRAAAG	0.722
sp_P12823_POLG_DEN2P	PKC	T2484	GLLFSIMKNTTSTRRGTGNIG	0.681
sp_P12823_POLG_DEN2P	PKC	T2486	LFSIMKNTTSTRRGTGNIGET	0.913
sp_P12823_POLG_DEN2P	PKC	T2490	MKNTTSTRRGTGNIGETLGEK	0.898
sp_P12823_POLG_DEN2P	PKC	T2496	TRRGTGNIGETLGEKWKSRLN	0.505
sp_P12823_POLG_DEN2P	PKC	T2560	LRWFVERNLVTPEGKVVDLGC	0.896
sp_P12823_POLG_DEN2P	PKC	T2592	LKNVREVKGLTKGGPGHEEPI	0.771
sp_P12823_POLG_DEN2P	PKC	T2606	PGHEEPIPMSTYGWNLVRLQS	0.856
sp_P12823_POLG_DEN2P	PKC	T2684	YMPSVIERMETLQRKYGGALV	0.952
sp_P12823_POLG_DEN2P	PKC	T2703	LVRNPLSRNSTHEMYWVSNAS	0.78
sp_P12823_POLG_DEN2P	PKC	T2732	MISRMLINRFTMRHKKATYEP	0.98
sp_P12823_POLG_DEN2P	PKC	T2739	NRFTMRHKKATYEPDVDLGSG	0.963
sp_P12823_POLG_DEN2P	PKC	T2802	AYHGSYETKQTGSASSMVNGV	0.593
sp_P12823_POLG_DEN2P	PKC	T2817	SMVNGVVRLLTKPWDVVPMVT	0.724
sp_P12823_POLG_DEN2P	PKC	T2835	MVTQMAMTDTTPFGQQRVFKE	0.525
sp_P12823_POLG_DEN2P	PKC	T2849	QQRVFKEKVDTRTQEPKEGTK	0.578
sp_P12823_POLG_DEN2P	PKC	T2858	DTRTQEPKEGTKKLMKITAEW	0.839
sp_P12823_POLG_DEN2P	PKC	T2878	WLWKELGKKKTPRMCTREEFT	0.904
sp_P12823_POLG_DEN2P	PKC	T2883	LGKKKTPRMCTREEFTKKVRS	0.856
sp_P12823_POLG_DEN2P	PKC	T2888	TPRMCTREEFTKKVRSNAALG	0.603
sp_P12823_POLG_DEN2P	PKC	T3028	MYADDTAGWDTRITIEDLKNE	0.529
sp_P12823_POLG_DEN2P	PKC	T3031	DDTAGWDTRITIEDLKNEEMI	0.89
sp_P12823_POLG_DEN2P	PKC	T3060	KKLAEAIFKLTYQNKVVRVQR	0.818
sp_P12823_POLG_DEN2P	PKC	T3072	QNKVVRVQRPTPRGTVMDIIS	0.975
sp_P12823_POLG_DEN2P	PKC	T3076	VRVQRPTPRGTVMDIISRRDQ	0.577
sp_P12823_POLG_DEN2P	PKC	T3124	EGIFKSIQHLTASEEIAVQDW	0.621
sp_P12823_POLG_DEN2P	PKC	T3282	PSHWVPTSRTTWSIHASHEWM	0.593
sp_P12823_POLG_DEN2P	PKC	T3299	HEWMTTEDMLTVWNKVWILEN	0.794
sp_P12823_POLG_DEN2P	PKC	T3346	GSLIGLTSRATWAKNIQTAIN	0.638
sp_P12823_POLG_DEN2P	Src	Y417	GKIVQPENLEYTVVITPHSGE	0.898
sp_P12823_POLG_DEN2P	Src	Y458	SSITEAELTGYGTVTMECSPR	0.92
sp_P12823_POLG_DEN2P	Src	Y657	IEAEPPFGDSYIIIGVEPGQL	0.753
sp_P12823_POLG_DEN2P	Src	Y724	KALHQVFGAIYGAAFSGVSWT	0.833
sp_P12823_POLG_DEN2P	Src	Y1636	GNGVVTRSGAYVSAIAQTEKS	0.725
sp_P12823_POLG_DEN2P	Src	Y1869	QLSRKTFDSEYVKTRTNDWDF	0.884
sp_P12823_POLG_DEN2P	Src	Y1947	GRNPRNENDQYIYMGEPLEND	0.831
sp_P12823_POLG_DEN2P	Src	Y1949	NPRNENDQYIYMGEPLENDED	0.849
sp_P12823_POLG_DEN2P	Src	Y1998	REKVDAIDGEYRLRGEARKTF	0.524
sp_P12823_POLG_DEN2P	Src	Y2076	LKPRWLDARIYSDPLALKEFA	0.507
sp_P12823_POLG_DEN2P	Src	Y2226	QRTPQDNQLTYVIIAILTVVA	0.555
sp_P12823_POLG_DEN2P	Src	Y2281	DLRPASAWTLYAVATTFITPM	0.714
sp_P12823_POLG_DEN2P	Src	Y2516	NALGKSEFQIYKKSGIQEVDR	0.725
sp_P12823_POLG_DEN2P	Src	Y2689	IERMETLQRKYGGALVRNPLS	0.854
sp_P12823_POLG_DEN2P	Src	Y2707	PLSRNSTHEMYWVSNASGNIV	0.946
sp_P12823_POLG_DEN2P	Src	Y2782	IKQEHETSWHYDQDHPYKTWA	0.759
sp_P12823_POLG_DEN2P	Src	Y2788	TSWHYDQDHPYKTWAYHGSYE	0.902
sp_P12823_POLG_DEN2P	Src	Y2793	DQDHPYKTWAYHGSYETKQTG	0.515
sp_P12823_POLG_DEN2P	Src	Y2940	HLEGKCETCVYNMMGKREKKL	0.632
sp_P12823_POLG_DEN2P	Src	Y2964	GKAKGSRAIWYMWLGARFLEF	0.867
sp_P12823_POLG_DEN2P	Src	Y3019	EVSKKEGGAMYADDTAGWDTR	0.764
sp_P12823_POLG_DEN2P	SYK	Y657	IEAEPPFGDSYIIIGVEPGQL	0.891
sp_P12823_POLG_DEN2P	SYK	Y807	TDNVHTWTEQYKFQPESPSKL	0.982
sp_P12823_POLG_DEN2P	SYK	Y1035	PVSQHNNRPGYHTQTAGPWHL	0.941
sp_P12823_POLG_DEN2P	SYK	Y1869	QLSRKTFDSEYVKTRTNDWDF	0.586
sp_P12823_POLG_DEN2P	SYK	Y2516	NALGKSEFQIYKKSGIQEVDR	0.867
sp_P12823_POLG_DEN2P	SYK	Y2707	PLSRNSTHEMYWVSNASGNIV	0.947
sp_P12823_POLG_DEN2P	SYK	Y2782	IKQEHETSWHYDQDHPYKTWA	0.938
sp_P12823_POLG_DEN2P	SYK	Y2788	TSWHYDQDHPYKTWAYHGSYE	0.983
sp_P12823_POLG_DEN2P	SYK	Y3019	EVSKKEGGAMYADDTAGWDTR	0.998
sp_P12823_POLG_DEN2P	Tec	Y417	GKIVQPENLEYTVVITPHSGE	0.879
sp_P12823_POLG_DEN2P	Tec	Y579	MDKLQLKGMSYSMCTGKFKVV	0.998
sp_P12823_POLG_DEN2P	Tec	Y657	IEAEPPFGDSYIIIGVEPGQL	1
sp_P12823_POLG_DEN2P	Tec	Y807	TDNVHTWTEQYKFQPESPSKL	0.986
sp_P12823_POLG_DEN2P	Tec	Y1035	PVSQHNNRPGYHTQTAGPWHL	0.804
sp_P12823_POLG_DEN2P	Tec	Y1498	VGKAELEDGAYRIKQKGILGY	0.972
sp_P12823_POLG_DEN2P	Tec	Y1508	YRIKQKGILGYSQIGAGVYKE	0.995
sp_P12823_POLG_DEN2P	Tec	Y1516	LGYSQIGAGVYKEGTFHTMWH	0.855
sp_P12823_POLG_DEN2P	Tec	Y1554	WADVKKDLISYGGGWKLEGEW	0.997
sp_P12823_POLG_DEN2P	Tec	Y1625	VDKKGKVVGLYGNGVVTRSGA	0.969
sp_P12823_POLG_DEN2P	Tec	Y1636	GNGVVTRSGAYVSAIAQTEKS	0.926
sp_P12823_POLG_DEN2P	Tec	Y1774	TDPASIAARGYISTRVEMGEA	1
sp_P12823_POLG_DEN2P	Tec	Y1869	QLSRKTFDSEYVKTRTNDWDF	1
sp_P12823_POLG_DEN2P	Tec	Y1947	GRNPRNENDQYIYMGEPLEND	0.996
sp_P12823_POLG_DEN2P	Tec	Y2076	LKPRWLDARIYSDPLALKEFA	0.795
sp_P12823_POLG_DEN2P	Tec	Y2187	CIITASILLWYAQIQPHWIAA	0.997
sp_P12823_POLG_DEN2P	Tec	Y2226	QRTPQDNQLTYVIIAILTVVA	0.997
sp_P12823_POLG_DEN2P	Tec	Y2281	DLRPASAWTLYAVATTFITPM	0.848
sp_P12823_POLG_DEN2P	Tec	Y2339	IGVPLLAIGCYSQVNPITLTA	0.99
sp_P12823_POLG_DEN2P	Tec	Y2469	VSMANIFRGSYLAGAGLLFSI	1
sp_P12823_POLG_DEN2P	Tec	Y2578	LGCGRGGWSYYCGGLKNVREV	0.951
sp_P12823_POLG_DEN2P	Tec	Y2782	IKQEHETSWHYDQDHPYKTWA	0.93
sp_P12823_POLG_DEN2P	Tec	Y2940	HLEGKCETCVYNMMGKREKKL	0.905
sp_P12823_POLG_DEN2P	Tec	Y3095	DQRGSGQVGTYGLNTFTNMEA	0.946
sp_P12823_POLG_DEN2P	Tec	Y3246	LRETACLGKSYAQMWSLMYFH	1
sp_P12823_POLG_DEN2P	Tec	Y3254	KSYAQMWSLMYFHRRDLRLAA	0.986
sp_P12823_POLG_DEN2P	Tec	Y3326	TPVESWEEIPYLGKREDQWCG	0.887
sp_P12823_POLG_DEN2P	ZAP70	Y339	EAKQPATLRKYCIEAKLTNTT	0.958
sp_P12823_POLG_DEN2P	ZAP70	Y579	MDKLQLKGMSYSMCTGKFKVV	0.998
sp_P12823_POLG_DEN2P	ZAP70	Y657	IEAEPPFGDSYIIIGVEPGQL	0.944
sp_P12823_POLG_DEN2P	ZAP70	Y768	SLVLVGIVTLYLGVMVQADSG	0.996
sp_P12823_POLG_DEN2P	ZAP70	Y933	RAWNSLEVEDYGFGVFTTNIW	0.982
sp_P12823_POLG_DEN2P	ZAP70	Y975	DNRAVHADMGYWIESALNDTW	0.998
sp_P12823_POLG_DEN2P	ZAP70	Y1035	PVSQHNNRPGYHTQTAGPWHL	0.973
sp_P12823_POLG_DEN2P	ZAP70	Y1516	LGYSQIGAGVYKEGTFHTMWH	0.897
sp_P12823_POLG_DEN2P	ZAP70	Y1753	RLLSPIRVPNYNLIIMDEAHF	0.522
sp_P12823_POLG_DEN2P	ZAP70	Y1774	TDPASIAARGYISTRVEMGEA	0.755
sp_P12823_POLG_DEN2P	ZAP70	Y1869	QLSRKTFDSEYVKTRTNDWDF	0.792
sp_P12823_POLG_DEN2P	ZAP70	Y1947	GRNPRNENDQYIYMGEPLEND	0.901
sp_P12823_POLG_DEN2P	ZAP70	Y1949	NPRNENDQYIYMGEPLENDED	0.999
sp_P12823_POLG_DEN2P	ZAP70	Y1998	REKVDAIDGEYRLRGEARKTF	1
sp_P12823_POLG_DEN2P	ZAP70	Y2032	AYKVAAEGINYADRRWCFDGT	0.996
sp_P12823_POLG_DEN2P	ZAP70	Y2281	DLRPASAWTLYAVATTFITPM	0.982
sp_P12823_POLG_DEN2P	ZAP70	Y2400	ITVIDLDPIPYDPKFEKQLGQ	0.745
sp_P12823_POLG_DEN2P	ZAP70	Y2469	VSMANIFRGSYLAGAGLLFSI	0.876
sp_P12823_POLG_DEN2P	ZAP70	Y2607	GHEEPIPMSTYGWNLVRLQSG	0.999
sp_P12823_POLG_DEN2P	ZAP70	Y2793	DQDHPYKTWAYHGSYETKQTG	0.995
sp_P12823_POLG_DEN2P	ZAP70	Y2797	PYKTWAYHGSYETKQTGSASS	0.998
sp_P12823_POLG_DEN2P	ZAP70	Y2940	HLEGKCETCVYNMMGKREKKL	0.882
sp_P12823_POLG_DEN2P	ZAP70	Y3095	DQRGSGQVGTYGLNTFTNMEA	0.944
sp_P12823_POLG_DEN2P	ZAP70	Y3326	TPVESWEEIPYLGKREDQWCG	1
sp_P12823_POLG_DEN2P	ZAP70	Y3367	QVRSLIGNEEYTDYMPSMKRF	0.998
sp_P12823_POLG_DEN2P	ZAP70	Y3370	SLIGNEEYTDYMPSMKRFRRE	0.929
tr_A0A097PIE2_A0A097	Abl	Y164	LGELCEDTITYKCPLRQNEPE	1
tr_A0A097PIE2_A0A097	Abl	Y415	GKVVQPENLEYTIVITPHSGE	1
tr_A0A097PIE2_A0A097	Abl	Y456	SSITEAELTGYGTVTMECSPR	1
tr_A0A097PIE2_A0A097	Abl	Y655	IEAEPPFGDSYIIIGVEPGQL	1
tr_A0A097PIE2_A0A097	Abl	Y765	SLVLVGVVTLYLGVMVQADSG	1
tr_A0A097PIE2_A0A097	Abl	Y884	RSLPQPTELKYSWKTWGKAKM	1
tr_A0A097PIE2_A0A097	Abl	Y1494	VGKAELEDGAYRIKQKGILGY	1
tr_A0A097PIE2_A0A097	Abl	Y1504	YRIKQKGILGYSQIGAGVYKE	1
tr_A0A097PIE2_A0A097	Abl	Y1713	EEALRGLPIRYQTPAIRAEHT	1
tr_A0A097PIE2_A0A097	Abl	Y1749	RLLSPVRVPNYNLIIMDEAHF	1
tr_A0A097PIE2_A0A097	Abl	Y2072	LKPRWLDARIYSDPLALKEFK	1
tr_A0A097PIE2_A0A097	Abl	Y2186	CIITASILLWYAQIQPHWIAA	1
tr_A0A097PIE2_A0A097	Abl	Y2225	QRTPQDNQLTYVVIAILTVVA	1
tr_A0A097PIE2_A0A097	Abl	Y2338	IGVPLLAIGCYSQVNPITLTA	1
tr_A0A097PIE2_A0A097	Abl	Y2356	LTAALLLVAHYAIIGPGLQAK	1
tr_A0A097PIE2_A0A097	Abl	Y2398	ITVIDLDPIPYDPKFEKQLGQ	1
tr_A0A097PIE2_A0A097	Abl	Y2795	PYKTWAYHGSYETKQTGSASS	1
tr_A0A097PIE2_A0A097	Abl	Y3059	KLAEAIFKLTYQNKVVRVQRP	1
tr_A0A097PIE2_A0A097	Abl	Y3324	TPVESWEEIPYLGKREDQWCG	1
tr_A0A097PIE2_A0A097	ATM	S276	IFILLTAVAPSMTMRCIGISN	0.692
tr_A0A097PIE2_A0A097	ATM	S423	LEYTIVITPHSGEEHAVGNDT	0.524
tr_A0A097PIE2_A0A097	ATM	S533	AKKQDVVVLGSQEGAMHTALT	0.96
tr_A0A097PIE2_A0A097	ATM	S1023	IIPKNFAGPVSQHNYRPGYHT	0.895
tr_A0A097PIE2_A0A097	ATM	S1235	MMTTIGIVLLSQSTIPETILE	0.96
tr_A0A097PIE2_A0A097	ATM	S1308	VSVSPLFLTSSQQKADWIPLA	0.895
tr_A0A097PIE2_A0A097	ATM	S1505	RIKQKGILGYSQIGAGVYKEG	0.895
tr_A0A097PIE2_A0A097	ATM	S2339	GVPLLAIGCYSQVNPITLTAA	0.895
tr_A0A097PIE2_A0A097	ATM	S2708	RNSTHEMYWVSNASGNIVSSV	0.524
tr_A0A097PIE2_A0A097	ATM	S3227	QDELIGRARISQGAGWSLRET	0.96
tr_A0A097PIE2_A0A097	ATM	T354	TNTTTDSRCPTQGEPSLNEEQ	1
tr_A0A097PIE2_A0A097	ATM	T504	LPLPWLPGADTQGSNWIQKET	0.999
tr_A0A097PIE2_A0A097	ATM	T593	KFKVVKEIAETQHGTIVIRVQ	1
tr_A0A097PIE2_A0A097	ATM	T1033	SQHNYRPGYHTQTAGPWHLGK	1
tr_A0A097PIE2_A0A097	ATM	T2107	TEMGRLPTFMTQKARDALDNL	1
tr_A0A097PIE2_A0A097	ATM	T2259	KKDLGLGSITTQQPESNILDI	0.996
tr_A0A097PIE2_A0A097	ATM	T2417	GQVMLLVLCVTQVLMMRTTWA	1
tr_A0A097PIE2_A0A097	ATM	T2662	NLVENWLNNNTQFCIKVLNPY	1
tr_A0A097PIE2_A0A097	ATM	T2825	TKPWDVVPMVTQMAMTDTTPF	1
tr_A0A097PIE2_A0A097	ATM	T2849	RVFKEKVDTRTQEPKEGTKKL	1
tr_A0A097PIE2_A0A097	ATM	T3190	WEPSRGWNDWTQVPFCSHHFH	1
tr_A0A097PIE2_A0A097	Aur	S24	NMLKRERNRVSTVQQLTKRFS	0.897
tr_A0A097PIE2_A0A097	Aur	S34	STVQQLTKRFSLGMLQGRGPL	0.897
tr_A0A097PIE2_A0A097	Aur	S182	EPEDIDCWCNSTSTWVTYGTC	0.897
tr_A0A097PIE2_A0A097	Aur	S789	SWKNKELKCGSGIFITDNVHT	0.897
tr_A0A097PIE2_A0A097	Aur	S952	LREKQDVFCDSKLMSAAIKDN	0.897
tr_A0A097PIE2_A0A097	Aur	S1086	GKLITEWCCRSCTLPPLRYRG	0.897
tr_A0A097PIE2_A0A097	Aur	S2090	EFKEFAAGRKSLTLNLITEMG	0.897
tr_A0A097PIE2_A0A097	Aur	S2294	TTFVTPMLRHSIENSSVNVSL	0.897
tr_A0A097PIE2_A0A097	Aur	S2339	GVPLLAIGCYSQVNPITLTAA	0.897
tr_A0A097PIE2_A0A097	Aur	S2466	AVSMANIFRGSYLAGAGLLFS	0.897
tr_A0A097PIE2_A0A097	Aur	S2545	ETDHHAVSRGSAKLRWFVERN	0.897
tr_A0A097PIE2_A0A097	Aur	S2700	ALVRNPLSRNSTHEMYWVSNA	0.897
tr_A0A097PIE2_A0A097	Aur	S3087	DIISRRDQRGSGQVGTYGLNT	0.897
tr_A0A097PIE2_A0A097	Aur	S3142	WLARVGRERLSRMAISGDDCV	0.897
tr_A0A097PIE2_A0A097	Aur	S3227	QDELIGRARISQGAGWSLRET	0.897
tr_A0A097PIE2_A0A097	Aur	S3335	LGKREDQWCGSLIGLTSRATW	0.897
tr_A0A097PIE2_A0A097	CAMK2	S34	STVQQLTKRFSLGMLQGRGPL	0.81
tr_A0A097PIE2_A0A097	CAMK2	S136	MIVSRQEKGKSLLFKTDGVNM	0.81
tr_A0A097PIE2_A0A097	CAMK2	S576	RMDKLQLKGMSYSMCTGKFKV	0.81
tr_A0A097PIE2_A0A097	CAMK2	S674	QLKLNWFKKGSSIGQMETTMR	0.81
tr_A0A097PIE2_A0A097	CAMK2	S675	LKLNWFKKGSSIGQMETTMRG	0.81
tr_A0A097PIE2_A0A097	CAMK2	S751	TWIGMNSRSTSLSVSLVLVGV	0.81
tr_A0A097PIE2_A0A097	CAMK2	S789	SWKNKELKCGSGIFITDNVHT	0.81
tr_A0A097PIE2_A0A097	CAMK2	S816	FQPESPSKLASAIQKAHEEGI	0.81
tr_A0A097PIE2_A0A097	CAMK2	S896	WKTWGKAKMLSTESHNQTFLI	0.81
tr_A0A097PIE2_A0A097	CAMK2	S956	QDVFCDSKLMSAAIKDNRAVH	0.81
tr_A0A097PIE2_A0A097	CAMK2	S1068	VTEDCGNRGPSLRTTTASGKL	0.81
tr_A0A097PIE2_A0A097	CAMK2	S1221	AAGLLLRKLTSKELMMTTIGI	0.81
tr_A0A097PIE2_A0A097	CAMK2	S1342	TTLSRTNKKRSWPLNEAIMAV	0.81
tr_A0A097PIE2_A0A097	CAMK2	S1389	LTVCYVLTGRSADLELERAAD	0.789
tr_A0A097PIE2_A0A097	CAMK2	S1420	GSSPILSITISEDGSMSIKNE	0.789
tr_A0A097PIE2_A0A097	CAMK2	S1598	KTNAGTIGAVSLDFSPGTSGS	0.789
tr_A0A097PIE2_A0A097	CAMK2	S1742	CHATFTMRLLSPVRVPNYNLI	0.81
tr_A0A097PIE2_A0A097	CAMK2	S1792	GIFMTATPPGSRDPFPQSNAP	0.789
tr_A0A097PIE2_A0A097	CAMK2	S1816	EEREIPERSWSSGHEWVTDFK	0.81
tr_A0A097PIE2_A0A097	CAMK2	S2073	KPRWLDARIYSDPLALKEFKE	0.81
tr_A0A097PIE2_A0A097	CAMK2	S2275	NILDIDLRPASAWTLYAVATT	0.81
tr_A0A097PIE2_A0A097	CAMK2	S2501	IGETLGEKWKSRLNALGKSEF	0.81
tr_A0A097PIE2_A0A097	CAMK2	S2614	TYGWNLVRLQSGVDVFFTPPE	0.81
tr_A0A097PIE2_A0A097	CAMK2	S2891	TREEFTRKVRSNAALGAIFTD	0.81
tr_A0A097PIE2_A0A097	CAMK2	S2907	AIFTDENKWKSAREAVEDSRF	0.81
tr_A0A097PIE2_A0A097	CAMK2	S2989	NEDHWFSRENSLSGVEGEGLH	0.81
tr_A0A097PIE2_A0A097	CAMK2	S3009	HKLGYILRDVSKKEGGAMYAD	0.81
tr_A0A097PIE2_A0A097	CAMK2	S3147	GRERLSRMAISGDDCVVKPLD	0.789
tr_A0A097PIE2_A0A097	CAMK2	S3162	VVKPLDDRFASALTALNDMGK	0.81
tr_A0A097PIE2_A0A097	CDK	S464	TGYGTVTMECSPRTGLDFNEM	0.909
tr_A0A097PIE2_A0A097	CDK	S578	DKLQLKGMSYSMCTGKFKVVK	1
tr_A0A097PIE2_A0A097	CDK	S609	VIRVQYEGDGSPCKIPFEIMD	0.909
tr_A0A097PIE2_A0A097	CDK	S641	TVNPIVTEKDSPVNIEAEPPF	0.909
tr_A0A097PIE2_A0A097	CDK	S810	WTEQYKFQPESPSKLASAIQK	0.909
tr_A0A097PIE2_A0A097	CDK	S812	EQYKFQPESPSKLASAIQKAH	0.903
tr_A0A097PIE2_A0A097	CDK	S1301	SCTILAVVSVSPLFLTSSQQK	0.909
tr_A0A097PIE2_A0A097	CDK	S1412	WEDQAEISGSSPILSITISED	0.909
tr_A0A097PIE2_A0A097	CDK	S1480	QRAGVLWDVPSPPPVGKAELE	0.909
tr_A0A097PIE2_A0A097	CDK	S1539	LMHKGKRIEPSWADVKKDLIS	0.75
tr_A0A097PIE2_A0A097	CDK	S1602	GTIGAVSLDFSPGTSGSPIID	0.909
tr_A0A097PIE2_A0A097	CDK	S1608	SLDFSPGTSGSPIIDKKGKVV	0.909
tr_A0A097PIE2_A0A097	CDK	S1742	CHATFTMRLLSPVRVPNYNLI	0.909
tr_A0A097PIE2_A0A097	CDK	S1978	NINTPEGIIPSMFEPEREKVD	0.903
tr_A0A097PIE2_A0A097	CDK	S2073	KPRWLDARIYSDPLALKEFKE	0.903
tr_A0A097PIE2_A0A097	CDK	S2636	CDTLLCDIGESSPNPTVEAGR	0.786
tr_A0A097PIE2_A0A097	CDK	S2637	DTLLCDIGESSPNPTVEAGRT	0.909
tr_A0A097PIE2_A0A097	CDK	S3271	AANAICSAVPSHWVPTSRTTW	0.903
tr_A0A097PIE2_A0A097	CDK	S3371	GNEEYTDYMPSMKRFRREEEE	0.75
tr_A0A097PIE2_A0A097	CDK	T11	MNNQRKKARNTPFNMLKRERN	0.913
tr_A0A097PIE2_A0A097	CDK	T420	PENLEYTIVITPHSGEEHAVG	0.913
tr_A0A097PIE2_A0A097	CDK	T443	TGKHGKEIKITPQSSITEAEL	0.913
tr_A0A097PIE2_A0A097	CDK	T844	RLENLMWKQITPELNHILSEN	0.913
tr_A0A097PIE2_A0A097	CDK	T1715	ALRGLPIRYQTPAIRAEHTGR	0.913
tr_A0A097PIE2_A0A097	CDK	T1788	GEAAGIFMTATPPGSRDPFPQ	0.913
tr_A0A097PIE2_A0A097	CDK	T1971	EAKMLLDNINTPEGIIPSMFE	0.913
tr_A0A097PIE2_A0A097	CDK	T2217	LLIPEPEKQRTPQDNQLTYVV	0.913
tr_A0A097PIE2_A0A097	CDK	T2288	TLYAVATTFVTPMLRHSIENS	0.913
tr_A0A097PIE2_A0A097	CDK	T2558	LRWFVERNMVTPEGKVVDLGC	0.913
tr_A0A097PIE2_A0A097	CDK	T2621	RLQSGVDVFFTPPEKCDTLLC	0.913
tr_A0A097PIE2_A0A097	CDK	T2833	MVTQMAMTDTTPFGQQRVFKE	0.913
tr_A0A097PIE2_A0A097	CDK	T2876	WLWKELGKKKTPRMCTREEFT	0.913
tr_A0A097PIE2_A0A097	CDK	T3070	QNKVVRVQRPTPRGTVMDIIS	0.913
tr_A0A097PIE2_A0A097	CDK	T3314	IQENPWMEDKTPVESWEEIPY	0.913
tr_A0A097PIE2_A0A097	CK1	S225	LETRTETWMSSEGAWKHAQRI	0.819
tr_A0A097PIE2_A0A097	CK1	S297	RDFVEGVSGGSWVDIVLEHGS	0.88
tr_A0A097PIE2_A0A097	CK1	S373	EQDKRFVCKHSMVDRGWGNGC	0.928
tr_A0A097PIE2_A0A097	CK1	S446	HGKEIKITPQSSITEAELTGY	0.754
tr_A0A097PIE2_A0A097	CK1	S447	GKEIKITPQSSITEAELTGYG	0.93
tr_A0A097PIE2_A0A097	CK1	S464	TGYGTVTMECSPRTGLDFNEM	0.783
tr_A0A097PIE2_A0A097	CK1	S507	PWLPGADTQGSNWIQKETLVT	0.505
tr_A0A097PIE2_A0A097	CK1	S533	AKKQDVVVLGSQEGAMHTALT	0.722
tr_A0A097PIE2_A0A097	CK1	S609	VIRVQYEGDGSPCKIPFEIMD	0.503
tr_A0A097PIE2_A0A097	CK1	S641	TVNPIVTEKDSPVNIEAEPPF	0.65
tr_A0A097PIE2_A0A097	CK1	S675	LKLNWFKKGSSIGQMETTMRG	0.692
tr_A0A097PIE2_A0A097	CK1	S751	TWIGMNSRSTSLSVSLVLVGV	0.701
tr_A0A097PIE2_A0A097	CK1	S789	SWKNKELKCGSGIFITDNVHT	0.658
tr_A0A097PIE2_A0A097	CK1	S810	WTEQYKFQPESPSKLASAIQK	0.708
tr_A0A097PIE2_A0A097	CK1	S896	WKTWGKAKMLSTESHNQTFLI	0.84
tr_A0A097PIE2_A0A097	CK1	S899	WGKAKMLSTESHNQTFLIDGP	0.91
tr_A0A097PIE2_A0A097	CK1	S923	ECPNTNRAWNSLEVEDYGFGV	0.642
tr_A0A097PIE2_A0A097	CK1	S952	LREKQDVFCDSKLMSAAIKDN	0.971
tr_A0A097PIE2_A0A097	CK1	S1004	CHWPKSHTLWSNGVLESEMII	0.701
tr_A0A097PIE2_A0A097	CK1	S1119	LKEKEENLVNSLVTAGHGQID	0.885
tr_A0A097PIE2_A0A097	CK1	S1162	TKHAILLVAVSFVTLITGNMS	0.812
tr_A0A097PIE2_A0A097	CK1	S1411	KWEDQAEISGSSPILSITISE	0.556
tr_A0A097PIE2_A0A097	CK1	S1412	WEDQAEISGSSPILSITISED	0.949
tr_A0A097PIE2_A0A097	CK1	S1420	GSSPILSITISEDGSMSIKNE	0.764
tr_A0A097PIE2_A0A097	CK1	S1480	QRAGVLWDVPSPPPVGKAELE	0.8
tr_A0A097PIE2_A0A097	CK1	S1505	RIKQKGILGYSQIGAGVYKEG	0.741
tr_A0A097PIE2_A0A097	CK1	S1539	LMHKGKRIEPSWADVKKDLIS	0.888
tr_A0A097PIE2_A0A097	CK1	S1598	KTNAGTIGAVSLDFSPGTSGS	0.828
tr_A0A097PIE2_A0A097	CK1	S1602	GTIGAVSLDFSPGTSGSPIID	0.948
tr_A0A097PIE2_A0A097	CK1	S1764	MDEAHFTDPASIAARGYISTR	0.886
tr_A0A097PIE2_A0A097	CK1	S1814	MDEEREIPERSWSSGHEWVTD	0.996
tr_A0A097PIE2_A0A097	CK1	S1816	EEREIPERSWSSGHEWVTDFK	0.808
tr_A0A097PIE2_A0A097	CK1	S1817	EREIPERSWSSGHEWVTDFKG	0.548
tr_A0A097PIE2_A0A097	CK1	S1857	RKNGKKVIQLSRKTFDSEYVK	0.975
tr_A0A097PIE2_A0A097	CK1	S1924	LAGPMPVTHSSAAQRRGRIGR	0.621
[truncated: 765 more rows]

## Sheet: NetPhos
Uniprot_Header	Kinase	Phosphosite	Mode	Score
sp_P07564_POLG_DEN2J	PKC	S10	KKARSTPFN	0.658
sp_P07564_POLG_DEN2J	PKA	S24	RNRVSTVQQ	0.773
sp_P07564_POLG_DEN2J	PKB	T25	NRVSTVQQL	0.544
sp_P07564_POLG_DEN2J	PKC	T25	NRVSTVQQL	0.604
sp_P07564_POLG_DEN2J	PKC	T30	VQQLTKRFS	0.862
sp_P07564_POLG_DEN2J	PKA	S34	TKRFSLGML	0.78
sp_P07564_POLG_DEN2J	PKA	T58	LRFLTIPPT	0.612
sp_P07564_POLG_DEN2J	PKC	T71	KRWGTIKKS	0.927
sp_P07564_POLG_DEN2J	PKA	S75	TIKKSKAIN	0.592
sp_P07564_POLG_DEN2J	PKG	T101	RRRRTAGVI	0.665
sp_P07564_POLG_DEN2J	PKA	T101	RRRRTAGVI	0.833
sp_P07564_POLG_DEN2J	PKA	S136	EKGKSLLFK	0.534
sp_P07564_POLG_DEN2J	PKC	T164	EDTITYKCP	0.763
sp_P07564_POLG_DEN2J	PKA	S184	CWCNSTSTW	0.539
sp_P07564_POLG_DEN2J	PKC	T187	NSTSTWVTY	0.506
sp_P07564_POLG_DEN2J	INSR	Y191	TWVTYGTCA	0.506
sp_P07564_POLG_DEN2J	CKI	T193	VTYGTCATT	0.515
sp_P07564_POLG_DEN2J	PKC	T193	VTYGTCATT	0.556
sp_P07564_POLG_DEN2J	PKC	T196	GTCATTGEH	0.516
sp_P07564_POLG_DEN2J	PKA	S206	REKRSVALV	0.695
sp_P07564_POLG_DEN2J	CKII	T219	MGLETRTET	0.584
sp_P07564_POLG_DEN2J	CKI	S226	ETWMSSEGA	0.615
sp_P07564_POLG_DEN2J	CKI	S227	TWMSSEGAW	0.534
sp_P07564_POLG_DEN2J	PKC	T239	QRIETWILR	0.553
sp_P07564_POLG_DEN2J	PKC	T248	HPGFTIMAA	0.516
sp_P07564_POLG_DEN2J	PKC	T260	YTIGTTHFQ	0.718
sp_P07564_POLG_DEN2J	PKC	T273	FILLTAVAP	0.602
sp_P07564_POLG_DEN2J	PKC	S287	CIGISNRDF	0.543
sp_P07564_POLG_DEN2J	PKC	T312	GSCVTTMAK	0.786
sp_P07564_POLG_DEN2J	PKC	T313	SCVTTMAKN	0.792
sp_P07564_POLG_DEN2J	PKC	T335	KQPATLRKY	0.904
sp_P07564_POLG_DEN2J	DNAPK	T356	SRCPTQGEP	0.501
sp_P07564_POLG_DEN2J	ATM	T356	SRCPTQGEP	0.505
sp_P07564_POLG_DEN2J	CKII	S361	QGEPSLNEE	0.64
sp_P07564_POLG_DEN2J	PKC	T395	GGIVTCAMF	0.54
sp_P07564_POLG_DEN2J	PKC	T400	CAMFTCKKN	0.914
sp_P07564_POLG_DEN2J	SRC	Y417	ENLEYTIVI	0.52
sp_P07564_POLG_DEN2J	EGFR	Y417	ENLEYTIVI	0.601
sp_P07564_POLG_DEN2J	p38MAPK	T422	TIVITPHSG	0.5
sp_P07564_POLG_DEN2J	CKII	S425	ITPHSGEEH	0.544
sp_P07564_POLG_DEN2J	PKC	T435	VGNDTGKHG	0.615
sp_P07564_POLG_DEN2J	p38MAPK	T445	EIKITPQSS	0.526
sp_P07564_POLG_DEN2J	CKII	S449	TPQSSITEA	0.568
sp_P07564_POLG_DEN2J	CKI	T451	QSSITEAEL	0.504
sp_P07564_POLG_DEN2J	CKII	T451	QSSITEAEL	0.561
sp_P07564_POLG_DEN2J	EGFR	Y458	ELTGYGTVT	0.574
sp_P07564_POLG_DEN2J	cdk5	S466	TMECSPRTG	0.528
sp_P07564_POLG_DEN2J	p38MAPK	S466	TMECSPRTG	0.565
sp_P07564_POLG_DEN2J	PKC	T516	IQKETLVTF	0.676
sp_P07564_POLG_DEN2J	PKC	T519	ETLVTFKNP	0.886
sp_P07564_POLG_DEN2J	CKI	S535	VVLGSQEGA	0.501
sp_P07564_POLG_DEN2J	ATM	S535	VVLGSQEGA	0.517
sp_P07564_POLG_DEN2J	DNAPK	S535	VVLGSQEGA	0.621
sp_P07564_POLG_DEN2J	PKC	T545	HTALTGATE	0.619
sp_P07564_POLG_DEN2J	PKA	S553	EIQMSSGNL	0.579
sp_P07564_POLG_DEN2J	PKC	T560	NLLFTGHLK	0.507
sp_P07564_POLG_DEN2J	cdc2	T560	NLLFTGHLK	0.538
sp_P07564_POLG_DEN2J	PKA	S578	LKGMSYSMC	0.757
sp_P07564_POLG_DEN2J	PKC	T583	YSMCTGKFK	0.859
sp_P07564_POLG_DEN2J	GSK3	S611	EGDGSPCKI	0.512
sp_P07564_POLG_DEN2J	p38MAPK	S611	EGDGSPCKI	0.524
sp_P07564_POLG_DEN2J	PKC	T639	NPIVTEKDS	0.569
sp_P07564_POLG_DEN2J	GSK3	S643	TEKDSPVNI	0.501
sp_P07564_POLG_DEN2J	INSR	Y657	FGDSYIIIG	0.542
sp_P07564_POLG_DEN2J	PKC	S676	FKKGSSIGQ	0.597
sp_P07564_POLG_DEN2J	PKA	S676	FKKGSSIGQ	0.724
sp_P07564_POLG_DEN2J	PKA	S677	KKGSSIGQM	0.677
sp_P07564_POLG_DEN2J	cdc2	T684	QMFETTMRG	0.505
sp_P07564_POLG_DEN2J	PKC	T685	MFETTMRGA	0.566
sp_P07564_POLG_DEN2J	PKA	S704	WDFGSLGGV	0.516
sp_P07564_POLG_DEN2J	CKI	S704	WDFGSLGGV	0.621
sp_P07564_POLG_DEN2J	EGFR	Y724	FGAIYGAAF	0.502
sp_P07564_POLG_DEN2J	cdc2	S752	MNSRSTSLS	0.508
sp_P07564_POLG_DEN2J	PKC	T753	NSRSTSLSV	0.762
sp_P07564_POLG_DEN2J	RSK	S754	SRSTSLSVS	0.522
sp_P07564_POLG_DEN2J	PKA	S754	SRSTSLSVS	0.691
sp_P07564_POLG_DEN2J	PKC	S756	STSLSVSLV	0.541
sp_P07564_POLG_DEN2J	cdc2	S758	SLSVSLVLV	0.53
sp_P07564_POLG_DEN2J	PKC	S782	GCVVSWKNK	0.725
sp_P07564_POLG_DEN2J	CKII	T802	DNVHTWTEQ	0.551
sp_P07564_POLG_DEN2J	GSK3	S813	FQPESPSKL	0.52
sp_P07564_POLG_DEN2J	PKC	S819	SKLASAIQK	0.529
sp_P07564_POLG_DEN2J	CKII	S855	NHILSENEV	0.63
sp_P07564_POLG_DEN2J	PKG	S878	AGKRSLRPQ	0.593
sp_P07564_POLG_DEN2J	PKA	S878	AGKRSLRPQ	0.795
sp_P07564_POLG_DEN2J	PKC	T892	YSWKTWGKA	0.908
sp_P07564_POLG_DEN2J	PKC	T901	KMLSTESHN	0.672
sp_P07564_POLG_DEN2J	CKII	S927	RAWNSLEVE	0.512
sp_P07564_POLG_DEN2J	DNAPK	S927	RAWNSLEVE	0.617
sp_P07564_POLG_DEN2J	CKII	S979	YWIESALND	0.504
sp_P07564_POLG_DEN2J	cdc2	T984	ALNDTWKME	0.534
sp_P07564_POLG_DEN2J	PKG	S991	MEKASFIEV	0.505
sp_P07564_POLG_DEN2J	PKC	S991	MEKASFIEV	0.528
sp_P07564_POLG_DEN2J	cdc2	T1005	PKSHTLWSN	0.505
sp_P07564_POLG_DEN2J	PKC	T1005	PKSHTLWSN	0.728
sp_P07564_POLG_DEN2J	CKI	S1014	GVLESEMII	0.546
sp_P07564_POLG_DEN2J	ATM	S1027	AGPVSQHNY	0.545
sp_P07564_POLG_DEN2J	DNAPK	T1037	PGYHTQTAG	0.563
sp_P07564_POLG_DEN2J	cdc2	S1072	NRGPSLRTT	0.556
sp_P07564_POLG_DEN2J	PKA	S1072	NRGPSLRTT	0.814
sp_P07564_POLG_DEN2J	PKC	T1075	PSLRTTTAS	0.734
sp_P07564_POLG_DEN2J	PKC	S1079	TTTASGKLI	0.867
sp_P07564_POLG_DEN2J	p38MAPK	S1090	WCCRSCTLP	0.537
sp_P07564_POLG_DEN2J	PKA	S1090	WCCRSCTLP	0.591
sp_P07564_POLG_DEN2J	PKA	S1136	IDNFSLGVL	0.529
sp_P07564_POLG_DEN2J	PKG	T1156	TRVGTKHAI	0.507
sp_P07564_POLG_DEN2J	PKB	T1156	TRVGTKHAI	0.556
sp_P07564_POLG_DEN2J	PKC	T1156	TRVGTKHAI	0.745
sp_P07564_POLG_DEN2J	PKC	T1213	KVRPTFAAG	0.579
sp_P07564_POLG_DEN2J	PKA	T1213	KVRPTFAAG	0.586
sp_P07564_POLG_DEN2J	PKA	T1224	LRKLTSKEL	0.635
sp_P07564_POLG_DEN2J	PKG	T1224	LRKLTSKEL	0.663
sp_P07564_POLG_DEN2J	DNAPK	S1239	IALLSQSTI	0.566
sp_P07564_POLG_DEN2J	cdc2	S1241	LLSQSTIPE	0.528
sp_P07564_POLG_DEN2J	CKII	T1246	TIPETILEL	0.573
sp_P07564_POLG_DEN2J	CKII	T1251	ILELTDALA	0.517
sp_P07564_POLG_DEN2J	PKA	S1295	AWKVSCTIL	0.763
sp_P07564_POLG_DEN2J	PKC	T1297	KVSCTILAA	0.502
sp_P07564_POLG_DEN2J	PKC	T1310	PLLLTSSQQ	0.749
sp_P07564_POLG_DEN2J	ATM	S1312	LLTSSQQKA	0.512
sp_P07564_POLG_DEN2J	cdc2	S1312	LLTSSQQKA	0.538
sp_P07564_POLG_DEN2J	DNAPK	S1312	LLTSSQQKA	0.644
sp_P07564_POLG_DEN2J	PKC	T1336	AIFLTTLSR	0.605
sp_P07564_POLG_DEN2J	PKC	T1337	IFLTTLSRT	0.832
sp_P07564_POLG_DEN2J	cdc2	S1339	LTTLSRTSK	0.53
sp_P07564_POLG_DEN2J	PKC	S1339	LTTLSRTSK	0.777
sp_P07564_POLG_DEN2J	PKC	T1341	TLSRTSKKR	0.886
sp_P07564_POLG_DEN2J	CKI	S1342	LSRTSKKRS	0.596
sp_P07564_POLG_DEN2J	PKC	S1342	LSRTSKKRS	0.882
sp_P07564_POLG_DEN2J	cdc2	S1346	SKKRSWPLN	0.53
sp_P07564_POLG_DEN2J	PKA	S1346	SKKRSWPLN	0.651
sp_P07564_POLG_DEN2J	PKC	S1364	SILASSLLK	0.602
sp_P07564_POLG_DEN2J	PKC	S1365	ILASSLLKN	0.576
sp_P07564_POLG_DEN2J	PKC	T1384	GGLLTVCYV	0.685
sp_P07564_POLG_DEN2J	PKC	T1390	CYVLTGRSA	0.732
sp_P07564_POLG_DEN2J	PKA	S1393	LTGRSADLE	0.61
sp_P07564_POLG_DEN2J	cdc2	S1413	QAEISGSSP	0.54
sp_P07564_POLG_DEN2J	p38MAPK	S1416	ISGSSPILS	0.516
sp_P07564_POLG_DEN2J	CKI	S1416	ISGSSPILS	0.566
sp_P07564_POLG_DEN2J	CKII	T1422	ILSITISED	0.502
sp_P07564_POLG_DEN2J	CKII	S1428	SEDGSMSIK	0.508
sp_P07564_POLG_DEN2J	DNAPK	S1428	SEDGSMSIK	0.599
sp_P07564_POLG_DEN2J	CKII	S1430	DGSMSIKNE	0.626
sp_P07564_POLG_DEN2J	cdc2	S1452	LLVISGVFP	0.581
sp_P07564_POLG_DEN2J	GSK3	S1484	WDVPSPPPV	0.515
sp_P07564_POLG_DEN2J	p38MAPK	S1484	WDVPSPPPV	0.541
sp_P07564_POLG_DEN2J	cdk5	S1484	WDVPSPPPV	0.573
sp_P07564_POLG_DEN2J	EGFR	Y1498	EDGAYRIKQ	0.649
sp_P07564_POLG_DEN2J	cdc2	S1509	ILGYSQIGA	0.525
sp_P07564_POLG_DEN2J	CKI	S1553	KDLISYGGG	0.605
sp_P07564_POLG_DEN2J	PKC	T1597	TNTGTIGAV	0.605
sp_P07564_POLG_DEN2J	CKI	S1606	SLDFSPGTS	0.522
sp_P07564_POLG_DEN2J	GSK3	S1606	SLDFSPGTS	0.536
sp_P07564_POLG_DEN2J	cdk5	S1606	SLDFSPGTS	0.677
sp_P07564_POLG_DEN2J	CKI	T1609	FSPGTSGSP	0.507
sp_P07564_POLG_DEN2J	p38MAPK	S1612	GTSGSPIVD	0.507
sp_P07564_POLG_DEN2J	cdc2	T1631	NGVVTRSGA	0.5
sp_P07564_POLG_DEN2J	PKA	S1633	VVTRSGAYV	0.537
sp_P07564_POLG_DEN2J	PKC	S1638	GAYVSAIAQ	0.533
sp_P07564_POLG_DEN2J	PKC	T1643	AIAQTEKSI	0.678
sp_P07564_POLG_DEN2J	CKI	S1646	QTEKSIEDN	0.547
sp_P07564_POLG_DEN2J	PKA	T1664	KKRLTIMDL	0.67
sp_P07564_POLG_DEN2J	PKC	T1675	GAGKTKRYL	0.732
sp_P07564_POLG_DEN2J	PKA	T1693	RGLRTLILA	0.616
sp_P07564_POLG_DEN2J	PKC	T1693	RGLRTLILA	0.714
sp_P07564_POLG_DEN2J	cdc2	T1699	ILAPTRVVA	0.505
sp_P07564_POLG_DEN2J	PKG	T1719	IRYQTPAIR	0.528
sp_P07564_POLG_DEN2J	cdk5	T1719	IRYQTPAIR	0.653
sp_P07564_POLG_DEN2J	CKII	T1727	RAEHTGREI	0.501
sp_P07564_POLG_DEN2J	PKC	T1741	HATFTMRLL	0.854
sp_P07564_POLG_DEN2J	RSK	S1746	MRLLSPVRV	0.502
sp_P07564_POLG_DEN2J	p38MAPK	S1746	MRLLSPVRV	0.627
sp_P07564_POLG_DEN2J	cdk5	S1746	MRLLSPVRV	0.654
sp_P07564_POLG_DEN2J	PKC	S1768	TDPASIAAR	0.531
sp_P07564_POLG_DEN2J	PKC	S1776	RGYISTRVE	0.671
sp_P07564_POLG_DEN2J	CKII	T1777	GYISTRVEM	0.575
sp_P07564_POLG_DEN2J	GSK3	T1792	FMTATPPGS	0.502
sp_P07564_POLG_DEN2J	p38MAPK	T1792	FMTATPPGS	0.555
sp_P07564_POLG_DEN2J	cdk5	T1792	FMTATPPGS	0.646
sp_P07564_POLG_DEN2J	PKC	T1827	HEWVTDFKG	0.6
sp_P07564_POLG_DEN2J	PKC	T1833	FKGKTVWFV	0.627
sp_P07564_POLG_DEN2J	PKC	S1861	VIQLSRKTF	0.605
sp_P07564_POLG_DEN2J	EGFR	Y1869	FDSEYVKTR	0.508
sp_P07564_POLG_DEN2J	CKII	T1882	DFVVTTDIS	0.629
sp_P07564_POLG_DEN2J	CKII	T1883	FVVTTDISE	0.533
sp_P07564_POLG_DEN2J	CKII	T1910	PVILTDGEE	0.631
sp_P07564_POLG_DEN2J	PKC	S1927	PVTHSSAAQ	0.565
sp_P07564_POLG_DEN2J	PKG	S1928	VTHSSAAQR	0.511
sp_P07564_POLG_DEN2J	EGFR	Y1947	ENDQYIYMG	0.523
sp_P07564_POLG_DEN2J	INSR	Y1947	ENDQYIYMG	0.552
sp_P07564_POLG_DEN2J	CKI	T1975	DNINTPEGI	0.534
sp_P07564_POLG_DEN2J	CKII	S1982	GIIPSMFEP	0.576
sp_P07564_POLG_DEN2J	CKII	T2058	VEIWTKEGE	0.519
sp_P07564_POLG_DEN2J	CKI	T2058	VEIWTKEGE	0.533
sp_P07564_POLG_DEN2J	cdc2	S2077	ARIYSDPLA	0.506
sp_P07564_POLG_DEN2J	PKA	S2077	ARIYSDPLA	0.66
sp_P07564_POLG_DEN2J	PKA	S2094	AGRKSLTLN	0.849
sp_P07564_POLG_DEN2J	PKC	T2108	GRLPTFMTQ	0.648
sp_P07564_POLG_DEN2J	PKC	T2111	PTFMTQKAR	0.718
sp_P07564_POLG_DEN2J	cdc2	S2139	NHALSELPE	0.518
sp_P07564_POLG_DEN2J	CKII	S2139	NHALSELPE	0.572
sp_P07564_POLG_DEN2J	PKA	T2147	ETLETLLLL	0.505
sp_P07564_POLG_DEN2J	cdc2	T2156	TLLATVTGG	0.567
sp_P07564_POLG_DEN2J	PKC	S2167	LFLMSGKGI	0.725
sp_P07564_POLG_DEN2J	PKA	S2185	IITASILLW	0.649
sp_P07564_POLG_DEN2J	p38MAPK	T2221	EKQRTPQDN	0.511
sp_P07564_POLG_DEN2J	cdc2	T2228	DNQLTYVVI	0.512
sp_P07564_POLG_DEN2J	PKC	T2236	IAILTVVAA	0.843
sp_P07564_POLG_DEN2J	CKII	T2262	LGSITTQES	0.637
sp_P07564_POLG_DEN2J	DNAPK	T2263	GSITTQESE	0.61
sp_P07564_POLG_DEN2J	cdc2	S2266	TTQESESNI	0.504
sp_P07564_POLG_DEN2J	cdc2	S2268	QESESNILD	0.556
sp_P07564_POLG_DEN2J	CKII	S2268	QESESNILD	0.59
sp_P07564_POLG_DEN2J	PKA	S2279	LRPASAWTL	0.781
sp_P07564_POLG_DEN2J	PKC	T2288	YAVATTFVT	0.73
sp_P07564_POLG_DEN2J	p38MAPK	T2292	TTFVTPMLR	0.501
sp_P07564_POLG_DEN2J	PKA	S2298	MLRHSIENS	0.548
sp_P07564_POLG_DEN2J	PKC	T2309	NVSLTAIAN	0.733
sp_P07564_POLG_DEN2J	PKC	S2328	GWPLSKIHI	0.656
sp_P07564_POLG_DEN2J	ATM	S2343	IGCYSQVNP	0.519
sp_P07564_POLG_DEN2J	PKC	T2373	QAKATREAQ	0.692
sp_P07564_POLG_DEN2J	CKI	T2438	CEALTLATG	0.518
sp_P07564_POLG_DEN2J	PKC	T2441	LTLATGPIS	0.619
sp_P07564_POLG_DEN2J	PKC	T2458	RFWNTTIAV	0.721
sp_P07564_POLG_DEN2J	PKA	S2471	IFRGSYLAG	0.656
sp_P07564_POLG_DEN2J	cdc2	S2481	GLLFSIMKN	0.51
sp_P07564_POLG_DEN2J	PKC	S2481	GLLFSIMKN	0.766
sp_P07564_POLG_DEN2J	PKC	T2487	MKNTTNTRR	0.512
sp_P07564_POLG_DEN2J	PKC	T2489	NTTNTRRGT	0.822
sp_P07564_POLG_DEN2J	PKA	T2493	TRRGTGNIG	0.702
sp_P07564_POLG_DEN2J	cdc2	T2499	NIGETLGEK	0.54
sp_P07564_POLG_DEN2J	CKII	T2499	NIGETLGEK	0.549
sp_P07564_POLG_DEN2J	CKI	T2499	NIGETLGEK	0.593
sp_P07564_POLG_DEN2J	PKA	S2506	EKWKSRLNA	0.502
sp_P07564_POLG_DEN2J	cdc2	S2506	EKWKSRLNA	0.506
sp_P07564_POLG_DEN2J	PKG	S2522	IYKKSGIQE	0.504
sp_P07564_POLG_DEN2J	cdc2	S2522	IYKKSGIQE	0.509
sp_P07564_POLG_DEN2J	PKC	S2522	IYKKSGIQE	0.54
sp_P07564_POLG_DEN2J	PKA	S2522	IYKKSGIQE	0.552
sp_P07564_POLG_DEN2J	CKI	S2547	HHAVSRGSA	0.545
sp_P07564_POLG_DEN2J	PKC	S2547	HHAVSRGSA	0.749
sp_P07564_POLG_DEN2J	PKA	S2550	VSRGSAKLR	0.609
sp_P07564_POLG_DEN2J	PKC	S2550	VSRGSAKLR	0.816
sp_P07564_POLG_DEN2J	GSK3	T2563	RNMVTPEGK	0.504
sp_P07564_POLG_DEN2J	p38MAPK	T2563	RNMVTPEGK	0.528
sp_P07564_POLG_DEN2J	PKA	S2579	RGGWSYYCG	0.535
sp_P07564_POLG_DEN2J	INSR	Y2580	GGWSYYCGG	0.521
sp_P07564_POLG_DEN2J	CKI	T2595	VKGLTKGGP	0.522
sp_P07564_POLG_DEN2J	PKC	T2595	VKGLTKGGP	0.661
sp_P07564_POLG_DEN2J	cdc2	S2608	PIPMSTYGW	0.521
sp_P07564_POLG_DEN2J	PKC	T2609	IPMSTYGWN	0.502
sp_P07564_POLG_DEN2J	RSK	S2619	VRLQSGVDV	0.53
sp_P07564_POLG_DEN2J	PKA	S2619	VRLQSGVDV	0.614
sp_P07564_POLG_DEN2J	p38MAPK	T2626	DVFFTPPEK	0.509
sp_P07564_POLG_DEN2J	cdk5	T2626	DVFFTPPEK	0.587
sp_P07564_POLG_DEN2J	PKA	S2641	DIGESSPNP	0.542
sp_P07564_POLG_DEN2J	DNAPK	T2667	LNNNTQFCI	0.559
sp_P07564_POLG_DEN2J	CKII	S2680	PYMPSVIEK	0.526
sp_P07564_POLG_DEN2J	PKC	S2680	PYMPSVIEK	0.735
sp_P07564_POLG_DEN2J	PKG	S2705	LSRNSTHEM	0.642
sp_P07564_POLG_DEN2J	PKA	S2705	LSRNSTHEM	0.714
sp_P07564_POLG_DEN2J	PKC	S2722	NIVSSVNMI	0.517
sp_P07564_POLG_DEN2J	PKC	T2735	INRFTMKHK	0.91
sp_P07564_POLG_DEN2J	CKI	S2751	VDLGSGTRN	0.587
sp_P07564_POLG_DEN2J	PKC	S2751	VDLGSGTRN	0.714
sp_P07564_POLG_DEN2J	CKII	S2760	IGIESEIPN	0.573
sp_P07564_POLG_DEN2J	PKC	T2793	HPYKTWAYH	0.822
sp_P07564_POLG_DEN2J	INSR	Y2800	YHGSYETKQ	0.516
sp_P07564_POLG_DEN2J	cdc2	T2802	GSYETKQTG	0.523
sp_P07564_POLG_DEN2J	PKC	T2805	ETKQTGSAS	0.673
sp_P07564_POLG_DEN2J	PKA	S2807	KQTGSASSM	0.578
sp_P07564_POLG_DEN2J	cdc2	S2809	TGSASSMVN	0.535
sp_P07564_POLG_DEN2J	cdc2	S2810	GSASSMVNG	0.529
sp_P07564_POLG_DEN2J	PKC	T2820	VRLLTKPWD	0.589
sp_P07564_POLG_DEN2J	p38MAPK	T2838	MTDTTPFGQ	0.542
sp_P07564_POLG_DEN2J	DNAPK	T2854	VDTRTQEPK	0.6
sp_P07564_POLG_DEN2J	PKC	T2861	PKEGTKKLM	0.834
sp_P07564_POLG_DEN2J	PKG	T2868	LMKITAEWL	0.565
sp_P07564_POLG_DEN2J	p38MAPK	T2881	GKKKTPRMC	0.51
sp_P07564_POLG_DEN2J	PKC	T2891	REEFTRKVR	0.739
sp_P07564_POLG_DEN2J	PKA	S2896	RKVRSNAAL	0.614
sp_P07564_POLG_DEN2J	CKI	T2905	GAIFTDENK	0.598
sp_P07564_POLG_DEN2J	PKG	S2962	KAKGSRAIW	0.631
sp_P07564_POLG_DEN2J	PKA	S2962	KAKGSRAIW	0.75
sp_P07564_POLG_DEN2J	GSK3	S2990	DHWFSRGNS	0.504
sp_P07564_POLG_DEN2J	CKI	S2990	DHWFSRGNS	0.523
sp_P07564_POLG_DEN2J	PKA	S2994	SRGNSLSGV	0.826
sp_P07564_POLG_DEN2J	CKII	S2996	GNSLSGVEG	0.603
sp_P07564_POLG_DEN2J	PKG	S3014	LRDVSKKEG	0.605
sp_P07564_POLG_DEN2J	CKII	T3031	AGWDTRITL	0.521
sp_P07564_POLG_DEN2J	CKII	T3045	EEMVTNHME	0.579
sp_P07564_POLG_DEN2J	PKC	T3063	IFKLTYQNK	0.791
sp_P07564_POLG_DEN2J	cdk5	T3075	VQRPTPRGT	0.501
sp_P07564_POLG_DEN2J	GSK3	T3075	VQRPTPRGT	0.526
sp_P07564_POLG_DEN2J	p38MAPK	T3075	VQRPTPRGT	0.56
sp_P07564_POLG_DEN2J	PKA	S3092	DQRGSGQVG	0.632
sp_P07564_POLG_DEN2J	PKC	T3097	GQVGTYGLN	0.76
sp_P07564_POLG_DEN2J	cdc2	T3104	LNTFTNMEA	0.502
sp_P07564_POLG_DEN2J	CKII	T3104	LNTFTNMEA	0.558
sp_P07564_POLG_DEN2J	PKA	S3122	GIFKSIQHL	0.664
sp_P07564_POLG_DEN2J	CKII	T3127	IQHLTVTEE	0.588
sp_P07564_POLG_DEN2J	PKA	S3147	RERLSRMAI	0.555
sp_P07564_POLG_DEN2J	cdc2	S3152	RMAISGDDC	0.524
sp_P07564_POLG_DEN2J	PKA	S3167	DRFASALTA	0.634
sp_P07564_POLG_DEN2J	DNAPK	T3195	WNDWTQVPF	0.547
sp_P07564_POLG_DEN2J	DNAPK	S3232	RARISQGAG	0.567
sp_P07564_POLG_DEN2J	PKA	S3232	RARISQGAG	0.634
sp_P07564_POLG_DEN2J	cdc2	S3238	GAGWSLKET	0.524
sp_P07564_POLG_DEN2J	PKA	S3248	CLGKSYAQM	0.528
sp_P07564_POLG_DEN2J	PKC	S3276	SAVPSHWVP	0.516
sp_P07564_POLG_DEN2J	PKC	T3281	HWVPTSRTT	0.682
sp_P07564_POLG_DEN2J	PKC	T3284	PTSRTTWSI	0.545
sp_P07564_POLG_DEN2J	PKC	S3287	RTTWSIHAK	0.81
sp_P07564_POLG_DEN2J	CKII	T3297	EWMTTEDML	0.525
sp_P07564_POLG_DEN2J	GSK3	T3319	MEDKTPVES	0.503
sp_P07564_POLG_DEN2J	CKII	T3319	MEDKTPVES	0.54
sp_P07564_POLG_DEN2J	CKII	S3323	TPVESWEEV	0.65
sp_P07564_POLG_DEN2J	PKA	S3340	QWCGSLIGL	0.58
sp_P07564_POLG_DEN2J	PKC	T3345	LIGLTSRAT	0.754
sp_P07564_POLG_DEN2J	PKC	T3349	TSRATWAKN	0.793
sp_P07564_POLG_DEN2J	EGFR	Y3370	GNEEYTDYM	0.524
sp_P07564_POLG_DEN2J	SRC	Y3370	GNEEYTDYM	0.532
sp_P07564_POLG_DEN2J	cdc2	T3371	NEEYTDYMP	0.503
sp_P07564_POLG_DEN2J	CKII	T3371	NEEYTDYMP	0.552
sp_P07564_POLG_DEN2J	PKC	S3376	DYMPSMKRF	0.828
sp_P12823_POLG_DEN2P	PKA	T11	KARNTPFNM	0.553
sp_P12823_POLG_DEN2P	PKA	S24	RNRVSTVQQ	0.773
sp_P12823_POLG_DEN2P	PKB	T25	NRVSTVQQL	0.544
sp_P12823_POLG_DEN2P	PKC	T25	NRVSTVQQL	0.604
sp_P12823_POLG_DEN2P	PKC	T30	VQQLTKRFS	0.862
sp_P12823_POLG_DEN2P	PKA	S34	TKRFSLGML	0.78
sp_P12823_POLG_DEN2P	PKA	T58	LRFLTIPPT	0.612
sp_P12823_POLG_DEN2P	PKC	T71	KRWGTIKKS	0.927
sp_P12823_POLG_DEN2P	PKA	S75	TIKKSKAIN	0.592
sp_P12823_POLG_DEN2P	PKG	T101	RRRRTAGMI	0.649
sp_P12823_POLG_DEN2P	PKA	T101	RRRRTAGMI	0.85
sp_P12823_POLG_DEN2P	PKC	T111	MLIPTVMAF	0.669
sp_P12823_POLG_DEN2P	PKC	S129	HMIVSRQEK	0.51
sp_P12823_POLG_DEN2P	PKG	S129	HMIVSRQEK	0.556
sp_P12823_POLG_DEN2P	PKC	T164	EDTITYKCP	0.739
sp_P12823_POLG_DEN2P	PKA	S184	CWCNSTSTW	0.539
sp_P12823_POLG_DEN2P	PKC	T187	NSTSTWVTY	0.506
sp_P12823_POLG_DEN2P	CKI	T190	STWVTYGTC	0.54
sp_P12823_POLG_DEN2P	PKC	T190	STWVTYGTC	0.633
sp_P12823_POLG_DEN2P	CKI	T193	VTYGTCTTT	0.578
sp_P12823_POLG_DEN2P	PKA	S206	REKRSVALV	0.695
sp_P12823_POLG_DEN2P	CKII	T219	MGLETRTET	0.584
sp_P12823_POLG_DEN2P	CKI	S226	ETWMSSEGA	0.615
sp_P12823_POLG_DEN2P	CKI	S227	TWMSSEGAW	0.536
sp_P12823_POLG_DEN2P	PKC	T239	QRIETWILR	0.674
sp_P12823_POLG_DEN2P	PKC	T248	HPGFTIMAA	0.516
sp_P12823_POLG_DEN2P	PKC	T260	YTIGTTHFQ	0.718
sp_P12823_POLG_DEN2P	PKC	T261	TIGTTHFQR	0.509
sp_P12823_POLG_DEN2P	PKC	T273	FILLTAIAP	0.781
sp_P12823_POLG_DEN2P	PKA	S278	AIAPSMTMR	0.521
sp_P12823_POLG_DEN2P	PKC	S287	CIGISNRDF	0.543
sp_P12823_POLG_DEN2P	PKC	T312	GSCVTTMAK	0.786
sp_P12823_POLG_DEN2P	PKC	T313	SCVTTMAKN	0.792
sp_P12823_POLG_DEN2P	PKC	T335	KQPATLRKY	0.904
sp_P12823_POLG_DEN2P	DNAPK	T356	SRCPTQGEP	0.501
sp_P12823_POLG_DEN2P	CKII	T361	QGEPTLNEE	0.63
sp_P12823_POLG_DEN2P	PKC	T395	GGIVTCAMF	0.54
sp_P12823_POLG_DEN2P	PKC	T400	CAMFTCKKN	0.914
sp_P12823_POLG_DEN2P	EGFR	Y417	ENLEYTVVI	0.508
sp_P12823_POLG_DEN2P	SRC	Y417	ENLEYTVVI	0.553
sp_P12823_POLG_DEN2P	p38MAPK	T422	TVVITPHSG	0.526
sp_P12823_POLG_DEN2P	CKII	S425	ITPHSGEEH	0.552
sp_P12823_POLG_DEN2P	PKC	T435	VGNDTGKHG	0.615
sp_P12823_POLG_DEN2P	p38MAPK	T445	EVKITPQSS	0.553
sp_P12823_POLG_DEN2P	CKII	S449	TPQSSITEA	0.568
sp_P12823_POLG_DEN2P	CKI	T451	QSSITEAEL	0.504
sp_P12823_POLG_DEN2P	CKII	T451	QSSITEAEL	0.561
sp_P12823_POLG_DEN2P	EGFR	Y458	ELTGYGTVT	0.574
sp_P12823_POLG_DEN2P	cdk5	S466	TMECSPRTG	0.528
sp_P12823_POLG_DEN2P	p38MAPK	S466	TMECSPRTG	0.565
sp_P12823_POLG_DEN2P	PKC	T516	IQKETLVTF	0.676
sp_P12823_POLG_DEN2P	PKC	T519	ETLVTFKNP	0.886
sp_P12823_POLG_DEN2P	CKI	S535	VVLGSQEGA	0.501
sp_P12823_POLG_DEN2P	ATM	S535	VVLGSQEGA	0.517
sp_P12823_POLG_DEN2P	DNAPK	S535	VVLGSQEGA	0.621
sp_P12823_POLG_DEN2P	PKC	T545	HTALTGATE	0.619
sp_P12823_POLG_DEN2P	PKA	S553	EIQMSSGNL	0.579
sp_P12823_POLG_DEN2P	PKC	T560	NLLFTGHLK	0.507
sp_P12823_POLG_DEN2P	cdc2	T560	NLLFTGHLK	0.538
sp_P12823_POLG_DEN2P	PKA	S578	LKGMSYSMC	0.757
sp_P12823_POLG_DEN2P	PKC	T583	YSMCTGKFK	0.877
sp_P12823_POLG_DEN2P	GSK3	S611	EGDGSPCKT	0.508
sp_P12823_POLG_DEN2P	p38MAPK	S611	EGDGSPCKT	0.526
sp_P12823_POLG_DEN2P	GSK3	T615	SPCKTPFEI	0.506
sp_P12823_POLG_DEN2P	CKII	T615	SPCKTPFEI	0.511
sp_P12823_POLG_DEN2P	cdk5	T615	SPCKTPFEI	0.593
sp_P12823_POLG_DEN2P	PKA	T632	LGRLTTVNP	0.596
sp_P12823_POLG_DEN2P	PKC	T639	NPIVTEKDS	0.569
sp_P12823_POLG_DEN2P	GSK3	S643	TEKDSPVNI	0.501
sp_P12823_POLG_DEN2P	INSR	Y657	FGDSYIIIG	0.542
sp_P12823_POLG_DEN2P	PKC	S676	FKKGSSIGQ	0.597
sp_P12823_POLG_DEN2P	PKA	S676	FKKGSSIGQ	0.667
sp_P12823_POLG_DEN2P	PKA	S677	KKGSSIGQM	0.678
sp_P12823_POLG_DEN2P	cdc2	T684	QMFETTMRG	0.505
sp_P12823_POLG_DEN2P	PKC	T685	MFETTMRGA	0.566
sp_P12823_POLG_DEN2P	PKA	S704	WDFGSLGGV	0.516
sp_P12823_POLG_DEN2P	CKI	S704	WDFGSLGGV	0.621
sp_P12823_POLG_DEN2P	EGFR	Y724	FGAIYGAAF	0.502
sp_P12823_POLG_DEN2P	cdc2	S752	MNSRSTSLS	0.508
sp_P12823_POLG_DEN2P	PKC	T753	NSRSTSLSV	0.762
sp_P12823_POLG_DEN2P	RSK	S754	SRSTSLSVS	0.522
sp_P12823_POLG_DEN2P	PKA	S754	SRSTSLSVS	0.691
sp_P12823_POLG_DEN2P	PKC	S756	STSLSVSLV	0.541
sp_P12823_POLG_DEN2P	cdc2	S758	SLSVSLVLV	0.503
sp_P12823_POLG_DEN2P	PKC	S782	GCVVSWKNK	0.725
sp_P12823_POLG_DEN2P	PKA	S792	LKCGSGIFV	0.584
sp_P12823_POLG_DEN2P	CKII	T802	DNVHTWTEQ	0.559
sp_P12823_POLG_DEN2P	GSK3	S813	FQPESPSKL	0.52
sp_P12823_POLG_DEN2P	PKC	S819	SKLASAIQK	0.529
sp_P12823_POLG_DEN2P	cdc2	S848	KQITSELNH	0.505
sp_P12823_POLG_DEN2P	CKII	S855	NHILSENEV	0.63
sp_P12823_POLG_DEN2P	PKG	S878	VGKRSLRPQ	0.549
sp_P12823_POLG_DEN2P	PKC	S878	VGKRSLRPQ	0.597
sp_P12823_POLG_DEN2P	PKA	S878	VGKRSLRPQ	0.774
sp_P12823_POLG_DEN2P	PKC	T892	YSWKTWGKA	0.91
sp_P12823_POLG_DEN2P	PKC	T901	KMLSTELHN	0.667
sp_P12823_POLG_DEN2P	CKII	S927	RAWNSLEVE	0.512
sp_P12823_POLG_DEN2P	DNAPK	S927	RAWNSLEVE	0.617
sp_P12823_POLG_DEN2P	CKII	S979	YWIESALND	0.504
sp_P12823_POLG_DEN2P	cdc2	T984	ALNDTWKIE	0.535
sp_P12823_POLG_DEN2P	PKG	S991	IEKASFIEV	0.51
sp_P12823_POLG_DEN2P	PKC	S991	IEKASFIEV	0.642
sp_P12823_POLG_DEN2P	cdc2	T1005	PKSHTLWSN	0.505
sp_P12823_POLG_DEN2P	PKC	T1005	PKSHTLWSN	0.728
sp_P12823_POLG_DEN2P	ATM	S1027	AGPVSQHNN	0.538
sp_P12823_POLG_DEN2P	EGFR	Y1035	NRPGYHTQT	0.519
sp_P12823_POLG_DEN2P	DNAPK	T1037	PGYHTQTAG	0.563
sp_P12823_POLG_DEN2P	cdc2	S1072	NRGPSLRTT	0.556
sp_P12823_POLG_DEN2P	PKA	S1072	NRGPSLRTT	0.814
sp_P12823_POLG_DEN2P	PKC	T1075	PSLRTTTAS	0.734
sp_P12823_POLG_DEN2P	PKC	S1079	TTTASGKLI	0.867
sp_P12823_POLG_DEN2P	p38MAPK	S1090	WCCRSCTLP	0.537
sp_P12823_POLG_DEN2P	PKA	S1090	WCCRSCTLP	0.591
sp_P12823_POLG_DEN2P	CKI	S1136	IDNFSLGIL	0.54
sp_P12823_POLG_DEN2P	PKA	S1136	IDNFSLGIL	0.577
sp_P12823_POLG_DEN2P	PKG	T1156	TRVGTKHAI	0.507
sp_P12823_POLG_DEN2P	PKB	T1156	TRVGTKHAI	0.556
sp_P12823_POLG_DEN2P	PKC	T1156	TRVGTKHAI	0.745
sp_P12823_POLG_DEN2P	PKC	T1213	KVRPTFAAG	0.579
sp_P12823_POLG_DEN2P	PKA	T1213	KVRPTFAAG	0.586
sp_P12823_POLG_DEN2P	PKA	T1224	LRKLTSKEL	0.642
sp_P12823_POLG_DEN2P	PKG	T1224	LRKLTSKEL	0.663
sp_P12823_POLG_DEN2P	cdc2	S1239	IVLLSQSSI	0.51
sp_P12823_POLG_DEN2P	ATM	S1239	IVLLSQSSI	0.525
sp_P12823_POLG_DEN2P	DNAPK	S1239	IVLLSQSSI	0.566
sp_P12823_POLG_DEN2P	PKC	S1239	IVLLSQSSI	0.599
sp_P12823_POLG_DEN2P	cdc2	S1241	LLSQSSIPE	0.519
sp_P12823_POLG_DEN2P	CKI	S1242	LSQSSIPET	0.501
sp_P12823_POLG_DEN2P	CKII	T1246	SIPETILEL	0.585
sp_P12823_POLG_DEN2P	CKII	T1251	ILELTDALA	0.517
sp_P12823_POLG_DEN2P	PKA	S1295	AWKVSCTIL	0.753
sp_P12823_POLG_DEN2P	p38MAPK	S1305	VVSVSPLFL	0.506
sp_P12823_POLG_DEN2P	PKC	T1310	PLFLTSSQQ	0.535
sp_P12823_POLG_DEN2P	ATM	S1312	FLTSSQQKA	0.513
sp_P12823_POLG_DEN2P	cdc2	S1312	FLTSSQQKA	0.523
sp_P12823_POLG_DEN2P	DNAPK	S1312	FLTSSQQKA	0.644
sp_P12823_POLG_DEN2P	PKC	T1336	AIFLTTLSR	0.605
sp_P12823_POLG_DEN2P	PKC	T1337	IFLTTLSRT	0.832
sp_P12823_POLG_DEN2P	cdc2	S1339	LTTLSRTSK	0.53
sp_P12823_POLG_DEN2P	PKC	S1339	LTTLSRTSK	0.777
sp_P12823_POLG_DEN2P	PKC	T1341	TLSRTSKKR	0.886
sp_P12823_POLG_DEN2P	CKI	S1342	LSRTSKKRS	0.596
sp_P12823_POLG_DEN2P	PKC	S1342	LSRTSKKRS	0.882
sp_P12823_POLG_DEN2P	cdc2	S1346	SKKRSWPLN	0.53
sp_P12823_POLG_DEN2P	PKA	S1346	SKKRSWPLN	0.651
sp_P12823_POLG_DEN2P	PKC	S1364	SILASSLLK	0.602
sp_P12823_POLG_DEN2P	cdc2	S1365	ILASSLLKN	0.51
sp_P12823_POLG_DEN2P	PKC	S1365	ILASSLLKN	0.576
sp_P12823_POLG_DEN2P	PKC	T1384	GGLLTVCYV	0.685
sp_P12823_POLG_DEN2P	PKC	T1390	CYVLTGRSA	0.732
sp_P12823_POLG_DEN2P	PKA	S1393	LTGRSADLE	0.605
sp_P12823_POLG_DEN2P	cdc2	S1413	QAEISGSSP	0.543
sp_P12823_POLG_DEN2P	p38MAPK	S1416	ISGSSPILS	0.516
sp_P12823_POLG_DEN2P	CKI	S1416	ISGSSPILS	0.566
sp_P12823_POLG_DEN2P	CKII	T1422	ILSITISED	0.502
sp_P12823_POLG_DEN2P	CKII	S1428	SEDGSMSIK	0.508
sp_P12823_POLG_DEN2P	DNAPK	S1428	SEDGSMSIK	0.599
sp_P12823_POLG_DEN2P	CKII	S1430	DGSMSIKNE	0.626
sp_P12823_POLG_DEN2P	cdc2	S1452	LLVISGLFP	0.585
sp_P12823_POLG_DEN2P	cdc2	S1458	LFPVSIPIT	0.507
sp_P12823_POLG_DEN2P	GSK3	S1484	WDVPSPPPV	0.515
sp_P12823_POLG_DEN2P	p38MAPK	S1484	WDVPSPPPV	0.541
sp_P12823_POLG_DEN2P	cdk5	S1484	WDVPSPPPV	0.573
sp_P12823_POLG_DEN2P	EGFR	Y1498	EDGAYRIKQ	0.632
sp_P12823_POLG_DEN2P	CKI	S1553	KDLISYGGG	0.605
sp_P12823_POLG_DEN2P	PKA	T1595	FRTNTGTIG	0.678
sp_P12823_POLG_DEN2P	PKC	T1597	TNTGTIGAV	0.631
sp_P12823_POLG_DEN2P	CKI	S1606	SLDFSPGTS	0.522
sp_P12823_POLG_DEN2P	GSK3	S1606	SLDFSPGTS	0.536
sp_P12823_POLG_DEN2P	cdk5	S1606	SLDFSPGTS	0.677
sp_P12823_POLG_DEN2P	CKI	T1609	FSPGTSGSP	0.507
sp_P12823_POLG_DEN2P	p38MAPK	S1612	GTSGSPIVD	0.509
sp_P12823_POLG_DEN2P	cdc2	T1631	NGVVTRSGA	0.5
sp_P12823_POLG_DEN2P	PKA	S1633	VVTRSGAYV	0.537
sp_P12823_POLG_DEN2P	PKC	S1638	GAYVSAIAQ	0.533
sp_P12823_POLG_DEN2P	PKC	T1643	AIAQTEKSI	0.678
sp_P12823_POLG_DEN2P	CKI	S1646	QTEKSIEDN	0.547
sp_P12823_POLG_DEN2P	RSK	T1664	KRRLTIMDL	0.613
sp_P12823_POLG_DEN2P	PKB	T1664	KRRLTIMDL	0.725
sp_P12823_POLG_DEN2P	PKA	T1664	KRRLTIMDL	0.817
sp_P12823_POLG_DEN2P	PKC	T1675	GAGKTKRYL	0.732
sp_P12823_POLG_DEN2P	PKA	T1693	RGLRTLILA	0.616
sp_P12823_POLG_DEN2P	PKC	T1693	RGLRTLILA	0.714
sp_P12823_POLG_DEN2P	cdc2	T1699	ILAPTRVVA	0.505
sp_P12823_POLG_DEN2P	PKG	T1719	IRYQTPAIR	0.528
sp_P12823_POLG_DEN2P	cdk5	T1719	IRYQTPAIR	0.653
sp_P12823_POLG_DEN2P	CKII	T1727	RAEHTGREI	0.501
sp_P12823_POLG_DEN2P	PKC	T1741	HATFTMRLL	0.854
sp_P12823_POLG_DEN2P	GSK3	S1746	MRLLSPIRV	0.501
sp_P12823_POLG_DEN2P	RSK	S1746	MRLLSPIRV	0.511
sp_P12823_POLG_DEN2P	p38MAPK	S1746	MRLLSPIRV	0.603
sp_P12823_POLG_DEN2P	cdk5	S1746	MRLLSPIRV	0.634
sp_P12823_POLG_DEN2P	PKC	S1768	TDPASIAAR	0.531
sp_P12823_POLG_DEN2P	PKC	S1776	RGYISTRVE	0.671
sp_P12823_POLG_DEN2P	CKII	T1777	GYISTRVEM	0.575
sp_P12823_POLG_DEN2P	GSK3	T1792	FMTATPPGS	0.502
sp_P12823_POLG_DEN2P	p38MAPK	T1792	FMTATPPGS	0.555
sp_P12823_POLG_DEN2P	cdk5	T1792	FMTATPPGS	0.646
sp_P12823_POLG_DEN2P	PKC	T1827	HEWVTDFKG	0.6
sp_P12823_POLG_DEN2P	PKC	T1833	FKGKTVWFV	0.627
sp_P12823_POLG_DEN2P	PKC	S1861	VIQLSRKTF	0.633
sp_P12823_POLG_DEN2P	EGFR	Y1869	FDSEYVKTR	0.564
sp_P12823_POLG_DEN2P	CKII	T1882	DFVVTTDIS	0.629
sp_P12823_POLG_DEN2P	CKII	T1883	FVVTTDISE	0.533
sp_P12823_POLG_DEN2P	CKII	T1910	PVILTDGEE	0.631
sp_P12823_POLG_DEN2P	PKC	S1927	PVTHSSAAQ	0.565
sp_P12823_POLG_DEN2P	PKG	S1928	VTHSSAAQR	0.511
sp_P12823_POLG_DEN2P	EGFR	Y1947	ENDQYIYMG	0.522
sp_P12823_POLG_DEN2P	INSR	Y1947	ENDQYIYMG	0.563
sp_P12823_POLG_DEN2P	CKI	T1975	DNINTPEGI	0.534
sp_P12823_POLG_DEN2P	CKII	S1982	GIIPSMFEP	0.576
sp_P12823_POLG_DEN2P	CKII	T2058	VEIWTKEGE	0.519
sp_P12823_POLG_DEN2P	CKI	T2058	VEIWTKEGE	0.533
sp_P12823_POLG_DEN2P	PKA	S2077	ARIYSDPLA	0.652
sp_P12823_POLG_DEN2P	PKA	S2091	AGRKSLTLN	0.849
sp_P12823_POLG_DEN2P	PKC	T2105	GRLPTFMTQ	0.648
sp_P12823_POLG_DEN2P	PKC	T2108	PTFMTQKAR	0.718
sp_P12823_POLG_DEN2P	CKII	S2136	NHALSELPE	0.572
sp_P12823_POLG_DEN2P	PKA	T2144	ETLETLLLL	0.505
sp_P12823_POLG_DEN2P	cdc2	T2153	TLLATVTGG	0.567
sp_P12823_POLG_DEN2P	PKC	S2164	LFLMSGRGI	0.655
sp_P12823_POLG_DEN2P	PKA	T2172	IGKMTLGMC	0.508
sp_P12823_POLG_DEN2P	PKA	S2182	IITASILLW	0.649
sp_P12823_POLG_DEN2P	p38MAPK	T2218	EKQRTPQDN	0.511
sp_P12823_POLG_DEN2P	cdc2	T2225	DNQLTYVII	0.513
sp_P12823_POLG_DEN2P	PKC	T2233	IAILTVVAA	0.836
sp_P12823_POLG_DEN2P	DNAPK	T2260	GNIATQQPE	0.62
sp_P12823_POLG_DEN2P	cdc2	S2265	QQPESNILD	0.512
sp_P12823_POLG_DEN2P	CKII	S2265	QQPESNILD	0.518
sp_P12823_POLG_DEN2P	PKA	S2276	LRPASAWTL	0.781
sp_P12823_POLG_DEN2P	PKC	T2285	YAVATTFIT	0.572
sp_P12823_POLG_DEN2P	p38MAPK	T2289	TTFITPMLR	0.514
sp_P12823_POLG_DEN2P	PKA	S2295	MLRHSIENS	0.514
sp_P12823_POLG_DEN2P	PKC	T2306	NVSLTAIAN	0.733
sp_P12823_POLG_DEN2P	ATM	S2340	IGCYSQVNP	0.519
sp_P12823_POLG_DEN2P	PKC	T2370	QAKATREAQ	0.692
sp_P12823_POLG_DEN2P	cdc2	T2435	CEALTLATG	0.522
sp_P12823_POLG_DEN2P	PKC	T2438	LTLATGPVS	0.743
sp_P12823_POLG_DEN2P	PKC	T2455	RFWNTTIAV	0.721
sp_P12823_POLG_DEN2P	PKA	S2468	IFRGSYLAG	0.656
sp_P12823_POLG_DEN2P	cdc2	S2478	GLLFSIMKN	0.551
sp_P12823_POLG_DEN2P	PKC	S2478	GLLFSIMKN	0.766
sp_P12823_POLG_DEN2P	PKC	T2484	MKNTTSTRR	0.577
sp_P12823_POLG_DEN2P	PKC	S2485	KNTTSTRRG	0.84
sp_P12823_POLG_DEN2P	PKC	T2486	NTTSTRRGT	0.889
sp_P12823_POLG_DEN2P	PKA	T2490	TRRGTGNIG	0.685
sp_P12823_POLG_DEN2P	cdc2	T2496	NIGETLGEK	0.54
sp_P12823_POLG_DEN2P	CKII	T2496	NIGETLGEK	0.549
sp_P12823_POLG_DEN2P	CKI	T2496	NIGETLGEK	0.593
sp_P12823_POLG_DEN2P	PKA	S2503	EKWKSRLNA	0.502
sp_P12823_POLG_DEN2P	cdc2	S2503	EKWKSRLNA	0.506
sp_P12823_POLG_DEN2P	PKG	S2519	IYKKSGIQE	0.504
sp_P12823_POLG_DEN2P	cdc2	S2519	IYKKSGIQE	0.509
sp_P12823_POLG_DEN2P	PKC	S2519	IYKKSGIQE	0.54
sp_P12823_POLG_DEN2P	PKA	S2519	IYKKSGIQE	0.552
sp_P12823_POLG_DEN2P	CKI	S2544	HHAVSRGSA	0.545
sp_P12823_POLG_DEN2P	PKC	S2544	HHAVSRGSA	0.749
sp_P12823_POLG_DEN2P	PKA	S2547	VSRGSAKLR	0.609
sp_P12823_POLG_DEN2P	PKC	S2547	VSRGSAKLR	0.816
sp_P12823_POLG_DEN2P	GSK3	T2560	RNLVTPEGK	0.503
sp_P12823_POLG_DEN2P	p38MAPK	T2560	RNLVTPEGK	0.573
sp_P12823_POLG_DEN2P	PKA	S2576	RGGWSYYCG	0.535
sp_P12823_POLG_DEN2P	INSR	Y2577	GGWSYYCGG	0.521
sp_P12823_POLG_DEN2P	CKI	T2592	VKGLTKGGP	0.522
sp_P12823_POLG_DEN2P	PKC	T2592	VKGLTKGGP	0.661
sp_P12823_POLG_DEN2P	cdc2	S2605	PIPMSTYGW	0.521
sp_P12823_POLG_DEN2P	PKC	T2606	IPMSTYGWN	0.502
sp_P12823_POLG_DEN2P	RSK	S2616	VRLQSGVDV	0.53
sp_P12823_POLG_DEN2P	PKA	S2616	VRLQSGVDV	0.636
sp_P12823_POLG_DEN2P	PKA	S2638	DIGESSPNP	0.563
sp_P12823_POLG_DEN2P	DNAPK	T2664	LNNNTQFCV	0.559
sp_P12823_POLG_DEN2P	CKII	S2677	PYMPSVIER	0.521
sp_P12823_POLG_DEN2P	PKC	S2677	PYMPSVIER	0.631
sp_P12823_POLG_DEN2P	PKG	S2702	LSRNSTHEM	0.642
sp_P12823_POLG_DEN2P	PKA	S2702	LSRNSTHEM	0.714
sp_P12823_POLG_DEN2P	PKC	S2719	NIVSSVNMI	0.517
sp_P12823_POLG_DEN2P	PKC	T2732	INRFTMRHK	0.897
sp_P12823_POLG_DEN2P	PKC	T2739	HKKATYEPD	0.649
sp_P12823_POLG_DEN2P	CKI	S2748	VDLGSGTRN	0.515
sp_P12823_POLG_DEN2P	PKC	S2748	VDLGSGTRN	0.714
sp_P12823_POLG_DEN2P	CKII	S2757	IGIESETPN	0.554
sp_P12823_POLG_DEN2P	CKII	T2759	IESETPNLD	0.521
sp_P12823_POLG_DEN2P	PKC	T2790	HPYKTWAYH	0.822
sp_P12823_POLG_DEN2P	INSR	Y2797	YHGSYETKQ	0.516
sp_P12823_POLG_DEN2P	cdc2	T2799	GSYETKQTG	0.523
sp_P12823_POLG_DEN2P	PKC	T2802	ETKQTGSAS	0.673
sp_P12823_POLG_DEN2P	PKA	S2804	KQTGSASSM	0.578
sp_P12823_POLG_DEN2P	cdc2	S2806	TGSASSMVN	0.535
sp_P12823_POLG_DEN2P	cdc2	S2807	GSASSMVNG	0.529
sp_P12823_POLG_DEN2P	PKC	T2817	VRLLTKPWD	0.589
sp_P12823_POLG_DEN2P	p38MAPK	T2835	MTDTTPFGQ	0.542
sp_P12823_POLG_DEN2P	DNAPK	T2851	VDTRTQEPK	0.6
sp_P12823_POLG_DEN2P	PKC	T2858	PKEGTKKLM	0.834
sp_P12823_POLG_DEN2P	PKG	T2865	LMKITAEWL	0.565
sp_P12823_POLG_DEN2P	p38MAPK	T2878	GKKKTPRMC	0.51
sp_P12823_POLG_DEN2P	PKC	T2888	REEFTKKVR	0.837
sp_P12823_POLG_DEN2P	PKA	S2893	KKVRSNAAL	0.645
sp_P12823_POLG_DEN2P	CKI	T2902	GAIFTDENK	0.598
sp_P12823_POLG_DEN2P	PKG	S2959	KAKGSRAIW	0.631
sp_P12823_POLG_DEN2P	PKA	S2959	KAKGSRAIW	0.75
sp_P12823_POLG_DEN2P	DNAPK	S2991	SRENSLSGV	0.553
sp_P12823_POLG_DEN2P	CKI	S2991	SRENSLSGV	0.567
sp_P12823_POLG_DEN2P	PKA	S2991	SRENSLSGV	0.758
sp_P12823_POLG_DEN2P	CKII	S2993	ENSLSGVEG	0.636
sp_P12823_POLG_DEN2P	EGFR	Y3005	HKLGYILRE	0.504
sp_P12823_POLG_DEN2P	PKG	S3011	LREVSKKEG	0.587
sp_P12823_POLG_DEN2P	CKII	T3028	AGWDTRITI	0.523
sp_P12823_POLG_DEN2P	PKC	T3060	IFKLTYQNK	0.791
sp_P12823_POLG_DEN2P	cdk5	T3072	VQRPTPRGT	0.501
sp_P12823_POLG_DEN2P	GSK3	T3072	VQRPTPRGT	0.526
sp_P12823_POLG_DEN2P	p38MAPK	T3072	VQRPTPRGT	0.56
sp_P12823_POLG_DEN2P	PKA	S3089	DQRGSGQVG	0.632
sp_P12823_POLG_DEN2P	PKC	T3094	GQVGTYGLN	0.76
sp_P12823_POLG_DEN2P	cdc2	T3101	LNTFTNMEA	0.502
sp_P12823_POLG_DEN2P	CKII	T3101	LNTFTNMEA	0.558
sp_P12823_POLG_DEN2P	PKA	S3119	GIFKSIQHL	0.701
sp_P12823_POLG_DEN2P	CKII	T3124	IQHLTASEE	0.609
sp_P12823_POLG_DEN2P	PKA	S3144	RERLSRMAI	0.555
sp_P12823_POLG_DEN2P	cdc2	S3149	RMAISGDDC	0.524
sp_P12823_POLG_DEN2P	DNAPK	T3192	WNDWTQVPF	0.547
sp_P12823_POLG_DEN2P	DNAPK	S3229	RARISQGAG	0.567
sp_P12823_POLG_DEN2P	PKA	S3229	RARISQGAG	0.692
sp_P12823_POLG_DEN2P	cdc2	S3235	GAGWSLRET	0.517
sp_P12823_POLG_DEN2P	PKC	S3273	SAVPSHWVP	0.516
sp_P12823_POLG_DEN2P	PKC	T3278	HWVPTSRTT	0.682
sp_P12823_POLG_DEN2P	PKC	T3281	PTSRTTWSI	0.545
sp_P12823_POLG_DEN2P	PKC	S3284	RTTWSIHAS	0.723
sp_P12823_POLG_DEN2P	CKII	T3294	EWMTTEDML	0.538
sp_P12823_POLG_DEN2P	PKC	T3299	EDMLTVWNK	0.633
sp_P12823_POLG_DEN2P	GSK3	T3316	MEDKTPVES	0.503
sp_P12823_POLG_DEN2P	CKII	T3316	MEDKTPVES	0.54
sp_P12823_POLG_DEN2P	CKII	S3320	TPVESWEEI	0.653
sp_P12823_POLG_DEN2P	PKA	S3337	QWCGSLIGL	0.58
sp_P12823_POLG_DEN2P	PKC	T3342	LIGLTSRAT	0.754
sp_P12823_POLG_DEN2P	PKC	T3346	TSRATWAKN	0.793
sp_P12823_POLG_DEN2P	EGFR	Y3367	GNEEYTDYM	0.524
sp_P12823_POLG_DEN2P	SRC	Y3367	GNEEYTDYM	0.532
sp_P12823_POLG_DEN2P	cdc2	T3368	NEEYTDYMP	0.503
sp_P12823_POLG_DEN2P	CKII	T3368	NEEYTDYMP	0.552
sp_P12823_POLG_DEN2P	PKC	S3373	DYMPSMKRF	0.828
tr_A0A097PIE2_A0A097	PKA	T11	KARNTPFNM	0.547
tr_A0A097PIE2_A0A097	PKA	S24	RNRVSTVQQ	0.773
tr_A0A097PIE2_A0A097	PKB	T25	NRVSTVQQL	0.544
tr_A0A097PIE2_A0A097	PKC	T25	NRVSTVQQL	0.604
tr_A0A097PIE2_A0A097	PKC	T30	VQQLTKRFS	0.862
tr_A0A097PIE2_A0A097	PKA	S34	TKRFSLGML	0.78
tr_A0A097PIE2_A0A097	PKA	T58	LRFLTIPPT	0.612
tr_A0A097PIE2_A0A097	PKC	T71	KRWGTIKKS	0.927
tr_A0A097PIE2_A0A097	PKA	S75	TIKKSKAIN	0.592
tr_A0A097PIE2_A0A097	PKG	T101	RRRRTAGMI	0.649
tr_A0A097PIE2_A0A097	PKA	T101	RRRRTAGMI	0.85
tr_A0A097PIE2_A0A097	PKC	T111	MLIPTVMAF	0.669
tr_A0A097PIE2_A0A097	PKC	S129	HMIVSRQEK	0.51
tr_A0A097PIE2_A0A097	PKG	S129	HMIVSRQEK	0.556
tr_A0A097PIE2_A0A097	PKA	S136	EKGKSLLFK	0.526
tr_A0A097PIE2_A0A097	PKC	T164	EDTITYKCP	0.777
tr_A0A097PIE2_A0A097	PKA	S184	CWCNSTSTW	0.539
tr_A0A097PIE2_A0A097	PKC	T187	NSTSTWVTY	0.506
tr_A0A097PIE2_A0A097	CKI	T190	STWVTYGTC	0.54
tr_A0A097PIE2_A0A097	PKC	T190	STWVTYGTC	0.633
tr_A0A097PIE2_A0A097	CKI	T193	VTYGTCTTT	0.578
tr_A0A097PIE2_A0A097	PKA	S206	REKRSVALV	0.695
tr_A0A097PIE2_A0A097	CKII	T219	MGLETRTET	0.584
tr_A0A097PIE2_A0A097	CKI	S226	ETWMSSEGA	0.615
tr_A0A097PIE2_A0A097	CKI	S227	TWMSSEGAW	0.536
tr_A0A097PIE2_A0A097	PKC	T239	QRIETWILR	0.674
tr_A0A097PIE2_A0A097	PKC	T248	HPGFTIMAA	0.516
tr_A0A097PIE2_A0A097	PKC	T260	YTIGTTHFQ	0.718
tr_A0A097PIE2_A0A097	PKC	T273	FILLTAVAP	0.602
tr_A0A097PIE2_A0A097	PKC	S287	CIGISNRDF	0.543
tr_A0A097PIE2_A0A097	PKC	T312	GSCVTTMAK	0.786
tr_A0A097PIE2_A0A097	PKC	T313	SCVTTMAKN	0.792
tr_A0A097PIE2_A0A097	PKC	T335	KQPATLRKY	0.904
tr_A0A097PIE2_A0A097	DNAPK	T356	SRCPTQGEP	0.501
tr_A0A097PIE2_A0A097	ATM	T356	SRCPTQGEP	0.548
tr_A0A097PIE2_A0A097	CKII	S361	QGEPSLNEE	0.64
tr_A0A097PIE2_A0A097	PKC	T395	GGIVTCAMF	0.54
tr_A0A097PIE2_A0A097	PKC	T400	CAMFTCKKN	0.914
tr_A0A097PIE2_A0A097	SRC	Y417	ENLEYTIVI	0.52
tr_A0A097PIE2_A0A097	EGFR	Y417	ENLEYTIVI	0.601
tr_A0A097PIE2_A0A097	p38MAPK	T422	TIVITPHSG	0.5
tr_A0A097PIE2_A0A097	CKII	S425	ITPHSGEEH	0.544
tr_A0A097PIE2_A0A097	PKC	T435	VGNDTGKHG	0.615
tr_A0A097PIE2_A0A097	p38MAPK	T445	EIKITPQSS	0.526
tr_A0A097PIE2_A0A097	CKII	S449	TPQSSITEA	0.568
tr_A0A097PIE2_A0A097	CKI	T451	QSSITEAEL	0.504
tr_A0A097PIE2_A0A097	CKII	T451	QSSITEAEL	0.561
tr_A0A097PIE2_A0A097	EGFR	Y458	ELTGYGTVT	0.574
tr_A0A097PIE2_A0A097	cdk5	S466	TMECSPRTG	0.528
tr_A0A097PIE2_A0A097	p38MAPK	S466	TMECSPRTG	0.565
tr_A0A097PIE2_A0A097	PKC	T516	IQKETLVTF	0.676
tr_A0A097PIE2_A0A097	PKC	T519	ETLVTFKNP	0.886
tr_A0A097PIE2_A0A097	CKI	S535	VVLGSQEGA	0.501
tr_A0A097PIE2_A0A097	ATM	S535	VVLGSQEGA	0.517
tr_A0A097PIE2_A0A097	DNAPK	S535	VVLGSQEGA	0.621
tr_A0A097PIE2_A0A097	PKC	T545	HTALTGATE	0.619
tr_A0A097PIE2_A0A097	PKA	S553	EIQMSSGNL	0.579
tr_A0A097PIE2_A0A097	PKC	T560	NLLFTGHLK	0.507
tr_A0A097PIE2_A0A097	cdc2	T560	NLLFTGHLK	0.538
tr_A0A097PIE2_A0A097	PKA	S578	LKGMSYSMC	0.757
tr_A0A097PIE2_A0A097	PKC	T583	YSMCTGKFK	0.877
tr_A0A097PIE2_A0A097	GSK3	S611	EGDGSPCKI	0.512
tr_A0A097PIE2_A0A097	p38MAPK	S611	EGDGSPCKI	0.524
tr_A0A097PIE2_A0A097	PKC	T639	NPIVTEKDS	0.569
tr_A0A097PIE2_A0A097	GSK3	S643	TEKDSPVNI	0.501
tr_A0A097PIE2_A0A097	INSR	Y657	FGDSYIIIG	0.542
tr_A0A097PIE2_A0A097	PKC	S676	FKKGSSIGQ	0.597
tr_A0A097PIE2_A0A097	PKA	S676	FKKGSSIGQ	0.733
tr_A0A097PIE2_A0A097	PKA	S677	KKGSSIGQM	0.691
tr_A0A097PIE2_A0A097	cdc2	T684	QMXETTMRG	0.508
tr_A0A097PIE2_A0A097	PKC	T685	MXETTMRGA	0.523
tr_A0A097PIE2_A0A097	PKA	S704	WDFGSLGGV	0.516
tr_A0A097PIE2_A0A097	CKI	S704	WDFGSLGGV	0.621
tr_A0A097PIE2_A0A097	EGFR	Y724	FGAIYGAAF	0.502
tr_A0A097PIE2_A0A097	cdc2	S752	MNSRSTSLS	0.508
tr_A0A097PIE2_A0A097	PKC	T753	NSRSTSLSV	0.762
tr_A0A097PIE2_A0A097	RSK	S754	SRSTSLSVS	0.522
tr_A0A097PIE2_A0A097	PKA	S754	SRSTSLSVS	0.691
tr_A0A097PIE2_A0A097	PKC	S756	STSLSVSLV	0.541
tr_A0A097PIE2_A0A097	cdc2	S758	SLSVSLVLV	0.53
tr_A0A097PIE2_A0A097	PKC	S782	GCVVSWKNK	0.725
tr_A0A097PIE2_A0A097	CKII	T802	DNVHTWTEQ	0.551
tr_A0A097PIE2_A0A097	GSK3	S813	FQPESPSKL	0.52
tr_A0A097PIE2_A0A097	PKC	S819	SKLASAIQK	0.529
tr_A0A097PIE2_A0A097	CKII	S855	NHILSENEV	0.63
tr_A0A097PIE2_A0A097	PKG	S878	AGKRSLXPQ	0.66
tr_A0A097PIE2_A0A097	PKA	S878	AGKRSLXPQ	0.832
tr_A0A097PIE2_A0A097	PKC	T892	YSWKTWGKA	0.908
tr_A0A097PIE2_A0A097	PKC	T901	KMLSTESHN	0.672
tr_A0A097PIE2_A0A097	CKII	S927	RAWNSLEVE	0.512
tr_A0A097PIE2_A0A097	DNAPK	S927	RAWNSLEVE	0.617
tr_A0A097PIE2_A0A097	CKII	S979	YWIESALND	0.504
tr_A0A097PIE2_A0A097	cdc2	T984	ALNDTWKIE	0.535
tr_A0A097PIE2_A0A097	PKG	S991	IEKASFIEV	0.51
tr_A0A097PIE2_A0A097	PKC	S991	IEKASFIEV	0.642
tr_A0A097PIE2_A0A097	cdc2	T1005	PKSHTLWSN	0.505
tr_A0A097PIE2_A0A097	PKC	T1005	PKSHTLWSN	0.728
tr_A0A097PIE2_A0A097	CKI	S1014	GVLESEMII	0.546
tr_A0A097PIE2_A0A097	ATM	S1027	AGPVSQHNY	0.545
tr_A0A097PIE2_A0A097	DNAPK	T1037	PGYHTQTAG	0.563
tr_A0A097PIE2_A0A097	cdc2	S1072	NRGPSLRTT	0.556
tr_A0A097PIE2_A0A097	PKA	S1072	NRGPSLRTT	0.814
tr_A0A097PIE2_A0A097	PKC	T1075	PSLRTTTAS	0.734
tr_A0A097PIE2_A0A097	PKC	S1079	TTTASGKLI	0.867
tr_A0A097PIE2_A0A097	p38MAPK	S1090	WCCRSCTLP	0.537
tr_A0A097PIE2_A0A097	PKA	S1090	WCCRSCTLP	0.591
tr_A0A097PIE2_A0A097	PKA	S1136	IDNFSLGVL	0.529
tr_A0A097PIE2_A0A097	PKG	T1156	TRVGTKHAI	0.507
tr_A0A097PIE2_A0A097	PKB	T1156	TRVGTKHAI	0.556
tr_A0A097PIE2_A0A097	PKC	T1156	TRVGTKHAI	0.745
tr_A0A097PIE2_A0A097	PKC	T1213	KVRPTFAAG	0.579
tr_A0A097PIE2_A0A097	PKA	T1213	KVRPTFAAG	0.586
tr_A0A097PIE2_A0A097	PKA	T1224	LRKLTSKEL	0.642
tr_A0A097PIE2_A0A097	PKG	T1224	LRKLTSKEL	0.663
tr_A0A097PIE2_A0A097	ATM	S1239	IVLLSQSTI	0.554
tr_A0A097PIE2_A0A097	DNAPK	S1239	IVLLSQSTI	0.566
tr_A0A097PIE2_A0A097	cdc2	S1241	LLSQSTIPE	0.519
tr_A0A097PIE2_A0A097	CKII	T1246	TIPETILEL	0.573
tr_A0A097PIE2_A0A097	CKII	T1251	ILELTDALA	0.517
tr_A0A097PIE2_A0A097	PKA	S1295	AWKVSCTIL	0.753
tr_A0A097PIE2_A0A097	p38MAPK	S1305	VVSVSPLFL	0.506
tr_A0A097PIE2_A0A097	PKC	T1310	PLFLTSSQQ	0.535
tr_A0A097PIE2_A0A097	ATM	S1312	FLTSSQQKA	0.513
tr_A0A097PIE2_A0A097	cdc2	S1312	FLTSSQQKA	0.523
tr_A0A097PIE2_A0A097	DNAPK	S1312	FLTSSQQKA	0.644
tr_A0A097PIE2_A0A097	PKC	T1336	AIFLTTLSR	0.605
tr_A0A097PIE2_A0A097	PKC	T1337	IFLTTLSRT	0.779
tr_A0A097PIE2_A0A097	cdc2	S1339	LTTLSRTNK	0.526
tr_A0A097PIE2_A0A097	PKC	S1339	LTTLSRTNK	0.67
tr_A0A097PIE2_A0A097	PKC	T1341	TLSRTNKKR	0.87
tr_A0A097PIE2_A0A097	cdc2	S1346	NKKRSWPLN	0.546
tr_A0A097PIE2_A0A097	PKA	S1346	NKKRSWPLN	0.647
tr_A0A097PIE2_A0A097	PKC	S1364	SILASSLLK	0.602
tr_A0A097PIE2_A0A097	PKC	S1365	ILASSLLKN	0.576
tr_A0A097PIE2_A0A097	PKC	T1384	GGLLTVCYV	0.685
tr_A0A097PIE2_A0A097	PKC	T1390	CYVLTGRSA	0.732
tr_A0A097PIE2_A0A097	PKA	S1393	LTGRSADLE	0.61
tr_A0A097PIE2_A0A097	cdc2	S1413	QAEISGSSP	0.54
tr_A0A097PIE2_A0A097	p38MAPK	S1416	ISGSSPILS	0.516
tr_A0A097PIE2_A0A097	CKI	S1416	ISGSSPILS	0.566
tr_A0A097PIE2_A0A097	CKII	T1422	ILSITISED	0.502
tr_A0A097PIE2_A0A097	CKII	S1428	SEDGSMSIK	0.508
tr_A0A097PIE2_A0A097	DNAPK	S1428	SEDGSMSIK	0.599
tr_A0A097PIE2_A0A097	CKII	S1430	DGSMSIKNE	0.626
tr_A0A097PIE2_A0A097	cdc2	S1452	LLVISGLFP	0.585
tr_A0A097PIE2_A0A097	cdc2	S1458	LFPVSIPIT	0.507
tr_A0A097PIE2_A0A097	GSK3	S1484	WDVPSPPPV	0.515
tr_A0A097PIE2_A0A097	p38MAPK	S1484	WDVPSPPPV	0.541
tr_A0A097PIE2_A0A097	cdk5	S1484	WDVPSPPPV	0.573
tr_A0A097PIE2_A0A097	EGFR	Y1498	EDGAYRIKQ	0.632
tr_A0A097PIE2_A0A097	CKI	S1553	KDLISYGGG	0.605
tr_A0A097PIE2_A0A097	PKC	T1597	TNAGTIGAV	0.549
tr_A0A097PIE2_A0A097	CKI	S1606	SLDFSPGTS	0.522
tr_A0A097PIE2_A0A097	GSK3	S1606	SLDFSPGTS	0.536
tr_A0A097PIE2_A0A097	cdk5	S1606	SLDFSPGTS	0.677
tr_A0A097PIE2_A0A097	CKI	T1609	FSPGTSGSP	0.544
tr_A0A097PIE2_A0A097	CKI	S1612	GTSGSPIID	0.555
tr_A0A097PIE2_A0A097	cdc2	T1631	NGVVTRSGA	0.5
tr_A0A097PIE2_A0A097	PKA	S1633	VVTRSGAYV	0.537
tr_A0A097PIE2_A0A097	PKC	S1638	GAYVSAIAQ	0.533
tr_A0A097PIE2_A0A097	PKC	T1643	AIAQTEKSI	0.678
tr_A0A097PIE2_A0A097	CKI	S1646	QTEKSIEDN	0.547
tr_A0A097PIE2_A0A097	PKG	T1664	KRKLTIMDL	0.514
tr_A0A097PIE2_A0A097	RSK	T1664	KRKLTIMDL	0.569
tr_A0A097PIE2_A0A097	PKB	T1664	KRKLTIMDL	0.717
tr_A0A097PIE2_A0A097	PKA	T1664	KRKLTIMDL	0.736
tr_A0A097PIE2_A0A097	PKC	T1675	GAGKTKRYL	0.732
tr_A0A097PIE2_A0A097	PKA	T1693	RGLRTLILA	0.616
tr_A0A097PIE2_A0A097	PKC	T1693	RGLRTLILA	0.714
tr_A0A097PIE2_A0A097	cdc2	T1699	ILAPTRVVA	0.505
tr_A0A097PIE2_A0A097	PKG	T1719	IRYQTPAIR	0.528
tr_A0A097PIE2_A0A097	cdk5	T1719	IRYQTPAIR	0.653
tr_A0A097PIE2_A0A097	CKII	T1727	RAEHTGREI	0.501
tr_A0A097PIE2_A0A097	PKC	T1741	HATFTMRLL	0.854
tr_A0A097PIE2_A0A097	RSK	S1746	MRLLSPVRV	0.502
tr_A0A097PIE2_A0A097	p38MAPK	S1746	MRLLSPVRV	0.627
tr_A0A097PIE2_A0A097	cdk5	S1746	MRLLSPVRV	0.654
tr_A0A097PIE2_A0A097	PKC	S1768	TDPASIAAR	0.531
tr_A0A097PIE2_A0A097	PKC	S1776	RGYISTRVE	0.671
tr_A0A097PIE2_A0A097	CKII	T1777	GYISTRVEM	0.575
tr_A0A097PIE2_A0A097	GSK3	T1792	FMTATPPGS	0.502
tr_A0A097PIE2_A0A097	p38MAPK	T1792	FMTATPPGS	0.555
tr_A0A097PIE2_A0A097	cdk5	T1792	FMTATPPGS	0.646
tr_A0A097PIE2_A0A097	PKA	S1820	ERSWSSGHE	0.658
tr_A0A097PIE2_A0A097	PKC	T1827	HEWVTDFKG	0.6
tr_A0A097PIE2_A0A097	PKC	T1833	FKGKTVWFV	0.627
tr_A0A097PIE2_A0A097	PKC	S1861	VIQLSRKTF	0.605
tr_A0A097PIE2_A0A097	EGFR	Y1869	FDSEYVKTR	0.564
tr_A0A097PIE2_A0A097	CKII	T1882	DFVVTTDIS	0.629
tr_A0A097PIE2_A0A097	CKII	T1883	FVVTTDISE	0.533
tr_A0A097PIE2_A0A097	CKII	T1910	PVILTDGEE	0.631
tr_A0A097PIE2_A0A097	PKC	S1927	PVTHSSAAQ	0.565
tr_A0A097PIE2_A0A097	PKG	S1928	VTHSSAAQR	0.511
tr_A0A097PIE2_A0A097	EGFR	Y1947	ENDQYIYMG	0.523
tr_A0A097PIE2_A0A097	INSR	Y1947	ENDQYIYMG	0.552
tr_A0A097PIE2_A0A097	CKI	T1975	DNINTPEGI	0.534
tr_A0A097PIE2_A0A097	CKII	S1982	GIIPSMFEP	0.576
tr_A0A097PIE2_A0A097	CKII	T2058	VEIWTKEGE	0.519
tr_A0A097PIE2_A0A097	CKI	T2058	VEIWTKEGE	0.533
tr_A0A097PIE2_A0A097	cdc2	S2077	ARIYSDPLA	0.506
tr_A0A097PIE2_A0A097	PKA	S2077	ARIYSDPLA	0.66
tr_A0A097PIE2_A0A097	PKA	S2094	AGRKSLTLN	0.849
tr_A0A097PIE2_A0A097	PKC	T2108	GRLPTFMTQ	0.648
tr_A0A097PIE2_A0A097	PKC	T2111	PTFMTQKAR	0.718
tr_A0A097PIE2_A0A097	cdc2	S2139	NHALSELPE	0.518
tr_A0A097PIE2_A0A097	CKII	S2139	NHALSELPE	0.572
tr_A0A097PIE2_A0A097	PKA	T2147	ETLETLLLL	0.505
tr_A0A097PIE2_A0A097	cdc2	T2156	TLLATVTGG	0.567
tr_A0A097PIE2_A0A097	PKC	S2167	LFLMSGRGI	0.655
tr_A0A097PIE2_A0A097	PKA	T2175	IGKMTLGMC	0.508
tr_A0A097PIE2_A0A097	PKA	S2185	IITASILLW	0.649
tr_A0A097PIE2_A0A097	p38MAPK	T2221	EKQRTPQDN	0.511
tr_A0A097PIE2_A0A097	cdc2	T2228	DNQLTYVVI	0.512
tr_A0A097PIE2_A0A097	PKC	T2236	IAILTVVAA	0.843
tr_A0A097PIE2_A0A097	cdc2	T2262	LGSITTQQP	0.5
tr_A0A097PIE2_A0A097	DNAPK	T2263	GSITTQQPE	0.595
tr_A0A097PIE2_A0A097	CKII	S2268	QQPESNILD	0.53
tr_A0A097PIE2_A0A097	cdc2	S2268	QQPESNILD	0.547
tr_A0A097PIE2_A0A097	PKA	S2279	LRPASAWTL	0.781
tr_A0A097PIE2_A0A097	PKC	T2288	YAVATTFVT	0.73
tr_A0A097PIE2_A0A097	p38MAPK	T2292	TTFVTPMLR	0.501
tr_A0A097PIE2_A0A097	PKA	S2298	MLRHSIENS	0.548
tr_A0A097PIE2_A0A097	PKC	T2309	NVSLTAIAN	0.733
tr_A0A097PIE2_A0A097	ATM	S2343	IGCYSQVNP	0.519
tr_A0A097PIE2_A0A097	PKC	T2373	QAKATREAQ	0.692
tr_A0A097PIE2_A0A097	CKI	T2438	CEALTLATG	0.518
tr_A0A097PIE2_A0A097	PKC	T2441	LTLATGPIS	0.619
tr_A0A097PIE2_A0A097	PKC	T2458	RFWNTTIAV	0.721
tr_A0A097PIE2_A0A097	PKA	S2471	IFRGSYLAG	0.656
tr_A0A097PIE2_A0A097	cdc2	S2481	GLLFSIMKN	0.51
tr_A0A097PIE2_A0A097	PKC	S2481	GLLFSIMKN	0.766
tr_A0A097PIE2_A0A097	PKC	T2487	MKNTTNTRR	0.512
tr_A0A097PIE2_A0A097	PKC	T2489	NTTNTRRGT	0.822
tr_A0A097PIE2_A0A097	PKA	T2493	TRRGTGNIG	0.702
tr_A0A097PIE2_A0A097	cdc2	T2499	NIGETLGEK	0.54
tr_A0A097PIE2_A0A097	CKII	T2499	NIGETLGEK	0.549
tr_A0A097PIE2_A0A097	CKI	T2499	NIGETLGEK	0.593
tr_A0A097PIE2_A0A097	PKA	S2506	EKWKSRLNA	0.502
tr_A0A097PIE2_A0A097	cdc2	S2506	EKWKSRLNA	0.506
tr_A0A097PIE2_A0A097	PKG	S2522	IYKKSGIQE	0.504
tr_A0A097PIE2_A0A097	cdc2	S2522	IYKKSGIQE	0.509
tr_A0A097PIE2_A0A097	PKC	S2522	IYKKSGIQE	0.54
tr_A0A097PIE2_A0A097	PKA	S2522	IYKKSGIQE	0.552
tr_A0A097PIE2_A0A097	CKI	S2547	HHAVSRGSA	0.545
tr_A0A097PIE2_A0A097	PKC	S2547	HHAVSRGSA	0.749
tr_A0A097PIE2_A0A097	PKA	S2550	VSRGSAKLR	0.609
tr_A0A097PIE2_A0A097	PKC	S2550	VSRGSAKLR	0.816
tr_A0A097PIE2_A0A097	GSK3	T2563	RNMVTPEGK	0.504
tr_A0A097PIE2_A0A097	p38MAPK	T2563	RNMVTPEGK	0.528
tr_A0A097PIE2_A0A097	PKA	S2579	RGGWSYYCG	0.535
tr_A0A097PIE2_A0A097	INSR	Y2580	GGWSYYCGG	0.521
tr_A0A097PIE2_A0A097	CKI	T2595	VKGLTKGGP	0.522
tr_A0A097PIE2_A0A097	PKC	T2595	VKGLTKGGP	0.661
tr_A0A097PIE2_A0A097	cdc2	S2608	PIPMSTYGW	0.521
tr_A0A097PIE2_A0A097	PKC	T2609	IPMSTYGWN	0.502
tr_A0A097PIE2_A0A097	RSK	S2619	VRLQSGVDV	0.53
tr_A0A097PIE2_A0A097	PKA	S2619	VRLQSGVDV	0.614
tr_A0A097PIE2_A0A097	p38MAPK	T2626	DVFFTPPEK	0.509
tr_A0A097PIE2_A0A097	cdk5	T2626	DVFFTPPEK	0.587
tr_A0A097PIE2_A0A097	PKA	S2641	DIGESSPNP	0.563
tr_A0A097PIE2_A0A097	DNAPK	T2667	LNNNTQFCI	0.559
tr_A0A097PIE2_A0A097	CKII	S2680	PYMPSVIEK	0.526
tr_A0A097PIE2_A0A097	PKC	S2680	PYMPSVIEK	0.735
tr_A0A097PIE2_A0A097	PKG	S2705	LSRNSTHEM	0.642
tr_A0A097PIE2_A0A097	PKA	S2705	LSRNSTHEM	0.714
tr_A0A097PIE2_A0A097	PKC	S2722	NIVSSVNMI	0.517
tr_A0A097PIE2_A0A097	PKC	T2735	INRFTMRHK	0.897
tr_A0A097PIE2_A0A097	PKC	T2742	HKKATYEPD	0.649
tr_A0A097PIE2_A0A097	CKI	S2751	VDLGSGTRN	0.515
tr_A0A097PIE2_A0A097	PKC	S2751	VDLGSGTRN	0.714
tr_A0A097PIE2_A0A097	CKII	S2760	IGIESEIPN	0.573
tr_A0A097PIE2_A0A097	PKC	T2793	HPYKTWAYH	0.822
tr_A0A097PIE2_A0A097	INSR	Y2800	YHGSYETKQ	0.516
tr_A0A097PIE2_A0A097	cdc2	T2802	GSYETKQTG	0.523
tr_A0A097PIE2_A0A097	PKC	T2805	ETKQTGSAS	0.673
tr_A0A097PIE2_A0A097	PKA	S2807	KQTGSASSM	0.578
tr_A0A097PIE2_A0A097	cdc2	S2809	TGSASSMVN	0.535
tr_A0A097PIE2_A0A097	cdc2	S2810	GSASSMVNG	0.529
tr_A0A097PIE2_A0A097	PKC	T2820	VRLLTKPWD	0.589
tr_A0A097PIE2_A0A097	p38MAPK	T2838	MTDTTPFGQ	0.542
tr_A0A097PIE2_A0A097	DNAPK	T2854	VDTRTQEPK	0.6
tr_A0A097PIE2_A0A097	PKC	T2861	PKEGTKKLM	0.834
tr_A0A097PIE2_A0A097	PKG	T2868	LMKITAEWL	0.565
tr_A0A097PIE2_A0A097	p38MAPK	T2881	GKKKTPRMC	0.51
tr_A0A097PIE2_A0A097	PKC	T2891	REEFTRKVR	0.739
tr_A0A097PIE2_A0A097	PKA	S2896	RKVRSNAAL	0.614
tr_A0A097PIE2_A0A097	CKI	T2905	GAIFTDENK	0.598
tr_A0A097PIE2_A0A097	PKG	S2962	KAKGSRAIW	0.631
tr_A0A097PIE2_A0A097	PKA	S2962	KAKGSRAIW	0.75
tr_A0A097PIE2_A0A097	DNAPK	S2994	SRENSLSGV	0.553
tr_A0A097PIE2_A0A097	CKI	S2994	SRENSLSGV	0.567
tr_A0A097PIE2_A0A097	PKA	S2994	SRENSLSGV	0.758
tr_A0A097PIE2_A0A097	CKII	S2996	ENSLSGVEG	0.636
tr_A0A097PIE2_A0A097	PKG	S3014	LRDVSKKEG	0.605
tr_A0A097PIE2_A0A097	CKII	T3031	AGWDTRITL	0.521
tr_A0A097PIE2_A0A097	CKII	T3045	EEMVTNHME	0.579
tr_A0A097PIE2_A0A097	PKC	T3063	IFKLTYQNK	0.791
tr_A0A097PIE2_A0A097	cdk5	T3075	VQRPTPRGT	0.501
tr_A0A097PIE2_A0A097	GSK3	T3075	VQRPTPRGT	0.526
tr_A0A097PIE2_A0A097	p38MAPK	T3075	VQRPTPRGT	0.56
tr_A0A097PIE2_A0A097	PKA	S3092	DQRGSGQVG	0.632
tr_A0A097PIE2_A0A097	PKC	T3097	GQVGTYGLN	0.76
tr_A0A097PIE2_A0A097	cdc2	T3104	LNTFTNMEA	0.502
tr_A0A097PIE2_A0A097	CKII	T3104	LNTFTNMEA	0.558
tr_A0A097PIE2_A0A097	PKA	S3122	GVFKSIQHL	0.648
tr_A0A097PIE2_A0A097	CKII	T3127	IQHLTVTEE	0.588
tr_A0A097PIE2_A0A097	PKA	S3147	RERLSRMAI	0.555
tr_A0A097PIE2_A0A097	cdc2	S3152	RMAISGDDC	0.524
tr_A0A097PIE2_A0A097	PKA	S3167	DRFASALTA	0.634
tr_A0A097PIE2_A0A097	DNAPK	T3195	WNDWTQVPF	0.547
tr_A0A097PIE2_A0A097	DNAPK	S3232	RARISQGAG	0.567
tr_A0A097PIE2_A0A097	PKA	S3232	RARISQGAG	0.692
tr_A0A097PIE2_A0A097	cdc2	S3238	GAGWSLRET	0.517
tr_A0A097PIE2_A0A097	PKC	S3276	SAVPSHWVP	0.516
tr_A0A097PIE2_A0A097	PKC	T3281	HWVPTSRTT	0.682
tr_A0A097PIE2_A0A097	PKC	T3284	PTSRTTWSI	0.545
tr_A0A097PIE2_A0A097	PKC	S3287	RTTWSIHAK	0.81
tr_A0A097PIE2_A0A097	CKII	T3297	EWMTTEDML	0.533
tr_A0A097PIE2_A0A097	PKC	T3302	EDMLTVWNR	0.507
tr_A0A097PIE2_A0A097	GSK3	T3319	MEDKTPVES	0.503
tr_A0A097PIE2_A0A097	CKII	T3319	MEDKTPVES	0.54
tr_A0A097PIE2_A0A097	CKII	S3323	TPVESWEEI	0.653
tr_A0A097PIE2_A0A097	PKA	S3340	QWCGSLIGL	0.58
tr_A0A097PIE2_A0A097	PKC	T3345	LIGLTSRAT	0.754
tr_A0A097PIE2_A0A097	PKC	T3349	TSRATWAKN	0.793
tr_A0A097PIE2_A0A097	EGFR	Y3370	GNEEYTDYM	0.524
tr_A0A097PIE2_A0A097	SRC	Y3370	GNEEYTDYM	0.532
tr_A0A097PIE2_A0A097	cdc2	T3371	NEEYTDYMP	0.503
tr_A0A097PIE2_A0A097	CKII	T3371	NEEYTDYMP	0.552
tr_A0A097PIE2_A0A097	PKC	S3376	DYMPSMKRF	0.828

## Sheet: Commonly_predicted_sites
Uniprot_Header	Site	Mode_gasphoss	Kinase_gasphoss	Mode_netphoss	Kinase_netphoss	Mode_Poll et al.	Kinase_Poll et al.	Mode_Johnson et al., Yaron-Barir et al	Kinase_Johnson et al., Yaron-Barir et al.
sp_P07564_POLG_DEN2J	S425	LEYTIVITPHSGEEHAVGNDT	ATM	ITPHSGEEH	CKII	VITPHSGEEHA	EIF2AK1	___SGEE	ACVR2A
sp_P07564_POLG_DEN2J	S425	LEYTIVITPHSGEEHAVGNDT	CK2	ITPHSGEEH	CKII	VITPHSGEEHA	EIF2AK1	___SGEE	ACVR2A
sp_P07564_POLG_DEN2J	S425	LEYTIVITPHSGEEHAVGNDT	IKK	ITPHSGEEH	CKII	VITPHSGEEHA	EIF2AK1	___SGEE	ACVR2A
sp_P07564_POLG_DEN2J	S425	LEYTIVITPHSGEEHAVGNDT	ATM	ITPHSGEEH	CKII	VITPHSGEEHA	EIF2AK1	___SGEE	ACVR2B
sp_P07564_POLG_DEN2J	S425	LEYTIVITPHSGEEHAVGNDT	CK2	ITPHSGEEH	CKII	VITPHSGEEHA	EIF2AK1	___SGEE	ACVR2B
sp_P07564_POLG_DEN2J	S425	LEYTIVITPHSGEEHAVGNDT	IKK	ITPHSGEEH	CKII	VITPHSGEEHA	EIF2AK1	___SGEE	ACVR2B
sp_P07564_POLG_DEN2J	S425	LEYTIVITPHSGEEHAVGNDT	ATM	ITPHSGEEH	CKII	VITPHSGEEHA	EIF2AK1	___SGEE	ALK2
sp_P07564_POLG_DEN2J	S425	LEYTIVITPHSGEEHAVGNDT	CK2	ITPHSGEEH	CKII	VITPHSGEEHA	EIF2AK1	___SGEE	ALK2
sp_P07564_POLG_DEN2J	S425	LEYTIVITPHSGEEHAVGNDT	IKK	ITPHSGEEH	CKII	VITPHSGEEHA	EIF2AK1	___SGEE	ALK2
sp_P07564_POLG_DEN2J	S425	LEYTIVITPHSGEEHAVGNDT	ATM	ITPHSGEEH	CKII	VITPHSGEEHA	EIF2AK1	___SGEE	ALK4
sp_P07564_POLG_DEN2J	S425	LEYTIVITPHSGEEHAVGNDT	CK2	ITPHSGEEH	CKII	VITPHSGEEHA	EIF2AK1	___SGEE	ALK4
sp_P07564_POLG_DEN2J	S425	LEYTIVITPHSGEEHAVGNDT	IKK	ITPHSGEEH	CKII	VITPHSGEEHA	EIF2AK1	___SGEE	ALK4
sp_P07564_POLG_DEN2J	S425	LEYTIVITPHSGEEHAVGNDT	ATM	ITPHSGEEH	CKII	VITPHSGEEHA	EIF2AK1	___SGEE	ATM
sp_P07564_POLG_DEN2J	S425	LEYTIVITPHSGEEHAVGNDT	CK2	ITPHSGEEH	CKII	VITPHSGEEHA	EIF2AK1	___SGEE	ATM
sp_P07564_POLG_DEN2J	S425	LEYTIVITPHSGEEHAVGNDT	IKK	ITPHSGEEH	CKII	VITPHSGEEHA	EIF2AK1	___SGEE	ATM
sp_P07564_POLG_DEN2J	S425	LEYTIVITPHSGEEHAVGNDT	ATM	ITPHSGEEH	CKII	VITPHSGEEHA	EIF2AK1	___SGEE	BMPR1A
sp_P07564_POLG_DEN2J	S425	LEYTIVITPHSGEEHAVGNDT	CK2	ITPHSGEEH	CKII	VITPHSGEEHA	EIF2AK1	___SGEE	BMPR1A
sp_P07564_POLG_DEN2J	S425	LEYTIVITPHSGEEHAVGNDT	IKK	ITPHSGEEH	CKII	VITPHSGEEHA	EIF2AK1	___SGEE	BMPR1A
sp_P07564_POLG_DEN2J	S425	LEYTIVITPHSGEEHAVGNDT	ATM	ITPHSGEEH	CKII	VITPHSGEEHA	EIF2AK1	___SGEE	BMPR1B
sp_P07564_POLG_DEN2J	S425	LEYTIVITPHSGEEHAVGNDT	CK2	ITPHSGEEH	CKII	VITPHSGEEHA	EIF2AK1	___SGEE	BMPR1B
sp_P07564_POLG_DEN2J	S425	LEYTIVITPHSGEEHAVGNDT	IKK	ITPHSGEEH	CKII	VITPHSGEEHA	EIF2AK1	___SGEE	BMPR1B
sp_P07564_POLG_DEN2J	S425	LEYTIVITPHSGEEHAVGNDT	ATM	ITPHSGEEH	CKII	VITPHSGEEHA	EIF2AK1	___SGEE	BMPR2
sp_P07564_POLG_DEN2J	S425	LEYTIVITPHSGEEHAVGNDT	CK2	ITPHSGEEH	CKII	VITPHSGEEHA	EIF2AK1	___SGEE	BMPR2
sp_P07564_POLG_DEN2J	S425	LEYTIVITPHSGEEHAVGNDT	IKK	ITPHSGEEH	CKII	VITPHSGEEHA	EIF2AK1	___SGEE	BMPR2
sp_P07564_POLG_DEN2J	S425	LEYTIVITPHSGEEHAVGNDT	ATM	ITPHSGEEH	CKII	VITPHSGEEHA	EIF2AK1	___SGEE	BRAF
sp_P07564_POLG_DEN2J	S425	LEYTIVITPHSGEEHAVGNDT	CK2	ITPHSGEEH	CKII	VITPHSGEEHA	EIF2AK1	___SGEE	BRAF
sp_P07564_POLG_DEN2J	S425	LEYTIVITPHSGEEHAVGNDT	IKK	ITPHSGEEH	CKII	VITPHSGEEHA	EIF2AK1	___SGEE	BRAF
sp_P07564_POLG_DEN2J	S425	LEYTIVITPHSGEEHAVGNDT	ATM	ITPHSGEEH	CKII	VITPHSGEEHA	EIF2AK1	___SGEE	CDC7
sp_P07564_POLG_DEN2J	S425	LEYTIVITPHSGEEHAVGNDT	CK2	ITPHSGEEH	CKII	VITPHSGEEHA	EIF2AK1	___SGEE	CDC7
sp_P07564_POLG_DEN2J	S425	LEYTIVITPHSGEEHAVGNDT	IKK	ITPHSGEEH	CKII	VITPHSGEEHA	EIF2AK1	___SGEE	CDC7
sp_P07564_POLG_DEN2J	S425	LEYTIVITPHSGEEHAVGNDT	ATM	ITPHSGEEH	CKII	VITPHSGEEHA	EIF2AK1	___SGEE	CK1A
sp_P07564_POLG_DEN2J	S425	LEYTIVITPHSGEEHAVGNDT	CK2	ITPHSGEEH	CKII	VITPHSGEEHA	EIF2AK1	___SGEE	CK1A
sp_P07564_POLG_DEN2J	S425	LEYTIVITPHSGEEHAVGNDT	IKK	ITPHSGEEH	CKII	VITPHSGEEHA	EIF2AK1	___SGEE	CK1A
sp_P07564_POLG_DEN2J	S425	LEYTIVITPHSGEEHAVGNDT	ATM	ITPHSGEEH	CKII	VITPHSGEEHA	EIF2AK1	___SGEE	CK1A2
sp_P07564_POLG_DEN2J	S425	LEYTIVITPHSGEEHAVGNDT	CK2	ITPHSGEEH	CKII	VITPHSGEEHA	EIF2AK1	___SGEE	CK1A2
sp_P07564_POLG_DEN2J	S425	LEYTIVITPHSGEEHAVGNDT	IKK	ITPHSGEEH	CKII	VITPHSGEEHA	EIF2AK1	___SGEE	CK1A2
sp_P07564_POLG_DEN2J	S425	LEYTIVITPHSGEEHAVGNDT	ATM	ITPHSGEEH	CKII	VITPHSGEEHA	EIF2AK1	___SGEE	CK1D
sp_P07564_POLG_DEN2J	S425	LEYTIVITPHSGEEHAVGNDT	CK2	ITPHSGEEH	CKII	VITPHSGEEHA	EIF2AK1	___SGEE	CK1D
sp_P07564_POLG_DEN2J	S425	LEYTIVITPHSGEEHAVGNDT	IKK	ITPHSGEEH	CKII	VITPHSGEEHA	EIF2AK1	___SGEE	CK1D
sp_P07564_POLG_DEN2J	S425	LEYTIVITPHSGEEHAVGNDT	ATM	ITPHSGEEH	CKII	VITPHSGEEHA	EIF2AK1	___SGEE	CK1E
sp_P07564_POLG_DEN2J	S425	LEYTIVITPHSGEEHAVGNDT	CK2	ITPHSGEEH	CKII	VITPHSGEEHA	EIF2AK1	___SGEE	CK1E
sp_P07564_POLG_DEN2J	S425	LEYTIVITPHSGEEHAVGNDT	IKK	ITPHSGEEH	CKII	VITPHSGEEHA	EIF2AK1	___SGEE	CK1E
sp_P07564_POLG_DEN2J	S425	LEYTIVITPHSGEEHAVGNDT	ATM	ITPHSGEEH	CKII	VITPHSGEEHA	EIF2AK1	___SGEE	CK1G1
sp_P07564_POLG_DEN2J	S425	LEYTIVITPHSGEEHAVGNDT	CK2	ITPHSGEEH	CKII	VITPHSGEEHA	EIF2AK1	___SGEE	CK1G1
sp_P07564_POLG_DEN2J	S425	LEYTIVITPHSGEEHAVGNDT	IKK	ITPHSGEEH	CKII	VITPHSGEEHA	EIF2AK1	___SGEE	CK1G1
sp_P07564_POLG_DEN2J	S425	LEYTIVITPHSGEEHAVGNDT	ATM	ITPHSGEEH	CKII	VITPHSGEEHA	EIF2AK1	___SGEE	CK1G2
sp_P07564_POLG_DEN2J	S425	LEYTIVITPHSGEEHAVGNDT	CK2	ITPHSGEEH	CKII	VITPHSGEEHA	EIF2AK1	___SGEE	CK1G2
sp_P07564_POLG_DEN2J	S425	LEYTIVITPHSGEEHAVGNDT	IKK	ITPHSGEEH	CKII	VITPHSGEEHA	EIF2AK1	___SGEE	CK1G2
sp_P07564_POLG_DEN2J	S425	LEYTIVITPHSGEEHAVGNDT	ATM	ITPHSGEEH	CKII	VITPHSGEEHA	EIF2AK1	___SGEE	CK1G3
sp_P07564_POLG_DEN2J	S425	LEYTIVITPHSGEEHAVGNDT	CK2	ITPHSGEEH	CKII	VITPHSGEEHA	EIF2AK1	___SGEE	CK1G3
sp_P07564_POLG_DEN2J	S425	LEYTIVITPHSGEEHAVGNDT	IKK	ITPHSGEEH	CKII	VITPHSGEEHA	EIF2AK1	___SGEE	CK1G3
sp_P07564_POLG_DEN2J	S425	LEYTIVITPHSGEEHAVGNDT	ATM	ITPHSGEEH	CKII	VITPHSGEEHA	EIF2AK1	___SGEE	CK2A1
sp_P07564_POLG_DEN2J	S425	LEYTIVITPHSGEEHAVGNDT	CK2	ITPHSGEEH	CKII	VITPHSGEEHA	EIF2AK1	___SGEE	CK2A1
sp_P07564_POLG_DEN2J	S425	LEYTIVITPHSGEEHAVGNDT	IKK	ITPHSGEEH	CKII	VITPHSGEEHA	EIF2AK1	___SGEE	CK2A1
sp_P07564_POLG_DEN2J	S425	LEYTIVITPHSGEEHAVGNDT	ATM	ITPHSGEEH	CKII	VITPHSGEEHA	EIF2AK1	___SGEE	CK2A2
sp_P07564_POLG_DEN2J	S425	LEYTIVITPHSGEEHAVGNDT	CK2	ITPHSGEEH	CKII	VITPHSGEEHA	EIF2AK1	___SGEE	CK2A2
sp_P07564_POLG_DEN2J	S425	LEYTIVITPHSGEEHAVGNDT	IKK	ITPHSGEEH	CKII	VITPHSGEEHA	EIF2AK1	___SGEE	CK2A2
sp_P07564_POLG_DEN2J	S425	LEYTIVITPHSGEEHAVGNDT	ATM	ITPHSGEEH	CKII	VITPHSGEEHA	EIF2AK1	___SGEE	COT
sp_P07564_POLG_DEN2J	S425	LEYTIVITPHSGEEHAVGNDT	CK2	ITPHSGEEH	CKII	VITPHSGEEHA	EIF2AK1	___SGEE	COT
sp_P07564_POLG_DEN2J	S425	LEYTIVITPHSGEEHAVGNDT	IKK	ITPHSGEEH	CKII	VITPHSGEEHA	EIF2AK1	___SGEE	COT
sp_P07564_POLG_DEN2J	S425	LEYTIVITPHSGEEHAVGNDT	ATM	ITPHSGEEH	CKII	VITPHSGEEHA	EIF2AK1	___SGEE	DSTYK
sp_P07564_POLG_DEN2J	S425	LEYTIVITPHSGEEHAVGNDT	CK2	ITPHSGEEH	CKII	VITPHSGEEHA	EIF2AK1	___SGEE	DSTYK
sp_P07564_POLG_DEN2J	S425	LEYTIVITPHSGEEHAVGNDT	IKK	ITPHSGEEH	CKII	VITPHSGEEHA	EIF2AK1	___SGEE	DSTYK
sp_P07564_POLG_DEN2J	S425	LEYTIVITPHSGEEHAVGNDT	ATM	ITPHSGEEH	CKII	VITPHSGEEHA	EIF2AK1	___SGEE	EEF2K
sp_P07564_POLG_DEN2J	S425	LEYTIVITPHSGEEHAVGNDT	CK2	ITPHSGEEH	CKII	VITPHSGEEHA	EIF2AK1	___SGEE	EEF2K
sp_P07564_POLG_DEN2J	S425	LEYTIVITPHSGEEHAVGNDT	IKK	ITPHSGEEH	CKII	VITPHSGEEHA	EIF2AK1	___SGEE	EEF2K
sp_P07564_POLG_DEN2J	S425	LEYTIVITPHSGEEHAVGNDT	ATM	ITPHSGEEH	CKII	VITPHSGEEHA	EIF2AK1	___SGEE	FAM20C
sp_P07564_POLG_DEN2J	S425	LEYTIVITPHSGEEHAVGNDT	CK2	ITPHSGEEH	CKII	VITPHSGEEHA	EIF2AK1	___SGEE	FAM20C
sp_P07564_POLG_DEN2J	S425	LEYTIVITPHSGEEHAVGNDT	IKK	ITPHSGEEH	CKII	VITPHSGEEHA	EIF2AK1	___SGEE	FAM20C
sp_P07564_POLG_DEN2J	S425	LEYTIVITPHSGEEHAVGNDT	ATM	ITPHSGEEH	CKII	VITPHSGEEHA	EIF2AK1	___SGEE	GCN2
sp_P07564_POLG_DEN2J	S425	LEYTIVITPHSGEEHAVGNDT	CK2	ITPHSGEEH	CKII	VITPHSGEEHA	EIF2AK1	___SGEE	GCN2
sp_P07564_POLG_DEN2J	S425	LEYTIVITPHSGEEHAVGNDT	IKK	ITPHSGEEH	CKII	VITPHSGEEHA	EIF2AK1	___SGEE	GCN2
sp_P07564_POLG_DEN2J	S425	LEYTIVITPHSGEEHAVGNDT	ATM	ITPHSGEEH	CKII	VITPHSGEEHA	EIF2AK1	___SGEE	GRK1
sp_P07564_POLG_DEN2J	S425	LEYTIVITPHSGEEHAVGNDT	CK2	ITPHSGEEH	CKII	VITPHSGEEHA	EIF2AK1	___SGEE	GRK1
sp_P07564_POLG_DEN2J	S425	LEYTIVITPHSGEEHAVGNDT	IKK	ITPHSGEEH	CKII	VITPHSGEEHA	EIF2AK1	___SGEE	GRK1
sp_P07564_POLG_DEN2J	S425	LEYTIVITPHSGEEHAVGNDT	ATM	ITPHSGEEH	CKII	VITPHSGEEHA	EIF2AK1	___SGEE	GRK2
sp_P07564_POLG_DEN2J	S425	LEYTIVITPHSGEEHAVGNDT	CK2	ITPHSGEEH	CKII	VITPHSGEEHA	EIF2AK1	___SGEE	GRK2
sp_P07564_POLG_DEN2J	S425	LEYTIVITPHSGEEHAVGNDT	IKK	ITPHSGEEH	CKII	VITPHSGEEHA	EIF2AK1	___SGEE	GRK2
sp_P07564_POLG_DEN2J	S425	LEYTIVITPHSGEEHAVGNDT	ATM	ITPHSGEEH	CKII	VITPHSGEEHA	EIF2AK1	___SGEE	GRK3
sp_P07564_POLG_DEN2J	S425	LEYTIVITPHSGEEHAVGNDT	CK2	ITPHSGEEH	CKII	VITPHSGEEHA	EIF2AK1	___SGEE	GRK3
sp_P07564_POLG_DEN2J	S425	LEYTIVITPHSGEEHAVGNDT	IKK	ITPHSGEEH	CKII	VITPHSGEEHA	EIF2AK1	___SGEE	GRK3
sp_P07564_POLG_DEN2J	S425	LEYTIVITPHSGEEHAVGNDT	ATM	ITPHSGEEH	CKII	VITPHSGEEHA	EIF2AK1	___SGEE	GRK4
sp_P07564_POLG_DEN2J	S425	LEYTIVITPHSGEEHAVGNDT	CK2	ITPHSGEEH	CKII	VITPHSGEEHA	EIF2AK1	___SGEE	GRK4
sp_P07564_POLG_DEN2J	S425	LEYTIVITPHSGEEHAVGNDT	IKK	ITPHSGEEH	CKII	VITPHSGEEHA	EIF2AK1	___SGEE	GRK4
sp_P07564_POLG_DEN2J	S425	LEYTIVITPHSGEEHAVGNDT	ATM	ITPHSGEEH	CKII	VITPHSGEEHA	EIF2AK1	___SGEE	GRK7
sp_P07564_POLG_DEN2J	S425	LEYTIVITPHSGEEHAVGNDT	CK2	ITPHSGEEH	CKII	VITPHSGEEHA	EIF2AK1	___SGEE	GRK7
sp_P07564_POLG_DEN2J	S425	LEYTIVITPHSGEEHAVGNDT	IKK	ITPHSGEEH	CKII	VITPHSGEEHA	EIF2AK1	___SGEE	GRK7
sp_P07564_POLG_DEN2J	S425	LEYTIVITPHSGEEHAVGNDT	ATM	ITPHSGEEH	CKII	VITPHSGEEHA	EIF2AK1	___SGEE	IKKA
sp_P07564_POLG_DEN2J	S425	LEYTIVITPHSGEEHAVGNDT	CK2	ITPHSGEEH	CKII	VITPHSGEEHA	EIF2AK1	___SGEE	IKKA
sp_P07564_POLG_DEN2J	S425	LEYTIVITPHSGEEHAVGNDT	IKK	ITPHSGEEH	CKII	VITPHSGEEHA	EIF2AK1	___SGEE	IKKA
sp_P07564_POLG_DEN2J	S425	LEYTIVITPHSGEEHAVGNDT	ATM	ITPHSGEEH	CKII	VITPHSGEEHA	EIF2AK1	___SGEE	IKKE
sp_P07564_POLG_DEN2J	S425	LEYTIVITPHSGEEHAVGNDT	CK2	ITPHSGEEH	CKII	VITPHSGEEHA	EIF2AK1	___SGEE	IKKE
sp_P07564_POLG_DEN2J	S425	LEYTIVITPHSGEEHAVGNDT	IKK	ITPHSGEEH	CKII	VITPHSGEEHA	EIF2AK1	___SGEE	IKKE
sp_P07564_POLG_DEN2J	S425	LEYTIVITPHSGEEHAVGNDT	ATM	ITPHSGEEH	CKII	VITPHSGEEHA	EIF2AK1	___SGEE	KIS
sp_P07564_POLG_DEN2J	S425	LEYTIVITPHSGEEHAVGNDT	CK2	ITPHSGEEH	CKII	VITPHSGEEHA	EIF2AK1	___SGEE	KIS
sp_P07564_POLG_DEN2J	S425	LEYTIVITPHSGEEHAVGNDT	IKK	ITPHSGEEH	CKII	VITPHSGEEHA	EIF2AK1	___SGEE	KIS
sp_P07564_POLG_DEN2J	S425	LEYTIVITPHSGEEHAVGNDT	ATM	ITPHSGEEH	CKII	VITPHSGEEHA	EIF2AK1	___SGEE	MEK1
sp_P07564_POLG_DEN2J	S425	LEYTIVITPHSGEEHAVGNDT	CK2	ITPHSGEEH	CKII	VITPHSGEEHA	EIF2AK1	___SGEE	MEK1
sp_P07564_POLG_DEN2J	S425	LEYTIVITPHSGEEHAVGNDT	IKK	ITPHSGEEH	CKII	VITPHSGEEHA	EIF2AK1	___SGEE	MEK1
sp_P07564_POLG_DEN2J	S425	LEYTIVITPHSGEEHAVGNDT	ATM	ITPHSGEEH	CKII	VITPHSGEEHA	EIF2AK1	___SGEE	MEKK1
sp_P07564_POLG_DEN2J	S425	LEYTIVITPHSGEEHAVGNDT	CK2	ITPHSGEEH	CKII	VITPHSGEEHA	EIF2AK1	___SGEE	MEKK1
sp_P07564_POLG_DEN2J	S425	LEYTIVITPHSGEEHAVGNDT	IKK	ITPHSGEEH	CKII	VITPHSGEEHA	EIF2AK1	___SGEE	MEKK1
sp_P07564_POLG_DEN2J	S425	LEYTIVITPHSGEEHAVGNDT	ATM	ITPHSGEEH	CKII	VITPHSGEEHA	EIF2AK1	___SGEE	MEKK2
sp_P07564_POLG_DEN2J	S425	LEYTIVITPHSGEEHAVGNDT	CK2	ITPHSGEEH	CKII	VITPHSGEEHA	EIF2AK1	___SGEE	MEKK2
sp_P07564_POLG_DEN2J	S425	LEYTIVITPHSGEEHAVGNDT	IKK	ITPHSGEEH	CKII	VITPHSGEEHA	EIF2AK1	___SGEE	MEKK2
sp_P07564_POLG_DEN2J	S425	LEYTIVITPHSGEEHAVGNDT	ATM	ITPHSGEEH	CKII	VITPHSGEEHA	EIF2AK1	___SGEE	MEKK3
sp_P07564_POLG_DEN2J	S425	LEYTIVITPHSGEEHAVGNDT	CK2	ITPHSGEEH	CKII	VITPHSGEEHA	EIF2AK1	___SGEE	MEKK3
sp_P07564_POLG_DEN2J	S425	LEYTIVITPHSGEEHAVGNDT	IKK	ITPHSGEEH	CKII	VITPHSGEEHA	EIF2AK1	___SGEE	MEKK3
sp_P07564_POLG_DEN2J	S425	LEYTIVITPHSGEEHAVGNDT	ATM	ITPHSGEEH	CKII	VITPHSGEEHA	EIF2AK1	___SGEE	MLK1
sp_P07564_POLG_DEN2J	S425	LEYTIVITPHSGEEHAVGNDT	CK2	ITPHSGEEH	CKII	VITPHSGEEHA	EIF2AK1	___SGEE	MLK1
sp_P07564_POLG_DEN2J	S425	LEYTIVITPHSGEEHAVGNDT	IKK	ITPHSGEEH	CKII	VITPHSGEEHA	EIF2AK1	___SGEE	MLK1
sp_P07564_POLG_DEN2J	S425	LEYTIVITPHSGEEHAVGNDT	ATM	ITPHSGEEH	CKII	VITPHSGEEHA	EIF2AK1	___SGEE	MLK3
sp_P07564_POLG_DEN2J	S425	LEYTIVITPHSGEEHAVGNDT	CK2	ITPHSGEEH	CKII	VITPHSGEEHA	EIF2AK1	___SGEE	MLK3
sp_P07564_POLG_DEN2J	S425	LEYTIVITPHSGEEHAVGNDT	IKK	ITPHSGEEH	CKII	VITPHSGEEHA	EIF2AK1	___SGEE	MLK3
sp_P07564_POLG_DEN2J	S425	LEYTIVITPHSGEEHAVGNDT	ATM	ITPHSGEEH	CKII	VITPHSGEEHA	EIF2AK1	___SGEE	MLK4
sp_P07564_POLG_DEN2J	S425	LEYTIVITPHSGEEHAVGNDT	CK2	ITPHSGEEH	CKII	VITPHSGEEHA	EIF2AK1	___SGEE	MLK4
sp_P07564_POLG_DEN2J	S425	LEYTIVITPHSGEEHAVGNDT	IKK	ITPHSGEEH	CKII	VITPHSGEEHA	EIF2AK1	___SGEE	MLK4
sp_P07564_POLG_DEN2J	S425	LEYTIVITPHSGEEHAVGNDT	ATM	ITPHSGEEH	CKII	VITPHSGEEHA	EIF2AK1	___SGEE	MOS
sp_P07564_POLG_DEN2J	S425	LEYTIVITPHSGEEHAVGNDT	CK2	ITPHSGEEH	CKII	VITPHSGEEHA	EIF2AK1	___SGEE	MOS
sp_P07564_POLG_DEN2J	S425	LEYTIVITPHSGEEHAVGNDT	IKK	ITPHSGEEH	CKII	VITPHSGEEHA	EIF2AK1	___SGEE	MOS
sp_P07564_POLG_DEN2J	S425	LEYTIVITPHSGEEHAVGNDT	ATM	ITPHSGEEH	CKII	VITPHSGEEHA	EIF2AK1	___SGEE	MST2
sp_P07564_POLG_DEN2J	S425	LEYTIVITPHSGEEHAVGNDT	CK2	ITPHSGEEH	CKII	VITPHSGEEHA	EIF2AK1	___SGEE	MST2
sp_P07564_POLG_DEN2J	S425	LEYTIVITPHSGEEHAVGNDT	IKK	ITPHSGEEH	CKII	VITPHSGEEHA	EIF2AK1	___SGEE	MST2
sp_P07564_POLG_DEN2J	S425	LEYTIVITPHSGEEHAVGNDT	ATM	ITPHSGEEH	CKII	VITPHSGEEHA	EIF2AK1	___SGEE	MTOR
sp_P07564_POLG_DEN2J	S425	LEYTIVITPHSGEEHAVGNDT	CK2	ITPHSGEEH	CKII	VITPHSGEEHA	EIF2AK1	___SGEE	MTOR
sp_P07564_POLG_DEN2J	S425	LEYTIVITPHSGEEHAVGNDT	IKK	ITPHSGEEH	CKII	VITPHSGEEHA	EIF2AK1	___SGEE	MTOR
sp_P07564_POLG_DEN2J	S425	LEYTIVITPHSGEEHAVGNDT	ATM	ITPHSGEEH	CKII	VITPHSGEEHA	EIF2AK1	___SGEE	NEK6
sp_P07564_POLG_DEN2J	S425	LEYTIVITPHSGEEHAVGNDT	CK2	ITPHSGEEH	CKII	VITPHSGEEHA	EIF2AK1	___SGEE	NEK6
sp_P07564_POLG_DEN2J	S425	LEYTIVITPHSGEEHAVGNDT	IKK	ITPHSGEEH	CKII	VITPHSGEEHA	EIF2AK1	___SGEE	NEK6
sp_P07564_POLG_DEN2J	S425	LEYTIVITPHSGEEHAVGNDT	ATM	ITPHSGEEH	CKII	VITPHSGEEHA	EIF2AK1	___SGEE	NEK7
sp_P07564_POLG_DEN2J	S425	LEYTIVITPHSGEEHAVGNDT	CK2	ITPHSGEEH	CKII	VITPHSGEEHA	EIF2AK1	___SGEE	NEK7
sp_P07564_POLG_DEN2J	S425	LEYTIVITPHSGEEHAVGNDT	IKK	ITPHSGEEH	CKII	VITPHSGEEHA	EIF2AK1	___SGEE	NEK7
sp_P07564_POLG_DEN2J	S425	LEYTIVITPHSGEEHAVGNDT	ATM	ITPHSGEEH	CKII	VITPHSGEEHA	EIF2AK1	___SGEE	OSR1
sp_P07564_POLG_DEN2J	S425	LEYTIVITPHSGEEHAVGNDT	CK2	ITPHSGEEH	CKII	VITPHSGEEHA	EIF2AK1	___SGEE	OSR1
sp_P07564_POLG_DEN2J	S425	LEYTIVITPHSGEEHAVGNDT	IKK	ITPHSGEEH	CKII	VITPHSGEEHA	EIF2AK1	___SGEE	OSR1
sp_P07564_POLG_DEN2J	S425	LEYTIVITPHSGEEHAVGNDT	ATM	ITPHSGEEH	CKII	VITPHSGEEHA	EIF2AK1	___SGEE	PERK
sp_P07564_POLG_DEN2J	S425	LEYTIVITPHSGEEHAVGNDT	CK2	ITPHSGEEH	CKII	VITPHSGEEHA	EIF2AK1	___SGEE	PERK
sp_P07564_POLG_DEN2J	S425	LEYTIVITPHSGEEHAVGNDT	IKK	ITPHSGEEH	CKII	VITPHSGEEHA	EIF2AK1	___SGEE	PERK
sp_P07564_POLG_DEN2J	S425	LEYTIVITPHSGEEHAVGNDT	ATM	ITPHSGEEH	CKII	VITPHSGEEHA	EIF2AK1	___SGEE	PLK1
sp_P07564_POLG_DEN2J	S425	LEYTIVITPHSGEEHAVGNDT	CK2	ITPHSGEEH	CKII	VITPHSGEEHA	EIF2AK1	___SGEE	PLK1
sp_P07564_POLG_DEN2J	S425	LEYTIVITPHSGEEHAVGNDT	IKK	ITPHSGEEH	CKII	VITPHSGEEHA	EIF2AK1	___SGEE	PLK1
sp_P07564_POLG_DEN2J	S425	LEYTIVITPHSGEEHAVGNDT	ATM	ITPHSGEEH	CKII	VITPHSGEEHA	EIF2AK1	___SGEE	PLK2
sp_P07564_POLG_DEN2J	S425	LEYTIVITPHSGEEHAVGNDT	CK2	ITPHSGEEH	CKII	VITPHSGEEHA	EIF2AK1	___SGEE	PLK2
sp_P07564_POLG_DEN2J	S425	LEYTIVITPHSGEEHAVGNDT	IKK	ITPHSGEEH	CKII	VITPHSGEEHA	EIF2AK1	___SGEE	PLK2
sp_P07564_POLG_DEN2J	S425	LEYTIVITPHSGEEHAVGNDT	ATM	ITPHSGEEH	CKII	VITPHSGEEHA	EIF2AK1	___SGEE	PLK3
sp_P07564_POLG_DEN2J	S425	LEYTIVITPHSGEEHAVGNDT	CK2	ITPHSGEEH	CKII	VITPHSGEEHA	EIF2AK1	___SGEE	PLK3
sp_P07564_POLG_DEN2J	S425	LEYTIVITPHSGEEHAVGNDT	IKK	ITPHSGEEH	CKII	VITPHSGEEHA	EIF2AK1	___SGEE	PLK3
sp_P07564_POLG_DEN2J	S425	LEYTIVITPHSGEEHAVGNDT	ATM	ITPHSGEEH	CKII	VITPHSGEEHA	EIF2AK1	___SGEE	PLK4
sp_P07564_POLG_DEN2J	S425	LEYTIVITPHSGEEHAVGNDT	CK2	ITPHSGEEH	CKII	VITPHSGEEHA	EIF2AK1	___SGEE	PLK4
sp_P07564_POLG_DEN2J	S425	LEYTIVITPHSGEEHAVGNDT	IKK	ITPHSGEEH	CKII	VITPHSGEEHA	EIF2AK1	___SGEE	PLK4
sp_P07564_POLG_DEN2J	S425	LEYTIVITPHSGEEHAVGNDT	ATM	ITPHSGEEH	CKII	VITPHSGEEHA	EIF2AK1	___SGEE	PRPK
sp_P07564_POLG_DEN2J	S425	LEYTIVITPHSGEEHAVGNDT	CK2	ITPHSGEEH	CKII	VITPHSGEEHA	EIF2AK1	___SGEE	PRPK
sp_P07564_POLG_DEN2J	S425	LEYTIVITPHSGEEHAVGNDT	IKK	ITPHSGEEH	CKII	VITPHSGEEHA	EIF2AK1	___SGEE	PRPK
sp_P07564_POLG_DEN2J	S425	LEYTIVITPHSGEEHAVGNDT	ATM	ITPHSGEEH	CKII	VITPHSGEEHA	EIF2AK1	___SGEE	TAO3
sp_P07564_POLG_DEN2J	S425	LEYTIVITPHSGEEHAVGNDT	CK2	ITPHSGEEH	CKII	VITPHSGEEHA	EIF2AK1	___SGEE	TAO3
sp_P07564_POLG_DEN2J	S425	LEYTIVITPHSGEEHAVGNDT	IKK	ITPHSGEEH	CKII	VITPHSGEEHA	EIF2AK1	___SGEE	TAO3
sp_P07564_POLG_DEN2J	S425	LEYTIVITPHSGEEHAVGNDT	ATM	ITPHSGEEH	CKII	VITPHSGEEHA	EIF2AK1	___SGEE	TBK1
sp_P07564_POLG_DEN2J	S425	LEYTIVITPHSGEEHAVGNDT	CK2	ITPHSGEEH	CKII	VITPHSGEEHA	EIF2AK1	___SGEE	TBK1
sp_P07564_POLG_DEN2J	S425	LEYTIVITPHSGEEHAVGNDT	IKK	ITPHSGEEH	CKII	VITPHSGEEHA	EIF2AK1	___SGEE	TBK1
sp_P07564_POLG_DEN2J	S425	LEYTIVITPHSGEEHAVGNDT	ATM	ITPHSGEEH	CKII	VITPHSGEEHA	EIF2AK1	___SGEE	TGFBR1
sp_P07564_POLG_DEN2J	S425	LEYTIVITPHSGEEHAVGNDT	CK2	ITPHSGEEH	CKII	VITPHSGEEHA	EIF2AK1	___SGEE	TGFBR1
sp_P07564_POLG_DEN2J	S425	LEYTIVITPHSGEEHAVGNDT	IKK	ITPHSGEEH	CKII	VITPHSGEEHA	EIF2AK1	___SGEE	TGFBR1
sp_P07564_POLG_DEN2J	S425	LEYTIVITPHSGEEHAVGNDT	ATM	ITPHSGEEH	CKII	VITPHSGEEHA	EIF2AK1	___SGEE	TGFBR2
sp_P07564_POLG_DEN2J	S425	LEYTIVITPHSGEEHAVGNDT	CK2	ITPHSGEEH	CKII	VITPHSGEEHA	EIF2AK1	___SGEE	TGFBR2
sp_P07564_POLG_DEN2J	S425	LEYTIVITPHSGEEHAVGNDT	IKK	ITPHSGEEH	CKII	VITPHSGEEHA	EIF2AK1	___SGEE	TGFBR2
sp_P07564_POLG_DEN2J	S425	LEYTIVITPHSGEEHAVGNDT	ATM	ITPHSGEEH	CKII	VITPHSGEEHA	EIF2AK1	___SGEE	TLK1
sp_P07564_POLG_DEN2J	S425	LEYTIVITPHSGEEHAVGNDT	CK2	ITPHSGEEH	CKII	VITPHSGEEHA	EIF2AK1	___SGEE	TLK1
sp_P07564_POLG_DEN2J	S425	LEYTIVITPHSGEEHAVGNDT	IKK	ITPHSGEEH	CKII	VITPHSGEEHA	EIF2AK1	___SGEE	TLK1
sp_P07564_POLG_DEN2J	S425	LEYTIVITPHSGEEHAVGNDT	ATM	ITPHSGEEH	CKII	VITPHSGEEHA	EIF2AK1	___SGEE	TLK2
sp_P07564_POLG_DEN2J	S425	LEYTIVITPHSGEEHAVGNDT	CK2	ITPHSGEEH	CKII	VITPHSGEEHA	EIF2AK1	___SGEE	TLK2
sp_P07564_POLG_DEN2J	S425	LEYTIVITPHSGEEHAVGNDT	IKK	ITPHSGEEH	CKII	VITPHSGEEHA	EIF2AK1	___SGEE	TLK2
sp_P07564_POLG_DEN2J	S425	LEYTIVITPHSGEEHAVGNDT	ATM	ITPHSGEEH	CKII	VITPHSGEEHA	EIF2AK1	___SGEE	TTBK2
sp_P07564_POLG_DEN2J	S425	LEYTIVITPHSGEEHAVGNDT	CK2	ITPHSGEEH	CKII	VITPHSGEEHA	EIF2AK1	___SGEE	TTBK2
sp_P07564_POLG_DEN2J	S425	LEYTIVITPHSGEEHAVGNDT	IKK	ITPHSGEEH	CKII	VITPHSGEEHA	EIF2AK1	___SGEE	TTBK2
sp_P07564_POLG_DEN2J	S425	LEYTIVITPHSGEEHAVGNDT	ATM	ITPHSGEEH	CKII	VITPHSGEEHA	EIF2AK1	___SGEE	TTK
sp_P07564_POLG_DEN2J	S425	LEYTIVITPHSGEEHAVGNDT	CK2	ITPHSGEEH	CKII	VITPHSGEEHA	EIF2AK1	___SGEE	TTK
sp_P07564_POLG_DEN2J	S425	LEYTIVITPHSGEEHAVGNDT	IKK	ITPHSGEEH	CKII	VITPHSGEEHA	EIF2AK1	___SGEE	TTK
sp_P07564_POLG_DEN2J	S425	LEYTIVITPHSGEEHAVGNDT	ATM	ITPHSGEEH	CKII	VITPHSGEEHA	EIF2AK1	___SGEE	ULK1
sp_P07564_POLG_DEN2J	S425	LEYTIVITPHSGEEHAVGNDT	CK2	ITPHSGEEH	CKII	VITPHSGEEHA	EIF2AK1	___SGEE	ULK1
sp_P07564_POLG_DEN2J	S425	LEYTIVITPHSGEEHAVGNDT	IKK	ITPHSGEEH	CKII	VITPHSGEEHA	EIF2AK1	___SGEE	ULK1
sp_P07564_POLG_DEN2J	S425	LEYTIVITPHSGEEHAVGNDT	ATM	ITPHSGEEH	CKII	VITPHSGEEHA	EIF2AK1	___SGEE	YANK2
sp_P07564_POLG_DEN2J	S425	LEYTIVITPHSGEEHAVGNDT	CK2	ITPHSGEEH	CKII	VITPHSGEEHA	EIF2AK1	___SGEE	YANK2
sp_P07564_POLG_DEN2J	S425	LEYTIVITPHSGEEHAVGNDT	IKK	ITPHSGEEH	CKII	VITPHSGEEHA	EIF2AK1	___SGEE	YANK2
sp_P07564_POLG_DEN2J	S425	LEYTIVITPHSGEEHAVGNDT	ATM	ITPHSGEEH	CKII	VITPHSGEEHA	EIF2AK1	___SGEE	ZAK
sp_P07564_POLG_DEN2J	S425	LEYTIVITPHSGEEHAVGNDT	CK2	ITPHSGEEH	CKII	VITPHSGEEHA	EIF2AK1	___SGEE	ZAK
sp_P07564_POLG_DEN2J	S425	LEYTIVITPHSGEEHAVGNDT	IKK	ITPHSGEEH	CKII	VITPHSGEEHA	EIF2AK1	___SGEE	ZAK
sp_P07564_POLG_DEN2J	S677	LKLNWFKKGSSIGQMFETTMR	CAMK2	KKGSSIGQM	PKA	FKKGSSIGQMF	HASPIN	KGSS___	AKT1
sp_P07564_POLG_DEN2J	S677	LKLNWFKKGSSIGQMFETTMR	CK1	KKGSSIGQM	PKA	FKKGSSIGQMF	HASPIN	KGSS___	AKT1
sp_P07564_POLG_DEN2J	S677	LKLNWFKKGSSIGQMFETTMR	MAPK	KKGSSIGQM	PKA	FKKGSSIGQMF	HASPIN	KGSS___	AKT1
sp_P07564_POLG_DEN2J	S677	LKLNWFKKGSSIGQMFETTMR	PKA	KKGSSIGQM	PKA	FKKGSSIGQMF	HASPIN	KGSS___	AKT1
sp_P07564_POLG_DEN2J	S677	LKLNWFKKGSSIGQMFETTMR	PKC	KKGSSIGQM	PKA	FKKGSSIGQMF	HASPIN	KGSS___	AKT1
sp_P07564_POLG_DEN2J	S677	LKLNWFKKGSSIGQMFETTMR	CAMK2	KKGSSIGQM	PKA	FKKGSSIGQMF	HASPIN	KGSS___	AMPKA1
sp_P07564_POLG_DEN2J	S677	LKLNWFKKGSSIGQMFETTMR	CK1	KKGSSIGQM	PKA	FKKGSSIGQMF	HASPIN	KGSS___	AMPKA1
sp_P07564_POLG_DEN2J	S677	LKLNWFKKGSSIGQMFETTMR	MAPK	KKGSSIGQM	PKA	FKKGSSIGQMF	HASPIN	KGSS___	AMPKA1
sp_P07564_POLG_DEN2J	S677	LKLNWFKKGSSIGQMFETTMR	PKA	KKGSSIGQM	PKA	FKKGSSIGQMF	HASPIN	KGSS___	AMPKA1
sp_P07564_POLG_DEN2J	S677	LKLNWFKKGSSIGQMFETTMR	PKC	KKGSSIGQM	PKA	FKKGSSIGQMF	HASPIN	KGSS___	AMPKA1
sp_P07564_POLG_DEN2J	S677	LKLNWFKKGSSIGQMFETTMR	CAMK2	KKGSSIGQM	PKA	FKKGSSIGQMF	HASPIN	KGSS___	ANKRD3
sp_P07564_POLG_DEN2J	S677	LKLNWFKKGSSIGQMFETTMR	CK1	KKGSSIGQM	PKA	FKKGSSIGQMF	HASPIN	KGSS___	ANKRD3
sp_P07564_POLG_DEN2J	S677	LKLNWFKKGSSIGQMFETTMR	MAPK	KKGSSIGQM	PKA	FKKGSSIGQMF	HASPIN	KGSS___	ANKRD3
sp_P07564_POLG_DEN2J	S677	LKLNWFKKGSSIGQMFETTMR	PKA	KKGSSIGQM	PKA	FKKGSSIGQMF	HASPIN	KGSS___	ANKRD3
sp_P07564_POLG_DEN2J	S677	LKLNWFKKGSSIGQMFETTMR	PKC	KKGSSIGQM	PKA	FKKGSSIGQMF	HASPIN	KGSS___	ANKRD3
sp_P07564_POLG_DEN2J	S677	LKLNWFKKGSSIGQMFETTMR	CAMK2	KKGSSIGQM	PKA	FKKGSSIGQMF	HASPIN	KGSS___	AURA
sp_P07564_POLG_DEN2J	S677	LKLNWFKKGSSIGQMFETTMR	CK1	KKGSSIGQM	PKA	FKKGSSIGQMF	HASPIN	KGSS___	AURA
sp_P07564_POLG_DEN2J	S677	LKLNWFKKGSSIGQMFETTMR	MAPK	KKGSSIGQM	PKA	FKKGSSIGQMF	HASPIN	KGSS___	AURA
sp_P07564_POLG_DEN2J	S677	LKLNWFKKGSSIGQMFETTMR	PKA	KKGSSIGQM	PKA	FKKGSSIGQMF	HASPIN	KGSS___	AURA
sp_P07564_POLG_DEN2J	S677	LKLNWFKKGSSIGQMFETTMR	PKC	KKGSSIGQM	PKA	FKKGSSIGQMF	HASPIN	KGSS___	AURA
sp_P07564_POLG_DEN2J	S677	LKLNWFKKGSSIGQMFETTMR	CAMK2	KKGSSIGQM	PKA	FKKGSSIGQMF	HASPIN	KGSS___	BRAF
sp_P07564_POLG_DEN2J	S677	LKLNWFKKGSSIGQMFETTMR	CK1	KKGSSIGQM	PKA	FKKGSSIGQMF	HASPIN	KGSS___	BRAF
sp_P07564_POLG_DEN2J	S677	LKLNWFKKGSSIGQMFETTMR	MAPK	KKGSSIGQM	PKA	FKKGSSIGQMF	HASPIN	KGSS___	BRAF
sp_P07564_POLG_DEN2J	S677	LKLNWFKKGSSIGQMFETTMR	PKA	KKGSSIGQM	PKA	FKKGSSIGQMF	HASPIN	KGSS___	BRAF
sp_P07564_POLG_DEN2J	S677	LKLNWFKKGSSIGQMFETTMR	PKC	KKGSSIGQM	PKA	FKKGSSIGQMF	HASPIN	KGSS___	BRAF
sp_P07564_POLG_DEN2J	S677	LKLNWFKKGSSIGQMFETTMR	CAMK2	KKGSSIGQM	PKA	FKKGSSIGQMF	HASPIN	KGSS___	BRSK1
sp_P07564_POLG_DEN2J	S677	LKLNWFKKGSSIGQMFETTMR	CK1	KKGSSIGQM	PKA	FKKGSSIGQMF	HASPIN	KGSS___	BRSK1
sp_P07564_POLG_DEN2J	S677	LKLNWFKKGSSIGQMFETTMR	MAPK	KKGSSIGQM	PKA	FKKGSSIGQMF	HASPIN	KGSS___	BRSK1
sp_P07564_POLG_DEN2J	S677	LKLNWFKKGSSIGQMFETTMR	PKA	KKGSSIGQM	PKA	FKKGSSIGQMF	HASPIN	KGSS___	BRSK1
sp_P07564_POLG_DEN2J	S677	LKLNWFKKGSSIGQMFETTMR	PKC	KKGSSIGQM	PKA	FKKGSSIGQMF	HASPIN	KGSS___	BRSK1
sp_P07564_POLG_DEN2J	S677	LKLNWFKKGSSIGQMFETTMR	CAMK2	KKGSSIGQM	PKA	FKKGSSIGQMF	HASPIN	KGSS___	BRSK2
sp_P07564_POLG_DEN2J	S677	LKLNWFKKGSSIGQMFETTMR	CK1	KKGSSIGQM	PKA	FKKGSSIGQMF	HASPIN	KGSS___	BRSK2
sp_P07564_POLG_DEN2J	S677	LKLNWFKKGSSIGQMFETTMR	MAPK	KKGSSIGQM	PKA	FKKGSSIGQMF	HASPIN	KGSS___	BRSK2
sp_P07564_POLG_DEN2J	S677	LKLNWFKKGSSIGQMFETTMR	PKA	KKGSSIGQM	PKA	FKKGSSIGQMF	HASPIN	KGSS___	BRSK2
sp_P07564_POLG_DEN2J	S677	LKLNWFKKGSSIGQMFETTMR	PKC	KKGSSIGQM	PKA	FKKGSSIGQMF	HASPIN	KGSS___	BRSK2
sp_P07564_POLG_DEN2J	S677	LKLNWFKKGSSIGQMFETTMR	CAMK2	KKGSSIGQM	PKA	FKKGSSIGQMF	HASPIN	KGSS___	CHAK1
sp_P07564_POLG_DEN2J	S677	LKLNWFKKGSSIGQMFETTMR	CK1	KKGSSIGQM	PKA	FKKGSSIGQMF	HASPIN	KGSS___	CHAK1
sp_P07564_POLG_DEN2J	S677	LKLNWFKKGSSIGQMFETTMR	MAPK	KKGSSIGQM	PKA	FKKGSSIGQMF	HASPIN	KGSS___	CHAK1
sp_P07564_POLG_DEN2J	S677	LKLNWFKKGSSIGQMFETTMR	PKA	KKGSSIGQM	PKA	FKKGSSIGQMF	HASPIN	KGSS___	CHAK1
sp_P07564_POLG_DEN2J	S677	LKLNWFKKGSSIGQMFETTMR	PKC	KKGSSIGQM	PKA	FKKGSSIGQMF	HASPIN	KGSS___	CHAK1
sp_P07564_POLG_DEN2J	S677	LKLNWFKKGSSIGQMFETTMR	CAMK2	KKGSSIGQM	PKA	FKKGSSIGQMF	HASPIN	KGSS___	CHAK2
sp_P07564_POLG_DEN2J	S677	LKLNWFKKGSSIGQMFETTMR	CK1	KKGSSIGQM	PKA	FKKGSSIGQMF	HASPIN	KGSS___	CHAK2
sp_P07564_POLG_DEN2J	S677	LKLNWFKKGSSIGQMFETTMR	MAPK	KKGSSIGQM	PKA	FKKGSSIGQMF	HASPIN	KGSS___	CHAK2
sp_P07564_POLG_DEN2J	S677	LKLNWFKKGSSIGQMFETTMR	PKA	KKGSSIGQM	PKA	FKKGSSIGQMF	HASPIN	KGSS___	CHAK2
sp_P07564_POLG_DEN2J	S677	LKLNWFKKGSSIGQMFETTMR	PKC	KKGSSIGQM	PKA	FKKGSSIGQMF	HASPIN	KGSS___	CHAK2
sp_P07564_POLG_DEN2J	S677	LKLNWFKKGSSIGQMFETTMR	CAMK2	KKGSSIGQM	PKA	FKKGSSIGQMF	HASPIN	KGSS___	CK1E
sp_P07564_POLG_DEN2J	S677	LKLNWFKKGSSIGQMFETTMR	CK1	KKGSSIGQM	PKA	FKKGSSIGQMF	HASPIN	KGSS___	CK1E
sp_P07564_POLG_DEN2J	S677	LKLNWFKKGSSIGQMFETTMR	MAPK	KKGSSIGQM	PKA	FKKGSSIGQMF	HASPIN	KGSS___	CK1E
sp_P07564_POLG_DEN2J	S677	LKLNWFKKGSSIGQMFETTMR	PKA	KKGSSIGQM	PKA	FKKGSSIGQMF	HASPIN	KGSS___	CK1E
sp_P07564_POLG_DEN2J	S677	LKLNWFKKGSSIGQMFETTMR	PKC	KKGSSIGQM	PKA	FKKGSSIGQMF	HASPIN	KGSS___	CK1E
sp_P07564_POLG_DEN2J	S677	LKLNWFKKGSSIGQMFETTMR	CAMK2	KKGSSIGQM	PKA	FKKGSSIGQMF	HASPIN	KGSS___	CK1G1
sp_P07564_POLG_DEN2J	S677	LKLNWFKKGSSIGQMFETTMR	CK1	KKGSSIGQM	PKA	FKKGSSIGQMF	HASPIN	KGSS___	CK1G1
sp_P07564_POLG_DEN2J	S677	LKLNWFKKGSSIGQMFETTMR	MAPK	KKGSSIGQM	PKA	FKKGSSIGQMF	HASPIN	KGSS___	CK1G1
sp_P07564_POLG_DEN2J	S677	LKLNWFKKGSSIGQMFETTMR	PKA	KKGSSIGQM	PKA	FKKGSSIGQMF	HASPIN	KGSS___	CK1G1
sp_P07564_POLG_DEN2J	S677	LKLNWFKKGSSIGQMFETTMR	PKC	KKGSSIGQM	PKA	FKKGSSIGQMF	HASPIN	KGSS___	CK1G1
sp_P07564_POLG_DEN2J	S677	LKLNWFKKGSSIGQMFETTMR	CAMK2	KKGSSIGQM	PKA	FKKGSSIGQMF	HASPIN	KGSS___	CLK2
sp_P07564_POLG_DEN2J	S677	LKLNWFKKGSSIGQMFETTMR	CK1	KKGSSIGQM	PKA	FKKGSSIGQMF	HASPIN	KGSS___	CLK2
sp_P07564_POLG_DEN2J	S677	LKLNWFKKGSSIGQMFETTMR	MAPK	KKGSSIGQM	PKA	FKKGSSIGQMF	HASPIN	KGSS___	CLK2
sp_P07564_POLG_DEN2J	S677	LKLNWFKKGSSIGQMFETTMR	PKA	KKGSSIGQM	PKA	FKKGSSIGQMF	HASPIN	KGSS___	CLK2
sp_P07564_POLG_DEN2J	S677	LKLNWFKKGSSIGQMFETTMR	PKC	KKGSSIGQM	PKA	FKKGSSIGQMF	HASPIN	KGSS___	CLK2
sp_P07564_POLG_DEN2J	S677	LKLNWFKKGSSIGQMFETTMR	CAMK2	KKGSSIGQM	PKA	FKKGSSIGQMF	HASPIN	KGSS___	CLK3
sp_P07564_POLG_DEN2J	S677	LKLNWFKKGSSIGQMFETTMR	CK1	KKGSSIGQM	PKA	FKKGSSIGQMF	HASPIN	KGSS___	CLK3
sp_P07564_POLG_DEN2J	S677	LKLNWFKKGSSIGQMFETTMR	MAPK	KKGSSIGQM	PKA	FKKGSSIGQMF	HASPIN	KGSS___	CLK3
sp_P07564_POLG_DEN2J	S677	LKLNWFKKGSSIGQMFETTMR	PKA	KKGSSIGQM	PKA	FKKGSSIGQMF	HASPIN	KGSS___	CLK3
sp_P07564_POLG_DEN2J	S677	LKLNWFKKGSSIGQMFETTMR	PKC	KKGSSIGQM	PKA	FKKGSSIGQMF	HASPIN	KGSS___	CLK3
sp_P07564_POLG_DEN2J	S677	LKLNWFKKGSSIGQMFETTMR	CAMK2	KKGSSIGQM	PKA	FKKGSSIGQMF	HASPIN	KGSS___	COT
sp_P07564_POLG_DEN2J	S677	LKLNWFKKGSSIGQMFETTMR	CK1	KKGSSIGQM	PKA	FKKGSSIGQMF	HASPIN	KGSS___	COT
sp_P07564_POLG_DEN2J	S677	LKLNWFKKGSSIGQMFETTMR	MAPK	KKGSSIGQM	PKA	FKKGSSIGQMF	HASPIN	KGSS___	COT
sp_P07564_POLG_DEN2J	S677	LKLNWFKKGSSIGQMFETTMR	PKA	KKGSSIGQM	PKA	FKKGSSIGQMF	HASPIN	KGSS___	COT
sp_P07564_POLG_DEN2J	S677	LKLNWFKKGSSIGQMFETTMR	PKC	KKGSSIGQM	PKA	FKKGSSIGQMF	HASPIN	KGSS___	COT
sp_P07564_POLG_DEN2J	S677	LKLNWFKKGSSIGQMFETTMR	CAMK2	KKGSSIGQM	PKA	FKKGSSIGQMF	HASPIN	KGSS___	DAPK3
sp_P07564_POLG_DEN2J	S677	LKLNWFKKGSSIGQMFETTMR	CK1	KKGSSIGQM	PKA	FKKGSSIGQMF	HASPIN	KGSS___	DAPK3
sp_P07564_POLG_DEN2J	S677	LKLNWFKKGSSIGQMFETTMR	MAPK	KKGSSIGQM	PKA	FKKGSSIGQMF	HASPIN	KGSS___	DAPK3
sp_P07564_POLG_DEN2J	S677	LKLNWFKKGSSIGQMFETTMR	PKA	KKGSSIGQM	PKA	FKKGSSIGQMF	HASPIN	KGSS___	DAPK3
sp_P07564_POLG_DEN2J	S677	LKLNWFKKGSSIGQMFETTMR	PKC	KKGSSIGQM	PKA	FKKGSSIGQMF	HASPIN	KGSS___	DAPK3
sp_P07564_POLG_DEN2J	S677	LKLNWFKKGSSIGQMFETTMR	CAMK2	KKGSSIGQM	PKA	FKKGSSIGQMF	HASPIN	KGSS___	DCAMKL1
sp_P07564_POLG_DEN2J	S677	LKLNWFKKGSSIGQMFETTMR	CK1	KKGSSIGQM	PKA	FKKGSSIGQMF	HASPIN	KGSS___	DCAMKL1
sp_P07564_POLG_DEN2J	S677	LKLNWFKKGSSIGQMFETTMR	MAPK	KKGSSIGQM	PKA	FKKGSSIGQMF	HASPIN	KGSS___	DCAMKL1
sp_P07564_POLG_DEN2J	S677	LKLNWFKKGSSIGQMFETTMR	PKA	KKGSSIGQM	PKA	FKKGSSIGQMF	HASPIN	KGSS___	DCAMKL1
sp_P07564_POLG_DEN2J	S677	LKLNWFKKGSSIGQMFETTMR	PKC	KKGSSIGQM	PKA	FKKGSSIGQMF	HASPIN	KGSS___	DCAMKL1
sp_P07564_POLG_DEN2J	S677	LKLNWFKKGSSIGQMFETTMR	CAMK2	KKGSSIGQM	PKA	FKKGSSIGQMF	HASPIN	KGSS___	DCAMKL2
sp_P07564_POLG_DEN2J	S677	LKLNWFKKGSSIGQMFETTMR	CK1	KKGSSIGQM	PKA	FKKGSSIGQMF	HASPIN	KGSS___	DCAMKL2
sp_P07564_POLG_DEN2J	S677	LKLNWFKKGSSIGQMFETTMR	MAPK	KKGSSIGQM	PKA	FKKGSSIGQMF	HASPIN	KGSS___	DCAMKL2
sp_P07564_POLG_DEN2J	S677	LKLNWFKKGSSIGQMFETTMR	PKA	KKGSSIGQM	PKA	FKKGSSIGQMF	HASPIN	KGSS___	DCAMKL2
sp_P07564_POLG_DEN2J	S677	LKLNWFKKGSSIGQMFETTMR	PKC	KKGSSIGQM	PKA	FKKGSSIGQMF	HASPIN	KGSS___	DCAMKL2
sp_P07564_POLG_DEN2J	S677	LKLNWFKKGSSIGQMFETTMR	CAMK2	KKGSSIGQM	PKA	FKKGSSIGQMF	HASPIN	KGSS___	DRAK1
sp_P07564_POLG_DEN2J	S677	LKLNWFKKGSSIGQMFETTMR	CK1	KKGSSIGQM	PKA	FKKGSSIGQMF	HASPIN	KGSS___	DRAK1
sp_P07564_POLG_DEN2J	S677	LKLNWFKKGSSIGQMFETTMR	MAPK	KKGSSIGQM	PKA	FKKGSSIGQMF	HASPIN	KGSS___	DRAK1
sp_P07564_POLG_DEN2J	S677	LKLNWFKKGSSIGQMFETTMR	PKA	KKGSSIGQM	PKA	FKKGSSIGQMF	HASPIN	KGSS___	DRAK1
sp_P07564_POLG_DEN2J	S677	LKLNWFKKGSSIGQMFETTMR	PKC	KKGSSIGQM	PKA	FKKGSSIGQMF	HASPIN	KGSS___	DRAK1
sp_P07564_POLG_DEN2J	S677	LKLNWFKKGSSIGQMFETTMR	CAMK2	KKGSSIGQM	PKA	FKKGSSIGQMF	HASPIN	KGSS___	FAM20C
sp_P07564_POLG_DEN2J	S677	LKLNWFKKGSSIGQMFETTMR	CK1	KKGSSIGQM	PKA	FKKGSSIGQMF	HASPIN	KGSS___	FAM20C
sp_P07564_POLG_DEN2J	S677	LKLNWFKKGSSIGQMFETTMR	MAPK	KKGSSIGQM	PKA	FKKGSSIGQMF	HASPIN	KGSS___	FAM20C
sp_P07564_POLG_DEN2J	S677	LKLNWFKKGSSIGQMFETTMR	PKA	KKGSSIGQM	PKA	FKKGSSIGQMF	HASPIN	KGSS___	FAM20C
sp_P07564_POLG_DEN2J	S677	LKLNWFKKGSSIGQMFETTMR	PKC	KKGSSIGQM	PKA	FKKGSSIGQMF	HASPIN	KGSS___	FAM20C
sp_P07564_POLG_DEN2J	S677	LKLNWFKKGSSIGQMFETTMR	CAMK2	KKGSSIGQM	PKA	FKKGSSIGQMF	HASPIN	KGSS___	GCK
sp_P07564_POLG_DEN2J	S677	LKLNWFKKGSSIGQMFETTMR	CK1	KKGSSIGQM	PKA	FKKGSSIGQMF	HASPIN	KGSS___	GCK
sp_P07564_POLG_DEN2J	S677	LKLNWFKKGSSIGQMFETTMR	MAPK	KKGSSIGQM	PKA	FKKGSSIGQMF	HASPIN	KGSS___	GCK
sp_P07564_POLG_DEN2J	S677	LKLNWFKKGSSIGQMFETTMR	PKA	KKGSSIGQM	PKA	FKKGSSIGQMF	HASPIN	KGSS___	GCK
sp_P07564_POLG_DEN2J	S677	LKLNWFKKGSSIGQMFETTMR	PKC	KKGSSIGQM	PKA	FKKGSSIGQMF	HASPIN	KGSS___	GCK
sp_P07564_POLG_DEN2J	S677	LKLNWFKKGSSIGQMFETTMR	CAMK2	KKGSSIGQM	PKA	FKKGSSIGQMF	HASPIN	KGSS___	GCN2
sp_P07564_POLG_DEN2J	S677	LKLNWFKKGSSIGQMFETTMR	CK1	KKGSSIGQM	PKA	FKKGSSIGQMF	HASPIN	KGSS___	GCN2
sp_P07564_POLG_DEN2J	S677	LKLNWFKKGSSIGQMFETTMR	MAPK	KKGSSIGQM	PKA	FKKGSSIGQMF	HASPIN	KGSS___	GCN2
sp_P07564_POLG_DEN2J	S677	LKLNWFKKGSSIGQMFETTMR	PKA	KKGSSIGQM	PKA	FKKGSSIGQMF	HASPIN	KGSS___	GCN2
sp_P07564_POLG_DEN2J	S677	LKLNWFKKGSSIGQMFETTMR	PKC	KKGSSIGQM	PKA	FKKGSSIGQMF	HASPIN	KGSS___	GCN2
sp_P07564_POLG_DEN2J	S677	LKLNWFKKGSSIGQMFETTMR	CAMK2	KKGSSIGQM	PKA	FKKGSSIGQMF	HASPIN	KGSS___	GRK7
sp_P07564_POLG_DEN2J	S677	LKLNWFKKGSSIGQMFETTMR	CK1	KKGSSIGQM	PKA	FKKGSSIGQMF	HASPIN	KGSS___	GRK7
sp_P07564_POLG_DEN2J	S677	LKLNWFKKGSSIGQMFETTMR	MAPK	KKGSSIGQM	PKA	FKKGSSIGQMF	HASPIN	KGSS___	GRK7
sp_P07564_POLG_DEN2J	S677	LKLNWFKKGSSIGQMFETTMR	PKA	KKGSSIGQM	PKA	FKKGSSIGQMF	HASPIN	KGSS___	GRK7
sp_P07564_POLG_DEN2J	S677	LKLNWFKKGSSIGQMFETTMR	PKC	KKGSSIGQM	PKA	FKKGSSIGQMF	HASPIN	KGSS___	GRK7
sp_P07564_POLG_DEN2J	S677	LKLNWFKKGSSIGQMFETTMR	CAMK2	KKGSSIGQM	PKA	FKKGSSIGQMF	HASPIN	KGSS___	HPK1
sp_P07564_POLG_DEN2J	S677	LKLNWFKKGSSIGQMFETTMR	CK1	KKGSSIGQM	PKA	FKKGSSIGQMF	HASPIN	KGSS___	HPK1
sp_P07564_POLG_DEN2J	S677	LKLNWFKKGSSIGQMFETTMR	MAPK	KKGSSIGQM	PKA	FKKGSSIGQMF	HASPIN	KGSS___	HPK1
sp_P07564_POLG_DEN2J	S677	LKLNWFKKGSSIGQMFETTMR	PKA	KKGSSIGQM	PKA	FKKGSSIGQMF	HASPIN	KGSS___	HPK1
sp_P07564_POLG_DEN2J	S677	LKLNWFKKGSSIGQMFETTMR	PKC	KKGSSIGQM	PKA	FKKGSSIGQMF	HASPIN	KGSS___	HPK1
sp_P07564_POLG_DEN2J	S677	LKLNWFKKGSSIGQMFETTMR	CAMK2	KKGSSIGQM	PKA	FKKGSSIGQMF	HASPIN	KGSS___	IKKE
sp_P07564_POLG_DEN2J	S677	LKLNWFKKGSSIGQMFETTMR	CK1	KKGSSIGQM	PKA	FKKGSSIGQMF	HASPIN	KGSS___	IKKE
sp_P07564_POLG_DEN2J	S677	LKLNWFKKGSSIGQMFETTMR	MAPK	KKGSSIGQM	PKA	FKKGSSIGQMF	HASPIN	KGSS___	IKKE
sp_P07564_POLG_DEN2J	S677	LKLNWFKKGSSIGQMFETTMR	PKA	KKGSSIGQM	PKA	FKKGSSIGQMF	HASPIN	KGSS___	IKKE
sp_P07564_POLG_DEN2J	S677	LKLNWFKKGSSIGQMFETTMR	PKC	KKGSSIGQM	PKA	FKKGSSIGQMF	HASPIN	KGSS___	IKKE
sp_P07564_POLG_DEN2J	S677	LKLNWFKKGSSIGQMFETTMR	CAMK2	KKGSSIGQM	PKA	FKKGSSIGQMF	HASPIN	KGSS___	IRAK4
sp_P07564_POLG_DEN2J	S677	LKLNWFKKGSSIGQMFETTMR	CK1	KKGSSIGQM	PKA	FKKGSSIGQMF	HASPIN	KGSS___	IRAK4
sp_P07564_POLG_DEN2J	S677	LKLNWFKKGSSIGQMFETTMR	MAPK	KKGSSIGQM	PKA	FKKGSSIGQMF	HASPIN	KGSS___	IRAK4
sp_P07564_POLG_DEN2J	S677	LKLNWFKKGSSIGQMFETTMR	PKA	KKGSSIGQM	PKA	FKKGSSIGQMF	HASPIN	KGSS___	IRAK4
sp_P07564_POLG_DEN2J	S677	LKLNWFKKGSSIGQMFETTMR	PKC	KKGSSIGQM	PKA	FKKGSSIGQMF	HASPIN	KGSS___	IRAK4
sp_P07564_POLG_DEN2J	S677	LKLNWFKKGSSIGQMFETTMR	CAMK2	KKGSSIGQM	PKA	FKKGSSIGQMF	HASPIN	KGSS___	IRE1
sp_P07564_POLG_DEN2J	S677	LKLNWFKKGSSIGQMFETTMR	CK1	KKGSSIGQM	PKA	FKKGSSIGQMF	HASPIN	KGSS___	IRE1
sp_P07564_POLG_DEN2J	S677	LKLNWFKKGSSIGQMFETTMR	MAPK	KKGSSIGQM	PKA	FKKGSSIGQMF	HASPIN	KGSS___	IRE1
sp_P07564_POLG_DEN2J	S677	LKLNWFKKGSSIGQMFETTMR	PKA	KKGSSIGQM	PKA	FKKGSSIGQMF	HASPIN	KGSS___	IRE1
sp_P07564_POLG_DEN2J	S677	LKLNWFKKGSSIGQMFETTMR	PKC	KKGSSIGQM	PKA	FKKGSSIGQMF	HASPIN	KGSS___	IRE1
sp_P07564_POLG_DEN2J	S677	LKLNWFKKGSSIGQMFETTMR	CAMK2	KKGSSIGQM	PKA	FKKGSSIGQMF	HASPIN	KGSS___	IRE2
sp_P07564_POLG_DEN2J	S677	LKLNWFKKGSSIGQMFETTMR	CK1	KKGSSIGQM	PKA	FKKGSSIGQMF	HASPIN	KGSS___	IRE2
sp_P07564_POLG_DEN2J	S677	LKLNWFKKGSSIGQMFETTMR	MAPK	KKGSSIGQM	PKA	FKKGSSIGQMF	HASPIN	KGSS___	IRE2
sp_P07564_POLG_DEN2J	S677	LKLNWFKKGSSIGQMFETTMR	PKA	KKGSSIGQM	PKA	FKKGSSIGQMF	HASPIN	KGSS___	IRE2
sp_P07564_POLG_DEN2J	S677	LKLNWFKKGSSIGQMFETTMR	PKC	KKGSSIGQM	PKA	FKKGSSIGQMF	HASPIN	KGSS___	IRE2
sp_P07564_POLG_DEN2J	S677	LKLNWFKKGSSIGQMFETTMR	CAMK2	KKGSSIGQM	PKA	FKKGSSIGQMF	HASPIN	KGSS___	KHS1
sp_P07564_POLG_DEN2J	S677	LKLNWFKKGSSIGQMFETTMR	CK1	KKGSSIGQM	PKA	FKKGSSIGQMF	HASPIN	KGSS___	KHS1
sp_P07564_POLG_DEN2J	S677	LKLNWFKKGSSIGQMFETTMR	MAPK	KKGSSIGQM	PKA	FKKGSSIGQMF	HASPIN	KGSS___	KHS1
sp_P07564_POLG_DEN2J	S677	LKLNWFKKGSSIGQMFETTMR	PKA	KKGSSIGQM	PKA	FKKGSSIGQMF	HASPIN	KGSS___	KHS1
sp_P07564_POLG_DEN2J	S677	LKLNWFKKGSSIGQMFETTMR	PKC	KKGSSIGQM	PKA	FKKGSSIGQMF	HASPIN	KGSS___	KHS1
sp_P07564_POLG_DEN2J	S677	LKLNWFKKGSSIGQMFETTMR	CAMK2	KKGSSIGQM	PKA	FKKGSSIGQMF	HASPIN	KGSS___	KHS2
sp_P07564_POLG_DEN2J	S677	LKLNWFKKGSSIGQMFETTMR	CK1	KKGSSIGQM	PKA	FKKGSSIGQMF	HASPIN	KGSS___	KHS2
sp_P07564_POLG_DEN2J	S677	LKLNWFKKGSSIGQMFETTMR	MAPK	KKGSSIGQM	PKA	FKKGSSIGQMF	HASPIN	KGSS___	KHS2
sp_P07564_POLG_DEN2J	S677	LKLNWFKKGSSIGQMFETTMR	PKA	KKGSSIGQM	PKA	FKKGSSIGQMF	HASPIN	KGSS___	KHS2
sp_P07564_POLG_DEN2J	S677	LKLNWFKKGSSIGQMFETTMR	PKC	KKGSSIGQM	PKA	FKKGSSIGQMF	HASPIN	KGSS___	KHS2
sp_P07564_POLG_DEN2J	S677	LKLNWFKKGSSIGQMFETTMR	CAMK2	KKGSSIGQM	PKA	FKKGSSIGQMF	HASPIN	KGSS___	LATS2
sp_P07564_POLG_DEN2J	S677	LKLNWFKKGSSIGQMFETTMR	CK1	KKGSSIGQM	PKA	FKKGSSIGQMF	HASPIN	KGSS___	LATS2
sp_P07564_POLG_DEN2J	S677	LKLNWFKKGSSIGQMFETTMR	MAPK	KKGSSIGQM	PKA	FKKGSSIGQMF	HASPIN	KGSS___	LATS2
sp_P07564_POLG_DEN2J	S677	LKLNWFKKGSSIGQMFETTMR	PKA	KKGSSIGQM	PKA	FKKGSSIGQMF	HASPIN	KGSS___	LATS2
sp_P07564_POLG_DEN2J	S677	LKLNWFKKGSSIGQMFETTMR	PKC	KKGSSIGQM	PKA	FKKGSSIGQMF	HASPIN	KGSS___	LATS2
sp_P07564_POLG_DEN2J	S677	LKLNWFKKGSSIGQMFETTMR	CAMK2	KKGSSIGQM	PKA	FKKGSSIGQMF	HASPIN	KGSS___	LOK
sp_P07564_POLG_DEN2J	S677	LKLNWFKKGSSIGQMFETTMR	CK1	KKGSSIGQM	PKA	FKKGSSIGQMF	HASPIN	KGSS___	LOK
sp_P07564_POLG_DEN2J	S677	LKLNWFKKGSSIGQMFETTMR	MAPK	KKGSSIGQM	PKA	FKKGSSIGQMF	HASPIN	KGSS___	LOK
sp_P07564_POLG_DEN2J	S677	LKLNWFKKGSSIGQMFETTMR	PKA	KKGSSIGQM	PKA	FKKGSSIGQMF	HASPIN	KGSS___	LOK
sp_P07564_POLG_DEN2J	S677	LKLNWFKKGSSIGQMFETTMR	PKC	KKGSSIGQM	PKA	FKKGSSIGQMF	HASPIN	KGSS___	LOK
sp_P07564_POLG_DEN2J	S677	LKLNWFKKGSSIGQMFETTMR	CAMK2	KKGSSIGQM	PKA	FKKGSSIGQMF	HASPIN	KGSS___	MARK1
sp_P07564_POLG_DEN2J	S677	LKLNWFKKGSSIGQMFETTMR	CK1	KKGSSIGQM	PKA	FKKGSSIGQMF	HASPIN	KGSS___	MARK1
sp_P07564_POLG_DEN2J	S677	LKLNWFKKGSSIGQMFETTMR	MAPK	KKGSSIGQM	PKA	FKKGSSIGQMF	HASPIN	KGSS___	MARK1
sp_P07564_POLG_DEN2J	S677	LKLNWFKKGSSIGQMFETTMR	PKA	KKGSSIGQM	PKA	FKKGSSIGQMF	HASPIN	KGSS___	MARK1
sp_P07564_POLG_DEN2J	S677	LKLNWFKKGSSIGQMFETTMR	PKC	KKGSSIGQM	PKA	FKKGSSIGQMF	HASPIN	KGSS___	MARK1
sp_P07564_POLG_DEN2J	S677	LKLNWFKKGSSIGQMFETTMR	CAMK2	KKGSSIGQM	PKA	FKKGSSIGQMF	HASPIN	KGSS___	MARK2
sp_P07564_POLG_DEN2J	S677	LKLNWFKKGSSIGQMFETTMR	CK1	KKGSSIGQM	PKA	FKKGSSIGQMF	HASPIN	KGSS___	MARK2
sp_P07564_POLG_DEN2J	S677	LKLNWFKKGSSIGQMFETTMR	MAPK	KKGSSIGQM	PKA	FKKGSSIGQMF	HASPIN	KGSS___	MARK2
sp_P07564_POLG_DEN2J	S677	LKLNWFKKGSSIGQMFETTMR	PKA	KKGSSIGQM	PKA	FKKGSSIGQMF	HASPIN	KGSS___	MARK2
sp_P07564_POLG_DEN2J	S677	LKLNWFKKGSSIGQMFETTMR	PKC	KKGSSIGQM	PKA	FKKGSSIGQMF	HASPIN	KGSS___	MARK2
sp_P07564_POLG_DEN2J	S677	LKLNWFKKGSSIGQMFETTMR	CAMK2	KKGSSIGQM	PKA	FKKGSSIGQMF	HASPIN	KGSS___	MARK3
sp_P07564_POLG_DEN2J	S677	LKLNWFKKGSSIGQMFETTMR	CK1	KKGSSIGQM	PKA	FKKGSSIGQMF	HASPIN	KGSS___	MARK3
sp_P07564_POLG_DEN2J	S677	LKLNWFKKGSSIGQMFETTMR	MAPK	KKGSSIGQM	PKA	FKKGSSIGQMF	HASPIN	KGSS___	MARK3
sp_P07564_POLG_DEN2J	S677	LKLNWFKKGSSIGQMFETTMR	PKA	KKGSSIGQM	PKA	FKKGSSIGQMF	HASPIN	KGSS___	MARK3
sp_P07564_POLG_DEN2J	S677	LKLNWFKKGSSIGQMFETTMR	PKC	KKGSSIGQM	PKA	FKKGSSIGQMF	HASPIN	KGSS___	MARK3
sp_P07564_POLG_DEN2J	S677	LKLNWFKKGSSIGQMFETTMR	CAMK2	KKGSSIGQM	PKA	FKKGSSIGQMF	HASPIN	KGSS___	MARK4
sp_P07564_POLG_DEN2J	S677	LKLNWFKKGSSIGQMFETTMR	CK1	KKGSSIGQM	PKA	FKKGSSIGQMF	HASPIN	KGSS___	MARK4
sp_P07564_POLG_DEN2J	S677	LKLNWFKKGSSIGQMFETTMR	MAPK	KKGSSIGQM	PKA	FKKGSSIGQMF	HASPIN	KGSS___	MARK4
sp_P07564_POLG_DEN2J	S677	LKLNWFKKGSSIGQMFETTMR	PKA	KKGSSIGQM	PKA	FKKGSSIGQMF	HASPIN	KGSS___	MARK4
sp_P07564_POLG_DEN2J	S677	LKLNWFKKGSSIGQMFETTMR	PKC	KKGSSIGQM	PKA	FKKGSSIGQMF	HASPIN	KGSS___	MARK4
sp_P07564_POLG_DEN2J	S677	LKLNWFKKGSSIGQMFETTMR	CAMK2	KKGSSIGQM	PKA	FKKGSSIGQMF	HASPIN	KGSS___	MEKK2
sp_P07564_POLG_DEN2J	S677	LKLNWFKKGSSIGQMFETTMR	CK1	KKGSSIGQM	PKA	FKKGSSIGQMF	HASPIN	KGSS___	MEKK2
sp_P07564_POLG_DEN2J	S677	LKLNWFKKGSSIGQMFETTMR	MAPK	KKGSSIGQM	PKA	FKKGSSIGQMF	HASPIN	KGSS___	MEKK2
sp_P07564_POLG_DEN2J	S677	LKLNWFKKGSSIGQMFETTMR	PKA	KKGSSIGQM	PKA	FKKGSSIGQMF	HASPIN	KGSS___	MEKK2
sp_P07564_POLG_DEN2J	S677	LKLNWFKKGSSIGQMFETTMR	PKC	KKGSSIGQM	PKA	FKKGSSIGQMF	HASPIN	KGSS___	MEKK2
sp_P07564_POLG_DEN2J	S677	LKLNWFKKGSSIGQMFETTMR	CAMK2	KKGSSIGQM	PKA	FKKGSSIGQMF	HASPIN	KGSS___	MEKK3
sp_P07564_POLG_DEN2J	S677	LKLNWFKKGSSIGQMFETTMR	CK1	KKGSSIGQM	PKA	FKKGSSIGQMF	HASPIN	KGSS___	MEKK3
sp_P07564_POLG_DEN2J	S677	LKLNWFKKGSSIGQMFETTMR	MAPK	KKGSSIGQM	PKA	FKKGSSIGQMF	HASPIN	KGSS___	MEKK3
sp_P07564_POLG_DEN2J	S677	LKLNWFKKGSSIGQMFETTMR	PKA	KKGSSIGQM	PKA	FKKGSSIGQMF	HASPIN	KGSS___	MEKK3
sp_P07564_POLG_DEN2J	S677	LKLNWFKKGSSIGQMFETTMR	PKC	KKGSSIGQM	PKA	FKKGSSIGQMF	HASPIN	KGSS___	MEKK3
sp_P07564_POLG_DEN2J	S677	LKLNWFKKGSSIGQMFETTMR	CAMK2	KKGSSIGQM	PKA	FKKGSSIGQMF	HASPIN	KGSS___	MELK
sp_P07564_POLG_DEN2J	S677	LKLNWFKKGSSIGQMFETTMR	CK1	KKGSSIGQM	PKA	FKKGSSIGQMF	HASPIN	KGSS___	MELK
sp_P07564_POLG_DEN2J	S677	LKLNWFKKGSSIGQMFETTMR	MAPK	KKGSSIGQM	PKA	FKKGSSIGQMF	HASPIN	KGSS___	MELK
sp_P07564_POLG_DEN2J	S677	LKLNWFKKGSSIGQMFETTMR	PKA	KKGSSIGQM	PKA	FKKGSSIGQMF	HASPIN	KGSS___	MELK
sp_P07564_POLG_DEN2J	S677	LKLNWFKKGSSIGQMFETTMR	PKC	KKGSSIGQM	PKA	FKKGSSIGQMF	HASPIN	KGSS___	MELK
sp_P07564_POLG_DEN2J	S677	LKLNWFKKGSSIGQMFETTMR	CAMK2	KKGSSIGQM	PKA	FKKGSSIGQMF	HASPIN	KGSS___	MLK1
sp_P07564_POLG_DEN2J	S677	LKLNWFKKGSSIGQMFETTMR	CK1	KKGSSIGQM	PKA	FKKGSSIGQMF	HASPIN	KGSS___	MLK1
sp_P07564_POLG_DEN2J	S677	LKLNWFKKGSSIGQMFETTMR	MAPK	KKGSSIGQM	PKA	FKKGSSIGQMF	HASPIN	KGSS___	MLK1
sp_P07564_POLG_DEN2J	S677	LKLNWFKKGSSIGQMFETTMR	PKA	KKGSSIGQM	PKA	FKKGSSIGQMF	HASPIN	KGSS___	MLK1
sp_P07564_POLG_DEN2J	S677	LKLNWFKKGSSIGQMFETTMR	PKC	KKGSSIGQM	PKA	FKKGSSIGQMF	HASPIN	KGSS___	MLK1
sp_P07564_POLG_DEN2J	S677	LKLNWFKKGSSIGQMFETTMR	CAMK2	KKGSSIGQM	PKA	FKKGSSIGQMF	HASPIN	KGSS___	MLK3
sp_P07564_POLG_DEN2J	S677	LKLNWFKKGSSIGQMFETTMR	CK1	KKGSSIGQM	PKA	FKKGSSIGQMF	HASPIN	KGSS___	MLK3
sp_P07564_POLG_DEN2J	S677	LKLNWFKKGSSIGQMFETTMR	MAPK	KKGSSIGQM	PKA	FKKGSSIGQMF	HASPIN	KGSS___	MLK3
sp_P07564_POLG_DEN2J	S677	LKLNWFKKGSSIGQMFETTMR	PKA	KKGSSIGQM	PKA	FKKGSSIGQMF	HASPIN	KGSS___	MLK3
sp_P07564_POLG_DEN2J	S677	LKLNWFKKGSSIGQMFETTMR	PKC	KKGSSIGQM	PKA	FKKGSSIGQMF	HASPIN	KGSS___	MLK3
sp_P07564_POLG_DEN2J	S677	LKLNWFKKGSSIGQMFETTMR	CAMK2	KKGSSIGQM	PKA	FKKGSSIGQMF	HASPIN	KGSS___	MLK4
sp_P07564_POLG_DEN2J	S677	LKLNWFKKGSSIGQMFETTMR	CK1	KKGSSIGQM	PKA	FKKGSSIGQMF	HASPIN	KGSS___	MLK4
sp_P07564_POLG_DEN2J	S677	LKLNWFKKGSSIGQMFETTMR	MAPK	KKGSSIGQM	PKA	FKKGSSIGQMF	HASPIN	KGSS___	MLK4
sp_P07564_POLG_DEN2J	S677	LKLNWFKKGSSIGQMFETTMR	PKA	KKGSSIGQM	PKA	FKKGSSIGQMF	HASPIN	KGSS___	MLK4
sp_P07564_POLG_DEN2J	S677	LKLNWFKKGSSIGQMFETTMR	PKC	KKGSSIGQM	PKA	FKKGSSIGQMF	HASPIN	KGSS___	MLK4
sp_P07564_POLG_DEN2J	S677	LKLNWFKKGSSIGQMFETTMR	CAMK2	KKGSSIGQM	PKA	FKKGSSIGQMF	HASPIN	KGSS___	MNK1
sp_P07564_POLG_DEN2J	S677	LKLNWFKKGSSIGQMFETTMR	CK1	KKGSSIGQM	PKA	FKKGSSIGQMF	HASPIN	KGSS___	MNK1
sp_P07564_POLG_DEN2J	S677	LKLNWFKKGSSIGQMFETTMR	MAPK	KKGSSIGQM	PKA	FKKGSSIGQMF	HASPIN	KGSS___	MNK1
sp_P07564_POLG_DEN2J	S677	LKLNWFKKGSSIGQMFETTMR	PKA	KKGSSIGQM	PKA	FKKGSSIGQMF	HASPIN	KGSS___	MNK1
sp_P07564_POLG_DEN2J	S677	LKLNWFKKGSSIGQMFETTMR	PKC	KKGSSIGQM	PKA	FKKGSSIGQMF	HASPIN	KGSS___	MNK1
sp_P07564_POLG_DEN2J	S677	LKLNWFKKGSSIGQMFETTMR	CAMK2	KKGSSIGQM	PKA	FKKGSSIGQMF	HASPIN	KGSS___	MRCKA
sp_P07564_POLG_DEN2J	S677	LKLNWFKKGSSIGQMFETTMR	CK1	KKGSSIGQM	PKA	FKKGSSIGQMF	HASPIN	KGSS___	MRCKA
sp_P07564_POLG_DEN2J	S677	LKLNWFKKGSSIGQMFETTMR	MAPK	KKGSSIGQM	PKA	FKKGSSIGQMF	HASPIN	KGSS___	MRCKA
sp_P07564_POLG_DEN2J	S677	LKLNWFKKGSSIGQMFETTMR	PKA	KKGSSIGQM	PKA	FKKGSSIGQMF	HASPIN	KGSS___	MRCKA
sp_P07564_POLG_DEN2J	S677	LKLNWFKKGSSIGQMFETTMR	PKC	KKGSSIGQM	PKA	FKKGSSIGQMF	HASPIN	KGSS___	MRCKA
sp_P07564_POLG_DEN2J	S677	LKLNWFKKGSSIGQMFETTMR	CAMK2	KKGSSIGQM	PKA	FKKGSSIGQMF	HASPIN	KGSS___	MST3
sp_P07564_POLG_DEN2J	S677	LKLNWFKKGSSIGQMFETTMR	CK1	KKGSSIGQM	PKA	FKKGSSIGQMF	HASPIN	KGSS___	MST3
sp_P07564_POLG_DEN2J	S677	LKLNWFKKGSSIGQMFETTMR	MAPK	KKGSSIGQM	PKA	FKKGSSIGQMF	HASPIN	KGSS___	MST3
sp_P07564_POLG_DEN2J	S677	LKLNWFKKGSSIGQMFETTMR	PKA	KKGSSIGQM	PKA	FKKGSSIGQMF	HASPIN	KGSS___	MST3
sp_P07564_POLG_DEN2J	S677	LKLNWFKKGSSIGQMFETTMR	PKC	KKGSSIGQM	PKA	FKKGSSIGQMF	HASPIN	KGSS___	MST3
sp_P07564_POLG_DEN2J	S677	LKLNWFKKGSSIGQMFETTMR	CAMK2	KKGSSIGQM	PKA	FKKGSSIGQMF	HASPIN	KGSS___	MST4
sp_P07564_POLG_DEN2J	S677	LKLNWFKKGSSIGQMFETTMR	CK1	KKGSSIGQM	PKA	FKKGSSIGQMF	HASPIN	KGSS___	MST4
sp_P07564_POLG_DEN2J	S677	LKLNWFKKGSSIGQMFETTMR	MAPK	KKGSSIGQM	PKA	FKKGSSIGQMF	HASPIN	KGSS___	MST4
sp_P07564_POLG_DEN2J	S677	LKLNWFKKGSSIGQMFETTMR	PKA	KKGSSIGQM	PKA	FKKGSSIGQMF	HASPIN	KGSS___	MST4
sp_P07564_POLG_DEN2J	S677	LKLNWFKKGSSIGQMFETTMR	PKC	KKGSSIGQM	PKA	FKKGSSIGQMF	HASPIN	KGSS___	MST4
sp_P07564_POLG_DEN2J	S677	LKLNWFKKGSSIGQMFETTMR	CAMK2	KKGSSIGQM	PKA	FKKGSSIGQMF	HASPIN	KGSS___	NDR1
sp_P07564_POLG_DEN2J	S677	LKLNWFKKGSSIGQMFETTMR	CK1	KKGSSIGQM	PKA	FKKGSSIGQMF	HASPIN	KGSS___	NDR1
sp_P07564_POLG_DEN2J	S677	LKLNWFKKGSSIGQMFETTMR	MAPK	KKGSSIGQM	PKA	FKKGSSIGQMF	HASPIN	KGSS___	NDR1
sp_P07564_POLG_DEN2J	S677	LKLNWFKKGSSIGQMFETTMR	PKA	KKGSSIGQM	PKA	FKKGSSIGQMF	HASPIN	KGSS___	NDR1
sp_P07564_POLG_DEN2J	S677	LKLNWFKKGSSIGQMFETTMR	PKC	KKGSSIGQM	PKA	FKKGSSIGQMF	HASPIN	KGSS___	NDR1
sp_P07564_POLG_DEN2J	S677	LKLNWFKKGSSIGQMFETTMR	CAMK2	KKGSSIGQM	PKA	FKKGSSIGQMF	HASPIN	KGSS___	NDR2
sp_P07564_POLG_DEN2J	S677	LKLNWFKKGSSIGQMFETTMR	CK1	KKGSSIGQM	PKA	FKKGSSIGQMF	HASPIN	KGSS___	NDR2
sp_P07564_POLG_DEN2J	S677	LKLNWFKKGSSIGQMFETTMR	MAPK	KKGSSIGQM	PKA	FKKGSSIGQMF	HASPIN	KGSS___	NDR2
sp_P07564_POLG_DEN2J	S677	LKLNWFKKGSSIGQMFETTMR	PKA	KKGSSIGQM	PKA	FKKGSSIGQMF	HASPIN	KGSS___	NDR2
sp_P07564_POLG_DEN2J	S677	LKLNWFKKGSSIGQMFETTMR	PKC	KKGSSIGQM	PKA	FKKGSSIGQMF	HASPIN	KGSS___	NDR2
sp_P07564_POLG_DEN2J	S677	LKLNWFKKGSSIGQMFETTMR	CAMK2	KKGSSIGQM	PKA	FKKGSSIGQMF	HASPIN	KGSS___	NEK5
sp_P07564_POLG_DEN2J	S677	LKLNWFKKGSSIGQMFETTMR	CK1	KKGSSIGQM	PKA	FKKGSSIGQMF	HASPIN	KGSS___	NEK5
sp_P07564_POLG_DEN2J	S677	LKLNWFKKGSSIGQMFETTMR	MAPK	KKGSSIGQM	PKA	FKKGSSIGQMF	HASPIN	KGSS___	NEK5
sp_P07564_POLG_DEN2J	S677	LKLNWFKKGSSIGQMFETTMR	PKA	KKGSSIGQM	PKA	FKKGSSIGQMF	HASPIN	KGSS___	NEK5
sp_P07564_POLG_DEN2J	S677	LKLNWFKKGSSIGQMFETTMR	PKC	KKGSSIGQM	PKA	FKKGSSIGQMF	HASPIN	KGSS___	NEK5
sp_P07564_POLG_DEN2J	S677	LKLNWFKKGSSIGQMFETTMR	CAMK2	KKGSSIGQM	PKA	FKKGSSIGQMF	HASPIN	KGSS___	NEK6
sp_P07564_POLG_DEN2J	S677	LKLNWFKKGSSIGQMFETTMR	CK1	KKGSSIGQM	PKA	FKKGSSIGQMF	HASPIN	KGSS___	NEK6
sp_P07564_POLG_DEN2J	S677	LKLNWFKKGSSIGQMFETTMR	MAPK	KKGSSIGQM	PKA	FKKGSSIGQMF	HASPIN	KGSS___	NEK6
sp_P07564_POLG_DEN2J	S677	LKLNWFKKGSSIGQMFETTMR	PKA	KKGSSIGQM	PKA	FKKGSSIGQMF	HASPIN	KGSS___	NEK6
sp_P07564_POLG_DEN2J	S677	LKLNWFKKGSSIGQMFETTMR	PKC	KKGSSIGQM	PKA	FKKGSSIGQMF	HASPIN	KGSS___	NEK6
sp_P07564_POLG_DEN2J	S677	LKLNWFKKGSSIGQMFETTMR	CAMK2	KKGSSIGQM	PKA	FKKGSSIGQMF	HASPIN	KGSS___	NEK7
sp_P07564_POLG_DEN2J	S677	LKLNWFKKGSSIGQMFETTMR	CK1	KKGSSIGQM	PKA	FKKGSSIGQMF	HASPIN	KGSS___	NEK7
sp_P07564_POLG_DEN2J	S677	LKLNWFKKGSSIGQMFETTMR	MAPK	KKGSSIGQM	PKA	FKKGSSIGQMF	HASPIN	KGSS___	NEK7
sp_P07564_POLG_DEN2J	S677	LKLNWFKKGSSIGQMFETTMR	PKA	KKGSSIGQM	PKA	FKKGSSIGQMF	HASPIN	KGSS___	NEK7
sp_P07564_POLG_DEN2J	S677	LKLNWFKKGSSIGQMFETTMR	PKC	KKGSSIGQM	PKA	FKKGSSIGQMF	HASPIN	KGSS___	NEK7
sp_P07564_POLG_DEN2J	S677	LKLNWFKKGSSIGQMFETTMR	CAMK2	KKGSSIGQM	PKA	FKKGSSIGQMF	HASPIN	KGSS___	NEK8
sp_P07564_POLG_DEN2J	S677	LKLNWFKKGSSIGQMFETTMR	CK1	KKGSSIGQM	PKA	FKKGSSIGQMF	HASPIN	KGSS___	NEK8
sp_P07564_POLG_DEN2J	S677	LKLNWFKKGSSIGQMFETTMR	MAPK	KKGSSIGQM	PKA	FKKGSSIGQMF	HASPIN	KGSS___	NEK8
sp_P07564_POLG_DEN2J	S677	LKLNWFKKGSSIGQMFETTMR	PKA	KKGSSIGQM	PKA	FKKGSSIGQMF	HASPIN	KGSS___	NEK8
sp_P07564_POLG_DEN2J	S677	LKLNWFKKGSSIGQMFETTMR	PKC	KKGSSIGQM	PKA	FKKGSSIGQMF	HASPIN	KGSS___	NEK8
sp_P07564_POLG_DEN2J	S677	LKLNWFKKGSSIGQMFETTMR	CAMK2	KKGSSIGQM	PKA	FKKGSSIGQMF	HASPIN	KGSS___	NIK
sp_P07564_POLG_DEN2J	S677	LKLNWFKKGSSIGQMFETTMR	CK1	KKGSSIGQM	PKA	FKKGSSIGQMF	HASPIN	KGSS___	NIK
sp_P07564_POLG_DEN2J	S677	LKLNWFKKGSSIGQMFETTMR	MAPK	KKGSSIGQM	PKA	FKKGSSIGQMF	HASPIN	KGSS___	NIK
sp_P07564_POLG_DEN2J	S677	LKLNWFKKGSSIGQMFETTMR	PKA	KKGSSIGQM	PKA	FKKGSSIGQMF	HASPIN	KGSS___	NIK
sp_P07564_POLG_DEN2J	S677	LKLNWFKKGSSIGQMFETTMR	PKC	KKGSSIGQM	PKA	FKKGSSIGQMF	HASPIN	KGSS___	NIK
sp_P07564_POLG_DEN2J	S677	LKLNWFKKGSSIGQMFETTMR	CAMK2	KKGSSIGQM	PKA	FKKGSSIGQMF	HASPIN	KGSS___	NIM1
sp_P07564_POLG_DEN2J	S677	LKLNWFKKGSSIGQMFETTMR	CK1	KKGSSIGQM	PKA	FKKGSSIGQMF	HASPIN	KGSS___	NIM1
sp_P07564_POLG_DEN2J	S677	LKLNWFKKGSSIGQMFETTMR	MAPK	KKGSSIGQM	PKA	FKKGSSIGQMF	HASPIN	KGSS___	NIM1
sp_P07564_POLG_DEN2J	S677	LKLNWFKKGSSIGQMFETTMR	PKA	KKGSSIGQM	PKA	FKKGSSIGQMF	HASPIN	KGSS___	NIM1
sp_P07564_POLG_DEN2J	S677	LKLNWFKKGSSIGQMFETTMR	PKC	KKGSSIGQM	PKA	FKKGSSIGQMF	HASPIN	KGSS___	NIM1
sp_P07564_POLG_DEN2J	S677	LKLNWFKKGSSIGQMFETTMR	CAMK2	KKGSSIGQM	PKA	FKKGSSIGQMF	HASPIN	KGSS___	NUAK1
sp_P07564_POLG_DEN2J	S677	LKLNWFKKGSSIGQMFETTMR	CK1	KKGSSIGQM	PKA	FKKGSSIGQMF	HASPIN	KGSS___	NUAK1
sp_P07564_POLG_DEN2J	S677	LKLNWFKKGSSIGQMFETTMR	MAPK	KKGSSIGQM	PKA	FKKGSSIGQMF	HASPIN	KGSS___	NUAK1
sp_P07564_POLG_DEN2J	S677	LKLNWFKKGSSIGQMFETTMR	PKA	KKGSSIGQM	PKA	FKKGSSIGQMF	HASPIN	KGSS___	NUAK1
sp_P07564_POLG_DEN2J	S677	LKLNWFKKGSSIGQMFETTMR	PKC	KKGSSIGQM	PKA	FKKGSSIGQMF	HASPIN	KGSS___	NUAK1
sp_P07564_POLG_DEN2J	S677	LKLNWFKKGSSIGQMFETTMR	CAMK2	KKGSSIGQM	PKA	FKKGSSIGQMF	HASPIN	KGSS___	NUAK2
sp_P07564_POLG_DEN2J	S677	LKLNWFKKGSSIGQMFETTMR	CK1	KKGSSIGQM	PKA	FKKGSSIGQMF	HASPIN	KGSS___	NUAK2
sp_P07564_POLG_DEN2J	S677	LKLNWFKKGSSIGQMFETTMR	MAPK	KKGSSIGQM	PKA	FKKGSSIGQMF	HASPIN	KGSS___	NUAK2
sp_P07564_POLG_DEN2J	S677	LKLNWFKKGSSIGQMFETTMR	PKA	KKGSSIGQM	PKA	FKKGSSIGQMF	HASPIN	KGSS___	NUAK2
sp_P07564_POLG_DEN2J	S677	LKLNWFKKGSSIGQMFETTMR	PKC	KKGSSIGQM	PKA	FKKGSSIGQMF	HASPIN	KGSS___	NUAK2
sp_P07564_POLG_DEN2J	S677	LKLNWFKKGSSIGQMFETTMR	CAMK2	KKGSSIGQM	PKA	FKKGSSIGQMF	HASPIN	KGSS___	OSR1
sp_P07564_POLG_DEN2J	S677	LKLNWFKKGSSIGQMFETTMR	CK1	KKGSSIGQM	PKA	FKKGSSIGQMF	HASPIN	KGSS___	OSR1
sp_P07564_POLG_DEN2J	S677	LKLNWFKKGSSIGQMFETTMR	MAPK	KKGSSIGQM	PKA	FKKGSSIGQMF	HASPIN	KGSS___	OSR1
sp_P07564_POLG_DEN2J	S677	LKLNWFKKGSSIGQMFETTMR	PKA	KKGSSIGQM	PKA	FKKGSSIGQMF	HASPIN	KGSS___	OSR1
sp_P07564_POLG_DEN2J	S677	LKLNWFKKGSSIGQMFETTMR	PKC	KKGSSIGQM	PKA	FKKGSSIGQMF	HASPIN	KGSS___	OSR1
sp_P07564_POLG_DEN2J	S677	LKLNWFKKGSSIGQMFETTMR	CAMK2	KKGSSIGQM	PKA	FKKGSSIGQMF	HASPIN	KGSS___	P70S6KB
sp_P07564_POLG_DEN2J	S677	LKLNWFKKGSSIGQMFETTMR	CK1	KKGSSIGQM	PKA	FKKGSSIGQMF	HASPIN	KGSS___	P70S6KB
sp_P07564_POLG_DEN2J	S677	LKLNWFKKGSSIGQMFETTMR	MAPK	KKGSSIGQM	PKA	FKKGSSIGQMF	HASPIN	KGSS___	P70S6KB
sp_P07564_POLG_DEN2J	S677	LKLNWFKKGSSIGQMFETTMR	PKA	KKGSSIGQM	PKA	FKKGSSIGQMF	HASPIN	KGSS___	P70S6KB
sp_P07564_POLG_DEN2J	S677	LKLNWFKKGSSIGQMFETTMR	PKC	KKGSSIGQM	PKA	FKKGSSIGQMF	HASPIN	KGSS___	P70S6KB
sp_P07564_POLG_DEN2J	S677	LKLNWFKKGSSIGQMFETTMR	CAMK2	KKGSSIGQM	PKA	FKKGSSIGQMF	HASPIN	KGSS___	PAK1
sp_P07564_POLG_DEN2J	S677	LKLNWFKKGSSIGQMFETTMR	CK1	KKGSSIGQM	PKA	FKKGSSIGQMF	HASPIN	KGSS___	PAK1
sp_P07564_POLG_DEN2J	S677	LKLNWFKKGSSIGQMFETTMR	MAPK	KKGSSIGQM	PKA	FKKGSSIGQMF	HASPIN	KGSS___	PAK1
sp_P07564_POLG_DEN2J	S677	LKLNWFKKGSSIGQMFETTMR	PKA	KKGSSIGQM	PKA	FKKGSSIGQMF	HASPIN	KGSS___	PAK1
sp_P07564_POLG_DEN2J	S677	LKLNWFKKGSSIGQMFETTMR	PKC	KKGSSIGQM	PKA	FKKGSSIGQMF	HASPIN	KGSS___	PAK1
sp_P07564_POLG_DEN2J	S677	LKLNWFKKGSSIGQMFETTMR	CAMK2	KKGSSIGQM	PKA	FKKGSSIGQMF	HASPIN	KGSS___	PAK2
sp_P07564_POLG_DEN2J	S677	LKLNWFKKGSSIGQMFETTMR	CK1	KKGSSIGQM	PKA	FKKGSSIGQMF	HASPIN	KGSS___	PAK2
sp_P07564_POLG_DEN2J	S677	LKLNWFKKGSSIGQMFETTMR	MAPK	KKGSSIGQM	PKA	FKKGSSIGQMF	HASPIN	KGSS___	PAK2
sp_P07564_POLG_DEN2J	S677	LKLNWFKKGSSIGQMFETTMR	PKA	KKGSSIGQM	PKA	FKKGSSIGQMF	HASPIN	KGSS___	PAK2
sp_P07564_POLG_DEN2J	S677	LKLNWFKKGSSIGQMFETTMR	PKC	KKGSSIGQM	PKA	FKKGSSIGQMF	HASPIN	KGSS___	PAK2
sp_P07564_POLG_DEN2J	S677	LKLNWFKKGSSIGQMFETTMR	CAMK2	KKGSSIGQM	PKA	FKKGSSIGQMF	HASPIN	KGSS___	PAK3
sp_P07564_POLG_DEN2J	S677	LKLNWFKKGSSIGQMFETTMR	CK1	KKGSSIGQM	PKA	FKKGSSIGQMF	HASPIN	KGSS___	PAK3
sp_P07564_POLG_DEN2J	S677	LKLNWFKKGSSIGQMFETTMR	MAPK	KKGSSIGQM	PKA	FKKGSSIGQMF	HASPIN	KGSS___	PAK3
sp_P07564_POLG_DEN2J	S677	LKLNWFKKGSSIGQMFETTMR	PKA	KKGSSIGQM	PKA	FKKGSSIGQMF	HASPIN	KGSS___	PAK3
sp_P07564_POLG_DEN2J	S677	LKLNWFKKGSSIGQMFETTMR	PKC	KKGSSIGQM	PKA	FKKGSSIGQMF	HASPIN	KGSS___	PAK3
sp_P07564_POLG_DEN2J	S677	LKLNWFKKGSSIGQMFETTMR	CAMK2	KKGSSIGQM	PKA	FKKGSSIGQMF	HASPIN	KGSS___	PAK4
sp_P07564_POLG_DEN2J	S677	LKLNWFKKGSSIGQMFETTMR	CK1	KKGSSIGQM	PKA	FKKGSSIGQMF	HASPIN	KGSS___	PAK4
sp_P07564_POLG_DEN2J	S677	LKLNWFKKGSSIGQMFETTMR	MAPK	KKGSSIGQM	PKA	FKKGSSIGQMF	HASPIN	KGSS___	PAK4
sp_P07564_POLG_DEN2J	S677	LKLNWFKKGSSIGQMFETTMR	PKA	KKGSSIGQM	PKA	FKKGSSIGQMF	HASPIN	KGSS___	PAK4
sp_P07564_POLG_DEN2J	S677	LKLNWFKKGSSIGQMFETTMR	PKC	KKGSSIGQM	PKA	FKKGSSIGQMF	HASPIN	KGSS___	PAK4
sp_P07564_POLG_DEN2J	S677	LKLNWFKKGSSIGQMFETTMR	CAMK2	KKGSSIGQM	PKA	FKKGSSIGQMF	HASPIN	KGSS___	PAK5
sp_P07564_POLG_DEN2J	S677	LKLNWFKKGSSIGQMFETTMR	CK1	KKGSSIGQM	PKA	FKKGSSIGQMF	HASPIN	KGSS___	PAK5
sp_P07564_POLG_DEN2J	S677	LKLNWFKKGSSIGQMFETTMR	MAPK	KKGSSIGQM	PKA	FKKGSSIGQMF	HASPIN	KGSS___	PAK5
sp_P07564_POLG_DEN2J	S677	LKLNWFKKGSSIGQMFETTMR	PKA	KKGSSIGQM	PKA	FKKGSSIGQMF	HASPIN	KGSS___	PAK5
sp_P07564_POLG_DEN2J	S677	LKLNWFKKGSSIGQMFETTMR	PKC	KKGSSIGQM	PKA	FKKGSSIGQMF	HASPIN	KGSS___	PAK5
sp_P07564_POLG_DEN2J	S677	LKLNWFKKGSSIGQMFETTMR	CAMK2	KKGSSIGQM	PKA	FKKGSSIGQMF	HASPIN	KGSS___	PAK6
sp_P07564_POLG_DEN2J	S677	LKLNWFKKGSSIGQMFETTMR	CK1	KKGSSIGQM	PKA	FKKGSSIGQMF	HASPIN	KGSS___	PAK6
sp_P07564_POLG_DEN2J	S677	LKLNWFKKGSSIGQMFETTMR	MAPK	KKGSSIGQM	PKA	FKKGSSIGQMF	HASPIN	KGSS___	PAK6
sp_P07564_POLG_DEN2J	S677	LKLNWFKKGSSIGQMFETTMR	PKA	KKGSSIGQM	PKA	FKKGSSIGQMF	HASPIN	KGSS___	PAK6
sp_P07564_POLG_DEN2J	S677	LKLNWFKKGSSIGQMFETTMR	PKC	KKGSSIGQM	PKA	FKKGSSIGQMF	HASPIN	KGSS___	PAK6
sp_P07564_POLG_DEN2J	S677	LKLNWFKKGSSIGQMFETTMR	CAMK2	KKGSSIGQM	PKA	FKKGSSIGQMF	HASPIN	KGSS___	PHKG1
sp_P07564_POLG_DEN2J	S677	LKLNWFKKGSSIGQMFETTMR	CK1	KKGSSIGQM	PKA	FKKGSSIGQMF	HASPIN	KGSS___	PHKG1
sp_P07564_POLG_DEN2J	S677	LKLNWFKKGSSIGQMFETTMR	MAPK	KKGSSIGQM	PKA	FKKGSSIGQMF	HASPIN	KGSS___	PHKG1
sp_P07564_POLG_DEN2J	S677	LKLNWFKKGSSIGQMFETTMR	PKA	KKGSSIGQM	PKA	FKKGSSIGQMF	HASPIN	KGSS___	PHKG1
sp_P07564_POLG_DEN2J	S677	LKLNWFKKGSSIGQMFETTMR	PKC	KKGSSIGQM	PKA	FKKGSSIGQMF	HASPIN	KGSS___	PHKG1
sp_P07564_POLG_DEN2J	S677	LKLNWFKKGSSIGQMFETTMR	CAMK2	KKGSSIGQM	PKA	FKKGSSIGQMF	HASPIN	KGSS___	PHKG2
sp_P07564_POLG_DEN2J	S677	LKLNWFKKGSSIGQMFETTMR	CK1	KKGSSIGQM	PKA	FKKGSSIGQMF	HASPIN	KGSS___	PHKG2
sp_P07564_POLG_DEN2J	S677	LKLNWFKKGSSIGQMFETTMR	MAPK	KKGSSIGQM	PKA	FKKGSSIGQMF	HASPIN	KGSS___	PHKG2
sp_P07564_POLG_DEN2J	S677	LKLNWFKKGSSIGQMFETTMR	PKA	KKGSSIGQM	PKA	FKKGSSIGQMF	HASPIN	KGSS___	PHKG2
sp_P07564_POLG_DEN2J	S677	LKLNWFKKGSSIGQMFETTMR	PKC	KKGSSIGQM	PKA	FKKGSSIGQMF	HASPIN	KGSS___	PHKG2
sp_P07564_POLG_DEN2J	S677	LKLNWFKKGSSIGQMFETTMR	CAMK2	KKGSSIGQM	PKA	FKKGSSIGQMF	HASPIN	KGSS___	PIM1
sp_P07564_POLG_DEN2J	S677	LKLNWFKKGSSIGQMFETTMR	CK1	KKGSSIGQM	PKA	FKKGSSIGQMF	HASPIN	KGSS___	PIM1
sp_P07564_POLG_DEN2J	S677	LKLNWFKKGSSIGQMFETTMR	MAPK	KKGSSIGQM	PKA	FKKGSSIGQMF	HASPIN	KGSS___	PIM1
sp_P07564_POLG_DEN2J	S677	LKLNWFKKGSSIGQMFETTMR	PKA	KKGSSIGQM	PKA	FKKGSSIGQMF	HASPIN	KGSS___	PIM1
sp_P07564_POLG_DEN2J	S677	LKLNWFKKGSSIGQMFETTMR	PKC	KKGSSIGQM	PKA	FKKGSSIGQMF	HASPIN	KGSS___	PIM1
sp_P07564_POLG_DEN2J	S677	LKLNWFKKGSSIGQMFETTMR	CAMK2	KKGSSIGQM	PKA	FKKGSSIGQMF	HASPIN	KGSS___	PIM3
sp_P07564_POLG_DEN2J	S677	LKLNWFKKGSSIGQMFETTMR	CK1	KKGSSIGQM	PKA	FKKGSSIGQMF	HASPIN	KGSS___	PIM3
sp_P07564_POLG_DEN2J	S677	LKLNWFKKGSSIGQMFETTMR	MAPK	KKGSSIGQM	PKA	FKKGSSIGQMF	HASPIN	KGSS___	PIM3
sp_P07564_POLG_DEN2J	S677	LKLNWFKKGSSIGQMFETTMR	PKA	KKGSSIGQM	PKA	FKKGSSIGQMF	HASPIN	KGSS___	PIM3
sp_P07564_POLG_DEN2J	S677	LKLNWFKKGSSIGQMFETTMR	PKC	KKGSSIGQM	PKA	FKKGSSIGQMF	HASPIN	KGSS___	PIM3
sp_P07564_POLG_DEN2J	S677	LKLNWFKKGSSIGQMFETTMR	CAMK2	KKGSSIGQM	PKA	FKKGSSIGQMF	HASPIN	KGSS___	PKACB
sp_P07564_POLG_DEN2J	S677	LKLNWFKKGSSIGQMFETTMR	CK1	KKGSSIGQM	PKA	FKKGSSIGQMF	HASPIN	KGSS___	PKACB
sp_P07564_POLG_DEN2J	S677	LKLNWFKKGSSIGQMFETTMR	MAPK	KKGSSIGQM	PKA	FKKGSSIGQMF	HASPIN	KGSS___	PKACB
sp_P07564_POLG_DEN2J	S677	LKLNWFKKGSSIGQMFETTMR	PKA	KKGSSIGQM	PKA	FKKGSSIGQMF	HASPIN	KGSS___	PKACB
sp_P07564_POLG_DEN2J	S677	LKLNWFKKGSSIGQMFETTMR	PKC	KKGSSIGQM	PKA	FKKGSSIGQMF	HASPIN	KGSS___	PKACB
sp_P07564_POLG_DEN2J	S677	LKLNWFKKGSSIGQMFETTMR	CAMK2	KKGSSIGQM	PKA	FKKGSSIGQMF	HASPIN	KGSS___	PKACG
sp_P07564_POLG_DEN2J	S677	LKLNWFKKGSSIGQMFETTMR	CK1	KKGSSIGQM	PKA	FKKGSSIGQMF	HASPIN	KGSS___	PKACG
sp_P07564_POLG_DEN2J	S677	LKLNWFKKGSSIGQMFETTMR	MAPK	KKGSSIGQM	PKA	FKKGSSIGQMF	HASPIN	KGSS___	PKACG
sp_P07564_POLG_DEN2J	S677	LKLNWFKKGSSIGQMFETTMR	PKA	KKGSSIGQM	PKA	FKKGSSIGQMF	HASPIN	KGSS___	PKACG
sp_P07564_POLG_DEN2J	S677	LKLNWFKKGSSIGQMFETTMR	PKC	KKGSSIGQM	PKA	FKKGSSIGQMF	HASPIN	KGSS___	PKACG
sp_P07564_POLG_DEN2J	S677	LKLNWFKKGSSIGQMFETTMR	CAMK2	KKGSSIGQM	PKA	FKKGSSIGQMF	HASPIN	KGSS___	PKCA
sp_P07564_POLG_DEN2J	S677	LKLNWFKKGSSIGQMFETTMR	CK1	KKGSSIGQM	PKA	FKKGSSIGQMF	HASPIN	KGSS___	PKCA
sp_P07564_POLG_DEN2J	S677	LKLNWFKKGSSIGQMFETTMR	MAPK	KKGSSIGQM	PKA	FKKGSSIGQMF	HASPIN	KGSS___	PKCA
sp_P07564_POLG_DEN2J	S677	LKLNWFKKGSSIGQMFETTMR	PKA	KKGSSIGQM	PKA	FKKGSSIGQMF	HASPIN	KGSS___	PKCA
sp_P07564_POLG_DEN2J	S677	LKLNWFKKGSSIGQMFETTMR	PKC	KKGSSIGQM	PKA	FKKGSSIGQMF	HASPIN	KGSS___	PKCA
sp_P07564_POLG_DEN2J	S677	LKLNWFKKGSSIGQMFETTMR	CAMK2	KKGSSIGQM	PKA	FKKGSSIGQMF	HASPIN	KGSS___	PKCB
sp_P07564_POLG_DEN2J	S677	LKLNWFKKGSSIGQMFETTMR	CK1	KKGSSIGQM	PKA	FKKGSSIGQMF	HASPIN	KGSS___	PKCB
sp_P07564_POLG_DEN2J	S677	LKLNWFKKGSSIGQMFETTMR	MAPK	KKGSSIGQM	PKA	FKKGSSIGQMF	HASPIN	KGSS___	PKCB
sp_P07564_POLG_DEN2J	S677	LKLNWFKKGSSIGQMFETTMR	PKA	KKGSSIGQM	PKA	FKKGSSIGQMF	HASPIN	KGSS___	PKCB
sp_P07564_POLG_DEN2J	S677	LKLNWFKKGSSIGQMFETTMR	PKC	KKGSSIGQM	PKA	FKKGSSIGQMF	HASPIN	KGSS___	PKCB
sp_P07564_POLG_DEN2J	S677	LKLNWFKKGSSIGQMFETTMR	CAMK2	KKGSSIGQM	PKA	FKKGSSIGQMF	HASPIN	KGSS___	PKCD
sp_P07564_POLG_DEN2J	S677	LKLNWFKKGSSIGQMFETTMR	CK1	KKGSSIGQM	PKA	FKKGSSIGQMF	HASPIN	KGSS___	PKCD
sp_P07564_POLG_DEN2J	S677	LKLNWFKKGSSIGQMFETTMR	MAPK	KKGSSIGQM	PKA	FKKGSSIGQMF	HASPIN	KGSS___	PKCD
sp_P07564_POLG_DEN2J	S677	LKLNWFKKGSSIGQMFETTMR	PKA	KKGSSIGQM	PKA	FKKGSSIGQMF	HASPIN	KGSS___	PKCD
sp_P07564_POLG_DEN2J	S677	LKLNWFKKGSSIGQMFETTMR	PKC	KKGSSIGQM	PKA	FKKGSSIGQMF	HASPIN	KGSS___	PKCD
sp_P07564_POLG_DEN2J	S677	LKLNWFKKGSSIGQMFETTMR	CAMK2	KKGSSIGQM	PKA	FKKGSSIGQMF	HASPIN	KGSS___	PKCE
sp_P07564_POLG_DEN2J	S677	LKLNWFKKGSSIGQMFETTMR	CK1	KKGSSIGQM	PKA	FKKGSSIGQMF	HASPIN	KGSS___	PKCE
sp_P07564_POLG_DEN2J	S677	LKLNWFKKGSSIGQMFETTMR	MAPK	KKGSSIGQM	PKA	FKKGSSIGQMF	HASPIN	KGSS___	PKCE
sp_P07564_POLG_DEN2J	S677	LKLNWFKKGSSIGQMFETTMR	PKA	KKGSSIGQM	PKA	FKKGSSIGQMF	HASPIN	KGSS___	PKCE
sp_P07564_POLG_DEN2J	S677	LKLNWFKKGSSIGQMFETTMR	PKC	KKGSSIGQM	PKA	FKKGSSIGQMF	HASPIN	KGSS___	PKCE
sp_P07564_POLG_DEN2J	S677	LKLNWFKKGSSIGQMFETTMR	CAMK2	KKGSSIGQM	PKA	FKKGSSIGQMF	HASPIN	KGSS___	PKCG
sp_P07564_POLG_DEN2J	S677	LKLNWFKKGSSIGQMFETTMR	CK1	KKGSSIGQM	PKA	FKKGSSIGQMF	HASPIN	KGSS___	PKCG
sp_P07564_POLG_DEN2J	S677	LKLNWFKKGSSIGQMFETTMR	MAPK	KKGSSIGQM	PKA	FKKGSSIGQMF	HASPIN	KGSS___	PKCG
sp_P07564_POLG_DEN2J	S677	LKLNWFKKGSSIGQMFETTMR	PKA	KKGSSIGQM	PKA	FKKGSSIGQMF	HASPIN	KGSS___	PKCG
sp_P07564_POLG_DEN2J	S677	LKLNWFKKGSSIGQMFETTMR	PKC	KKGSSIGQM	PKA	FKKGSSIGQMF	HASPIN	KGSS___	PKCG
sp_P07564_POLG_DEN2J	S677	LKLNWFKKGSSIGQMFETTMR	CAMK2	KKGSSIGQM	PKA	FKKGSSIGQMF	HASPIN	KGSS___	PKCH
sp_P07564_POLG_DEN2J	S677	LKLNWFKKGSSIGQMFETTMR	CK1	KKGSSIGQM	PKA	FKKGSSIGQMF	HASPIN	KGSS___	PKCH
sp_P07564_POLG_DEN2J	S677	LKLNWFKKGSSIGQMFETTMR	MAPK	KKGSSIGQM	PKA	FKKGSSIGQMF	HASPIN	KGSS___	PKCH
sp_P07564_POLG_DEN2J	S677	LKLNWFKKGSSIGQMFETTMR	PKA	KKGSSIGQM	PKA	FKKGSSIGQMF	HASPIN	KGSS___	PKCH
sp_P07564_POLG_DEN2J	S677	LKLNWFKKGSSIGQMFETTMR	PKC	KKGSSIGQM	PKA	FKKGSSIGQMF	HASPIN	KGSS___	PKCH
sp_P07564_POLG_DEN2J	S677	LKLNWFKKGSSIGQMFETTMR	CAMK2	KKGSSIGQM	PKA	FKKGSSIGQMF	HASPIN	KGSS___	PKCI
sp_P07564_POLG_DEN2J	S677	LKLNWFKKGSSIGQMFETTMR	CK1	KKGSSIGQM	PKA	FKKGSSIGQMF	HASPIN	KGSS___	PKCI
sp_P07564_POLG_DEN2J	S677	LKLNWFKKGSSIGQMFETTMR	MAPK	KKGSSIGQM	PKA	FKKGSSIGQMF	HASPIN	KGSS___	PKCI
sp_P07564_POLG_DEN2J	S677	LKLNWFKKGSSIGQMFETTMR	PKA	KKGSSIGQM	PKA	FKKGSSIGQMF	HASPIN	KGSS___	PKCI
sp_P07564_POLG_DEN2J	S677	LKLNWFKKGSSIGQMFETTMR	PKC	KKGSSIGQM	PKA	FKKGSSIGQMF	HASPIN	KGSS___	PKCI
sp_P07564_POLG_DEN2J	S677	LKLNWFKKGSSIGQMFETTMR	CAMK2	KKGSSIGQM	PKA	FKKGSSIGQMF	HASPIN	KGSS___	PKCT
sp_P07564_POLG_DEN2J	S677	LKLNWFKKGSSIGQMFETTMR	CK1	KKGSSIGQM	PKA	FKKGSSIGQMF	HASPIN	KGSS___	PKCT
sp_P07564_POLG_DEN2J	S677	LKLNWFKKGSSIGQMFETTMR	MAPK	KKGSSIGQM	PKA	FKKGSSIGQMF	HASPIN	KGSS___	PKCT
sp_P07564_POLG_DEN2J	S677	LKLNWFKKGSSIGQMFETTMR	PKA	KKGSSIGQM	PKA	FKKGSSIGQMF	HASPIN	KGSS___	PKCT
sp_P07564_POLG_DEN2J	S677	LKLNWFKKGSSIGQMFETTMR	PKC	KKGSSIGQM	PKA	FKKGSSIGQMF	HASPIN	KGSS___	PKCT
sp_P07564_POLG_DEN2J	S677	LKLNWFKKGSSIGQMFETTMR	CAMK2	KKGSSIGQM	PKA	FKKGSSIGQMF	HASPIN	KGSS___	PKCZ
sp_P07564_POLG_DEN2J	S677	LKLNWFKKGSSIGQMFETTMR	CK1	KKGSSIGQM	PKA	FKKGSSIGQMF	HASPIN	KGSS___	PKCZ
sp_P07564_POLG_DEN2J	S677	LKLNWFKKGSSIGQMFETTMR	MAPK	KKGSSIGQM	PKA	FKKGSSIGQMF	HASPIN	KGSS___	PKCZ
sp_P07564_POLG_DEN2J	S677	LKLNWFKKGSSIGQMFETTMR	PKA	KKGSSIGQM	PKA	FKKGSSIGQMF	HASPIN	KGSS___	PKCZ
sp_P07564_POLG_DEN2J	S677	LKLNWFKKGSSIGQMFETTMR	PKC	KKGSSIGQM	PKA	FKKGSSIGQMF	HASPIN	KGSS___	PKCZ
sp_P07564_POLG_DEN2J	S677	LKLNWFKKGSSIGQMFETTMR	CAMK2	KKGSSIGQM	PKA	FKKGSSIGQMF	HASPIN	KGSS___	PKN1
sp_P07564_POLG_DEN2J	S677	LKLNWFKKGSSIGQMFETTMR	CK1	KKGSSIGQM	PKA	FKKGSSIGQMF	HASPIN	KGSS___	PKN1
sp_P07564_POLG_DEN2J	S677	LKLNWFKKGSSIGQMFETTMR	MAPK	KKGSSIGQM	PKA	FKKGSSIGQMF	HASPIN	KGSS___	PKN1
sp_P07564_POLG_DEN2J	S677	LKLNWFKKGSSIGQMFETTMR	PKA	KKGSSIGQM	PKA	FKKGSSIGQMF	HASPIN	KGSS___	PKN1
sp_P07564_POLG_DEN2J	S677	LKLNWFKKGSSIGQMFETTMR	PKC	KKGSSIGQM	PKA	FKKGSSIGQMF	HASPIN	KGSS___	PKN1
sp_P07564_POLG_DEN2J	S677	LKLNWFKKGSSIGQMFETTMR	CAMK2	KKGSSIGQM	PKA	FKKGSSIGQMF	HASPIN	KGSS___	PKN2
sp_P07564_POLG_DEN2J	S677	LKLNWFKKGSSIGQMFETTMR	CK1	KKGSSIGQM	PKA	FKKGSSIGQMF	HASPIN	KGSS___	PKN2
sp_P07564_POLG_DEN2J	S677	LKLNWFKKGSSIGQMFETTMR	MAPK	KKGSSIGQM	PKA	FKKGSSIGQMF	HASPIN	KGSS___	PKN2
sp_P07564_POLG_DEN2J	S677	LKLNWFKKGSSIGQMFETTMR	PKA	KKGSSIGQM	PKA	FKKGSSIGQMF	HASPIN	KGSS___	PKN2
sp_P07564_POLG_DEN2J	S677	LKLNWFKKGSSIGQMFETTMR	PKC	KKGSSIGQM	PKA	FKKGSSIGQMF	HASPIN	KGSS___	PKN2
sp_P07564_POLG_DEN2J	S677	LKLNWFKKGSSIGQMFETTMR	CAMK2	KKGSSIGQM	PKA	FKKGSSIGQMF	HASPIN	KGSS___	PKN3
sp_P07564_POLG_DEN2J	S677	LKLNWFKKGSSIGQMFETTMR	CK1	KKGSSIGQM	PKA	FKKGSSIGQMF	HASPIN	KGSS___	PKN3
sp_P07564_POLG_DEN2J	S677	LKLNWFKKGSSIGQMFETTMR	MAPK	KKGSSIGQM	PKA	FKKGSSIGQMF	HASPIN	KGSS___	PKN3
sp_P07564_POLG_DEN2J	S677	LKLNWFKKGSSIGQMFETTMR	PKA	KKGSSIGQM	PKA	FKKGSSIGQMF	HASPIN	KGSS___	PKN3
sp_P07564_POLG_DEN2J	S677	LKLNWFKKGSSIGQMFETTMR	PKC	KKGSSIGQM	PKA	FKKGSSIGQMF	HASPIN	KGSS___	PKN3
sp_P07564_POLG_DEN2J	S677	LKLNWFKKGSSIGQMFETTMR	CAMK2	KKGSSIGQM	PKA	FKKGSSIGQMF	HASPIN	KGSS___	PLK4
sp_P07564_POLG_DEN2J	S677	LKLNWFKKGSSIGQMFETTMR	CK1	KKGSSIGQM	PKA	FKKGSSIGQMF	HASPIN	KGSS___	PLK4
sp_P07564_POLG_DEN2J	S677	LKLNWFKKGSSIGQMFETTMR	MAPK	KKGSSIGQM	PKA	FKKGSSIGQMF	HASPIN	KGSS___	PLK4
sp_P07564_POLG_DEN2J	S677	LKLNWFKKGSSIGQMFETTMR	PKA	KKGSSIGQM	PKA	FKKGSSIGQMF	HASPIN	KGSS___	PLK4
sp_P07564_POLG_DEN2J	S677	LKLNWFKKGSSIGQMFETTMR	PKC	KKGSSIGQM	PKA	FKKGSSIGQMF	HASPIN	KGSS___	PLK4
sp_P07564_POLG_DEN2J	S677	LKLNWFKKGSSIGQMFETTMR	CAMK2	KKGSSIGQM	PKA	FKKGSSIGQMF	HASPIN	KGSS___	PRKX
sp_P07564_POLG_DEN2J	S677	LKLNWFKKGSSIGQMFETTMR	CK1	KKGSSIGQM	PKA	FKKGSSIGQMF	HASPIN	KGSS___	PRKX
sp_P07564_POLG_DEN2J	S677	LKLNWFKKGSSIGQMFETTMR	MAPK	KKGSSIGQM	PKA	FKKGSSIGQMF	HASPIN	KGSS___	PRKX
sp_P07564_POLG_DEN2J	S677	LKLNWFKKGSSIGQMFETTMR	PKA	KKGSSIGQM	PKA	FKKGSSIGQMF	HASPIN	KGSS___	PRKX
sp_P07564_POLG_DEN2J	S677	LKLNWFKKGSSIGQMFETTMR	PKC	KKGSSIGQM	PKA	FKKGSSIGQMF	HASPIN	KGSS___	PRKX
sp_P07564_POLG_DEN2J	S677	LKLNWFKKGSSIGQMFETTMR	CAMK2	KKGSSIGQM	PKA	FKKGSSIGQMF	HASPIN	KGSS___	PRPK
sp_P07564_POLG_DEN2J	S677	LKLNWFKKGSSIGQMFETTMR	CK1	KKGSSIGQM	PKA	FKKGSSIGQMF	HASPIN	KGSS___	PRPK
sp_P07564_POLG_DEN2J	S677	LKLNWFKKGSSIGQMFETTMR	MAPK	KKGSSIGQM	PKA	FKKGSSIGQMF	HASPIN	KGSS___	PRPK
sp_P07564_POLG_DEN2J	S677	LKLNWFKKGSSIGQMFETTMR	PKA	KKGSSIGQM	PKA	FKKGSSIGQMF	HASPIN	KGSS___	PRPK
sp_P07564_POLG_DEN2J	S677	LKLNWFKKGSSIGQMFETTMR	PKC	KKGSSIGQM	PKA	FKKGSSIGQMF	HASPIN	KGSS___	PRPK
sp_P07564_POLG_DEN2J	S677	LKLNWFKKGSSIGQMFETTMR	CAMK2	KKGSSIGQM	PKA	FKKGSSIGQMF	HASPIN	KGSS___	QIK
sp_P07564_POLG_DEN2J	S677	LKLNWFKKGSSIGQMFETTMR	CK1	KKGSSIGQM	PKA	FKKGSSIGQMF	HASPIN	KGSS___	QIK
sp_P07564_POLG_DEN2J	S677	LKLNWFKKGSSIGQMFETTMR	MAPK	KKGSSIGQM	PKA	FKKGSSIGQMF	HASPIN	KGSS___	QIK
sp_P07564_POLG_DEN2J	S677	LKLNWFKKGSSIGQMFETTMR	PKA	KKGSSIGQM	PKA	FKKGSSIGQMF	HASPIN	KGSS___	QIK
sp_P07564_POLG_DEN2J	S677	LKLNWFKKGSSIGQMFETTMR	PKC	KKGSSIGQM	PKA	FKKGSSIGQMF	HASPIN	KGSS___	QIK
sp_P07564_POLG_DEN2J	S677	LKLNWFKKGSSIGQMFETTMR	CAMK2	KKGSSIGQM	PKA	FKKGSSIGQMF	HASPIN	KGSS___	QSK
sp_P07564_POLG_DEN2J	S677	LKLNWFKKGSSIGQMFETTMR	CK1	KKGSSIGQM	PKA	FKKGSSIGQMF	HASPIN	KGSS___	QSK
sp_P07564_POLG_DEN2J	S677	LKLNWFKKGSSIGQMFETTMR	MAPK	KKGSSIGQM	PKA	FKKGSSIGQMF	HASPIN	KGSS___	QSK
sp_P07564_POLG_DEN2J	S677	LKLNWFKKGSSIGQMFETTMR	PKA	KKGSSIGQM	PKA	FKKGSSIGQMF	HASPIN	KGSS___	QSK
sp_P07564_POLG_DEN2J	S677	LKLNWFKKGSSIGQMFETTMR	PKC	KKGSSIGQM	PKA	FKKGSSIGQMF	HASPIN	KGSS___	QSK
sp_P07564_POLG_DEN2J	S677	LKLNWFKKGSSIGQMFETTMR	CAMK2	KKGSSIGQM	PKA	FKKGSSIGQMF	HASPIN	KGSS___	RAF1
sp_P07564_POLG_DEN2J	S677	LKLNWFKKGSSIGQMFETTMR	CK1	KKGSSIGQM	PKA	FKKGSSIGQMF	HASPIN	KGSS___	RAF1
sp_P07564_POLG_DEN2J	S677	LKLNWFKKGSSIGQMFETTMR	MAPK	KKGSSIGQM	PKA	FKKGSSIGQMF	HASPIN	KGSS___	RAF1
sp_P07564_POLG_DEN2J	S677	LKLNWFKKGSSIGQMFETTMR	PKA	KKGSSIGQM	PKA	FKKGSSIGQMF	HASPIN	KGSS___	RAF1
sp_P07564_POLG_DEN2J	S677	LKLNWFKKGSSIGQMFETTMR	PKC	KKGSSIGQM	PKA	FKKGSSIGQMF	HASPIN	KGSS___	RAF1
sp_P07564_POLG_DEN2J	S677	LKLNWFKKGSSIGQMFETTMR	CAMK2	KKGSSIGQM	PKA	FKKGSSIGQMF	HASPIN	KGSS___	RIPK1
sp_P07564_POLG_DEN2J	S677	LKLNWFKKGSSIGQMFETTMR	CK1	KKGSSIGQM	PKA	FKKGSSIGQMF	HASPIN	KGSS___	RIPK1
sp_P07564_POLG_DEN2J	S677	LKLNWFKKGSSIGQMFETTMR	MAPK	KKGSSIGQM	PKA	FKKGSSIGQMF	HASPIN	KGSS___	RIPK1
sp_P07564_POLG_DEN2J	S677	LKLNWFKKGSSIGQMFETTMR	PKA	KKGSSIGQM	PKA	FKKGSSIGQMF	HASPIN	KGSS___	RIPK1
sp_P07564_POLG_DEN2J	S677	LKLNWFKKGSSIGQMFETTMR	PKC	KKGSSIGQM	PKA	FKKGSSIGQMF	HASPIN	KGSS___	RIPK1
sp_P07564_POLG_DEN2J	S677	LKLNWFKKGSSIGQMFETTMR	CAMK2	KKGSSIGQM	PKA	FKKGSSIGQMF	HASPIN	KGSS___	RIPK2
sp_P07564_POLG_DEN2J	S677	LKLNWFKKGSSIGQMFETTMR	CK1	KKGSSIGQM	PKA	FKKGSSIGQMF	HASPIN	KGSS___	RIPK2
sp_P07564_POLG_DEN2J	S677	LKLNWFKKGSSIGQMFETTMR	MAPK	KKGSSIGQM	PKA	FKKGSSIGQMF	HASPIN	KGSS___	RIPK2
sp_P07564_POLG_DEN2J	S677	LKLNWFKKGSSIGQMFETTMR	PKA	KKGSSIGQM	PKA	FKKGSSIGQMF	HASPIN	KGSS___	RIPK2
sp_P07564_POLG_DEN2J	S677	LKLNWFKKGSSIGQMFETTMR	PKC	KKGSSIGQM	PKA	FKKGSSIGQMF	HASPIN	KGSS___	RIPK2
sp_P07564_POLG_DEN2J	S677	LKLNWFKKGSSIGQMFETTMR	CAMK2	KKGSSIGQM	PKA	FKKGSSIGQMF	HASPIN	KGSS___	RIPK3
sp_P07564_POLG_DEN2J	S677	LKLNWFKKGSSIGQMFETTMR	CK1	KKGSSIGQM	PKA	FKKGSSIGQMF	HASPIN	KGSS___	RIPK3
sp_P07564_POLG_DEN2J	S677	LKLNWFKKGSSIGQMFETTMR	MAPK	KKGSSIGQM	PKA	FKKGSSIGQMF	HASPIN	KGSS___	RIPK3
sp_P07564_POLG_DEN2J	S677	LKLNWFKKGSSIGQMFETTMR	PKA	KKGSSIGQM	PKA	FKKGSSIGQMF	HASPIN	KGSS___	RIPK3
sp_P07564_POLG_DEN2J	S677	LKLNWFKKGSSIGQMFETTMR	PKC	KKGSSIGQM	PKA	FKKGSSIGQMF	HASPIN	KGSS___	RIPK3
sp_P07564_POLG_DEN2J	S677	LKLNWFKKGSSIGQMFETTMR	CAMK2	KKGSSIGQM	PKA	FKKGSSIGQMF	HASPIN	KGSS___	ROCK1
sp_P07564_POLG_DEN2J	S677	LKLNWFKKGSSIGQMFETTMR	CK1	KKGSSIGQM	PKA	FKKGSSIGQMF	HASPIN	KGSS___	ROCK1
sp_P07564_POLG_DEN2J	S677	LKLNWFKKGSSIGQMFETTMR	MAPK	KKGSSIGQM	PKA	FKKGSSIGQMF	HASPIN	KGSS___	ROCK1
sp_P07564_POLG_DEN2J	S677	LKLNWFKKGSSIGQMFETTMR	PKA	KKGSSIGQM	PKA	FKKGSSIGQMF	HASPIN	KGSS___	ROCK1
sp_P07564_POLG_DEN2J	S677	LKLNWFKKGSSIGQMFETTMR	PKC	KKGSSIGQM	PKA	FKKGSSIGQMF	HASPIN	KGSS___	ROCK1
sp_P07564_POLG_DEN2J	S677	LKLNWFKKGSSIGQMFETTMR	CAMK2	KKGSSIGQM	PKA	FKKGSSIGQMF	HASPIN	KGSS___	ROCK2
sp_P07564_POLG_DEN2J	S677	LKLNWFKKGSSIGQMFETTMR	CK1	KKGSSIGQM	PKA	FKKGSSIGQMF	HASPIN	KGSS___	ROCK2
sp_P07564_POLG_DEN2J	S677	LKLNWFKKGSSIGQMFETTMR	MAPK	KKGSSIGQM	PKA	FKKGSSIGQMF	HASPIN	KGSS___	ROCK2
sp_P07564_POLG_DEN2J	S677	LKLNWFKKGSSIGQMFETTMR	PKA	KKGSSIGQM	PKA	FKKGSSIGQMF	HASPIN	KGSS___	ROCK2
sp_P07564_POLG_DEN2J	S677	LKLNWFKKGSSIGQMFETTMR	PKC	KKGSSIGQM	PKA	FKKGSSIGQMF	HASPIN	KGSS___	ROCK2
sp_P07564_POLG_DEN2J	S677	LKLNWFKKGSSIGQMFETTMR	CAMK2	KKGSSIGQM	PKA	FKKGSSIGQMF	HASPIN	KGSS___	RSK4
sp_P07564_POLG_DEN2J	S677	LKLNWFKKGSSIGQMFETTMR	CK1	KKGSSIGQM	PKA	FKKGSSIGQMF	HASPIN	KGSS___	RSK4
sp_P07564_POLG_DEN2J	S677	LKLNWFKKGSSIGQMFETTMR	MAPK	KKGSSIGQM	PKA	FKKGSSIGQMF	HASPIN	KGSS___	RSK4
sp_P07564_POLG_DEN2J	S677	LKLNWFKKGSSIGQMFETTMR	PKA	KKGSSIGQM	PKA	FKKGSSIGQMF	HASPIN	KGSS___	RSK4
sp_P07564_POLG_DEN2J	S677	LKLNWFKKGSSIGQMFETTMR	PKC	KKGSSIGQM	PKA	FKKGSSIGQMF	HASPIN	KGSS___	RSK4
sp_P07564_POLG_DEN2J	S677	LKLNWFKKGSSIGQMFETTMR	CAMK2	KKGSSIGQM	PKA	FKKGSSIGQMF	HASPIN	KGSS___	SGK1
sp_P07564_POLG_DEN2J	S677	LKLNWFKKGSSIGQMFETTMR	CK1	KKGSSIGQM	PKA	FKKGSSIGQMF	HASPIN	KGSS___	SGK1
sp_P07564_POLG_DEN2J	S677	LKLNWFKKGSSIGQMFETTMR	MAPK	KKGSSIGQM	PKA	FKKGSSIGQMF	HASPIN	KGSS___	SGK1
sp_P07564_POLG_DEN2J	S677	LKLNWFKKGSSIGQMFETTMR	PKA	KKGSSIGQM	PKA	FKKGSSIGQMF	HASPIN	KGSS___	SGK1
sp_P07564_POLG_DEN2J	S677	LKLNWFKKGSSIGQMFETTMR	PKC	KKGSSIGQM	PKA	FKKGSSIGQMF	HASPIN	KGSS___	SGK1
sp_P07564_POLG_DEN2J	S677	LKLNWFKKGSSIGQMFETTMR	CAMK2	KKGSSIGQM	PKA	FKKGSSIGQMF	HASPIN	KGSS___	SGK3
sp_P07564_POLG_DEN2J	S677	LKLNWFKKGSSIGQMFETTMR	CK1	KKGSSIGQM	PKA	FKKGSSIGQMF	HASPIN	KGSS___	SGK3
sp_P07564_POLG_DEN2J	S677	LKLNWFKKGSSIGQMFETTMR	MAPK	KKGSSIGQM	PKA	FKKGSSIGQMF	HASPIN	KGSS___	SGK3
sp_P07564_POLG_DEN2J	S677	LKLNWFKKGSSIGQMFETTMR	PKA	KKGSSIGQM	PKA	FKKGSSIGQMF	HASPIN	KGSS___	SGK3
sp_P07564_POLG_DEN2J	S677	LKLNWFKKGSSIGQMFETTMR	PKC	KKGSSIGQM	PKA	FKKGSSIGQMF	HASPIN	KGSS___	SGK3
sp_P07564_POLG_DEN2J	S677	LKLNWFKKGSSIGQMFETTMR	CAMK2	KKGSSIGQM	PKA	FKKGSSIGQMF	HASPIN	KGSS___	SIK
sp_P07564_POLG_DEN2J	S677	LKLNWFKKGSSIGQMFETTMR	CK1	KKGSSIGQM	PKA	FKKGSSIGQMF	HASPIN	KGSS___	SIK
sp_P07564_POLG_DEN2J	S677	LKLNWFKKGSSIGQMFETTMR	MAPK	KKGSSIGQM	PKA	FKKGSSIGQMF	HASPIN	KGSS___	SIK
sp_P07564_POLG_DEN2J	S677	LKLNWFKKGSSIGQMFETTMR	PKA	KKGSSIGQM	PKA	FKKGSSIGQMF	HASPIN	KGSS___	SIK
sp_P07564_POLG_DEN2J	S677	LKLNWFKKGSSIGQMFETTMR	PKC	KKGSSIGQM	PKA	FKKGSSIGQMF	HASPIN	KGSS___	SIK
sp_P07564_POLG_DEN2J	S677	LKLNWFKKGSSIGQMFETTMR	CAMK2	KKGSSIGQM	PKA	FKKGSSIGQMF	HASPIN	KGSS___	SKMLCK
sp_P07564_POLG_DEN2J	S677	LKLNWFKKGSSIGQMFETTMR	CK1	KKGSSIGQM	PKA	FKKGSSIGQMF	HASPIN	KGSS___	SKMLCK
sp_P07564_POLG_DEN2J	S677	LKLNWFKKGSSIGQMFETTMR	MAPK	KKGSSIGQM	PKA	FKKGSSIGQMF	HASPIN	KGSS___	SKMLCK
sp_P07564_POLG_DEN2J	S677	LKLNWFKKGSSIGQMFETTMR	PKA	KKGSSIGQM	PKA	FKKGSSIGQMF	HASPIN	KGSS___	SKMLCK
sp_P07564_POLG_DEN2J	S677	LKLNWFKKGSSIGQMFETTMR	PKC	KKGSSIGQM	PKA	FKKGSSIGQMF	HASPIN	KGSS___	SKMLCK
sp_P07564_POLG_DEN2J	S677	LKLNWFKKGSSIGQMFETTMR	CAMK2	KKGSSIGQM	PKA	FKKGSSIGQMF	HASPIN	KGSS___	SLK
sp_P07564_POLG_DEN2J	S677	LKLNWFKKGSSIGQMFETTMR	CK1	KKGSSIGQM	PKA	FKKGSSIGQMF	HASPIN	KGSS___	SLK
sp_P07564_POLG_DEN2J	S677	LKLNWFKKGSSIGQMFETTMR	MAPK	KKGSSIGQM	PKA	FKKGSSIGQMF	HASPIN	KGSS___	SLK
sp_P07564_POLG_DEN2J	S677	LKLNWFKKGSSIGQMFETTMR	PKA	KKGSSIGQM	PKA	FKKGSSIGQMF	HASPIN	KGSS___	SLK
sp_P07564_POLG_DEN2J	S677	LKLNWFKKGSSIGQMFETTMR	PKC	KKGSSIGQM	PKA	FKKGSSIGQMF	HASPIN	KGSS___	SLK
sp_P07564_POLG_DEN2J	S677	LKLNWFKKGSSIGQMFETTMR	CAMK2	KKGSSIGQM	PKA	FKKGSSIGQMF	HASPIN	KGSS___	SNRK
sp_P07564_POLG_DEN2J	S677	LKLNWFKKGSSIGQMFETTMR	CK1	KKGSSIGQM	PKA	FKKGSSIGQMF	HASPIN	KGSS___	SNRK
sp_P07564_POLG_DEN2J	S677	LKLNWFKKGSSIGQMFETTMR	MAPK	KKGSSIGQM	PKA	FKKGSSIGQMF	HASPIN	KGSS___	SNRK
sp_P07564_POLG_DEN2J	S677	LKLNWFKKGSSIGQMFETTMR	PKA	KKGSSIGQM	PKA	FKKGSSIGQMF	HASPIN	KGSS___	SNRK
sp_P07564_POLG_DEN2J	S677	LKLNWFKKGSSIGQMFETTMR	PKC	KKGSSIGQM	PKA	FKKGSSIGQMF	HASPIN	KGSS___	SNRK
sp_P07564_POLG_DEN2J	S677	LKLNWFKKGSSIGQMFETTMR	CAMK2	KKGSSIGQM	PKA	FKKGSSIGQMF	HASPIN	KGSS___	STK33
sp_P07564_POLG_DEN2J	S677	LKLNWFKKGSSIGQMFETTMR	CK1	KKGSSIGQM	PKA	FKKGSSIGQMF	HASPIN	KGSS___	STK33
sp_P07564_POLG_DEN2J	S677	LKLNWFKKGSSIGQMFETTMR	MAPK	KKGSSIGQM	PKA	FKKGSSIGQMF	HASPIN	KGSS___	STK33
sp_P07564_POLG_DEN2J	S677	LKLNWFKKGSSIGQMFETTMR	PKA	KKGSSIGQM	PKA	FKKGSSIGQMF	HASPIN	KGSS___	STK33
sp_P07564_POLG_DEN2J	S677	LKLNWFKKGSSIGQMFETTMR	PKC	KKGSSIGQM	PKA	FKKGSSIGQMF	HASPIN	KGSS___	STK33
sp_P07564_POLG_DEN2J	S677	LKLNWFKKGSSIGQMFETTMR	CAMK2	KKGSSIGQM	PKA	FKKGSSIGQMF	HASPIN	KGSS___	TAO1
sp_P07564_POLG_DEN2J	S677	LKLNWFKKGSSIGQMFETTMR	CK1	KKGSSIGQM	PKA	FKKGSSIGQMF	HASPIN	KGSS___	TAO1
sp_P07564_POLG_DEN2J	S677	LKLNWFKKGSSIGQMFETTMR	MAPK	KKGSSIGQM	PKA	FKKGSSIGQMF	HASPIN	KGSS___	TAO1
sp_P07564_POLG_DEN2J	S677	LKLNWFKKGSSIGQMFETTMR	PKA	KKGSSIGQM	PKA	FKKGSSIGQMF	HASPIN	KGSS___	TAO1
sp_P07564_POLG_DEN2J	S677	LKLNWFKKGSSIGQMFETTMR	PKC	KKGSSIGQM	PKA	FKKGSSIGQMF	HASPIN	KGSS___	TAO1
sp_P07564_POLG_DEN2J	S677	LKLNWFKKGSSIGQMFETTMR	CAMK2	KKGSSIGQM	PKA	FKKGSSIGQMF	HASPIN	KGSS___	TAO2
sp_P07564_POLG_DEN2J	S677	LKLNWFKKGSSIGQMFETTMR	CK1	KKGSSIGQM	PKA	FKKGSSIGQMF	HASPIN	KGSS___	TAO2
sp_P07564_POLG_DEN2J	S677	LKLNWFKKGSSIGQMFETTMR	MAPK	KKGSSIGQM	PKA	FKKGSSIGQMF	HASPIN	KGSS___	TAO2
sp_P07564_POLG_DEN2J	S677	LKLNWFKKGSSIGQMFETTMR	PKA	KKGSSIGQM	PKA	FKKGSSIGQMF	HASPIN	KGSS___	TAO2
sp_P07564_POLG_DEN2J	S677	LKLNWFKKGSSIGQMFETTMR	PKC	KKGSSIGQM	PKA	FKKGSSIGQMF	HASPIN	KGSS___	TAO2
sp_P07564_POLG_DEN2J	S677	LKLNWFKKGSSIGQMFETTMR	CAMK2	KKGSSIGQM	PKA	FKKGSSIGQMF	HASPIN	KGSS___	TAO3
sp_P07564_POLG_DEN2J	S677	LKLNWFKKGSSIGQMFETTMR	CK1	KKGSSIGQM	PKA	FKKGSSIGQMF	HASPIN	KGSS___	TAO3
sp_P07564_POLG_DEN2J	S677	LKLNWFKKGSSIGQMFETTMR	MAPK	KKGSSIGQM	PKA	FKKGSSIGQMF	HASPIN	KGSS___	TAO3
sp_P07564_POLG_DEN2J	S677	LKLNWFKKGSSIGQMFETTMR	PKA	KKGSSIGQM	PKA	FKKGSSIGQMF	HASPIN	KGSS___	TAO3
sp_P07564_POLG_DEN2J	S677	LKLNWFKKGSSIGQMFETTMR	PKC	KKGSSIGQM	PKA	FKKGSSIGQMF	HASPIN	KGSS___	TAO3
sp_P07564_POLG_DEN2J	S677	LKLNWFKKGSSIGQMFETTMR	CAMK2	KKGSSIGQM	PKA	FKKGSSIGQMF	HASPIN	KGSS___	TBK1
sp_P07564_POLG_DEN2J	S677	LKLNWFKKGSSIGQMFETTMR	CK1	KKGSSIGQM	PKA	FKKGSSIGQMF	HASPIN	KGSS___	TBK1
sp_P07564_POLG_DEN2J	S677	LKLNWFKKGSSIGQMFETTMR	MAPK	KKGSSIGQM	PKA	FKKGSSIGQMF	HASPIN	KGSS___	TBK1
sp_P07564_POLG_DEN2J	S677	LKLNWFKKGSSIGQMFETTMR	PKA	KKGSSIGQM	PKA	FKKGSSIGQMF	HASPIN	KGSS___	TBK1
sp_P07564_POLG_DEN2J	S677	LKLNWFKKGSSIGQMFETTMR	PKC	KKGSSIGQM	PKA	FKKGSSIGQMF	HASPIN	KGSS___	TBK1
sp_P07564_POLG_DEN2J	S677	LKLNWFKKGSSIGQMFETTMR	CAMK2	KKGSSIGQM	PKA	FKKGSSIGQMF	HASPIN	KGSS___	TLK2
sp_P07564_POLG_DEN2J	S677	LKLNWFKKGSSIGQMFETTMR	CK1	KKGSSIGQM	PKA	FKKGSSIGQMF	HASPIN	KGSS___	TLK2
sp_P07564_POLG_DEN2J	S677	LKLNWFKKGSSIGQMFETTMR	MAPK	KKGSSIGQM	PKA	FKKGSSIGQMF	HASPIN	KGSS___	TLK2
sp_P07564_POLG_DEN2J	S677	LKLNWFKKGSSIGQMFETTMR	PKA	KKGSSIGQM	PKA	FKKGSSIGQMF	HASPIN	KGSS___	TLK2
sp_P07564_POLG_DEN2J	S677	LKLNWFKKGSSIGQMFETTMR	PKC	KKGSSIGQM	PKA	FKKGSSIGQMF	HASPIN	KGSS___	TLK2
sp_P07564_POLG_DEN2J	S677	LKLNWFKKGSSIGQMFETTMR	CAMK2	KKGSSIGQM	PKA	FKKGSSIGQMF	HASPIN	KGSS___	TTBK2
sp_P07564_POLG_DEN2J	S677	LKLNWFKKGSSIGQMFETTMR	CK1	KKGSSIGQM	PKA	FKKGSSIGQMF	HASPIN	KGSS___	TTBK2
sp_P07564_POLG_DEN2J	S677	LKLNWFKKGSSIGQMFETTMR	MAPK	KKGSSIGQM	PKA	FKKGSSIGQMF	HASPIN	KGSS___	TTBK2
sp_P07564_POLG_DEN2J	S677	LKLNWFKKGSSIGQMFETTMR	PKA	KKGSSIGQM	PKA	FKKGSSIGQMF	HASPIN	KGSS___	TTBK2
sp_P07564_POLG_DEN2J	S677	LKLNWFKKGSSIGQMFETTMR	PKC	KKGSSIGQM	PKA	FKKGSSIGQMF	HASPIN	KGSS___	TTBK2
sp_P07564_POLG_DEN2J	S677	LKLNWFKKGSSIGQMFETTMR	CAMK2	KKGSSIGQM	PKA	FKKGSSIGQMF	HASPIN	KGSS___	ULK2
sp_P07564_POLG_DEN2J	S677	LKLNWFKKGSSIGQMFETTMR	CK1	KKGSSIGQM	PKA	FKKGSSIGQMF	HASPIN	KGSS___	ULK2
sp_P07564_POLG_DEN2J	S677	LKLNWFKKGSSIGQMFETTMR	MAPK	KKGSSIGQM	PKA	FKKGSSIGQMF	HASPIN	KGSS___	ULK2
sp_P07564_POLG_DEN2J	S677	LKLNWFKKGSSIGQMFETTMR	PKA	KKGSSIGQM	PKA	FKKGSSIGQMF	HASPIN	KGSS___	ULK2
sp_P07564_POLG_DEN2J	S677	LKLNWFKKGSSIGQMFETTMR	PKC	KKGSSIGQM	PKA	FKKGSSIGQMF	HASPIN	KGSS___	ULK2
sp_P07564_POLG_DEN2J	S677	LKLNWFKKGSSIGQMFETTMR	CAMK2	KKGSSIGQM	PKA	FKKGSSIGQMF	HASPIN	KGSS___	VRK1
sp_P07564_POLG_DEN2J	S677	LKLNWFKKGSSIGQMFETTMR	CK1	KKGSSIGQM	PKA	FKKGSSIGQMF	HASPIN	KGSS___	VRK1
sp_P07564_POLG_DEN2J	S677	LKLNWFKKGSSIGQMFETTMR	MAPK	KKGSSIGQM	PKA	FKKGSSIGQMF	HASPIN	KGSS___	VRK1
sp_P07564_POLG_DEN2J	S677	LKLNWFKKGSSIGQMFETTMR	PKA	KKGSSIGQM	PKA	FKKGSSIGQMF	HASPIN	KGSS___	VRK1
sp_P07564_POLG_DEN2J	S677	LKLNWFKKGSSIGQMFETTMR	PKC	KKGSSIGQM	PKA	FKKGSSIGQMF	HASPIN	KGSS___	VRK1
sp_P07564_POLG_DEN2J	S677	LKLNWFKKGSSIGQMFETTMR	CAMK2	KKGSSIGQM	PKA	FKKGSSIGQMF	HASPIN	KGSS___	WNK1
sp_P07564_POLG_DEN2J	S677	LKLNWFKKGSSIGQMFETTMR	CK1	KKGSSIGQM	PKA	FKKGSSIGQMF	HASPIN	KGSS___	WNK1
sp_P07564_POLG_DEN2J	S677	LKLNWFKKGSSIGQMFETTMR	MAPK	KKGSSIGQM	PKA	FKKGSSIGQMF	HASPIN	KGSS___	WNK1
sp_P07564_POLG_DEN2J	S677	LKLNWFKKGSSIGQMFETTMR	PKA	KKGSSIGQM	PKA	FKKGSSIGQMF	HASPIN	KGSS___	WNK1
sp_P07564_POLG_DEN2J	S677	LKLNWFKKGSSIGQMFETTMR	PKC	KKGSSIGQM	PKA	FKKGSSIGQMF	HASPIN	KGSS___	WNK1
sp_P07564_POLG_DEN2J	S677	LKLNWFKKGSSIGQMFETTMR	CAMK2	KKGSSIGQM	PKA	FKKGSSIGQMF	HASPIN	KGSS___	WNK3
sp_P07564_POLG_DEN2J	S677	LKLNWFKKGSSIGQMFETTMR	CK1	KKGSSIGQM	PKA	FKKGSSIGQMF	HASPIN	KGSS___	WNK3
sp_P07564_POLG_DEN2J	S677	LKLNWFKKGSSIGQMFETTMR	MAPK	KKGSSIGQM	PKA	FKKGSSIGQMF	HASPIN	KGSS___	WNK3
sp_P07564_POLG_DEN2J	S677	LKLNWFKKGSSIGQMFETTMR	PKA	KKGSSIGQM	PKA	FKKGSSIGQMF	HASPIN	KGSS___	WNK3
sp_P07564_POLG_DEN2J	S677	LKLNWFKKGSSIGQMFETTMR	PKC	KKGSSIGQM	PKA	FKKGSSIGQMF	HASPIN	KGSS___	WNK3
sp_P07564_POLG_DEN2J	S677	LKLNWFKKGSSIGQMFETTMR	CAMK2	KKGSSIGQM	PKA	FKKGSSIGQMF	HASPIN	KGSS___	WNK4
sp_P07564_POLG_DEN2J	S677	LKLNWFKKGSSIGQMFETTMR	CK1	KKGSSIGQM	PKA	FKKGSSIGQMF	HASPIN	KGSS___	WNK4
sp_P07564_POLG_DEN2J	S677	LKLNWFKKGSSIGQMFETTMR	MAPK	KKGSSIGQM	PKA	FKKGSSIGQMF	HASPIN	KGSS___	WNK4
sp_P07564_POLG_DEN2J	S677	LKLNWFKKGSSIGQMFETTMR	PKA	KKGSSIGQM	PKA	FKKGSSIGQMF	HASPIN	KGSS___	WNK4
sp_P07564_POLG_DEN2J	S677	LKLNWFKKGSSIGQMFETTMR	PKC	KKGSSIGQM	PKA	FKKGSSIGQMF	HASPIN	KGSS___	WNK4
sp_P07564_POLG_DEN2J	S677	LKLNWFKKGSSIGQMFETTMR	CAMK2	KKGSSIGQM	PKA	FKKGSSIGQMF	HASPIN	KGSS___	YSK1
sp_P07564_POLG_DEN2J	S677	LKLNWFKKGSSIGQMFETTMR	CK1	KKGSSIGQM	PKA	FKKGSSIGQMF	HASPIN	KGSS___	YSK1
sp_P07564_POLG_DEN2J	S677	LKLNWFKKGSSIGQMFETTMR	MAPK	KKGSSIGQM	PKA	FKKGSSIGQMF	HASPIN	KGSS___	YSK1
sp_P07564_POLG_DEN2J	S677	LKLNWFKKGSSIGQMFETTMR	PKA	KKGSSIGQM	PKA	FKKGSSIGQMF	HASPIN	KGSS___	YSK1
sp_P07564_POLG_DEN2J	S677	LKLNWFKKGSSIGQMFETTMR	PKC	KKGSSIGQM	PKA	FKKGSSIGQMF	HASPIN	KGSS___	YSK1
sp_P07564_POLG_DEN2J	S677	LKLNWFKKGSSIGQMFETTMR	CAMK2	KKGSSIGQM	PKA	FKKGSSIGQMF	HASPIN	KGSS___	ZAK
sp_P07564_POLG_DEN2J	S677	LKLNWFKKGSSIGQMFETTMR	CK1	KKGSSIGQM	PKA	FKKGSSIGQMF	HASPIN	KGSS___	ZAK
sp_P07564_POLG_DEN2J	S677	LKLNWFKKGSSIGQMFETTMR	MAPK	KKGSSIGQM	PKA	FKKGSSIGQMF	HASPIN	KGSS___	ZAK
sp_P07564_POLG_DEN2J	S677	LKLNWFKKGSSIGQMFETTMR	PKA	KKGSSIGQM	PKA	FKKGSSIGQMF	HASPIN	KGSS___	ZAK
sp_P07564_POLG_DEN2J	S677	LKLNWFKKGSSIGQMFETTMR	PKC	KKGSSIGQM	PKA	FKKGSSIGQMF	HASPIN	KGSS___	ZAK
sp_P07564_POLG_DEN2J	S1391	LTVCYVLTGRSADLELERAAD	CAMK2	LTGRSADLE	PKA	VLTGRSADLEL	MAST2	TGRSADL	ANKRD3
sp_P07564_POLG_DEN2J	S1391	LTVCYVLTGRSADLELERAAD	IKK	LTGRSADLE	PKA	VLTGRSADLEL	MAST2	TGRSADL	ANKRD3
sp_P07564_POLG_DEN2J	S1391	LTVCYVLTGRSADLELERAAD	CAMK2	LTGRSADLE	PKA	VLTGRSADLEL	MAST2	TGRSADL	CAMK2G
sp_P07564_POLG_DEN2J	S1391	LTVCYVLTGRSADLELERAAD	IKK	LTGRSADLE	PKA	VLTGRSADLEL	MAST2	TGRSADL	CAMK2G
sp_P07564_POLG_DEN2J	S1391	LTVCYVLTGRSADLELERAAD	CAMK2	LTGRSADLE	PKA	VLTGRSADLEL	MAST2	TGRSADL	HUNK
sp_P07564_POLG_DEN2J	S1391	LTVCYVLTGRSADLELERAAD	IKK	LTGRSADLE	PKA	VLTGRSADLEL	MAST2	TGRSADL	HUNK
sp_P07564_POLG_DEN2J	S1391	LTVCYVLTGRSADLELERAAD	CAMK2	LTGRSADLE	PKA	VLTGRSADLEL	MAST2	TGRSADL	IRAK1
sp_P07564_POLG_DEN2J	S1391	LTVCYVLTGRSADLELERAAD	IKK	LTGRSADLE	PKA	VLTGRSADLEL	MAST2	TGRSADL	IRAK1
sp_P07564_POLG_DEN2J	S1391	LTVCYVLTGRSADLELERAAD	CAMK2	LTGRSADLE	PKA	VLTGRSADLEL	MAST2	TGRSADL	MARK1
sp_P07564_POLG_DEN2J	S1391	LTVCYVLTGRSADLELERAAD	IKK	LTGRSADLE	PKA	VLTGRSADLEL	MAST2	TGRSADL	MARK1
sp_P07564_POLG_DEN2J	S1391	LTVCYVLTGRSADLELERAAD	CAMK2	LTGRSADLE	PKA	VLTGRSADLEL	MAST2	TGRSADL	MARK2
sp_P07564_POLG_DEN2J	S1391	LTVCYVLTGRSADLELERAAD	IKK	LTGRSADLE	PKA	VLTGRSADLEL	MAST2	TGRSADL	MARK2
sp_P07564_POLG_DEN2J	S1391	LTVCYVLTGRSADLELERAAD	CAMK2	LTGRSADLE	PKA	VLTGRSADLEL	MAST2	TGRSADL	MARK3
sp_P07564_POLG_DEN2J	S1391	LTVCYVLTGRSADLELERAAD	IKK	LTGRSADLE	PKA	VLTGRSADLEL	MAST2	TGRSADL	MARK3
sp_P07564_POLG_DEN2J	S1391	LTVCYVLTGRSADLELERAAD	CAMK2	LTGRSADLE	PKA	VLTGRSADLEL	MAST2	TGRSADL	MARK4
sp_P07564_POLG_DEN2J	S1391	LTVCYVLTGRSADLELERAAD	IKK	LTGRSADLE	PKA	VLTGRSADLEL	MAST2	TGRSADL	MARK4
sp_P07564_POLG_DEN2J	S1391	LTVCYVLTGRSADLELERAAD	CAMK2	LTGRSADLE	PKA	VLTGRSADLEL	MAST2	TGRSADL	NEK5
sp_P07564_POLG_DEN2J	S1391	LTVCYVLTGRSADLELERAAD	IKK	LTGRSADLE	PKA	VLTGRSADLEL	MAST2	TGRSADL	NEK5
sp_P07564_POLG_DEN2J	S1391	LTVCYVLTGRSADLELERAAD	CAMK2	LTGRSADLE	PKA	VLTGRSADLEL	MAST2	TGRSADL	NIM1
sp_P07564_POLG_DEN2J	S1391	LTVCYVLTGRSADLELERAAD	IKK	LTGRSADLE	PKA	VLTGRSADLEL	MAST2	TGRSADL	NIM1
sp_P07564_POLG_DEN2J	S1391	LTVCYVLTGRSADLELERAAD	CAMK2	LTGRSADLE	PKA	VLTGRSADLEL	MAST2	TGRSADL	QIK
sp_P07564_POLG_DEN2J	S1391	LTVCYVLTGRSADLELERAAD	IKK	LTGRSADLE	PKA	VLTGRSADLEL	MAST2	TGRSADL	QIK
sp_P07564_POLG_DEN2J	S1391	LTVCYVLTGRSADLELERAAD	CAMK2	LTGRSADLE	PKA	VLTGRSADLEL	MAST2	TGRSADL	QSK
sp_P07564_POLG_DEN2J	S1391	LTVCYVLTGRSADLELERAAD	IKK	LTGRSADLE	PKA	VLTGRSADLEL	MAST2	TGRSADL	QSK
sp_P07564_POLG_DEN2J	S1391	LTVCYVLTGRSADLELERAAD	CAMK2	LTGRSADLE	PKA	VLTGRSADLEL	MAST2	TGRSADL	RIPK1
sp_P07564_POLG_DEN2J	S1391	LTVCYVLTGRSADLELERAAD	IKK	LTGRSADLE	PKA	VLTGRSADLEL	MAST2	TGRSADL	RIPK1
sp_P07564_POLG_DEN2J	S1391	LTVCYVLTGRSADLELERAAD	CAMK2	LTGRSADLE	PKA	VLTGRSADLEL	MAST2	TGRSADL	RIPK3
sp_P07564_POLG_DEN2J	S1391	LTVCYVLTGRSADLELERAAD	IKK	LTGRSADLE	PKA	VLTGRSADLEL	MAST2	TGRSADL	RIPK3
sp_P07564_POLG_DEN2J	S1391	LTVCYVLTGRSADLELERAAD	CAMK2	LTGRSADLE	PKA	VLTGRSADLEL	MAST2	TGRSADL	SKMLCK
sp_P07564_POLG_DEN2J	S1391	LTVCYVLTGRSADLELERAAD	IKK	LTGRSADLE	PKA	VLTGRSADLEL	MAST2	TGRSADL	SKMLCK
sp_P07564_POLG_DEN2J	S1391	LTVCYVLTGRSADLELERAAD	CAMK2	LTGRSADLE	PKA	VLTGRSADLEL	MAST2	TGRSADL	WNK1
sp_P07564_POLG_DEN2J	S1391	LTVCYVLTGRSADLELERAAD	IKK	LTGRSADLE	PKA	VLTGRSADLEL	MAST2	TGRSADL	WNK1
sp_P07564_POLG_DEN2J	S1391	LTVCYVLTGRSADLELERAAD	CAMK2	LTGRSADLE	PKA	VLTGRSADLEL	MAST2	TGRSADL	WNK3
sp_P07564_POLG_DEN2J	S1391	LTVCYVLTGRSADLELERAAD	IKK	LTGRSADLE	PKA	VLTGRSADLEL	MAST2	TGRSADL	WNK3
sp_P07564_POLG_DEN2J	S1391	LTVCYVLTGRSADLELERAAD	CAMK2	LTGRSADLE	PKA	VLTGRSADLEL	MAST2	TGRSADL	WNK4
sp_P07564_POLG_DEN2J	S1391	LTVCYVLTGRSADLELERAAD	IKK	LTGRSADLE	PKA	VLTGRSADLEL	MAST2	TGRSADL	WNK4
sp_P07564_POLG_DEN2J	S1416	WEDQAEISGSSPILSITISED	CDK	ISGSSPILS	p38MAPK	EISGSSPILSI	MAPK9	SGSSPIL	CDK12
sp_P07564_POLG_DEN2J	S1416	WEDQAEISGSSPILSITISED	CDK	ISGSSPILS	CKI	EISGSSPILSI	MAPK9	SGSSPIL	CDK12
sp_P07564_POLG_DEN2J	S1416	WEDQAEISGSSPILSITISED	CK1	ISGSSPILS	p38MAPK	EISGSSPILSI	MAPK9	SGSSPIL	CDK12
sp_P07564_POLG_DEN2J	S1416	WEDQAEISGSSPILSITISED	CK1	ISGSSPILS	CKI	EISGSSPILSI	MAPK9	SGSSPIL	CDK12
sp_P07564_POLG_DEN2J	S1416	WEDQAEISGSSPILSITISED	IKK	ISGSSPILS	p38MAPK	EISGSSPILSI	MAPK9	SGSSPIL	CDK12
sp_P07564_POLG_DEN2J	S1416	WEDQAEISGSSPILSITISED	IKK	ISGSSPILS	CKI	EISGSSPILSI	MAPK9	SGSSPIL	CDK12
sp_P07564_POLG_DEN2J	S1416	WEDQAEISGSSPILSITISED	MAPK	ISGSSPILS	p38MAPK	EISGSSPILSI	MAPK9	SGSSPIL	CDK12
sp_P07564_POLG_DEN2J	S1416	WEDQAEISGSSPILSITISED	MAPK	ISGSSPILS	CKI	EISGSSPILSI	MAPK9	SGSSPIL	CDK12
sp_P07564_POLG_DEN2J	S1416	WEDQAEISGSSPILSITISED	CDK	ISGSSPILS	p38MAPK	EISGSSPILSI	EEF2K	SGSSPIL	CDK12
sp_P07564_POLG_DEN2J	S1416	WEDQAEISGSSPILSITISED	CDK	ISGSSPILS	CKI	EISGSSPILSI	EEF2K	SGSSPIL	CDK12
sp_P07564_POLG_DEN2J	S1416	WEDQAEISGSSPILSITISED	CK1	ISGSSPILS	p38MAPK	EISGSSPILSI	EEF2K	SGSSPIL	CDK12
sp_P07564_POLG_DEN2J	S1416	WEDQAEISGSSPILSITISED	CK1	ISGSSPILS	CKI	EISGSSPILSI	EEF2K	SGSSPIL	CDK12
sp_P07564_POLG_DEN2J	S1416	WEDQAEISGSSPILSITISED	IKK	ISGSSPILS	p38MAPK	EISGSSPILSI	EEF2K	SGSSPIL	CDK12
sp_P07564_POLG_DEN2J	S1416	WEDQAEISGSSPILSITISED	IKK	ISGSSPILS	CKI	EISGSSPILSI	EEF2K	SGSSPIL	CDK12
sp_P07564_POLG_DEN2J	S1416	WEDQAEISGSSPILSITISED	MAPK	ISGSSPILS	p38MAPK	EISGSSPILSI	EEF2K	SGSSPIL	CDK12
sp_P07564_POLG_DEN2J	S1416	WEDQAEISGSSPILSITISED	MAPK	ISGSSPILS	CKI	EISGSSPILSI	EEF2K	SGSSPIL	CDK12
sp_P07564_POLG_DEN2J	S1416	WEDQAEISGSSPILSITISED	CDK	ISGSSPILS	p38MAPK	EISGSSPILSI	MAPK9	SGSSPIL	CDK13
sp_P07564_POLG_DEN2J	S1416	WEDQAEISGSSPILSITISED	CDK	ISGSSPILS	CKI	EISGSSPILSI	MAPK9	SGSSPIL	CDK13
sp_P07564_POLG_DEN2J	S1416	WEDQAEISGSSPILSITISED	CK1	ISGSSPILS	p38MAPK	EISGSSPILSI	MAPK9	SGSSPIL	CDK13
sp_P07564_POLG_DEN2J	S1416	WEDQAEISGSSPILSITISED	CK1	ISGSSPILS	CKI	EISGSSPILSI	MAPK9	SGSSPIL	CDK13
sp_P07564_POLG_DEN2J	S1416	WEDQAEISGSSPILSITISED	IKK	ISGSSPILS	p38MAPK	EISGSSPILSI	MAPK9	SGSSPIL	CDK13
sp_P07564_POLG_DEN2J	S1416	WEDQAEISGSSPILSITISED	IKK	ISGSSPILS	CKI	EISGSSPILSI	MAPK9	SGSSPIL	CDK13
sp_P07564_POLG_DEN2J	S1416	WEDQAEISGSSPILSITISED	MAPK	ISGSSPILS	p38MAPK	EISGSSPILSI	MAPK9	SGSSPIL	CDK13
sp_P07564_POLG_DEN2J	S1416	WEDQAEISGSSPILSITISED	MAPK	ISGSSPILS	CKI	EISGSSPILSI	MAPK9	SGSSPIL	CDK13
sp_P07564_POLG_DEN2J	S1416	WEDQAEISGSSPILSITISED	CDK	ISGSSPILS	p38MAPK	EISGSSPILSI	EEF2K	SGSSPIL	CDK13
sp_P07564_POLG_DEN2J	S1416	WEDQAEISGSSPILSITISED	CDK	ISGSSPILS	CKI	EISGSSPILSI	EEF2K	SGSSPIL	CDK13
sp_P07564_POLG_DEN2J	S1416	WEDQAEISGSSPILSITISED	CK1	ISGSSPILS	p38MAPK	EISGSSPILSI	EEF2K	SGSSPIL	CDK13
sp_P07564_POLG_DEN2J	S1416	WEDQAEISGSSPILSITISED	CK1	ISGSSPILS	CKI	EISGSSPILSI	EEF2K	SGSSPIL	CDK13
sp_P07564_POLG_DEN2J	S1416	WEDQAEISGSSPILSITISED	IKK	ISGSSPILS	p38MAPK	EISGSSPILSI	EEF2K	SGSSPIL	CDK13
sp_P07564_POLG_DEN2J	S1416	WEDQAEISGSSPILSITISED	IKK	ISGSSPILS	CKI	EISGSSPILSI	EEF2K	SGSSPIL	CDK13
sp_P07564_POLG_DEN2J	S1416	WEDQAEISGSSPILSITISED	MAPK	ISGSSPILS	p38MAPK	EISGSSPILSI	EEF2K	SGSSPIL	CDK13
sp_P07564_POLG_DEN2J	S1416	WEDQAEISGSSPILSITISED	MAPK	ISGSSPILS	CKI	EISGSSPILSI	EEF2K	SGSSPIL	CDK13
sp_P07564_POLG_DEN2J	S1416	WEDQAEISGSSPILSITISED	CDK	ISGSSPILS	p38MAPK	EISGSSPILSI	MAPK9	SGSSPIL	CDK14
sp_P07564_POLG_DEN2J	S1416	WEDQAEISGSSPILSITISED	CDK	ISGSSPILS	CKI	EISGSSPILSI	MAPK9	SGSSPIL	CDK14
sp_P07564_POLG_DEN2J	S1416	WEDQAEISGSSPILSITISED	CK1	ISGSSPILS	p38MAPK	EISGSSPILSI	MAPK9	SGSSPIL	CDK14
sp_P07564_POLG_DEN2J	S1416	WEDQAEISGSSPILSITISED	CK1	ISGSSPILS	CKI	EISGSSPILSI	MAPK9	SGSSPIL	CDK14
sp_P07564_POLG_DEN2J	S1416	WEDQAEISGSSPILSITISED	IKK	ISGSSPILS	p38MAPK	EISGSSPILSI	MAPK9	SGSSPIL	CDK14
sp_P07564_POLG_DEN2J	S1416	WEDQAEISGSSPILSITISED	IKK	ISGSSPILS	CKI	EISGSSPILSI	MAPK9	SGSSPIL	CDK14
sp_P07564_POLG_DEN2J	S1416	WEDQAEISGSSPILSITISED	MAPK	ISGSSPILS	p38MAPK	EISGSSPILSI	MAPK9	SGSSPIL	CDK14
sp_P07564_POLG_DEN2J	S1416	WEDQAEISGSSPILSITISED	MAPK	ISGSSPILS	CKI	EISGSSPILSI	MAPK9	SGSSPIL	CDK14
sp_P07564_POLG_DEN2J	S1416	WEDQAEISGSSPILSITISED	CDK	ISGSSPILS	p38MAPK	EISGSSPILSI	EEF2K	SGSSPIL	CDK14
sp_P07564_POLG_DEN2J	S1416	WEDQAEISGSSPILSITISED	CDK	ISGSSPILS	CKI	EISGSSPILSI	EEF2K	SGSSPIL	CDK14
sp_P07564_POLG_DEN2J	S1416	WEDQAEISGSSPILSITISED	CK1	ISGSSPILS	p38MAPK	EISGSSPILSI	EEF2K	SGSSPIL	CDK14
sp_P07564_POLG_DEN2J	S1416	WEDQAEISGSSPILSITISED	CK1	ISGSSPILS	CKI	EISGSSPILSI	EEF2K	SGSSPIL	CDK14
sp_P07564_POLG_DEN2J	S1416	WEDQAEISGSSPILSITISED	IKK	ISGSSPILS	p38MAPK	EISGSSPILSI	EEF2K	SGSSPIL	CDK14
sp_P07564_POLG_DEN2J	S1416	WEDQAEISGSSPILSITISED	IKK	ISGSSPILS	CKI	EISGSSPILSI	EEF2K	SGSSPIL	CDK14
sp_P07564_POLG_DEN2J	S1416	WEDQAEISGSSPILSITISED	MAPK	ISGSSPILS	p38MAPK	EISGSSPILSI	EEF2K	SGSSPIL	CDK14
sp_P07564_POLG_DEN2J	S1416	WEDQAEISGSSPILSITISED	MAPK	ISGSSPILS	CKI	EISGSSPILSI	EEF2K	SGSSPIL	CDK14
sp_P07564_POLG_DEN2J	S1416	WEDQAEISGSSPILSITISED	CDK	ISGSSPILS	p38MAPK	EISGSSPILSI	MAPK9	SGSSPIL	CDK17
sp_P07564_POLG_DEN2J	S1416	WEDQAEISGSSPILSITISED	CDK	ISGSSPILS	CKI	EISGSSPILSI	MAPK9	SGSSPIL	CDK17
sp_P07564_POLG_DEN2J	S1416	WEDQAEISGSSPILSITISED	CK1	ISGSSPILS	p38MAPK	EISGSSPILSI	MAPK9	SGSSPIL	CDK17
sp_P07564_POLG_DEN2J	S1416	WEDQAEISGSSPILSITISED	CK1	ISGSSPILS	CKI	EISGSSPILSI	MAPK9	SGSSPIL	CDK17
sp_P07564_POLG_DEN2J	S1416	WEDQAEISGSSPILSITISED	IKK	ISGSSPILS	p38MAPK	EISGSSPILSI	MAPK9	SGSSPIL	CDK17
sp_P07564_POLG_DEN2J	S1416	WEDQAEISGSSPILSITISED	IKK	ISGSSPILS	CKI	EISGSSPILSI	MAPK9	SGSSPIL	CDK17
sp_P07564_POLG_DEN2J	S1416	WEDQAEISGSSPILSITISED	MAPK	ISGSSPILS	p38MAPK	EISGSSPILSI	MAPK9	SGSSPIL	CDK17
sp_P07564_POLG_DEN2J	S1416	WEDQAEISGSSPILSITISED	MAPK	ISGSSPILS	CKI	EISGSSPILSI	MAPK9	SGSSPIL	CDK17
sp_P07564_POLG_DEN2J	S1416	WEDQAEISGSSPILSITISED	CDK	ISGSSPILS	p38MAPK	EISGSSPILSI	EEF2K	SGSSPIL	CDK17
sp_P07564_POLG_DEN2J	S1416	WEDQAEISGSSPILSITISED	CDK	ISGSSPILS	CKI	EISGSSPILSI	EEF2K	SGSSPIL	CDK17
sp_P07564_POLG_DEN2J	S1416	WEDQAEISGSSPILSITISED	CK1	ISGSSPILS	p38MAPK	EISGSSPILSI	EEF2K	SGSSPIL	CDK17
sp_P07564_POLG_DEN2J	S1416	WEDQAEISGSSPILSITISED	CK1	ISGSSPILS	CKI	EISGSSPILSI	EEF2K	SGSSPIL	CDK17
sp_P07564_POLG_DEN2J	S1416	WEDQAEISGSSPILSITISED	IKK	ISGSSPILS	p38MAPK	EISGSSPILSI	EEF2K	SGSSPIL	CDK17
sp_P07564_POLG_DEN2J	S1416	WEDQAEISGSSPILSITISED	IKK	ISGSSPILS	CKI	EISGSSPILSI	EEF2K	SGSSPIL	CDK17
sp_P07564_POLG_DEN2J	S1416	WEDQAEISGSSPILSITISED	MAPK	ISGSSPILS	p38MAPK	EISGSSPILSI	EEF2K	SGSSPIL	CDK17
sp_P07564_POLG_DEN2J	S1416	WEDQAEISGSSPILSITISED	MAPK	ISGSSPILS	CKI	EISGSSPILSI	EEF2K	SGSSPIL	CDK17
sp_P07564_POLG_DEN2J	S1416	WEDQAEISGSSPILSITISED	CDK	ISGSSPILS	p38MAPK	EISGSSPILSI	MAPK9	SGSSPIL	CDK18
sp_P07564_POLG_DEN2J	S1416	WEDQAEISGSSPILSITISED	CDK	ISGSSPILS	CKI	EISGSSPILSI	MAPK9	SGSSPIL	CDK18
sp_P07564_POLG_DEN2J	S1416	WEDQAEISGSSPILSITISED	CK1	ISGSSPILS	p38MAPK	EISGSSPILSI	MAPK9	SGSSPIL	CDK18
sp_P07564_POLG_DEN2J	S1416	WEDQAEISGSSPILSITISED	CK1	ISGSSPILS	CKI	EISGSSPILSI	MAPK9	SGSSPIL	CDK18
sp_P07564_POLG_DEN2J	S1416	WEDQAEISGSSPILSITISED	IKK	ISGSSPILS	p38MAPK	EISGSSPILSI	MAPK9	SGSSPIL	CDK18
sp_P07564_POLG_DEN2J	S1416	WEDQAEISGSSPILSITISED	IKK	ISGSSPILS	CKI	EISGSSPILSI	MAPK9	SGSSPIL	CDK18
sp_P07564_POLG_DEN2J	S1416	WEDQAEISGSSPILSITISED	MAPK	ISGSSPILS	p38MAPK	EISGSSPILSI	MAPK9	SGSSPIL	CDK18
sp_P07564_POLG_DEN2J	S1416	WEDQAEISGSSPILSITISED	MAPK	ISGSSPILS	CKI	EISGSSPILSI	MAPK9	SGSSPIL	CDK18
sp_P07564_POLG_DEN2J	S1416	WEDQAEISGSSPILSITISED	CDK	ISGSSPILS	p38MAPK	EISGSSPILSI	EEF2K	SGSSPIL	CDK18
sp_P07564_POLG_DEN2J	S1416	WEDQAEISGSSPILSITISED	CDK	ISGSSPILS	CKI	EISGSSPILSI	EEF2K	SGSSPIL	CDK18
sp_P07564_POLG_DEN2J	S1416	WEDQAEISGSSPILSITISED	CK1	ISGSSPILS	p38MAPK	EISGSSPILSI	EEF2K	SGSSPIL	CDK18
sp_P07564_POLG_DEN2J	S1416	WEDQAEISGSSPILSITISED	CK1	ISGSSPILS	CKI	EISGSSPILSI	EEF2K	SGSSPIL	CDK18
sp_P07564_POLG_DEN2J	S1416	WEDQAEISGSSPILSITISED	IKK	ISGSSPILS	p38MAPK	EISGSSPILSI	EEF2K	SGSSPIL	CDK18
sp_P07564_POLG_DEN2J	S1416	WEDQAEISGSSPILSITISED	IKK	ISGSSPILS	CKI	EISGSSPILSI	EEF2K	SGSSPIL	CDK18
sp_P07564_POLG_DEN2J	S1416	WEDQAEISGSSPILSITISED	MAPK	ISGSSPILS	p38MAPK	EISGSSPILSI	EEF2K	SGSSPIL	CDK18
sp_P07564_POLG_DEN2J	S1416	WEDQAEISGSSPILSITISED	MAPK	ISGSSPILS	CKI	EISGSSPILSI	EEF2K	SGSSPIL	CDK18
sp_P07564_POLG_DEN2J	S1416	WEDQAEISGSSPILSITISED	CDK	ISGSSPILS	p38MAPK	EISGSSPILSI	MAPK9	SGSSPIL	CDK5
sp_P07564_POLG_DEN2J	S1416	WEDQAEISGSSPILSITISED	CDK	ISGSSPILS	CKI	EISGSSPILSI	MAPK9	SGSSPIL	CDK5
sp_P07564_POLG_DEN2J	S1416	WEDQAEISGSSPILSITISED	CK1	ISGSSPILS	p38MAPK	EISGSSPILSI	MAPK9	SGSSPIL	CDK5
sp_P07564_POLG_DEN2J	S1416	WEDQAEISGSSPILSITISED	CK1	ISGSSPILS	CKI	EISGSSPILSI	MAPK9	SGSSPIL	CDK5
sp_P07564_POLG_DEN2J	S1416	WEDQAEISGSSPILSITISED	IKK	ISGSSPILS	p38MAPK	EISGSSPILSI	MAPK9	SGSSPIL	CDK5
sp_P07564_POLG_DEN2J	S1416	WEDQAEISGSSPILSITISED	IKK	ISGSSPILS	CKI	EISGSSPILSI	MAPK9	SGSSPIL	CDK5
sp_P07564_POLG_DEN2J	S1416	WEDQAEISGSSPILSITISED	MAPK	ISGSSPILS	p38MAPK	EISGSSPILSI	MAPK9	SGSSPIL	CDK5
sp_P07564_POLG_DEN2J	S1416	WEDQAEISGSSPILSITISED	MAPK	ISGSSPILS	CKI	EISGSSPILSI	MAPK9	SGSSPIL	CDK5
sp_P07564_POLG_DEN2J	S1416	WEDQAEISGSSPILSITISED	CDK	ISGSSPILS	p38MAPK	EISGSSPILSI	EEF2K	SGSSPIL	CDK5
sp_P07564_POLG_DEN2J	S1416	WEDQAEISGSSPILSITISED	CDK	ISGSSPILS	CKI	EISGSSPILSI	EEF2K	SGSSPIL	CDK5
sp_P07564_POLG_DEN2J	S1416	WEDQAEISGSSPILSITISED	CK1	ISGSSPILS	p38MAPK	EISGSSPILSI	EEF2K	SGSSPIL	CDK5
sp_P07564_POLG_DEN2J	S1416	WEDQAEISGSSPILSITISED	CK1	ISGSSPILS	CKI	EISGSSPILSI	EEF2K	SGSSPIL	CDK5
sp_P07564_POLG_DEN2J	S1416	WEDQAEISGSSPILSITISED	IKK	ISGSSPILS	p38MAPK	EISGSSPILSI	EEF2K	SGSSPIL	CDK5
sp_P07564_POLG_DEN2J	S1416	WEDQAEISGSSPILSITISED	IKK	ISGSSPILS	CKI	EISGSSPILSI	EEF2K	SGSSPIL	CDK5
sp_P07564_POLG_DEN2J	S1416	WEDQAEISGSSPILSITISED	MAPK	ISGSSPILS	p38MAPK	EISGSSPILSI	EEF2K	SGSSPIL	CDK5
sp_P07564_POLG_DEN2J	S1416	WEDQAEISGSSPILSITISED	MAPK	ISGSSPILS	CKI	EISGSSPILSI	EEF2K	SGSSPIL	CDK5
sp_P07564_POLG_DEN2J	S1416	WEDQAEISGSSPILSITISED	CDK	ISGSSPILS	p38MAPK	EISGSSPILSI	MAPK9	SGSSPIL	CDK7
sp_P07564_POLG_DEN2J	S1416	WEDQAEISGSSPILSITISED	CDK	ISGSSPILS	CKI	EISGSSPILSI	MAPK9	SGSSPIL	CDK7
sp_P07564_POLG_DEN2J	S1416	WEDQAEISGSSPILSITISED	CK1	ISGSSPILS	p38MAPK	EISGSSPILSI	MAPK9	SGSSPIL	CDK7
sp_P07564_POLG_DEN2J	S1416	WEDQAEISGSSPILSITISED	CK1	ISGSSPILS	CKI	EISGSSPILSI	MAPK9	SGSSPIL	CDK7
sp_P07564_POLG_DEN2J	S1416	WEDQAEISGSSPILSITISED	IKK	ISGSSPILS	p38MAPK	EISGSSPILSI	MAPK9	SGSSPIL	CDK7
sp_P07564_POLG_DEN2J	S1416	WEDQAEISGSSPILSITISED	IKK	ISGSSPILS	CKI	EISGSSPILSI	MAPK9	SGSSPIL	CDK7
sp_P07564_POLG_DEN2J	S1416	WEDQAEISGSSPILSITISED	MAPK	ISGSSPILS	p38MAPK	EISGSSPILSI	MAPK9	SGSSPIL	CDK7
sp_P07564_POLG_DEN2J	S1416	WEDQAEISGSSPILSITISED	MAPK	ISGSSPILS	CKI	EISGSSPILSI	MAPK9	SGSSPIL	CDK7
sp_P07564_POLG_DEN2J	S1416	WEDQAEISGSSPILSITISED	CDK	ISGSSPILS	p38MAPK	EISGSSPILSI	EEF2K	SGSSPIL	CDK7
sp_P07564_POLG_DEN2J	S1416	WEDQAEISGSSPILSITISED	CDK	ISGSSPILS	CKI	EISGSSPILSI	EEF2K	SGSSPIL	CDK7
sp_P07564_POLG_DEN2J	S1416	WEDQAEISGSSPILSITISED	CK1	ISGSSPILS	p38MAPK	EISGSSPILSI	EEF2K	SGSSPIL	CDK7
sp_P07564_POLG_DEN2J	S1416	WEDQAEISGSSPILSITISED	CK1	ISGSSPILS	CKI	EISGSSPILSI	EEF2K	SGSSPIL	CDK7
sp_P07564_POLG_DEN2J	S1416	WEDQAEISGSSPILSITISED	IKK	ISGSSPILS	p38MAPK	EISGSSPILSI	EEF2K	SGSSPIL	CDK7
sp_P07564_POLG_DEN2J	S1416	WEDQAEISGSSPILSITISED	IKK	ISGSSPILS	CKI	EISGSSPILSI	EEF2K	SGSSPIL	CDK7
sp_P07564_POLG_DEN2J	S1416	WEDQAEISGSSPILSITISED	MAPK	ISGSSPILS	p38MAPK	EISGSSPILSI	EEF2K	SGSSPIL	CDK7
sp_P07564_POLG_DEN2J	S1416	WEDQAEISGSSPILSITISED	MAPK	ISGSSPILS	CKI	EISGSSPILSI	EEF2K	SGSSPIL	CDK7
sp_P07564_POLG_DEN2J	S1416	WEDQAEISGSSPILSITISED	CDK	ISGSSPILS	p38MAPK	EISGSSPILSI	MAPK9	SGSSPIL	DYRK1A
sp_P07564_POLG_DEN2J	S1416	WEDQAEISGSSPILSITISED	CDK	ISGSSPILS	CKI	EISGSSPILSI	MAPK9	SGSSPIL	DYRK1A
sp_P07564_POLG_DEN2J	S1416	WEDQAEISGSSPILSITISED	CK1	ISGSSPILS	p38MAPK	EISGSSPILSI	MAPK9	SGSSPIL	DYRK1A
sp_P07564_POLG_DEN2J	S1416	WEDQAEISGSSPILSITISED	CK1	ISGSSPILS	CKI	EISGSSPILSI	MAPK9	SGSSPIL	DYRK1A
sp_P07564_POLG_DEN2J	S1416	WEDQAEISGSSPILSITISED	IKK	ISGSSPILS	p38MAPK	EISGSSPILSI	MAPK9	SGSSPIL	DYRK1A
sp_P07564_POLG_DEN2J	S1416	WEDQAEISGSSPILSITISED	IKK	ISGSSPILS	CKI	EISGSSPILSI	MAPK9	SGSSPIL	DYRK1A
sp_P07564_POLG_DEN2J	S1416	WEDQAEISGSSPILSITISED	MAPK	ISGSSPILS	p38MAPK	EISGSSPILSI	MAPK9	SGSSPIL	DYRK1A
sp_P07564_POLG_DEN2J	S1416	WEDQAEISGSSPILSITISED	MAPK	ISGSSPILS	CKI	EISGSSPILSI	MAPK9	SGSSPIL	DYRK1A
sp_P07564_POLG_DEN2J	S1416	WEDQAEISGSSPILSITISED	CDK	ISGSSPILS	p38MAPK	EISGSSPILSI	EEF2K	SGSSPIL	DYRK1A
sp_P07564_POLG_DEN2J	S1416	WEDQAEISGSSPILSITISED	CDK	ISGSSPILS	CKI	EISGSSPILSI	EEF2K	SGSSPIL	DYRK1A
sp_P07564_POLG_DEN2J	S1416	WEDQAEISGSSPILSITISED	CK1	ISGSSPILS	p38MAPK	EISGSSPILSI	EEF2K	SGSSPIL	DYRK1A
sp_P07564_POLG_DEN2J	S1416	WEDQAEISGSSPILSITISED	CK1	ISGSSPILS	CKI	EISGSSPILSI	EEF2K	SGSSPIL	DYRK1A
sp_P07564_POLG_DEN2J	S1416	WEDQAEISGSSPILSITISED	IKK	ISGSSPILS	p38MAPK	EISGSSPILSI	EEF2K	SGSSPIL	DYRK1A
sp_P07564_POLG_DEN2J	S1416	WEDQAEISGSSPILSITISED	IKK	ISGSSPILS	CKI	EISGSSPILSI	EEF2K	SGSSPIL	DYRK1A
sp_P07564_POLG_DEN2J	S1416	WEDQAEISGSSPILSITISED	MAPK	ISGSSPILS	p38MAPK	EISGSSPILSI	EEF2K	SGSSPIL	DYRK1A
sp_P07564_POLG_DEN2J	S1416	WEDQAEISGSSPILSITISED	MAPK	ISGSSPILS	CKI	EISGSSPILSI	EEF2K	SGSSPIL	DYRK1A
sp_P07564_POLG_DEN2J	S1416	WEDQAEISGSSPILSITISED	CDK	ISGSSPILS	p38MAPK	EISGSSPILSI	MAPK9	SGSSPIL	DYRK1B
sp_P07564_POLG_DEN2J	S1416	WEDQAEISGSSPILSITISED	CDK	ISGSSPILS	CKI	EISGSSPILSI	MAPK9	SGSSPIL	DYRK1B
sp_P07564_POLG_DEN2J	S1416	WEDQAEISGSSPILSITISED	CK1	ISGSSPILS	p38MAPK	EISGSSPILSI	MAPK9	SGSSPIL	DYRK1B
sp_P07564_POLG_DEN2J	S1416	WEDQAEISGSSPILSITISED	CK1	ISGSSPILS	CKI	EISGSSPILSI	MAPK9	SGSSPIL	DYRK1B
sp_P07564_POLG_DEN2J	S1416	WEDQAEISGSSPILSITISED	IKK	ISGSSPILS	p38MAPK	EISGSSPILSI	MAPK9	SGSSPIL	DYRK1B
sp_P07564_POLG_DEN2J	S1416	WEDQAEISGSSPILSITISED	IKK	ISGSSPILS	CKI	EISGSSPILSI	MAPK9	SGSSPIL	DYRK1B
sp_P07564_POLG_DEN2J	S1416	WEDQAEISGSSPILSITISED	MAPK	ISGSSPILS	p38MAPK	EISGSSPILSI	MAPK9	SGSSPIL	DYRK1B
sp_P07564_POLG_DEN2J	S1416	WEDQAEISGSSPILSITISED	MAPK	ISGSSPILS	CKI	EISGSSPILSI	MAPK9	SGSSPIL	DYRK1B
sp_P07564_POLG_DEN2J	S1416	WEDQAEISGSSPILSITISED	CDK	ISGSSPILS	p38MAPK	EISGSSPILSI	EEF2K	SGSSPIL	DYRK1B
sp_P07564_POLG_DEN2J	S1416	WEDQAEISGSSPILSITISED	CDK	ISGSSPILS	CKI	EISGSSPILSI	EEF2K	SGSSPIL	DYRK1B
sp_P07564_POLG_DEN2J	S1416	WEDQAEISGSSPILSITISED	CK1	ISGSSPILS	p38MAPK	EISGSSPILSI	EEF2K	SGSSPIL	DYRK1B
sp_P07564_POLG_DEN2J	S1416	WEDQAEISGSSPILSITISED	CK1	ISGSSPILS	CKI	EISGSSPILSI	EEF2K	SGSSPIL	DYRK1B
sp_P07564_POLG_DEN2J	S1416	WEDQAEISGSSPILSITISED	IKK	ISGSSPILS	p38MAPK	EISGSSPILSI	EEF2K	SGSSPIL	DYRK1B
sp_P07564_POLG_DEN2J	S1416	WEDQAEISGSSPILSITISED	IKK	ISGSSPILS	CKI	EISGSSPILSI	EEF2K	SGSSPIL	DYRK1B
sp_P07564_POLG_DEN2J	S1416	WEDQAEISGSSPILSITISED	MAPK	ISGSSPILS	p38MAPK	EISGSSPILSI	EEF2K	SGSSPIL	DYRK1B
sp_P07564_POLG_DEN2J	S1416	WEDQAEISGSSPILSITISED	MAPK	ISGSSPILS	CKI	EISGSSPILSI	EEF2K	SGSSPIL	DYRK1B
sp_P07564_POLG_DEN2J	S1416	WEDQAEISGSSPILSITISED	CDK	ISGSSPILS	p38MAPK	EISGSSPILSI	MAPK9	SGSSPIL	DYRK2
sp_P07564_POLG_DEN2J	S1416	WEDQAEISGSSPILSITISED	CDK	ISGSSPILS	CKI	EISGSSPILSI	MAPK9	SGSSPIL	DYRK2
sp_P07564_POLG_DEN2J	S1416	WEDQAEISGSSPILSITISED	CK1	ISGSSPILS	p38MAPK	EISGSSPILSI	MAPK9	SGSSPIL	DYRK2
sp_P07564_POLG_DEN2J	S1416	WEDQAEISGSSPILSITISED	CK1	ISGSSPILS	CKI	EISGSSPILSI	MAPK9	SGSSPIL	DYRK2
sp_P07564_POLG_DEN2J	S1416	WEDQAEISGSSPILSITISED	IKK	ISGSSPILS	p38MAPK	EISGSSPILSI	MAPK9	SGSSPIL	DYRK2
sp_P07564_POLG_DEN2J	S1416	WEDQAEISGSSPILSITISED	IKK	ISGSSPILS	CKI	EISGSSPILSI	MAPK9	SGSSPIL	DYRK2
sp_P07564_POLG_DEN2J	S1416	WEDQAEISGSSPILSITISED	MAPK	ISGSSPILS	p38MAPK	EISGSSPILSI	MAPK9	SGSSPIL	DYRK2
sp_P07564_POLG_DEN2J	S1416	WEDQAEISGSSPILSITISED	MAPK	ISGSSPILS	CKI	EISGSSPILSI	MAPK9	SGSSPIL	DYRK2
sp_P07564_POLG_DEN2J	S1416	WEDQAEISGSSPILSITISED	CDK	ISGSSPILS	p38MAPK	EISGSSPILSI	EEF2K	SGSSPIL	DYRK2
sp_P07564_POLG_DEN2J	S1416	WEDQAEISGSSPILSITISED	CDK	ISGSSPILS	CKI	EISGSSPILSI	EEF2K	SGSSPIL	DYRK2
sp_P07564_POLG_DEN2J	S1416	WEDQAEISGSSPILSITISED	CK1	ISGSSPILS	p38MAPK	EISGSSPILSI	EEF2K	SGSSPIL	DYRK2
sp_P07564_POLG_DEN2J	S1416	WEDQAEISGSSPILSITISED	CK1	ISGSSPILS	CKI	EISGSSPILSI	EEF2K	SGSSPIL	DYRK2
sp_P07564_POLG_DEN2J	S1416	WEDQAEISGSSPILSITISED	IKK	ISGSSPILS	p38MAPK	EISGSSPILSI	EEF2K	SGSSPIL	DYRK2
sp_P07564_POLG_DEN2J	S1416	WEDQAEISGSSPILSITISED	IKK	ISGSSPILS	CKI	EISGSSPILSI	EEF2K	SGSSPIL	DYRK2
sp_P07564_POLG_DEN2J	S1416	WEDQAEISGSSPILSITISED	MAPK	ISGSSPILS	p38MAPK	EISGSSPILSI	EEF2K	SGSSPIL	DYRK2
sp_P07564_POLG_DEN2J	S1416	WEDQAEISGSSPILSITISED	MAPK	ISGSSPILS	CKI	EISGSSPILSI	EEF2K	SGSSPIL	DYRK2
sp_P07564_POLG_DEN2J	S1416	WEDQAEISGSSPILSITISED	CDK	ISGSSPILS	p38MAPK	EISGSSPILSI	MAPK9	SGSSPIL	DYRK4
sp_P07564_POLG_DEN2J	S1416	WEDQAEISGSSPILSITISED	CDK	ISGSSPILS	CKI	EISGSSPILSI	MAPK9	SGSSPIL	DYRK4
sp_P07564_POLG_DEN2J	S1416	WEDQAEISGSSPILSITISED	CK1	ISGSSPILS	p38MAPK	EISGSSPILSI	MAPK9	SGSSPIL	DYRK4
sp_P07564_POLG_DEN2J	S1416	WEDQAEISGSSPILSITISED	CK1	ISGSSPILS	CKI	EISGSSPILSI	MAPK9	SGSSPIL	DYRK4
sp_P07564_POLG_DEN2J	S1416	WEDQAEISGSSPILSITISED	IKK	ISGSSPILS	p38MAPK	EISGSSPILSI	MAPK9	SGSSPIL	DYRK4
sp_P07564_POLG_DEN2J	S1416	WEDQAEISGSSPILSITISED	IKK	ISGSSPILS	CKI	EISGSSPILSI	MAPK9	SGSSPIL	DYRK4
sp_P07564_POLG_DEN2J	S1416	WEDQAEISGSSPILSITISED	MAPK	ISGSSPILS	p38MAPK	EISGSSPILSI	MAPK9	SGSSPIL	DYRK4
sp_P07564_POLG_DEN2J	S1416	WEDQAEISGSSPILSITISED	MAPK	ISGSSPILS	CKI	EISGSSPILSI	MAPK9	SGSSPIL	DYRK4
sp_P07564_POLG_DEN2J	S1416	WEDQAEISGSSPILSITISED	CDK	ISGSSPILS	p38MAPK	EISGSSPILSI	EEF2K	SGSSPIL	DYRK4
sp_P07564_POLG_DEN2J	S1416	WEDQAEISGSSPILSITISED	CDK	ISGSSPILS	CKI	EISGSSPILSI	EEF2K	SGSSPIL	DYRK4
sp_P07564_POLG_DEN2J	S1416	WEDQAEISGSSPILSITISED	CK1	ISGSSPILS	p38MAPK	EISGSSPILSI	EEF2K	SGSSPIL	DYRK4
sp_P07564_POLG_DEN2J	S1416	WEDQAEISGSSPILSITISED	CK1	ISGSSPILS	CKI	EISGSSPILSI	EEF2K	SGSSPIL	DYRK4
sp_P07564_POLG_DEN2J	S1416	WEDQAEISGSSPILSITISED	IKK	ISGSSPILS	p38MAPK	EISGSSPILSI	EEF2K	SGSSPIL	DYRK4
sp_P07564_POLG_DEN2J	S1416	WEDQAEISGSSPILSITISED	IKK	ISGSSPILS	CKI	EISGSSPILSI	EEF2K	SGSSPIL	DYRK4
sp_P07564_POLG_DEN2J	S1416	WEDQAEISGSSPILSITISED	MAPK	ISGSSPILS	p38MAPK	EISGSSPILSI	EEF2K	SGSSPIL	DYRK4
sp_P07564_POLG_DEN2J	S1416	WEDQAEISGSSPILSITISED	MAPK	ISGSSPILS	CKI	EISGSSPILSI	EEF2K	SGSSPIL	DYRK4
sp_P07564_POLG_DEN2J	S1416	WEDQAEISGSSPILSITISED	CDK	ISGSSPILS	p38MAPK	EISGSSPILSI	MAPK9	SGSSPIL	ERK1
sp_P07564_POLG_DEN2J	S1416	WEDQAEISGSSPILSITISED	CDK	ISGSSPILS	CKI	EISGSSPILSI	MAPK9	SGSSPIL	ERK1
sp_P07564_POLG_DEN2J	S1416	WEDQAEISGSSPILSITISED	CK1	ISGSSPILS	p38MAPK	EISGSSPILSI	MAPK9	SGSSPIL	ERK1
sp_P07564_POLG_DEN2J	S1416	WEDQAEISGSSPILSITISED	CK1	ISGSSPILS	CKI	EISGSSPILSI	MAPK9	SGSSPIL	ERK1
sp_P07564_POLG_DEN2J	S1416	WEDQAEISGSSPILSITISED	IKK	ISGSSPILS	p38MAPK	EISGSSPILSI	MAPK9	SGSSPIL	ERK1
sp_P07564_POLG_DEN2J	S1416	WEDQAEISGSSPILSITISED	IKK	ISGSSPILS	CKI	EISGSSPILSI	MAPK9	SGSSPIL	ERK1
sp_P07564_POLG_DEN2J	S1416	WEDQAEISGSSPILSITISED	MAPK	ISGSSPILS	p38MAPK	EISGSSPILSI	MAPK9	SGSSPIL	ERK1
sp_P07564_POLG_DEN2J	S1416	WEDQAEISGSSPILSITISED	MAPK	ISGSSPILS	CKI	EISGSSPILSI	MAPK9	SGSSPIL	ERK1
sp_P07564_POLG_DEN2J	S1416	WEDQAEISGSSPILSITISED	CDK	ISGSSPILS	p38MAPK	EISGSSPILSI	EEF2K	SGSSPIL	ERK1
sp_P07564_POLG_DEN2J	S1416	WEDQAEISGSSPILSITISED	CDK	ISGSSPILS	CKI	EISGSSPILSI	EEF2K	SGSSPIL	ERK1
sp_P07564_POLG_DEN2J	S1416	WEDQAEISGSSPILSITISED	CK1	ISGSSPILS	p38MAPK	EISGSSPILSI	EEF2K	SGSSPIL	ERK1
sp_P07564_POLG_DEN2J	S1416	WEDQAEISGSSPILSITISED	CK1	ISGSSPILS	CKI	EISGSSPILSI	EEF2K	SGSSPIL	ERK1
sp_P07564_POLG_DEN2J	S1416	WEDQAEISGSSPILSITISED	IKK	ISGSSPILS	p38MAPK	EISGSSPILSI	EEF2K	SGSSPIL	ERK1
sp_P07564_POLG_DEN2J	S1416	WEDQAEISGSSPILSITISED	IKK	ISGSSPILS	CKI	EISGSSPILSI	EEF2K	SGSSPIL	ERK1
sp_P07564_POLG_DEN2J	S1416	WEDQAEISGSSPILSITISED	MAPK	ISGSSPILS	p38MAPK	EISGSSPILSI	EEF2K	SGSSPIL	ERK1
sp_P07564_POLG_DEN2J	S1416	WEDQAEISGSSPILSITISED	MAPK	ISGSSPILS	CKI	EISGSSPILSI	EEF2K	SGSSPIL	ERK1
sp_P07564_POLG_DEN2J	S1416	WEDQAEISGSSPILSITISED	CDK	ISGSSPILS	p38MAPK	EISGSSPILSI	MAPK9	SGSSPIL	JNK1
sp_P07564_POLG_DEN2J	S1416	WEDQAEISGSSPILSITISED	CDK	ISGSSPILS	CKI	EISGSSPILSI	MAPK9	SGSSPIL	JNK1
sp_P07564_POLG_DEN2J	S1416	WEDQAEISGSSPILSITISED	CK1	ISGSSPILS	p38MAPK	EISGSSPILSI	MAPK9	SGSSPIL	JNK1
sp_P07564_POLG_DEN2J	S1416	WEDQAEISGSSPILSITISED	CK1	ISGSSPILS	CKI	EISGSSPILSI	MAPK9	SGSSPIL	JNK1
sp_P07564_POLG_DEN2J	S1416	WEDQAEISGSSPILSITISED	IKK	ISGSSPILS	p38MAPK	EISGSSPILSI	MAPK9	SGSSPIL	JNK1
sp_P07564_POLG_DEN2J	S1416	WEDQAEISGSSPILSITISED	IKK	ISGSSPILS	CKI	EISGSSPILSI	MAPK9	SGSSPIL	JNK1
sp_P07564_POLG_DEN2J	S1416	WEDQAEISGSSPILSITISED	MAPK	ISGSSPILS	p38MAPK	EISGSSPILSI	MAPK9	SGSSPIL	JNK1
sp_P07564_POLG_DEN2J	S1416	WEDQAEISGSSPILSITISED	MAPK	ISGSSPILS	CKI	EISGSSPILSI	MAPK9	SGSSPIL	JNK1
sp_P07564_POLG_DEN2J	S1416	WEDQAEISGSSPILSITISED	CDK	ISGSSPILS	p38MAPK	EISGSSPILSI	EEF2K	SGSSPIL	JNK1
sp_P07564_POLG_DEN2J	S1416	WEDQAEISGSSPILSITISED	CDK	ISGSSPILS	CKI	EISGSSPILSI	EEF2K	SGSSPIL	JNK1
sp_P07564_POLG_DEN2J	S1416	WEDQAEISGSSPILSITISED	CK1	ISGSSPILS	p38MAPK	EISGSSPILSI	EEF2K	SGSSPIL	JNK1
sp_P07564_POLG_DEN2J	S1416	WEDQAEISGSSPILSITISED	CK1	ISGSSPILS	CKI	EISGSSPILSI	EEF2K	SGSSPIL	JNK1
sp_P07564_POLG_DEN2J	S1416	WEDQAEISGSSPILSITISED	IKK	ISGSSPILS	p38MAPK	EISGSSPILSI	EEF2K	SGSSPIL	JNK1
sp_P07564_POLG_DEN2J	S1416	WEDQAEISGSSPILSITISED	IKK	ISGSSPILS	CKI	EISGSSPILSI	EEF2K	SGSSPIL	JNK1
sp_P07564_POLG_DEN2J	S1416	WEDQAEISGSSPILSITISED	MAPK	ISGSSPILS	p38MAPK	EISGSSPILSI	EEF2K	SGSSPIL	JNK1
sp_P07564_POLG_DEN2J	S1416	WEDQAEISGSSPILSITISED	MAPK	ISGSSPILS	CKI	EISGSSPILSI	EEF2K	SGSSPIL	JNK1
sp_P07564_POLG_DEN2J	S1416	WEDQAEISGSSPILSITISED	CDK	ISGSSPILS	p38MAPK	EISGSSPILSI	MAPK9	SGSSPIL	KIS
sp_P07564_POLG_DEN2J	S1416	WEDQAEISGSSPILSITISED	CDK	ISGSSPILS	CKI	EISGSSPILSI	MAPK9	SGSSPIL	KIS
sp_P07564_POLG_DEN2J	S1416	WEDQAEISGSSPILSITISED	CK1	ISGSSPILS	p38MAPK	EISGSSPILSI	MAPK9	SGSSPIL	KIS
sp_P07564_POLG_DEN2J	S1416	WEDQAEISGSSPILSITISED	CK1	ISGSSPILS	CKI	EISGSSPILSI	MAPK9	SGSSPIL	KIS
sp_P07564_POLG_DEN2J	S1416	WEDQAEISGSSPILSITISED	IKK	ISGSSPILS	p38MAPK	EISGSSPILSI	MAPK9	SGSSPIL	KIS
sp_P07564_POLG_DEN2J	S1416	WEDQAEISGSSPILSITISED	IKK	ISGSSPILS	CKI	EISGSSPILSI	MAPK9	SGSSPIL	KIS
sp_P07564_POLG_DEN2J	S1416	WEDQAEISGSSPILSITISED	MAPK	ISGSSPILS	p38MAPK	EISGSSPILSI	MAPK9	SGSSPIL	KIS
sp_P07564_POLG_DEN2J	S1416	WEDQAEISGSSPILSITISED	MAPK	ISGSSPILS	CKI	EISGSSPILSI	MAPK9	SGSSPIL	KIS
sp_P07564_POLG_DEN2J	S1416	WEDQAEISGSSPILSITISED	CDK	ISGSSPILS	p38MAPK	EISGSSPILSI	EEF2K	SGSSPIL	KIS
sp_P07564_POLG_DEN2J	S1416	WEDQAEISGSSPILSITISED	CDK	ISGSSPILS	CKI	EISGSSPILSI	EEF2K	SGSSPIL	KIS
sp_P07564_POLG_DEN2J	S1416	WEDQAEISGSSPILSITISED	CK1	ISGSSPILS	p38MAPK	EISGSSPILSI	EEF2K	SGSSPIL	KIS
sp_P07564_POLG_DEN2J	S1416	WEDQAEISGSSPILSITISED	CK1	ISGSSPILS	CKI	EISGSSPILSI	EEF2K	SGSSPIL	KIS
sp_P07564_POLG_DEN2J	S1416	WEDQAEISGSSPILSITISED	IKK	ISGSSPILS	p38MAPK	EISGSSPILSI	EEF2K	SGSSPIL	KIS
sp_P07564_POLG_DEN2J	S1416	WEDQAEISGSSPILSITISED	IKK	ISGSSPILS	CKI	EISGSSPILSI	EEF2K	SGSSPIL	KIS
sp_P07564_POLG_DEN2J	S1416	WEDQAEISGSSPILSITISED	MAPK	ISGSSPILS	p38MAPK	EISGSSPILSI	EEF2K	SGSSPIL	KIS
sp_P07564_POLG_DEN2J	S1416	WEDQAEISGSSPILSITISED	MAPK	ISGSSPILS	CKI	EISGSSPILSI	EEF2K	SGSSPIL	KIS
sp_P07564_POLG_DEN2J	S1416	WEDQAEISGSSPILSITISED	CDK	ISGSSPILS	p38MAPK	EISGSSPILSI	MAPK9	SGSSPIL	MARK2
sp_P07564_POLG_DEN2J	S1416	WEDQAEISGSSPILSITISED	CDK	ISGSSPILS	CKI	EISGSSPILSI	MAPK9	SGSSPIL	MARK2
sp_P07564_POLG_DEN2J	S1416	WEDQAEISGSSPILSITISED	CK1	ISGSSPILS	p38MAPK	EISGSSPILSI	MAPK9	SGSSPIL	MARK2
sp_P07564_POLG_DEN2J	S1416	WEDQAEISGSSPILSITISED	CK1	ISGSSPILS	CKI	EISGSSPILSI	MAPK9	SGSSPIL	MARK2
sp_P07564_POLG_DEN2J	S1416	WEDQAEISGSSPILSITISED	IKK	ISGSSPILS	p38MAPK	EISGSSPILSI	MAPK9	SGSSPIL	MARK2
sp_P07564_POLG_DEN2J	S1416	WEDQAEISGSSPILSITISED	IKK	ISGSSPILS	CKI	EISGSSPILSI	MAPK9	SGSSPIL	MARK2
sp_P07564_POLG_DEN2J	S1416	WEDQAEISGSSPILSITISED	MAPK	ISGSSPILS	p38MAPK	EISGSSPILSI	MAPK9	SGSSPIL	MARK2
sp_P07564_POLG_DEN2J	S1416	WEDQAEISGSSPILSITISED	MAPK	ISGSSPILS	CKI	EISGSSPILSI	MAPK9	SGSSPIL	MARK2
sp_P07564_POLG_DEN2J	S1416	WEDQAEISGSSPILSITISED	CDK	ISGSSPILS	p38MAPK	EISGSSPILSI	EEF2K	SGSSPIL	MARK2
sp_P07564_POLG_DEN2J	S1416	WEDQAEISGSSPILSITISED	CDK	ISGSSPILS	CKI	EISGSSPILSI	EEF2K	SGSSPIL	MARK2
sp_P07564_POLG_DEN2J	S1416	WEDQAEISGSSPILSITISED	CK1	ISGSSPILS	p38MAPK	EISGSSPILSI	EEF2K	SGSSPIL	MARK2
sp_P07564_POLG_DEN2J	S1416	WEDQAEISGSSPILSITISED	CK1	ISGSSPILS	CKI	EISGSSPILSI	EEF2K	SGSSPIL	MARK2
sp_P07564_POLG_DEN2J	S1416	WEDQAEISGSSPILSITISED	IKK	ISGSSPILS	p38MAPK	EISGSSPILSI	EEF2K	SGSSPIL	MARK2
sp_P07564_POLG_DEN2J	S1416	WEDQAEISGSSPILSITISED	IKK	ISGSSPILS	CKI	EISGSSPILSI	EEF2K	SGSSPIL	MARK2
sp_P07564_POLG_DEN2J	S1416	WEDQAEISGSSPILSITISED	MAPK	ISGSSPILS	p38MAPK	EISGSSPILSI	EEF2K	SGSSPIL	MARK2
sp_P07564_POLG_DEN2J	S1416	WEDQAEISGSSPILSITISED	MAPK	ISGSSPILS	CKI	EISGSSPILSI	EEF2K	SGSSPIL	MARK2
sp_P07564_POLG_DEN2J	S1416	WEDQAEISGSSPILSITISED	CDK	ISGSSPILS	p38MAPK	EISGSSPILSI	MAPK9	SGSSPIL	MARK3
sp_P07564_POLG_DEN2J	S1416	WEDQAEISGSSPILSITISED	CDK	ISGSSPILS	CKI	EISGSSPILSI	MAPK9	SGSSPIL	MARK3
sp_P07564_POLG_DEN2J	S1416	WEDQAEISGSSPILSITISED	CK1	ISGSSPILS	p38MAPK	EISGSSPILSI	MAPK9	SGSSPIL	MARK3
sp_P07564_POLG_DEN2J	S1416	WEDQAEISGSSPILSITISED	CK1	ISGSSPILS	CKI	EISGSSPILSI	MAPK9	SGSSPIL	MARK3
sp_P07564_POLG_DEN2J	S1416	WEDQAEISGSSPILSITISED	IKK	ISGSSPILS	p38MAPK	EISGSSPILSI	MAPK9	SGSSPIL	MARK3
sp_P07564_POLG_DEN2J	S1416	WEDQAEISGSSPILSITISED	IKK	ISGSSPILS	CKI	EISGSSPILSI	MAPK9	SGSSPIL	MARK3
sp_P07564_POLG_DEN2J	S1416	WEDQAEISGSSPILSITISED	MAPK	ISGSSPILS	p38MAPK	EISGSSPILSI	MAPK9	SGSSPIL	MARK3
sp_P07564_POLG_DEN2J	S1416	WEDQAEISGSSPILSITISED	MAPK	ISGSSPILS	CKI	EISGSSPILSI	MAPK9	SGSSPIL	MARK3
sp_P07564_POLG_DEN2J	S1416	WEDQAEISGSSPILSITISED	CDK	ISGSSPILS	p38MAPK	EISGSSPILSI	EEF2K	SGSSPIL	MARK3
sp_P07564_POLG_DEN2J	S1416	WEDQAEISGSSPILSITISED	CDK	ISGSSPILS	CKI	EISGSSPILSI	EEF2K	SGSSPIL	MARK3
sp_P07564_POLG_DEN2J	S1416	WEDQAEISGSSPILSITISED	CK1	ISGSSPILS	p38MAPK	EISGSSPILSI	EEF2K	SGSSPIL	MARK3
sp_P07564_POLG_DEN2J	S1416	WEDQAEISGSSPILSITISED	CK1	ISGSSPILS	CKI	EISGSSPILSI	EEF2K	SGSSPIL	MARK3
sp_P07564_POLG_DEN2J	S1416	WEDQAEISGSSPILSITISED	IKK	ISGSSPILS	p38MAPK	EISGSSPILSI	EEF2K	SGSSPIL	MARK3
sp_P07564_POLG_DEN2J	S1416	WEDQAEISGSSPILSITISED	IKK	ISGSSPILS	CKI	EISGSSPILSI	EEF2K	SGSSPIL	MARK3
sp_P07564_POLG_DEN2J	S1416	WEDQAEISGSSPILSITISED	MAPK	ISGSSPILS	p38MAPK	EISGSSPILSI	EEF2K	SGSSPIL	MARK3
sp_P07564_POLG_DEN2J	S1416	WEDQAEISGSSPILSITISED	MAPK	ISGSSPILS	CKI	EISGSSPILSI	EEF2K	SGSSPIL	MARK3
sp_P07564_POLG_DEN2J	S1416	WEDQAEISGSSPILSITISED	CDK	ISGSSPILS	p38MAPK	EISGSSPILSI	MAPK9	SGSSPIL	MARK4
sp_P07564_POLG_DEN2J	S1416	WEDQAEISGSSPILSITISED	CDK	ISGSSPILS	CKI	EISGSSPILSI	MAPK9	SGSSPIL	MARK4
sp_P07564_POLG_DEN2J	S1416	WEDQAEISGSSPILSITISED	CK1	ISGSSPILS	p38MAPK	EISGSSPILSI	MAPK9	SGSSPIL	MARK4
sp_P07564_POLG_DEN2J	S1416	WEDQAEISGSSPILSITISED	CK1	ISGSSPILS	CKI	EISGSSPILSI	MAPK9	SGSSPIL	MARK4
sp_P07564_POLG_DEN2J	S1416	WEDQAEISGSSPILSITISED	IKK	ISGSSPILS	p38MAPK	EISGSSPILSI	MAPK9	SGSSPIL	MARK4
sp_P07564_POLG_DEN2J	S1416	WEDQAEISGSSPILSITISED	IKK	ISGSSPILS	CKI	EISGSSPILSI	MAPK9	SGSSPIL	MARK4
sp_P07564_POLG_DEN2J	S1416	WEDQAEISGSSPILSITISED	MAPK	ISGSSPILS	p38MAPK	EISGSSPILSI	MAPK9	SGSSPIL	MARK4
sp_P07564_POLG_DEN2J	S1416	WEDQAEISGSSPILSITISED	MAPK	ISGSSPILS	CKI	EISGSSPILSI	MAPK9	SGSSPIL	MARK4
sp_P07564_POLG_DEN2J	S1416	WEDQAEISGSSPILSITISED	CDK	ISGSSPILS	p38MAPK	EISGSSPILSI	EEF2K	SGSSPIL	MARK4
sp_P07564_POLG_DEN2J	S1416	WEDQAEISGSSPILSITISED	CDK	ISGSSPILS	CKI	EISGSSPILSI	EEF2K	SGSSPIL	MARK4
sp_P07564_POLG_DEN2J	S1416	WEDQAEISGSSPILSITISED	CK1	ISGSSPILS	p38MAPK	EISGSSPILSI	EEF2K	SGSSPIL	MARK4
sp_P07564_POLG_DEN2J	S1416	WEDQAEISGSSPILSITISED	CK1	ISGSSPILS	CKI	EISGSSPILSI	EEF2K	SGSSPIL	MARK4
sp_P07564_POLG_DEN2J	S1416	WEDQAEISGSSPILSITISED	IKK	ISGSSPILS	p38MAPK	EISGSSPILSI	EEF2K	SGSSPIL	MARK4
sp_P07564_POLG_DEN2J	S1416	WEDQAEISGSSPILSITISED	IKK	ISGSSPILS	CKI	EISGSSPILSI	EEF2K	SGSSPIL	MARK4
sp_P07564_POLG_DEN2J	S1416	WEDQAEISGSSPILSITISED	MAPK	ISGSSPILS	p38MAPK	EISGSSPILSI	EEF2K	SGSSPIL	MARK4
sp_P07564_POLG_DEN2J	S1416	WEDQAEISGSSPILSITISED	MAPK	ISGSSPILS	CKI	EISGSSPILSI	EEF2K	SGSSPIL	MARK4
sp_P07564_POLG_DEN2J	S1416	WEDQAEISGSSPILSITISED	CDK	ISGSSPILS	p38MAPK	EISGSSPILSI	MAPK9	SGSSPIL	MASTL
sp_P07564_POLG_DEN2J	S1416	WEDQAEISGSSPILSITISED	CDK	ISGSSPILS	CKI	EISGSSPILSI	MAPK9	SGSSPIL	MASTL
sp_P07564_POLG_DEN2J	S1416	WEDQAEISGSSPILSITISED	CK1	ISGSSPILS	p38MAPK	EISGSSPILSI	MAPK9	SGSSPIL	MASTL
sp_P07564_POLG_DEN2J	S1416	WEDQAEISGSSPILSITISED	CK1	ISGSSPILS	CKI	EISGSSPILSI	MAPK9	SGSSPIL	MASTL
sp_P07564_POLG_DEN2J	S1416	WEDQAEISGSSPILSITISED	IKK	ISGSSPILS	p38MAPK	EISGSSPILSI	MAPK9	SGSSPIL	MASTL
sp_P07564_POLG_DEN2J	S1416	WEDQAEISGSSPILSITISED	IKK	ISGSSPILS	CKI	EISGSSPILSI	MAPK9	SGSSPIL	MASTL
sp_P07564_POLG_DEN2J	S1416	WEDQAEISGSSPILSITISED	MAPK	ISGSSPILS	p38MAPK	EISGSSPILSI	MAPK9	SGSSPIL	MASTL
sp_P07564_POLG_DEN2J	S1416	WEDQAEISGSSPILSITISED	MAPK	ISGSSPILS	CKI	EISGSSPILSI	MAPK9	SGSSPIL	MASTL
sp_P07564_POLG_DEN2J	S1416	WEDQAEISGSSPILSITISED	CDK	ISGSSPILS	p38MAPK	EISGSSPILSI	EEF2K	SGSSPIL	MASTL
sp_P07564_POLG_DEN2J	S1416	WEDQAEISGSSPILSITISED	CDK	ISGSSPILS	CKI	EISGSSPILSI	EEF2K	SGSSPIL	MASTL
sp_P07564_POLG_DEN2J	S1416	WEDQAEISGSSPILSITISED	CK1	ISGSSPILS	p38MAPK	EISGSSPILSI	EEF2K	SGSSPIL	MASTL
sp_P07564_POLG_DEN2J	S1416	WEDQAEISGSSPILSITISED	CK1	ISGSSPILS	CKI	EISGSSPILSI	EEF2K	SGSSPIL	MASTL
sp_P07564_POLG_DEN2J	S1416	WEDQAEISGSSPILSITISED	IKK	ISGSSPILS	p38MAPK	EISGSSPILSI	EEF2K	SGSSPIL	MASTL
sp_P07564_POLG_DEN2J	S1416	WEDQAEISGSSPILSITISED	IKK	ISGSSPILS	CKI	EISGSSPILSI	EEF2K	SGSSPIL	MASTL
sp_P07564_POLG_DEN2J	S1416	WEDQAEISGSSPILSITISED	MAPK	ISGSSPILS	p38MAPK	EISGSSPILSI	EEF2K	SGSSPIL	MASTL
sp_P07564_POLG_DEN2J	S1416	WEDQAEISGSSPILSITISED	MAPK	ISGSSPILS	CKI	EISGSSPILSI	EEF2K	SGSSPIL	MASTL
sp_P07564_POLG_DEN2J	S1416	WEDQAEISGSSPILSITISED	CDK	ISGSSPILS	p38MAPK	EISGSSPILSI	MAPK9	SGSSPIL	NIM1
sp_P07564_POLG_DEN2J	S1416	WEDQAEISGSSPILSITISED	CDK	ISGSSPILS	CKI	EISGSSPILSI	MAPK9	SGSSPIL	NIM1
sp_P07564_POLG_DEN2J	S1416	WEDQAEISGSSPILSITISED	CK1	ISGSSPILS	p38MAPK	EISGSSPILSI	MAPK9	SGSSPIL	NIM1
sp_P07564_POLG_DEN2J	S1416	WEDQAEISGSSPILSITISED	CK1	ISGSSPILS	CKI	EISGSSPILSI	MAPK9	SGSSPIL	NIM1
sp_P07564_POLG_DEN2J	S1416	WEDQAEISGSSPILSITISED	IKK	ISGSSPILS	p38MAPK	EISGSSPILSI	MAPK9	SGSSPIL	NIM1
sp_P07564_POLG_DEN2J	S1416	WEDQAEISGSSPILSITISED	IKK	ISGSSPILS	CKI	EISGSSPILSI	MAPK9	SGSSPIL	NIM1
sp_P07564_POLG_DEN2J	S1416	WEDQAEISGSSPILSITISED	MAPK	ISGSSPILS	p38MAPK	EISGSSPILSI	MAPK9	SGSSPIL	NIM1
sp_P07564_POLG_DEN2J	S1416	WEDQAEISGSSPILSITISED	MAPK	ISGSSPILS	CKI	EISGSSPILSI	MAPK9	SGSSPIL	NIM1
sp_P07564_POLG_DEN2J	S1416	WEDQAEISGSSPILSITISED	CDK	ISGSSPILS	p38MAPK	EISGSSPILSI	EEF2K	SGSSPIL	NIM1
sp_P07564_POLG_DEN2J	S1416	WEDQAEISGSSPILSITISED	CDK	ISGSSPILS	CKI	EISGSSPILSI	EEF2K	SGSSPIL	NIM1
sp_P07564_POLG_DEN2J	S1416	WEDQAEISGSSPILSITISED	CK1	ISGSSPILS	p38MAPK	EISGSSPILSI	EEF2K	SGSSPIL	NIM1
sp_P07564_POLG_DEN2J	S1416	WEDQAEISGSSPILSITISED	CK1	ISGSSPILS	CKI	EISGSSPILSI	EEF2K	SGSSPIL	NIM1
sp_P07564_POLG_DEN2J	S1416	WEDQAEISGSSPILSITISED	IKK	ISGSSPILS	p38MAPK	EISGSSPILSI	EEF2K	SGSSPIL	NIM1
sp_P07564_POLG_DEN2J	S1416	WEDQAEISGSSPILSITISED	IKK	ISGSSPILS	CKI	EISGSSPILSI	EEF2K	SGSSPIL	NIM1
sp_P07564_POLG_DEN2J	S1416	WEDQAEISGSSPILSITISED	MAPK	ISGSSPILS	p38MAPK	EISGSSPILSI	EEF2K	SGSSPIL	NIM1
sp_P07564_POLG_DEN2J	S1416	WEDQAEISGSSPILSITISED	MAPK	ISGSSPILS	CKI	EISGSSPILSI	EEF2K	SGSSPIL	NIM1
sp_P07564_POLG_DEN2J	S1416	WEDQAEISGSSPILSITISED	CDK	ISGSSPILS	p38MAPK	EISGSSPILSI	MAPK9	SGSSPIL	P38A
sp_P07564_POLG_DEN2J	S1416	WEDQAEISGSSPILSITISED	CDK	ISGSSPILS	CKI	EISGSSPILSI	MAPK9	SGSSPIL	P38A
sp_P07564_POLG_DEN2J	S1416	WEDQAEISGSSPILSITISED	CK1	ISGSSPILS	p38MAPK	EISGSSPILSI	MAPK9	SGSSPIL	P38A
sp_P07564_POLG_DEN2J	S1416	WEDQAEISGSSPILSITISED	CK1	ISGSSPILS	CKI	EISGSSPILSI	MAPK9	SGSSPIL	P38A
sp_P07564_POLG_DEN2J	S1416	WEDQAEISGSSPILSITISED	IKK	ISGSSPILS	p38MAPK	EISGSSPILSI	MAPK9	SGSSPIL	P38A
sp_P07564_POLG_DEN2J	S1416	WEDQAEISGSSPILSITISED	IKK	ISGSSPILS	CKI	EISGSSPILSI	MAPK9	SGSSPIL	P38A
sp_P07564_POLG_DEN2J	S1416	WEDQAEISGSSPILSITISED	MAPK	ISGSSPILS	p38MAPK	EISGSSPILSI	MAPK9	SGSSPIL	P38A
sp_P07564_POLG_DEN2J	S1416	WEDQAEISGSSPILSITISED	MAPK	ISGSSPILS	CKI	EISGSSPILSI	MAPK9	SGSSPIL	P38A
sp_P07564_POLG_DEN2J	S1416	WEDQAEISGSSPILSITISED	CDK	ISGSSPILS	p38MAPK	EISGSSPILSI	EEF2K	SGSSPIL	P38A
sp_P07564_POLG_DEN2J	S1416	WEDQAEISGSSPILSITISED	CDK	ISGSSPILS	CKI	EISGSSPILSI	EEF2K	SGSSPIL	P38A
sp_P07564_POLG_DEN2J	S1416	WEDQAEISGSSPILSITISED	CK1	ISGSSPILS	p38MAPK	EISGSSPILSI	EEF2K	SGSSPIL	P38A
sp_P07564_POLG_DEN2J	S1416	WEDQAEISGSSPILSITISED	CK1	ISGSSPILS	CKI	EISGSSPILSI	EEF2K	SGSSPIL	P38A
sp_P07564_POLG_DEN2J	S1416	WEDQAEISGSSPILSITISED	IKK	ISGSSPILS	p38MAPK	EISGSSPILSI	EEF2K	SGSSPIL	P38A
sp_P07564_POLG_DEN2J	S1416	WEDQAEISGSSPILSITISED	IKK	ISGSSPILS	CKI	EISGSSPILSI	EEF2K	SGSSPIL	P38A
sp_P07564_POLG_DEN2J	S1416	WEDQAEISGSSPILSITISED	MAPK	ISGSSPILS	p38MAPK	EISGSSPILSI	EEF2K	SGSSPIL	P38A
sp_P07564_POLG_DEN2J	S1416	WEDQAEISGSSPILSITISED	MAPK	ISGSSPILS	CKI	EISGSSPILSI	EEF2K	SGSSPIL	P38A
sp_P07564_POLG_DEN2J	S1416	WEDQAEISGSSPILSITISED	CDK	ISGSSPILS	p38MAPK	EISGSSPILSI	MAPK9	SGSSPIL	P38B
sp_P07564_POLG_DEN2J	S1416	WEDQAEISGSSPILSITISED	CDK	ISGSSPILS	CKI	EISGSSPILSI	MAPK9	SGSSPIL	P38B
sp_P07564_POLG_DEN2J	S1416	WEDQAEISGSSPILSITISED	CK1	ISGSSPILS	p38MAPK	EISGSSPILSI	MAPK9	SGSSPIL	P38B
sp_P07564_POLG_DEN2J	S1416	WEDQAEISGSSPILSITISED	CK1	ISGSSPILS	CKI	EISGSSPILSI	MAPK9	SGSSPIL	P38B
sp_P07564_POLG_DEN2J	S1416	WEDQAEISGSSPILSITISED	IKK	ISGSSPILS	p38MAPK	EISGSSPILSI	MAPK9	SGSSPIL	P38B
sp_P07564_POLG_DEN2J	S1416	WEDQAEISGSSPILSITISED	IKK	ISGSSPILS	CKI	EISGSSPILSI	MAPK9	SGSSPIL	P38B
sp_P07564_POLG_DEN2J	S1416	WEDQAEISGSSPILSITISED	MAPK	ISGSSPILS	p38MAPK	EISGSSPILSI	MAPK9	SGSSPIL	P38B
sp_P07564_POLG_DEN2J	S1416	WEDQAEISGSSPILSITISED	MAPK	ISGSSPILS	CKI	EISGSSPILSI	MAPK9	SGSSPIL	P38B
sp_P07564_POLG_DEN2J	S1416	WEDQAEISGSSPILSITISED	CDK	ISGSSPILS	p38MAPK	EISGSSPILSI	EEF2K	SGSSPIL	P38B
sp_P07564_POLG_DEN2J	S1416	WEDQAEISGSSPILSITISED	CDK	ISGSSPILS	CKI	EISGSSPILSI	EEF2K	SGSSPIL	P38B
sp_P07564_POLG_DEN2J	S1416	WEDQAEISGSSPILSITISED	CK1	ISGSSPILS	p38MAPK	EISGSSPILSI	EEF2K	SGSSPIL	P38B
sp_P07564_POLG_DEN2J	S1416	WEDQAEISGSSPILSITISED	CK1	ISGSSPILS	CKI	EISGSSPILSI	EEF2K	SGSSPIL	P38B
sp_P07564_POLG_DEN2J	S1416	WEDQAEISGSSPILSITISED	IKK	ISGSSPILS	p38MAPK	EISGSSPILSI	EEF2K	SGSSPIL	P38B
sp_P07564_POLG_DEN2J	S1416	WEDQAEISGSSPILSITISED	IKK	ISGSSPILS	CKI	EISGSSPILSI	EEF2K	SGSSPIL	P38B
sp_P07564_POLG_DEN2J	S1416	WEDQAEISGSSPILSITISED	MAPK	ISGSSPILS	p38MAPK	EISGSSPILSI	EEF2K	SGSSPIL	P38B
sp_P07564_POLG_DEN2J	S1416	WEDQAEISGSSPILSITISED	MAPK	ISGSSPILS	CKI	EISGSSPILSI	EEF2K	SGSSPIL	P38B
sp_P07564_POLG_DEN2J	S1416	WEDQAEISGSSPILSITISED	CDK	ISGSSPILS	p38MAPK	EISGSSPILSI	MAPK9	SGSSPIL	P38D
sp_P07564_POLG_DEN2J	S1416	WEDQAEISGSSPILSITISED	CDK	ISGSSPILS	CKI	EISGSSPILSI	MAPK9	SGSSPIL	P38D
sp_P07564_POLG_DEN2J	S1416	WEDQAEISGSSPILSITISED	CK1	ISGSSPILS	p38MAPK	EISGSSPILSI	MAPK9	SGSSPIL	P38D
sp_P07564_POLG_DEN2J	S1416	WEDQAEISGSSPILSITISED	CK1	ISGSSPILS	CKI	EISGSSPILSI	MAPK9	SGSSPIL	P38D
sp_P07564_POLG_DEN2J	S1416	WEDQAEISGSSPILSITISED	IKK	ISGSSPILS	p38MAPK	EISGSSPILSI	MAPK9	SGSSPIL	P38D
sp_P07564_POLG_DEN2J	S1416	WEDQAEISGSSPILSITISED	IKK	ISGSSPILS	CKI	EISGSSPILSI	MAPK9	SGSSPIL	P38D
sp_P07564_POLG_DEN2J	S1416	WEDQAEISGSSPILSITISED	MAPK	ISGSSPILS	p38MAPK	EISGSSPILSI	MAPK9	SGSSPIL	P38D
sp_P07564_POLG_DEN2J	S1416	WEDQAEISGSSPILSITISED	MAPK	ISGSSPILS	CKI	EISGSSPILSI	MAPK9	SGSSPIL	P38D
sp_P07564_POLG_DEN2J	S1416	WEDQAEISGSSPILSITISED	CDK	ISGSSPILS	p38MAPK	EISGSSPILSI	EEF2K	SGSSPIL	P38D
sp_P07564_POLG_DEN2J	S1416	WEDQAEISGSSPILSITISED	CDK	ISGSSPILS	CKI	EISGSSPILSI	EEF2K	SGSSPIL	P38D
sp_P07564_POLG_DEN2J	S1416	WEDQAEISGSSPILSITISED	CK1	ISGSSPILS	p38MAPK	EISGSSPILSI	EEF2K	SGSSPIL	P38D
sp_P07564_POLG_DEN2J	S1416	WEDQAEISGSSPILSITISED	CK1	ISGSSPILS	CKI	EISGSSPILSI	EEF2K	SGSSPIL	P38D
sp_P07564_POLG_DEN2J	S1416	WEDQAEISGSSPILSITISED	IKK	ISGSSPILS	p38MAPK	EISGSSPILSI	EEF2K	SGSSPIL	P38D
sp_P07564_POLG_DEN2J	S1416	WEDQAEISGSSPILSITISED	IKK	ISGSSPILS	CKI	EISGSSPILSI	EEF2K	SGSSPIL	P38D
sp_P07564_POLG_DEN2J	S1416	WEDQAEISGSSPILSITISED	MAPK	ISGSSPILS	p38MAPK	EISGSSPILSI	EEF2K	SGSSPIL	P38D
sp_P07564_POLG_DEN2J	S1416	WEDQAEISGSSPILSITISED	MAPK	ISGSSPILS	CKI	EISGSSPILSI	EEF2K	SGSSPIL	P38D
sp_P07564_POLG_DEN2J	S1416	WEDQAEISGSSPILSITISED	CDK	ISGSSPILS	p38MAPK	EISGSSPILSI	MAPK9	SGSSPIL	P38G
sp_P07564_POLG_DEN2J	S1416	WEDQAEISGSSPILSITISED	CDK	ISGSSPILS	CKI	EISGSSPILSI	MAPK9	SGSSPIL	P38G
sp_P07564_POLG_DEN2J	S1416	WEDQAEISGSSPILSITISED	CK1	ISGSSPILS	p38MAPK	EISGSSPILSI	MAPK9	SGSSPIL	P38G
sp_P07564_POLG_DEN2J	S1416	WEDQAEISGSSPILSITISED	CK1	ISGSSPILS	CKI	EISGSSPILSI	MAPK9	SGSSPIL	P38G
sp_P07564_POLG_DEN2J	S1416	WEDQAEISGSSPILSITISED	IKK	ISGSSPILS	p38MAPK	EISGSSPILSI	MAPK9	SGSSPIL	P38G
sp_P07564_POLG_DEN2J	S1416	WEDQAEISGSSPILSITISED	IKK	ISGSSPILS	CKI	EISGSSPILSI	MAPK9	SGSSPIL	P38G
sp_P07564_POLG_DEN2J	S1416	WEDQAEISGSSPILSITISED	MAPK	ISGSSPILS	p38MAPK	EISGSSPILSI	MAPK9	SGSSPIL	P38G
sp_P07564_POLG_DEN2J	S1416	WEDQAEISGSSPILSITISED	MAPK	ISGSSPILS	CKI	EISGSSPILSI	MAPK9	SGSSPIL	P38G
sp_P07564_POLG_DEN2J	S1416	WEDQAEISGSSPILSITISED	CDK	ISGSSPILS	p38MAPK	EISGSSPILSI	EEF2K	SGSSPIL	P38G
sp_P07564_POLG_DEN2J	S1416	WEDQAEISGSSPILSITISED	CDK	ISGSSPILS	CKI	EISGSSPILSI	EEF2K	SGSSPIL	P38G
sp_P07564_POLG_DEN2J	S1416	WEDQAEISGSSPILSITISED	CK1	ISGSSPILS	p38MAPK	EISGSSPILSI	EEF2K	SGSSPIL	P38G
sp_P07564_POLG_DEN2J	S1416	WEDQAEISGSSPILSITISED	CK1	ISGSSPILS	CKI	EISGSSPILSI	EEF2K	SGSSPIL	P38G
sp_P07564_POLG_DEN2J	S1416	WEDQAEISGSSPILSITISED	IKK	ISGSSPILS	p38MAPK	EISGSSPILSI	EEF2K	SGSSPIL	P38G
sp_P07564_POLG_DEN2J	S1416	WEDQAEISGSSPILSITISED	IKK	ISGSSPILS	CKI	EISGSSPILSI	EEF2K	SGSSPIL	P38G
sp_P07564_POLG_DEN2J	S1416	WEDQAEISGSSPILSITISED	MAPK	ISGSSPILS	p38MAPK	EISGSSPILSI	EEF2K	SGSSPIL	P38G
sp_P07564_POLG_DEN2J	S1416	WEDQAEISGSSPILSITISED	MAPK	ISGSSPILS	CKI	EISGSSPILSI	EEF2K	SGSSPIL	P38G
sp_P07564_POLG_DEN2J	S1416	WEDQAEISGSSPILSITISED	CDK	ISGSSPILS	p38MAPK	EISGSSPILSI	MAPK9	SGSSPIL	PLK4
sp_P07564_POLG_DEN2J	S1416	WEDQAEISGSSPILSITISED	CDK	ISGSSPILS	CKI	EISGSSPILSI	MAPK9	SGSSPIL	PLK4
sp_P07564_POLG_DEN2J	S1416	WEDQAEISGSSPILSITISED	CK1	ISGSSPILS	p38MAPK	EISGSSPILSI	MAPK9	SGSSPIL	PLK4
sp_P07564_POLG_DEN2J	S1416	WEDQAEISGSSPILSITISED	CK1	ISGSSPILS	CKI	EISGSSPILSI	MAPK9	SGSSPIL	PLK4
sp_P07564_POLG_DEN2J	S1416	WEDQAEISGSSPILSITISED	IKK	ISGSSPILS	p38MAPK	EISGSSPILSI	MAPK9	SGSSPIL	PLK4
sp_P07564_POLG_DEN2J	S1416	WEDQAEISGSSPILSITISED	IKK	ISGSSPILS	CKI	EISGSSPILSI	MAPK9	SGSSPIL	PLK4
sp_P07564_POLG_DEN2J	S1416	WEDQAEISGSSPILSITISED	MAPK	ISGSSPILS	p38MAPK	EISGSSPILSI	MAPK9	SGSSPIL	PLK4
sp_P07564_POLG_DEN2J	S1416	WEDQAEISGSSPILSITISED	MAPK	ISGSSPILS	CKI	EISGSSPILSI	MAPK9	SGSSPIL	PLK4
sp_P07564_POLG_DEN2J	S1416	WEDQAEISGSSPILSITISED	CDK	ISGSSPILS	p38MAPK	EISGSSPILSI	EEF2K	SGSSPIL	PLK4
sp_P07564_POLG_DEN2J	S1416	WEDQAEISGSSPILSITISED	CDK	ISGSSPILS	CKI	EISGSSPILSI	EEF2K	SGSSPIL	PLK4
sp_P07564_POLG_DEN2J	S1416	WEDQAEISGSSPILSITISED	CK1	ISGSSPILS	p38MAPK	EISGSSPILSI	EEF2K	SGSSPIL	PLK4
sp_P07564_POLG_DEN2J	S1416	WEDQAEISGSSPILSITISED	CK1	ISGSSPILS	CKI	EISGSSPILSI	EEF2K	SGSSPIL	PLK4
sp_P07564_POLG_DEN2J	S1416	WEDQAEISGSSPILSITISED	IKK	ISGSSPILS	p38MAPK	EISGSSPILSI	EEF2K	SGSSPIL	PLK4
sp_P07564_POLG_DEN2J	S1416	WEDQAEISGSSPILSITISED	IKK	ISGSSPILS	CKI	EISGSSPILSI	EEF2K	SGSSPIL	PLK4
sp_P07564_POLG_DEN2J	S1416	WEDQAEISGSSPILSITISED	MAPK	ISGSSPILS	p38MAPK	EISGSSPILSI	EEF2K	SGSSPIL	PLK4
sp_P07564_POLG_DEN2J	S1416	WEDQAEISGSSPILSITISED	MAPK	ISGSSPILS	CKI	EISGSSPILSI	EEF2K	SGSSPIL	PLK4
sp_P07564_POLG_DEN2J	S1416	WEDQAEISGSSPILSITISED	CDK	ISGSSPILS	p38MAPK	EISGSSPILSI	MAPK9	SGSSPIL	PRP4
sp_P07564_POLG_DEN2J	S1416	WEDQAEISGSSPILSITISED	CDK	ISGSSPILS	CKI	EISGSSPILSI	MAPK9	SGSSPIL	PRP4
sp_P07564_POLG_DEN2J	S1416	WEDQAEISGSSPILSITISED	CK1	ISGSSPILS	p38MAPK	EISGSSPILSI	MAPK9	SGSSPIL	PRP4
sp_P07564_POLG_DEN2J	S1416	WEDQAEISGSSPILSITISED	CK1	ISGSSPILS	CKI	EISGSSPILSI	MAPK9	SGSSPIL	PRP4
sp_P07564_POLG_DEN2J	S1416	WEDQAEISGSSPILSITISED	IKK	ISGSSPILS	p38MAPK	EISGSSPILSI	MAPK9	SGSSPIL	PRP4
sp_P07564_POLG_DEN2J	S1416	WEDQAEISGSSPILSITISED	IKK	ISGSSPILS	CKI	EISGSSPILSI	MAPK9	SGSSPIL	PRP4
sp_P07564_POLG_DEN2J	S1416	WEDQAEISGSSPILSITISED	MAPK	ISGSSPILS	p38MAPK	EISGSSPILSI	MAPK9	SGSSPIL	PRP4
sp_P07564_POLG_DEN2J	S1416	WEDQAEISGSSPILSITISED	MAPK	ISGSSPILS	CKI	EISGSSPILSI	MAPK9	SGSSPIL	PRP4
sp_P07564_POLG_DEN2J	S1416	WEDQAEISGSSPILSITISED	CDK	ISGSSPILS	p38MAPK	EISGSSPILSI	EEF2K	SGSSPIL	PRP4
sp_P07564_POLG_DEN2J	S1416	WEDQAEISGSSPILSITISED	CDK	ISGSSPILS	CKI	EISGSSPILSI	EEF2K	SGSSPIL	PRP4
sp_P07564_POLG_DEN2J	S1416	WEDQAEISGSSPILSITISED	CK1	ISGSSPILS	p38MAPK	EISGSSPILSI	EEF2K	SGSSPIL	PRP4
sp_P07564_POLG_DEN2J	S1416	WEDQAEISGSSPILSITISED	CK1	ISGSSPILS	CKI	EISGSSPILSI	EEF2K	SGSSPIL	PRP4
sp_P07564_POLG_DEN2J	S1416	WEDQAEISGSSPILSITISED	IKK	ISGSSPILS	p38MAPK	EISGSSPILSI	EEF2K	SGSSPIL	PRP4
sp_P07564_POLG_DEN2J	S1416	WEDQAEISGSSPILSITISED	IKK	ISGSSPILS	CKI	EISGSSPILSI	EEF2K	SGSSPIL	PRP4
sp_P07564_POLG_DEN2J	S1416	WEDQAEISGSSPILSITISED	MAPK	ISGSSPILS	p38MAPK	EISGSSPILSI	EEF2K	SGSSPIL	PRP4
sp_P07564_POLG_DEN2J	S1416	WEDQAEISGSSPILSITISED	MAPK	ISGSSPILS	CKI	EISGSSPILSI	EEF2K	SGSSPIL	PRP4
sp_P07564_POLG_DEN2J	S1416	WEDQAEISGSSPILSITISED	CDK	ISGSSPILS	p38MAPK	EISGSSPILSI	MAPK9	SGSSPIL	QSK
sp_P07564_POLG_DEN2J	S1416	WEDQAEISGSSPILSITISED	CDK	ISGSSPILS	CKI	EISGSSPILSI	MAPK9	SGSSPIL	QSK
sp_P07564_POLG_DEN2J	S1416	WEDQAEISGSSPILSITISED	CK1	ISGSSPILS	p38MAPK	EISGSSPILSI	MAPK9	SGSSPIL	QSK
sp_P07564_POLG_DEN2J	S1416	WEDQAEISGSSPILSITISED	CK1	ISGSSPILS	CKI	EISGSSPILSI	MAPK9	SGSSPIL	QSK
sp_P07564_POLG_DEN2J	S1416	WEDQAEISGSSPILSITISED	IKK	ISGSSPILS	p38MAPK	EISGSSPILSI	MAPK9	SGSSPIL	QSK
sp_P07564_POLG_DEN2J	S1416	WEDQAEISGSSPILSITISED	IKK	ISGSSPILS	CKI	EISGSSPILSI	MAPK9	SGSSPIL	QSK
sp_P07564_POLG_DEN2J	S1416	WEDQAEISGSSPILSITISED	MAPK	ISGSSPILS	p38MAPK	EISGSSPILSI	MAPK9	SGSSPIL	QSK
sp_P07564_POLG_DEN2J	S1416	WEDQAEISGSSPILSITISED	MAPK	ISGSSPILS	CKI	EISGSSPILSI	MAPK9	SGSSPIL	QSK
sp_P07564_POLG_DEN2J	S1416	WEDQAEISGSSPILSITISED	CDK	ISGSSPILS	p38MAPK	EISGSSPILSI	EEF2K	SGSSPIL	QSK
sp_P07564_POLG_DEN2J	S1416	WEDQAEISGSSPILSITISED	CDK	ISGSSPILS	CKI	EISGSSPILSI	EEF2K	SGSSPIL	QSK
sp_P07564_POLG_DEN2J	S1416	WEDQAEISGSSPILSITISED	CK1	ISGSSPILS	p38MAPK	EISGSSPILSI	EEF2K	SGSSPIL	QSK
sp_P07564_POLG_DEN2J	S1416	WEDQAEISGSSPILSITISED	CK1	ISGSSPILS	CKI	EISGSSPILSI	EEF2K	SGSSPIL	QSK
sp_P07564_POLG_DEN2J	S1416	WEDQAEISGSSPILSITISED	IKK	ISGSSPILS	p38MAPK	EISGSSPILSI	EEF2K	SGSSPIL	QSK
sp_P07564_POLG_DEN2J	S1416	WEDQAEISGSSPILSITISED	IKK	ISGSSPILS	CKI	EISGSSPILSI	EEF2K	SGSSPIL	QSK
sp_P07564_POLG_DEN2J	S1416	WEDQAEISGSSPILSITISED	MAPK	ISGSSPILS	p38MAPK	EISGSSPILSI	EEF2K	SGSSPIL	QSK
sp_P07564_POLG_DEN2J	S1416	WEDQAEISGSSPILSITISED	MAPK	ISGSSPILS	CKI	EISGSSPILSI	EEF2K	SGSSPIL	QSK
sp_P07564_POLG_DEN2J	S1416	WEDQAEISGSSPILSITISED	CDK	ISGSSPILS	p38MAPK	EISGSSPILSI	MAPK9	SGSSPIL	SKMLCK
sp_P07564_POLG_DEN2J	S1416	WEDQAEISGSSPILSITISED	CDK	ISGSSPILS	CKI	EISGSSPILSI	MAPK9	SGSSPIL	SKMLCK
sp_P07564_POLG_DEN2J	S1416	WEDQAEISGSSPILSITISED	CK1	ISGSSPILS	p38MAPK	EISGSSPILSI	MAPK9	SGSSPIL	SKMLCK
sp_P07564_POLG_DEN2J	S1416	WEDQAEISGSSPILSITISED	CK1	ISGSSPILS	CKI	EISGSSPILSI	MAPK9	SGSSPIL	SKMLCK
sp_P07564_POLG_DEN2J	S1416	WEDQAEISGSSPILSITISED	IKK	ISGSSPILS	p38MAPK	EISGSSPILSI	MAPK9	SGSSPIL	SKMLCK
sp_P07564_POLG_DEN2J	S1416	WEDQAEISGSSPILSITISED	IKK	ISGSSPILS	CKI	EISGSSPILSI	MAPK9	SGSSPIL	SKMLCK
sp_P07564_POLG_DEN2J	S1416	WEDQAEISGSSPILSITISED	MAPK	ISGSSPILS	p38MAPK	EISGSSPILSI	MAPK9	SGSSPIL	SKMLCK
sp_P07564_POLG_DEN2J	S1416	WEDQAEISGSSPILSITISED	MAPK	ISGSSPILS	CKI	EISGSSPILSI	MAPK9	SGSSPIL	SKMLCK
sp_P07564_POLG_DEN2J	S1416	WEDQAEISGSSPILSITISED	CDK	ISGSSPILS	p38MAPK	EISGSSPILSI	EEF2K	SGSSPIL	SKMLCK
sp_P07564_POLG_DEN2J	S1416	WEDQAEISGSSPILSITISED	CDK	ISGSSPILS	CKI	EISGSSPILSI	EEF2K	SGSSPIL	SKMLCK
sp_P07564_POLG_DEN2J	S1416	WEDQAEISGSSPILSITISED	CK1	ISGSSPILS	p38MAPK	EISGSSPILSI	EEF2K	SGSSPIL	SKMLCK
sp_P07564_POLG_DEN2J	S1416	WEDQAEISGSSPILSITISED	CK1	ISGSSPILS	CKI	EISGSSPILSI	EEF2K	SGSSPIL	SKMLCK
sp_P07564_POLG_DEN2J	S1416	WEDQAEISGSSPILSITISED	IKK	ISGSSPILS	p38MAPK	EISGSSPILSI	EEF2K	SGSSPIL	SKMLCK
sp_P07564_POLG_DEN2J	S1416	WEDQAEISGSSPILSITISED	IKK	ISGSSPILS	CKI	EISGSSPILSI	EEF2K	SGSSPIL	SKMLCK
sp_P07564_POLG_DEN2J	S1416	WEDQAEISGSSPILSITISED	MAPK	ISGSSPILS	p38MAPK	EISGSSPILSI	EEF2K	SGSSPIL	SKMLCK
sp_P07564_POLG_DEN2J	S1416	WEDQAEISGSSPILSITISED	MAPK	ISGSSPILS	CKI	EISGSSPILSI	EEF2K	SGSSPIL	SKMLCK
sp_P07564_POLG_DEN2J	S1416	WEDQAEISGSSPILSITISED	CDK	ISGSSPILS	p38MAPK	EISGSSPILSI	MAPK9	SGSSPIL	VRK2
sp_P07564_POLG_DEN2J	S1416	WEDQAEISGSSPILSITISED	CDK	ISGSSPILS	CKI	EISGSSPILSI	MAPK9	SGSSPIL	VRK2
sp_P07564_POLG_DEN2J	S1416	WEDQAEISGSSPILSITISED	CK1	ISGSSPILS	p38MAPK	EISGSSPILSI	MAPK9	SGSSPIL	VRK2
sp_P07564_POLG_DEN2J	S1416	WEDQAEISGSSPILSITISED	CK1	ISGSSPILS	CKI	EISGSSPILSI	MAPK9	SGSSPIL	VRK2
sp_P07564_POLG_DEN2J	S1416	WEDQAEISGSSPILSITISED	IKK	ISGSSPILS	p38MAPK	EISGSSPILSI	MAPK9	SGSSPIL	VRK2
sp_P07564_POLG_DEN2J	S1416	WEDQAEISGSSPILSITISED	IKK	ISGSSPILS	CKI	EISGSSPILSI	MAPK9	SGSSPIL	VRK2
sp_P07564_POLG_DEN2J	S1416	WEDQAEISGSSPILSITISED	MAPK	ISGSSPILS	p38MAPK	EISGSSPILSI	MAPK9	SGSSPIL	VRK2
sp_P07564_POLG_DEN2J	S1416	WEDQAEISGSSPILSITISED	MAPK	ISGSSPILS	CKI	EISGSSPILSI	MAPK9	SGSSPIL	VRK2
sp_P07564_POLG_DEN2J	S1416	WEDQAEISGSSPILSITISED	CDK	ISGSSPILS	p38MAPK	EISGSSPILSI	EEF2K	SGSSPIL	VRK2
sp_P07564_POLG_DEN2J	S1416	WEDQAEISGSSPILSITISED	CDK	ISGSSPILS	CKI	EISGSSPILSI	EEF2K	SGSSPIL	VRK2
sp_P07564_POLG_DEN2J	S1416	WEDQAEISGSSPILSITISED	CK1	ISGSSPILS	p38MAPK	EISGSSPILSI	EEF2K	SGSSPIL	VRK2
sp_P07564_POLG_DEN2J	S1416	WEDQAEISGSSPILSITISED	CK1	ISGSSPILS	CKI	EISGSSPILSI	EEF2K	SGSSPIL	VRK2
sp_P07564_POLG_DEN2J	S1416	WEDQAEISGSSPILSITISED	IKK	ISGSSPILS	p38MAPK	EISGSSPILSI	EEF2K	SGSSPIL	VRK2
sp_P07564_POLG_DEN2J	S1416	WEDQAEISGSSPILSITISED	IKK	ISGSSPILS	CKI	EISGSSPILSI	EEF2K	SGSSPIL	VRK2
sp_P07564_POLG_DEN2J	S1416	WEDQAEISGSSPILSITISED	MAPK	ISGSSPILS	p38MAPK	EISGSSPILSI	EEF2K	SGSSPIL	VRK2
sp_P07564_POLG_DEN2J	S1416	WEDQAEISGSSPILSITISED	MAPK	ISGSSPILS	CKI	EISGSSPILSI	EEF2K	SGSSPIL	VRK2
sp_P07564_POLG_DEN2J	S2077	KPRWLDARIYSDPLALKEFKE	CAMK2	ARIYSDPLA	cdc2	DARIYSDPLAL	MAP2K1	___SDPL	ATR
sp_P07564_POLG_DEN2J	S2077	KPRWLDARIYSDPLALKEFKE	CAMK2	ARIYSDPLA	PKA	DARIYSDPLAL	MAP2K1	___SDPL	ATR
sp_P07564_POLG_DEN2J	S2077	KPRWLDARIYSDPLALKEFKE	CDK	ARIYSDPLA	cdc2	DARIYSDPLAL	MAP2K1	___SDPL	ATR
sp_P07564_POLG_DEN2J	S2077	KPRWLDARIYSDPLALKEFKE	CDK	ARIYSDPLA	PKA	DARIYSDPLAL	MAP2K1	___SDPL	ATR
sp_P07564_POLG_DEN2J	S2077	KPRWLDARIYSDPLALKEFKE	IKK	ARIYSDPLA	cdc2	DARIYSDPLAL	MAP2K1	___SDPL	ATR
sp_P07564_POLG_DEN2J	S2077	KPRWLDARIYSDPLALKEFKE	IKK	ARIYSDPLA	PKA	DARIYSDPLAL	MAP2K1	___SDPL	ATR
sp_P07564_POLG_DEN2J	S2077	KPRWLDARIYSDPLALKEFKE	MAPK	ARIYSDPLA	cdc2	DARIYSDPLAL	MAP2K1	___SDPL	ATR
sp_P07564_POLG_DEN2J	S2077	KPRWLDARIYSDPLALKEFKE	MAPK	ARIYSDPLA	PKA	DARIYSDPLAL	MAP2K1	___SDPL	ATR
sp_P07564_POLG_DEN2J	S2077	KPRWLDARIYSDPLALKEFKE	PKA	ARIYSDPLA	cdc2	DARIYSDPLAL	MAP2K1	___SDPL	ATR
sp_P07564_POLG_DEN2J	S2077	KPRWLDARIYSDPLALKEFKE	PKA	ARIYSDPLA	PKA	DARIYSDPLAL	MAP2K1	___SDPL	ATR
sp_P07564_POLG_DEN2J	S2077	KPRWLDARIYSDPLALKEFKE	PKB	ARIYSDPLA	cdc2	DARIYSDPLAL	MAP2K1	___SDPL	ATR
sp_P07564_POLG_DEN2J	S2077	KPRWLDARIYSDPLALKEFKE	PKB	ARIYSDPLA	PKA	DARIYSDPLAL	MAP2K1	___SDPL	ATR
sp_P07564_POLG_DEN2J	S2077	KPRWLDARIYSDPLALKEFKE	PKC	ARIYSDPLA	cdc2	DARIYSDPLAL	MAP2K1	___SDPL	ATR
sp_P07564_POLG_DEN2J	S2077	KPRWLDARIYSDPLALKEFKE	PKC	ARIYSDPLA	PKA	DARIYSDPLAL	MAP2K1	___SDPL	ATR
sp_P07564_POLG_DEN2J	S2077	KPRWLDARIYSDPLALKEFKE	CAMK2	ARIYSDPLA	cdc2	DARIYSDPLAL	MAP2K1	___SDPL	CHAK2
sp_P07564_POLG_DEN2J	S2077	KPRWLDARIYSDPLALKEFKE	CAMK2	ARIYSDPLA	PKA	DARIYSDPLAL	MAP2K1	___SDPL	CHAK2
sp_P07564_POLG_DEN2J	S2077	KPRWLDARIYSDPLALKEFKE	CDK	ARIYSDPLA	cdc2	DARIYSDPLAL	MAP2K1	___SDPL	CHAK2
sp_P07564_POLG_DEN2J	S2077	KPRWLDARIYSDPLALKEFKE	CDK	ARIYSDPLA	PKA	DARIYSDPLAL	MAP2K1	___SDPL	CHAK2
sp_P07564_POLG_DEN2J	S2077	KPRWLDARIYSDPLALKEFKE	IKK	ARIYSDPLA	cdc2	DARIYSDPLAL	MAP2K1	___SDPL	CHAK2
sp_P07564_POLG_DEN2J	S2077	KPRWLDARIYSDPLALKEFKE	IKK	ARIYSDPLA	PKA	DARIYSDPLAL	MAP2K1	___SDPL	CHAK2
sp_P07564_POLG_DEN2J	S2077	KPRWLDARIYSDPLALKEFKE	MAPK	ARIYSDPLA	cdc2	DARIYSDPLAL	MAP2K1	___SDPL	CHAK2
sp_P07564_POLG_DEN2J	S2077	KPRWLDARIYSDPLALKEFKE	MAPK	ARIYSDPLA	PKA	DARIYSDPLAL	MAP2K1	___SDPL	CHAK2
sp_P07564_POLG_DEN2J	S2077	KPRWLDARIYSDPLALKEFKE	PKA	ARIYSDPLA	cdc2	DARIYSDPLAL	MAP2K1	___SDPL	CHAK2
sp_P07564_POLG_DEN2J	S2077	KPRWLDARIYSDPLALKEFKE	PKA	ARIYSDPLA	PKA	DARIYSDPLAL	MAP2K1	___SDPL	CHAK2
sp_P07564_POLG_DEN2J	S2077	KPRWLDARIYSDPLALKEFKE	PKB	ARIYSDPLA	cdc2	DARIYSDPLAL	MAP2K1	___SDPL	CHAK2
sp_P07564_POLG_DEN2J	S2077	KPRWLDARIYSDPLALKEFKE	PKB	ARIYSDPLA	PKA	DARIYSDPLAL	MAP2K1	___SDPL	CHAK2
sp_P07564_POLG_DEN2J	S2077	KPRWLDARIYSDPLALKEFKE	PKC	ARIYSDPLA	cdc2	DARIYSDPLAL	MAP2K1	___SDPL	CHAK2
sp_P07564_POLG_DEN2J	S2077	KPRWLDARIYSDPLALKEFKE	PKC	ARIYSDPLA	PKA	DARIYSDPLAL	MAP2K1	___SDPL	CHAK2
sp_P07564_POLG_DEN2J	S2077	KPRWLDARIYSDPLALKEFKE	CAMK2	ARIYSDPLA	cdc2	DARIYSDPLAL	MAP2K1	___SDPL	CK2A1
sp_P07564_POLG_DEN2J	S2077	KPRWLDARIYSDPLALKEFKE	CAMK2	ARIYSDPLA	PKA	DARIYSDPLAL	MAP2K1	___SDPL	CK2A1
sp_P07564_POLG_DEN2J	S2077	KPRWLDARIYSDPLALKEFKE	CDK	ARIYSDPLA	cdc2	DARIYSDPLAL	MAP2K1	___SDPL	CK2A1
sp_P07564_POLG_DEN2J	S2077	KPRWLDARIYSDPLALKEFKE	CDK	ARIYSDPLA	PKA	DARIYSDPLAL	MAP2K1	___SDPL	CK2A1
sp_P07564_POLG_DEN2J	S2077	KPRWLDARIYSDPLALKEFKE	IKK	ARIYSDPLA	cdc2	DARIYSDPLAL	MAP2K1	___SDPL	CK2A1
sp_P07564_POLG_DEN2J	S2077	KPRWLDARIYSDPLALKEFKE	IKK	ARIYSDPLA	PKA	DARIYSDPLAL	MAP2K1	___SDPL	CK2A1
sp_P07564_POLG_DEN2J	S2077	KPRWLDARIYSDPLALKEFKE	MAPK	ARIYSDPLA	cdc2	DARIYSDPLAL	MAP2K1	___SDPL	CK2A1
sp_P07564_POLG_DEN2J	S2077	KPRWLDARIYSDPLALKEFKE	MAPK	ARIYSDPLA	PKA	DARIYSDPLAL	MAP2K1	___SDPL	CK2A1
sp_P07564_POLG_DEN2J	S2077	KPRWLDARIYSDPLALKEFKE	PKA	ARIYSDPLA	cdc2	DARIYSDPLAL	MAP2K1	___SDPL	CK2A1
sp_P07564_POLG_DEN2J	S2077	KPRWLDARIYSDPLALKEFKE	PKA	ARIYSDPLA	PKA	DARIYSDPLAL	MAP2K1	___SDPL	CK2A1
sp_P07564_POLG_DEN2J	S2077	KPRWLDARIYSDPLALKEFKE	PKB	ARIYSDPLA	cdc2	DARIYSDPLAL	MAP2K1	___SDPL	CK2A1
sp_P07564_POLG_DEN2J	S2077	KPRWLDARIYSDPLALKEFKE	PKB	ARIYSDPLA	PKA	DARIYSDPLAL	MAP2K1	___SDPL	CK2A1
sp_P07564_POLG_DEN2J	S2077	KPRWLDARIYSDPLALKEFKE	PKC	ARIYSDPLA	cdc2	DARIYSDPLAL	MAP2K1	___SDPL	CK2A1
sp_P07564_POLG_DEN2J	S2077	KPRWLDARIYSDPLALKEFKE	PKC	ARIYSDPLA	PKA	DARIYSDPLAL	MAP2K1	___SDPL	CK2A1
sp_P07564_POLG_DEN2J	S2077	KPRWLDARIYSDPLALKEFKE	CAMK2	ARIYSDPLA	cdc2	DARIYSDPLAL	MAP2K1	___SDPL	CK2A2
sp_P07564_POLG_DEN2J	S2077	KPRWLDARIYSDPLALKEFKE	CAMK2	ARIYSDPLA	PKA	DARIYSDPLAL	MAP2K1	___SDPL	CK2A2
sp_P07564_POLG_DEN2J	S2077	KPRWLDARIYSDPLALKEFKE	CDK	ARIYSDPLA	cdc2	DARIYSDPLAL	MAP2K1	___SDPL	CK2A2
sp_P07564_POLG_DEN2J	S2077	KPRWLDARIYSDPLALKEFKE	CDK	ARIYSDPLA	PKA	DARIYSDPLAL	MAP2K1	___SDPL	CK2A2
sp_P07564_POLG_DEN2J	S2077	KPRWLDARIYSDPLALKEFKE	IKK	ARIYSDPLA	cdc2	DARIYSDPLAL	MAP2K1	___SDPL	CK2A2
sp_P07564_POLG_DEN2J	S2077	KPRWLDARIYSDPLALKEFKE	IKK	ARIYSDPLA	PKA	DARIYSDPLAL	MAP2K1	___SDPL	CK2A2
sp_P07564_POLG_DEN2J	S2077	KPRWLDARIYSDPLALKEFKE	MAPK	ARIYSDPLA	cdc2	DARIYSDPLAL	MAP2K1	___SDPL	CK2A2
sp_P07564_POLG_DEN2J	S2077	KPRWLDARIYSDPLALKEFKE	MAPK	ARIYSDPLA	PKA	DARIYSDPLAL	MAP2K1	___SDPL	CK2A2
sp_P07564_POLG_DEN2J	S2077	KPRWLDARIYSDPLALKEFKE	PKA	ARIYSDPLA	cdc2	DARIYSDPLAL	MAP2K1	___SDPL	CK2A2
sp_P07564_POLG_DEN2J	S2077	KPRWLDARIYSDPLALKEFKE	PKA	ARIYSDPLA	PKA	DARIYSDPLAL	MAP2K1	___SDPL	CK2A2
sp_P07564_POLG_DEN2J	S2077	KPRWLDARIYSDPLALKEFKE	PKB	ARIYSDPLA	cdc2	DARIYSDPLAL	MAP2K1	___SDPL	CK2A2
sp_P07564_POLG_DEN2J	S2077	KPRWLDARIYSDPLALKEFKE	PKB	ARIYSDPLA	PKA	DARIYSDPLAL	MAP2K1	___SDPL	CK2A2
sp_P07564_POLG_DEN2J	S2077	KPRWLDARIYSDPLALKEFKE	PKC	ARIYSDPLA	cdc2	DARIYSDPLAL	MAP2K1	___SDPL	CK2A2
sp_P07564_POLG_DEN2J	S2077	KPRWLDARIYSDPLALKEFKE	PKC	ARIYSDPLA	PKA	DARIYSDPLAL	MAP2K1	___SDPL	CK2A2
sp_P07564_POLG_DEN2J	S2077	KPRWLDARIYSDPLALKEFKE	CAMK2	ARIYSDPLA	cdc2	DARIYSDPLAL	MAP2K1	___SDPL	EEF2K
sp_P07564_POLG_DEN2J	S2077	KPRWLDARIYSDPLALKEFKE	CAMK2	ARIYSDPLA	PKA	DARIYSDPLAL	MAP2K1	___SDPL	EEF2K
sp_P07564_POLG_DEN2J	S2077	KPRWLDARIYSDPLALKEFKE	CDK	ARIYSDPLA	cdc2	DARIYSDPLAL	MAP2K1	___SDPL	EEF2K
sp_P07564_POLG_DEN2J	S2077	KPRWLDARIYSDPLALKEFKE	CDK	ARIYSDPLA	PKA	DARIYSDPLAL	MAP2K1	___SDPL	EEF2K
sp_P07564_POLG_DEN2J	S2077	KPRWLDARIYSDPLALKEFKE	IKK	ARIYSDPLA	cdc2	DARIYSDPLAL	MAP2K1	___SDPL	EEF2K
sp_P07564_POLG_DEN2J	S2077	KPRWLDARIYSDPLALKEFKE	IKK	ARIYSDPLA	PKA	DARIYSDPLAL	MAP2K1	___SDPL	EEF2K
sp_P07564_POLG_DEN2J	S2077	KPRWLDARIYSDPLALKEFKE	MAPK	ARIYSDPLA	cdc2	DARIYSDPLAL	MAP2K1	___SDPL	EEF2K
sp_P07564_POLG_DEN2J	S2077	KPRWLDARIYSDPLALKEFKE	MAPK	ARIYSDPLA	PKA	DARIYSDPLAL	MAP2K1	___SDPL	EEF2K
sp_P07564_POLG_DEN2J	S2077	KPRWLDARIYSDPLALKEFKE	PKA	ARIYSDPLA	cdc2	DARIYSDPLAL	MAP2K1	___SDPL	EEF2K
sp_P07564_POLG_DEN2J	S2077	KPRWLDARIYSDPLALKEFKE	PKA	ARIYSDPLA	PKA	DARIYSDPLAL	MAP2K1	___SDPL	EEF2K
sp_P07564_POLG_DEN2J	S2077	KPRWLDARIYSDPLALKEFKE	PKB	ARIYSDPLA	cdc2	DARIYSDPLAL	MAP2K1	___SDPL	EEF2K
sp_P07564_POLG_DEN2J	S2077	KPRWLDARIYSDPLALKEFKE	PKB	ARIYSDPLA	PKA	DARIYSDPLAL	MAP2K1	___SDPL	EEF2K
sp_P07564_POLG_DEN2J	S2077	KPRWLDARIYSDPLALKEFKE	PKC	ARIYSDPLA	cdc2	DARIYSDPLAL	MAP2K1	___SDPL	EEF2K
sp_P07564_POLG_DEN2J	S2077	KPRWLDARIYSDPLALKEFKE	PKC	ARIYSDPLA	PKA	DARIYSDPLAL	MAP2K1	___SDPL	EEF2K
sp_P07564_POLG_DEN2J	S2077	KPRWLDARIYSDPLALKEFKE	CAMK2	ARIYSDPLA	cdc2	DARIYSDPLAL	MAP2K1	___SDPL	FAM20C
sp_P07564_POLG_DEN2J	S2077	KPRWLDARIYSDPLALKEFKE	CAMK2	ARIYSDPLA	PKA	DARIYSDPLAL	MAP2K1	___SDPL	FAM20C
sp_P07564_POLG_DEN2J	S2077	KPRWLDARIYSDPLALKEFKE	CDK	ARIYSDPLA	cdc2	DARIYSDPLAL	MAP2K1	___SDPL	FAM20C
sp_P07564_POLG_DEN2J	S2077	KPRWLDARIYSDPLALKEFKE	CDK	ARIYSDPLA	PKA	DARIYSDPLAL	MAP2K1	___SDPL	FAM20C
sp_P07564_POLG_DEN2J	S2077	KPRWLDARIYSDPLALKEFKE	IKK	ARIYSDPLA	cdc2	DARIYSDPLAL	MAP2K1	___SDPL	FAM20C
sp_P07564_POLG_DEN2J	S2077	KPRWLDARIYSDPLALKEFKE	IKK	ARIYSDPLA	PKA	DARIYSDPLAL	MAP2K1	___SDPL	FAM20C
sp_P07564_POLG_DEN2J	S2077	KPRWLDARIYSDPLALKEFKE	MAPK	ARIYSDPLA	cdc2	DARIYSDPLAL	MAP2K1	___SDPL	FAM20C
sp_P07564_POLG_DEN2J	S2077	KPRWLDARIYSDPLALKEFKE	MAPK	ARIYSDPLA	PKA	DARIYSDPLAL	MAP2K1	___SDPL	FAM20C
sp_P07564_POLG_DEN2J	S2077	KPRWLDARIYSDPLALKEFKE	PKA	ARIYSDPLA	cdc2	DARIYSDPLAL	MAP2K1	___SDPL	FAM20C
sp_P07564_POLG_DEN2J	S2077	KPRWLDARIYSDPLALKEFKE	PKA	ARIYSDPLA	PKA	DARIYSDPLAL	MAP2K1	___SDPL	FAM20C
sp_P07564_POLG_DEN2J	S2077	KPRWLDARIYSDPLALKEFKE	PKB	ARIYSDPLA	cdc2	DARIYSDPLAL	MAP2K1	___SDPL	FAM20C
sp_P07564_POLG_DEN2J	S2077	KPRWLDARIYSDPLALKEFKE	PKB	ARIYSDPLA	PKA	DARIYSDPLAL	MAP2K1	___SDPL	FAM20C
sp_P07564_POLG_DEN2J	S2077	KPRWLDARIYSDPLALKEFKE	PKC	ARIYSDPLA	cdc2	DARIYSDPLAL	MAP2K1	___SDPL	FAM20C
sp_P07564_POLG_DEN2J	S2077	KPRWLDARIYSDPLALKEFKE	PKC	ARIYSDPLA	PKA	DARIYSDPLAL	MAP2K1	___SDPL	FAM20C
sp_P07564_POLG_DEN2J	S2077	KPRWLDARIYSDPLALKEFKE	CAMK2	ARIYSDPLA	cdc2	DARIYSDPLAL	MAP2K1	___SDPL	MLK1
sp_P07564_POLG_DEN2J	S2077	KPRWLDARIYSDPLALKEFKE	CAMK2	ARIYSDPLA	PKA	DARIYSDPLAL	MAP2K1	___SDPL	MLK1
sp_P07564_POLG_DEN2J	S2077	KPRWLDARIYSDPLALKEFKE	CDK	ARIYSDPLA	cdc2	DARIYSDPLAL	MAP2K1	___SDPL	MLK1
sp_P07564_POLG_DEN2J	S2077	KPRWLDARIYSDPLALKEFKE	CDK	ARIYSDPLA	PKA	DARIYSDPLAL	MAP2K1	___SDPL	MLK1
sp_P07564_POLG_DEN2J	S2077	KPRWLDARIYSDPLALKEFKE	IKK	ARIYSDPLA	cdc2	DARIYSDPLAL	MAP2K1	___SDPL	MLK1
sp_P07564_POLG_DEN2J	S2077	KPRWLDARIYSDPLALKEFKE	IKK	ARIYSDPLA	PKA	DARIYSDPLAL	MAP2K1	___SDPL	MLK1
sp_P07564_POLG_DEN2J	S2077	KPRWLDARIYSDPLALKEFKE	MAPK	ARIYSDPLA	cdc2	DARIYSDPLAL	MAP2K1	___SDPL	MLK1
sp_P07564_POLG_DEN2J	S2077	KPRWLDARIYSDPLALKEFKE	MAPK	ARIYSDPLA	PKA	DARIYSDPLAL	MAP2K1	___SDPL	MLK1
sp_P07564_POLG_DEN2J	S2077	KPRWLDARIYSDPLALKEFKE	PKA	ARIYSDPLA	cdc2	DARIYSDPLAL	MAP2K1	___SDPL	MLK1
sp_P07564_POLG_DEN2J	S2077	KPRWLDARIYSDPLALKEFKE	PKA	ARIYSDPLA	PKA	DARIYSDPLAL	MAP2K1	___SDPL	MLK1
sp_P07564_POLG_DEN2J	S2077	KPRWLDARIYSDPLALKEFKE	PKB	ARIYSDPLA	cdc2	DARIYSDPLAL	MAP2K1	___SDPL	MLK1
sp_P07564_POLG_DEN2J	S2077	KPRWLDARIYSDPLALKEFKE	PKB	ARIYSDPLA	PKA	DARIYSDPLAL	MAP2K1	___SDPL	MLK1
sp_P07564_POLG_DEN2J	S2077	KPRWLDARIYSDPLALKEFKE	PKC	ARIYSDPLA	cdc2	DARIYSDPLAL	MAP2K1	___SDPL	MLK1
sp_P07564_POLG_DEN2J	S2077	KPRWLDARIYSDPLALKEFKE	PKC	ARIYSDPLA	PKA	DARIYSDPLAL	MAP2K1	___SDPL	MLK1
sp_P07564_POLG_DEN2J	S2077	KPRWLDARIYSDPLALKEFKE	CAMK2	ARIYSDPLA	cdc2	DARIYSDPLAL	MAP2K1	___SDPL	MLK2
sp_P07564_POLG_DEN2J	S2077	KPRWLDARIYSDPLALKEFKE	CAMK2	ARIYSDPLA	PKA	DARIYSDPLAL	MAP2K1	___SDPL	MLK2
sp_P07564_POLG_DEN2J	S2077	KPRWLDARIYSDPLALKEFKE	CDK	ARIYSDPLA	cdc2	DARIYSDPLAL	MAP2K1	___SDPL	MLK2
sp_P07564_POLG_DEN2J	S2077	KPRWLDARIYSDPLALKEFKE	CDK	ARIYSDPLA	PKA	DARIYSDPLAL	MAP2K1	___SDPL	MLK2
sp_P07564_POLG_DEN2J	S2077	KPRWLDARIYSDPLALKEFKE	IKK	ARIYSDPLA	cdc2	DARIYSDPLAL	MAP2K1	___SDPL	MLK2
sp_P07564_POLG_DEN2J	S2077	KPRWLDARIYSDPLALKEFKE	IKK	ARIYSDPLA	PKA	DARIYSDPLAL	MAP2K1	___SDPL	MLK2
sp_P07564_POLG_DEN2J	S2077	KPRWLDARIYSDPLALKEFKE	MAPK	ARIYSDPLA	cdc2	DARIYSDPLAL	MAP2K1	___SDPL	MLK2
sp_P07564_POLG_DEN2J	S2077	KPRWLDARIYSDPLALKEFKE	MAPK	ARIYSDPLA	PKA	DARIYSDPLAL	MAP2K1	___SDPL	MLK2
sp_P07564_POLG_DEN2J	S2077	KPRWLDARIYSDPLALKEFKE	PKA	ARIYSDPLA	cdc2	DARIYSDPLAL	MAP2K1	___SDPL	MLK2
sp_P07564_POLG_DEN2J	S2077	KPRWLDARIYSDPLALKEFKE	PKA	ARIYSDPLA	PKA	DARIYSDPLAL	MAP2K1	___SDPL	MLK2
sp_P07564_POLG_DEN2J	S2077	KPRWLDARIYSDPLALKEFKE	PKB	ARIYSDPLA	cdc2	DARIYSDPLAL	MAP2K1	___SDPL	MLK2
sp_P07564_POLG_DEN2J	S2077	KPRWLDARIYSDPLALKEFKE	PKB	ARIYSDPLA	PKA	DARIYSDPLAL	MAP2K1	___SDPL	MLK2
sp_P07564_POLG_DEN2J	S2077	KPRWLDARIYSDPLALKEFKE	PKC	ARIYSDPLA	cdc2	DARIYSDPLAL	MAP2K1	___SDPL	MLK2
sp_P07564_POLG_DEN2J	S2077	KPRWLDARIYSDPLALKEFKE	PKC	ARIYSDPLA	PKA	DARIYSDPLAL	MAP2K1	___SDPL	MLK2
sp_P07564_POLG_DEN2J	S2077	KPRWLDARIYSDPLALKEFKE	CAMK2	ARIYSDPLA	cdc2	DARIYSDPLAL	MAP2K1	___SDPL	MLK3
sp_P07564_POLG_DEN2J	S2077	KPRWLDARIYSDPLALKEFKE	CAMK2	ARIYSDPLA	PKA	DARIYSDPLAL	MAP2K1	___SDPL	MLK3
sp_P07564_POLG_DEN2J	S2077	KPRWLDARIYSDPLALKEFKE	CDK	ARIYSDPLA	cdc2	DARIYSDPLAL	MAP2K1	___SDPL	MLK3
sp_P07564_POLG_DEN2J	S2077	KPRWLDARIYSDPLALKEFKE	CDK	ARIYSDPLA	PKA	DARIYSDPLAL	MAP2K1	___SDPL	MLK3
sp_P07564_POLG_DEN2J	S2077	KPRWLDARIYSDPLALKEFKE	IKK	ARIYSDPLA	cdc2	DARIYSDPLAL	MAP2K1	___SDPL	MLK3
sp_P07564_POLG_DEN2J	S2077	KPRWLDARIYSDPLALKEFKE	IKK	ARIYSDPLA	PKA	DARIYSDPLAL	MAP2K1	___SDPL	MLK3
sp_P07564_POLG_DEN2J	S2077	KPRWLDARIYSDPLALKEFKE	MAPK	ARIYSDPLA	cdc2	DARIYSDPLAL	MAP2K1	___SDPL	MLK3
sp_P07564_POLG_DEN2J	S2077	KPRWLDARIYSDPLALKEFKE	MAPK	ARIYSDPLA	PKA	DARIYSDPLAL	MAP2K1	___SDPL	MLK3
sp_P07564_POLG_DEN2J	S2077	KPRWLDARIYSDPLALKEFKE	PKA	ARIYSDPLA	cdc2	DARIYSDPLAL	MAP2K1	___SDPL	MLK3
sp_P07564_POLG_DEN2J	S2077	KPRWLDARIYSDPLALKEFKE	PKA	ARIYSDPLA	PKA	DARIYSDPLAL	MAP2K1	___SDPL	MLK3
sp_P07564_POLG_DEN2J	S2077	KPRWLDARIYSDPLALKEFKE	PKB	ARIYSDPLA	cdc2	DARIYSDPLAL	MAP2K1	___SDPL	MLK3
sp_P07564_POLG_DEN2J	S2077	KPRWLDARIYSDPLALKEFKE	PKB	ARIYSDPLA	PKA	DARIYSDPLAL	MAP2K1	___SDPL	MLK3
sp_P07564_POLG_DEN2J	S2077	KPRWLDARIYSDPLALKEFKE	PKC	ARIYSDPLA	cdc2	DARIYSDPLAL	MAP2K1	___SDPL	MLK3
sp_P07564_POLG_DEN2J	S2077	KPRWLDARIYSDPLALKEFKE	PKC	ARIYSDPLA	PKA	DARIYSDPLAL	MAP2K1	___SDPL	MLK3
sp_P07564_POLG_DEN2J	S2077	KPRWLDARIYSDPLALKEFKE	CAMK2	ARIYSDPLA	cdc2	DARIYSDPLAL	MAP2K1	___SDPL	MLK4
sp_P07564_POLG_DEN2J	S2077	KPRWLDARIYSDPLALKEFKE	CAMK2	ARIYSDPLA	PKA	DARIYSDPLAL	MAP2K1	___SDPL	MLK4
sp_P07564_POLG_DEN2J	S2077	KPRWLDARIYSDPLALKEFKE	CDK	ARIYSDPLA	cdc2	DARIYSDPLAL	MAP2K1	___SDPL	MLK4
sp_P07564_POLG_DEN2J	S2077	KPRWLDARIYSDPLALKEFKE	CDK	ARIYSDPLA	PKA	DARIYSDPLAL	MAP2K1	___SDPL	MLK4
sp_P07564_POLG_DEN2J	S2077	KPRWLDARIYSDPLALKEFKE	IKK	ARIYSDPLA	cdc2	DARIYSDPLAL	MAP2K1	___SDPL	MLK4
sp_P07564_POLG_DEN2J	S2077	KPRWLDARIYSDPLALKEFKE	IKK	ARIYSDPLA	PKA	DARIYSDPLAL	MAP2K1	___SDPL	MLK4
sp_P07564_POLG_DEN2J	S2077	KPRWLDARIYSDPLALKEFKE	MAPK	ARIYSDPLA	cdc2	DARIYSDPLAL	MAP2K1	___SDPL	MLK4
sp_P07564_POLG_DEN2J	S2077	KPRWLDARIYSDPLALKEFKE	MAPK	ARIYSDPLA	PKA	DARIYSDPLAL	MAP2K1	___SDPL	MLK4
sp_P07564_POLG_DEN2J	S2077	KPRWLDARIYSDPLALKEFKE	PKA	ARIYSDPLA	cdc2	DARIYSDPLAL	MAP2K1	___SDPL	MLK4
sp_P07564_POLG_DEN2J	S2077	KPRWLDARIYSDPLALKEFKE	PKA	ARIYSDPLA	PKA	DARIYSDPLAL	MAP2K1	___SDPL	MLK4
sp_P07564_POLG_DEN2J	S2077	KPRWLDARIYSDPLALKEFKE	PKB	ARIYSDPLA	cdc2	DARIYSDPLAL	MAP2K1	___SDPL	MLK4
sp_P07564_POLG_DEN2J	S2077	KPRWLDARIYSDPLALKEFKE	PKB	ARIYSDPLA	PKA	DARIYSDPLAL	MAP2K1	___SDPL	MLK4
sp_P07564_POLG_DEN2J	S2077	KPRWLDARIYSDPLALKEFKE	PKC	ARIYSDPLA	cdc2	DARIYSDPLAL	MAP2K1	___SDPL	MLK4
sp_P07564_POLG_DEN2J	S2077	KPRWLDARIYSDPLALKEFKE	PKC	ARIYSDPLA	PKA	DARIYSDPLAL	MAP2K1	___SDPL	MLK4
sp_P07564_POLG_DEN2J	S2077	KPRWLDARIYSDPLALKEFKE	CAMK2	ARIYSDPLA	cdc2	DARIYSDPLAL	MAP2K1	___SDPL	NEK6
sp_P07564_POLG_DEN2J	S2077	KPRWLDARIYSDPLALKEFKE	CAMK2	ARIYSDPLA	PKA	DARIYSDPLAL	MAP2K1	___SDPL	NEK6
sp_P07564_POLG_DEN2J	S2077	KPRWLDARIYSDPLALKEFKE	CDK	ARIYSDPLA	cdc2	DARIYSDPLAL	MAP2K1	___SDPL	NEK6
sp_P07564_POLG_DEN2J	S2077	KPRWLDARIYSDPLALKEFKE	CDK	ARIYSDPLA	PKA	DARIYSDPLAL	MAP2K1	___SDPL	NEK6
sp_P07564_POLG_DEN2J	S2077	KPRWLDARIYSDPLALKEFKE	IKK	ARIYSDPLA	cdc2	DARIYSDPLAL	MAP2K1	___SDPL	NEK6
sp_P07564_POLG_DEN2J	S2077	KPRWLDARIYSDPLALKEFKE	IKK	ARIYSDPLA	PKA	DARIYSDPLAL	MAP2K1	___SDPL	NEK6
sp_P07564_POLG_DEN2J	S2077	KPRWLDARIYSDPLALKEFKE	MAPK	ARIYSDPLA	cdc2	DARIYSDPLAL	MAP2K1	___SDPL	NEK6
sp_P07564_POLG_DEN2J	S2077	KPRWLDARIYSDPLALKEFKE	MAPK	ARIYSDPLA	PKA	DARIYSDPLAL	MAP2K1	___SDPL	NEK6
sp_P07564_POLG_DEN2J	S2077	KPRWLDARIYSDPLALKEFKE	PKA	ARIYSDPLA	cdc2	DARIYSDPLAL	MAP2K1	___SDPL	NEK6
sp_P07564_POLG_DEN2J	S2077	KPRWLDARIYSDPLALKEFKE	PKA	ARIYSDPLA	PKA	DARIYSDPLAL	MAP2K1	___SDPL	NEK6
sp_P07564_POLG_DEN2J	S2077	KPRWLDARIYSDPLALKEFKE	PKB	ARIYSDPLA	cdc2	DARIYSDPLAL	MAP2K1	___SDPL	NEK6
sp_P07564_POLG_DEN2J	S2077	KPRWLDARIYSDPLALKEFKE	PKB	ARIYSDPLA	PKA	DARIYSDPLAL	MAP2K1	___SDPL	NEK6
sp_P07564_POLG_DEN2J	S2077	KPRWLDARIYSDPLALKEFKE	PKC	ARIYSDPLA	cdc2	DARIYSDPLAL	MAP2K1	___SDPL	NEK6
sp_P07564_POLG_DEN2J	S2077	KPRWLDARIYSDPLALKEFKE	PKC	ARIYSDPLA	PKA	DARIYSDPLAL	MAP2K1	___SDPL	NEK6
sp_P07564_POLG_DEN2J	S2077	KPRWLDARIYSDPLALKEFKE	CAMK2	ARIYSDPLA	cdc2	DARIYSDPLAL	MAP2K1	___SDPL	NEK7
sp_P07564_POLG_DEN2J	S2077	KPRWLDARIYSDPLALKEFKE	CAMK2	ARIYSDPLA	PKA	DARIYSDPLAL	MAP2K1	___SDPL	NEK7
sp_P07564_POLG_DEN2J	S2077	KPRWLDARIYSDPLALKEFKE	CDK	ARIYSDPLA	cdc2	DARIYSDPLAL	MAP2K1	___SDPL	NEK7
sp_P07564_POLG_DEN2J	S2077	KPRWLDARIYSDPLALKEFKE	CDK	ARIYSDPLA	PKA	DARIYSDPLAL	MAP2K1	___SDPL	NEK7
sp_P07564_POLG_DEN2J	S2077	KPRWLDARIYSDPLALKEFKE	IKK	ARIYSDPLA	cdc2	DARIYSDPLAL	MAP2K1	___SDPL	NEK7
sp_P07564_POLG_DEN2J	S2077	KPRWLDARIYSDPLALKEFKE	IKK	ARIYSDPLA	PKA	DARIYSDPLAL	MAP2K1	___SDPL	NEK7
sp_P07564_POLG_DEN2J	S2077	KPRWLDARIYSDPLALKEFKE	MAPK	ARIYSDPLA	cdc2	DARIYSDPLAL	MAP2K1	___SDPL	NEK7
sp_P07564_POLG_DEN2J	S2077	KPRWLDARIYSDPLALKEFKE	MAPK	ARIYSDPLA	PKA	DARIYSDPLAL	MAP2K1	___SDPL	NEK7
sp_P07564_POLG_DEN2J	S2077	KPRWLDARIYSDPLALKEFKE	PKA	ARIYSDPLA	cdc2	DARIYSDPLAL	MAP2K1	___SDPL	NEK7
sp_P07564_POLG_DEN2J	S2077	KPRWLDARIYSDPLALKEFKE	PKA	ARIYSDPLA	PKA	DARIYSDPLAL	MAP2K1	___SDPL	NEK7
sp_P07564_POLG_DEN2J	S2077	KPRWLDARIYSDPLALKEFKE	PKB	ARIYSDPLA	cdc2	DARIYSDPLAL	MAP2K1	___SDPL	NEK7
sp_P07564_POLG_DEN2J	S2077	KPRWLDARIYSDPLALKEFKE	PKB	ARIYSDPLA	PKA	DARIYSDPLAL	MAP2K1	___SDPL	NEK7
sp_P07564_POLG_DEN2J	S2077	KPRWLDARIYSDPLALKEFKE	PKC	ARIYSDPLA	cdc2	DARIYSDPLAL	MAP2K1	___SDPL	NEK7
sp_P07564_POLG_DEN2J	S2077	KPRWLDARIYSDPLALKEFKE	PKC	ARIYSDPLA	PKA	DARIYSDPLAL	MAP2K1	___SDPL	NEK7
sp_P07564_POLG_DEN2J	S2077	KPRWLDARIYSDPLALKEFKE	CAMK2	ARIYSDPLA	cdc2	DARIYSDPLAL	MAP2K1	___SDPL	RAF1
sp_P07564_POLG_DEN2J	S2077	KPRWLDARIYSDPLALKEFKE	CAMK2	ARIYSDPLA	PKA	DARIYSDPLAL	MAP2K1	___SDPL	RAF1
sp_P07564_POLG_DEN2J	S2077	KPRWLDARIYSDPLALKEFKE	CDK	ARIYSDPLA	cdc2	DARIYSDPLAL	MAP2K1	___SDPL	RAF1
sp_P07564_POLG_DEN2J	S2077	KPRWLDARIYSDPLALKEFKE	CDK	ARIYSDPLA	PKA	DARIYSDPLAL	MAP2K1	___SDPL	RAF1
sp_P07564_POLG_DEN2J	S2077	KPRWLDARIYSDPLALKEFKE	IKK	ARIYSDPLA	cdc2	DARIYSDPLAL	MAP2K1	___SDPL	RAF1
sp_P07564_POLG_DEN2J	S2077	KPRWLDARIYSDPLALKEFKE	IKK	ARIYSDPLA	PKA	DARIYSDPLAL	MAP2K1	___SDPL	RAF1
sp_P07564_POLG_DEN2J	S2077	KPRWLDARIYSDPLALKEFKE	MAPK	ARIYSDPLA	cdc2	DARIYSDPLAL	MAP2K1	___SDPL	RAF1
sp_P07564_POLG_DEN2J	S2077	KPRWLDARIYSDPLALKEFKE	MAPK	ARIYSDPLA	PKA	DARIYSDPLAL	MAP2K1	___SDPL	RAF1
sp_P07564_POLG_DEN2J	S2077	KPRWLDARIYSDPLALKEFKE	PKA	ARIYSDPLA	cdc2	DARIYSDPLAL	MAP2K1	___SDPL	RAF1
sp_P07564_POLG_DEN2J	S2077	KPRWLDARIYSDPLALKEFKE	PKA	ARIYSDPLA	PKA	DARIYSDPLAL	MAP2K1	___SDPL	RAF1
sp_P07564_POLG_DEN2J	S2077	KPRWLDARIYSDPLALKEFKE	PKB	ARIYSDPLA	cdc2	DARIYSDPLAL	MAP2K1	___SDPL	RAF1
sp_P07564_POLG_DEN2J	S2077	KPRWLDARIYSDPLALKEFKE	PKB	ARIYSDPLA	PKA	DARIYSDPLAL	MAP2K1	___SDPL	RAF1
sp_P07564_POLG_DEN2J	S2077	KPRWLDARIYSDPLALKEFKE	PKC	ARIYSDPLA	cdc2	DARIYSDPLAL	MAP2K1	___SDPL	RAF1
sp_P07564_POLG_DEN2J	S2077	KPRWLDARIYSDPLALKEFKE	PKC	ARIYSDPLA	PKA	DARIYSDPLAL	MAP2K1	___SDPL	RAF1
sp_P07564_POLG_DEN2J	S2077	KPRWLDARIYSDPLALKEFKE	CAMK2	ARIYSDPLA	cdc2	DARIYSDPLAL	MAP2K1	___SDPL	RIPK2
sp_P07564_POLG_DEN2J	S2077	KPRWLDARIYSDPLALKEFKE	CAMK2	ARIYSDPLA	PKA	DARIYSDPLAL	MAP2K1	___SDPL	RIPK2
sp_P07564_POLG_DEN2J	S2077	KPRWLDARIYSDPLALKEFKE	CDK	ARIYSDPLA	cdc2	DARIYSDPLAL	MAP2K1	___SDPL	RIPK2
sp_P07564_POLG_DEN2J	S2077	KPRWLDARIYSDPLALKEFKE	CDK	ARIYSDPLA	PKA	DARIYSDPLAL	MAP2K1	___SDPL	RIPK2
sp_P07564_POLG_DEN2J	S2077	KPRWLDARIYSDPLALKEFKE	IKK	ARIYSDPLA	cdc2	DARIYSDPLAL	MAP2K1	___SDPL	RIPK2
sp_P07564_POLG_DEN2J	S2077	KPRWLDARIYSDPLALKEFKE	IKK	ARIYSDPLA	PKA	DARIYSDPLAL	MAP2K1	___SDPL	RIPK2
sp_P07564_POLG_DEN2J	S2077	KPRWLDARIYSDPLALKEFKE	MAPK	ARIYSDPLA	cdc2	DARIYSDPLAL	MAP2K1	___SDPL	RIPK2
sp_P07564_POLG_DEN2J	S2077	KPRWLDARIYSDPLALKEFKE	MAPK	ARIYSDPLA	PKA	DARIYSDPLAL	MAP2K1	___SDPL	RIPK2
sp_P07564_POLG_DEN2J	S2077	KPRWLDARIYSDPLALKEFKE	PKA	ARIYSDPLA	cdc2	DARIYSDPLAL	MAP2K1	___SDPL	RIPK2
sp_P07564_POLG_DEN2J	S2077	KPRWLDARIYSDPLALKEFKE	PKA	ARIYSDPLA	PKA	DARIYSDPLAL	MAP2K1	___SDPL	RIPK2
sp_P07564_POLG_DEN2J	S2077	KPRWLDARIYSDPLALKEFKE	PKB	ARIYSDPLA	cdc2	DARIYSDPLAL	MAP2K1	___SDPL	RIPK2
sp_P07564_POLG_DEN2J	S2077	KPRWLDARIYSDPLALKEFKE	PKB	ARIYSDPLA	PKA	DARIYSDPLAL	MAP2K1	___SDPL	RIPK2
sp_P07564_POLG_DEN2J	S2077	KPRWLDARIYSDPLALKEFKE	PKC	ARIYSDPLA	cdc2	DARIYSDPLAL	MAP2K1	___SDPL	RIPK2
sp_P07564_POLG_DEN2J	S2077	KPRWLDARIYSDPLALKEFKE	PKC	ARIYSDPLA	PKA	DARIYSDPLAL	MAP2K1	___SDPL	RIPK2
sp_P07564_POLG_DEN2J	S2077	KPRWLDARIYSDPLALKEFKE	CAMK2	ARIYSDPLA	cdc2	DARIYSDPLAL	MAP2K1	___SDPL	RIPK3
sp_P07564_POLG_DEN2J	S2077	KPRWLDARIYSDPLALKEFKE	CAMK2	ARIYSDPLA	PKA	DARIYSDPLAL	MAP2K1	___SDPL	RIPK3
sp_P07564_POLG_DEN2J	S2077	KPRWLDARIYSDPLALKEFKE	CDK	ARIYSDPLA	cdc2	DARIYSDPLAL	MAP2K1	___SDPL	RIPK3
sp_P07564_POLG_DEN2J	S2077	KPRWLDARIYSDPLALKEFKE	CDK	ARIYSDPLA	PKA	DARIYSDPLAL	MAP2K1	___SDPL	RIPK3
sp_P07564_POLG_DEN2J	S2077	KPRWLDARIYSDPLALKEFKE	IKK	ARIYSDPLA	cdc2	DARIYSDPLAL	MAP2K1	___SDPL	RIPK3
sp_P07564_POLG_DEN2J	S2077	KPRWLDARIYSDPLALKEFKE	IKK	ARIYSDPLA	PKA	DARIYSDPLAL	MAP2K1	___SDPL	RIPK3
sp_P07564_POLG_DEN2J	S2077	KPRWLDARIYSDPLALKEFKE	MAPK	ARIYSDPLA	cdc2	DARIYSDPLAL	MAP2K1	___SDPL	RIPK3
sp_P07564_POLG_DEN2J	S2077	KPRWLDARIYSDPLALKEFKE	MAPK	ARIYSDPLA	PKA	DARIYSDPLAL	MAP2K1	___SDPL	RIPK3
sp_P07564_POLG_DEN2J	S2077	KPRWLDARIYSDPLALKEFKE	PKA	ARIYSDPLA	cdc2	DARIYSDPLAL	MAP2K1	___SDPL	RIPK3
sp_P07564_POLG_DEN2J	S2077	KPRWLDARIYSDPLALKEFKE	PKA	ARIYSDPLA	PKA	DARIYSDPLAL	MAP2K1	___SDPL	RIPK3
sp_P07564_POLG_DEN2J	S2077	KPRWLDARIYSDPLALKEFKE	PKB	ARIYSDPLA	cdc2	DARIYSDPLAL	MAP2K1	___SDPL	RIPK3
sp_P07564_POLG_DEN2J	S2077	KPRWLDARIYSDPLALKEFKE	PKB	ARIYSDPLA	PKA	DARIYSDPLAL	MAP2K1	___SDPL	RIPK3
sp_P07564_POLG_DEN2J	S2077	KPRWLDARIYSDPLALKEFKE	PKC	ARIYSDPLA	cdc2	DARIYSDPLAL	MAP2K1	___SDPL	RIPK3
sp_P07564_POLG_DEN2J	S2077	KPRWLDARIYSDPLALKEFKE	PKC	ARIYSDPLA	PKA	DARIYSDPLAL	MAP2K1	___SDPL	RIPK3
sp_P07564_POLG_DEN2J	S2077	KPRWLDARIYSDPLALKEFKE	CAMK2	ARIYSDPLA	cdc2	DARIYSDPLAL	MAP2K1	___SDPL	ULK1
sp_P07564_POLG_DEN2J	S2077	KPRWLDARIYSDPLALKEFKE	CAMK2	ARIYSDPLA	PKA	DARIYSDPLAL	MAP2K1	___SDPL	ULK1
sp_P07564_POLG_DEN2J	S2077	KPRWLDARIYSDPLALKEFKE	CDK	ARIYSDPLA	cdc2	DARIYSDPLAL	MAP2K1	___SDPL	ULK1
sp_P07564_POLG_DEN2J	S2077	KPRWLDARIYSDPLALKEFKE	CDK	ARIYSDPLA	PKA	DARIYSDPLAL	MAP2K1	___SDPL	ULK1
sp_P07564_POLG_DEN2J	S2077	KPRWLDARIYSDPLALKEFKE	IKK	ARIYSDPLA	cdc2	DARIYSDPLAL	MAP2K1	___SDPL	ULK1
sp_P07564_POLG_DEN2J	S2077	KPRWLDARIYSDPLALKEFKE	IKK	ARIYSDPLA	PKA	DARIYSDPLAL	MAP2K1	___SDPL	ULK1
sp_P07564_POLG_DEN2J	S2077	KPRWLDARIYSDPLALKEFKE	MAPK	ARIYSDPLA	cdc2	DARIYSDPLAL	MAP2K1	___SDPL	ULK1
sp_P07564_POLG_DEN2J	S2077	KPRWLDARIYSDPLALKEFKE	MAPK	ARIYSDPLA	PKA	DARIYSDPLAL	MAP2K1	___SDPL	ULK1
sp_P07564_POLG_DEN2J	S2077	KPRWLDARIYSDPLALKEFKE	PKA	ARIYSDPLA	cdc2	DARIYSDPLAL	MAP2K1	___SDPL	ULK1
sp_P07564_POLG_DEN2J	S2077	KPRWLDARIYSDPLALKEFKE	PKA	ARIYSDPLA	PKA	DARIYSDPLAL	MAP2K1	___SDPL	ULK1
sp_P07564_POLG_DEN2J	S2077	KPRWLDARIYSDPLALKEFKE	PKB	ARIYSDPLA	cdc2	DARIYSDPLAL	MAP2K1	___SDPL	ULK1
sp_P07564_POLG_DEN2J	S2077	KPRWLDARIYSDPLALKEFKE	PKB	ARIYSDPLA	PKA	DARIYSDPLAL	MAP2K1	___SDPL	ULK1
sp_P07564_POLG_DEN2J	S2077	KPRWLDARIYSDPLALKEFKE	PKC	ARIYSDPLA	cdc2	DARIYSDPLAL	MAP2K1	___SDPL	ULK1
sp_P07564_POLG_DEN2J	S2077	KPRWLDARIYSDPLALKEFKE	PKC	ARIYSDPLA	PKA	DARIYSDPLAL	MAP2K1	___SDPL	ULK1
sp_P07564_POLG_DEN2J	S2077	KPRWLDARIYSDPLALKEFKE	CAMK2	ARIYSDPLA	cdc2	DARIYSDPLAL	MAP2K1	___SDPL	ZAK
sp_P07564_POLG_DEN2J	S2077	KPRWLDARIYSDPLALKEFKE	CAMK2	ARIYSDPLA	PKA	DARIYSDPLAL	MAP2K1	___SDPL	ZAK
sp_P07564_POLG_DEN2J	S2077	KPRWLDARIYSDPLALKEFKE	CDK	ARIYSDPLA	cdc2	DARIYSDPLAL	MAP2K1	___SDPL	ZAK
sp_P07564_POLG_DEN2J	S2077	KPRWLDARIYSDPLALKEFKE	CDK	ARIYSDPLA	PKA	DARIYSDPLAL	MAP2K1	___SDPL	ZAK
sp_P07564_POLG_DEN2J	S2077	KPRWLDARIYSDPLALKEFKE	IKK	ARIYSDPLA	cdc2	DARIYSDPLAL	MAP2K1	___SDPL	ZAK
sp_P07564_POLG_DEN2J	S2077	KPRWLDARIYSDPLALKEFKE	IKK	ARIYSDPLA	PKA	DARIYSDPLAL	MAP2K1	___SDPL	ZAK
sp_P07564_POLG_DEN2J	S2077	KPRWLDARIYSDPLALKEFKE	MAPK	ARIYSDPLA	cdc2	DARIYSDPLAL	MAP2K1	___SDPL	ZAK
sp_P07564_POLG_DEN2J	S2077	KPRWLDARIYSDPLALKEFKE	MAPK	ARIYSDPLA	PKA	DARIYSDPLAL	MAP2K1	___SDPL	ZAK
sp_P07564_POLG_DEN2J	S2077	KPRWLDARIYSDPLALKEFKE	PKA	ARIYSDPLA	cdc2	DARIYSDPLAL	MAP2K1	___SDPL	ZAK
sp_P07564_POLG_DEN2J	S2077	KPRWLDARIYSDPLALKEFKE	PKA	ARIYSDPLA	PKA	DARIYSDPLAL	MAP2K1	___SDPL	ZAK
sp_P07564_POLG_DEN2J	S2077	KPRWLDARIYSDPLALKEFKE	PKB	ARIYSDPLA	cdc2	DARIYSDPLAL	MAP2K1	___SDPL	ZAK
sp_P07564_POLG_DEN2J	S2077	KPRWLDARIYSDPLALKEFKE	PKB	ARIYSDPLA	PKA	DARIYSDPLAL	MAP2K1	___SDPL	ZAK
sp_P07564_POLG_DEN2J	S2077	KPRWLDARIYSDPLALKEFKE	PKC	ARIYSDPLA	cdc2	DARIYSDPLAL	MAP2K1	___SDPL	ZAK
sp_P07564_POLG_DEN2J	S2077	KPRWLDARIYSDPLALKEFKE	PKC	ARIYSDPLA	PKA	DARIYSDPLAL	MAP2K1	___SDPL	ZAK
sp_P12823_POLG_DEN2P	S425	LEYTVVITPHSGEEHAVGNDT	ATM	ITPHSGEEH	CKII	VITPHSGEEHA	EIF2AK1	___SGEE	ACVR2A
sp_P12823_POLG_DEN2P	S425	LEYTVVITPHSGEEHAVGNDT	CK2	ITPHSGEEH	CKII	VITPHSGEEHA	EIF2AK1	___SGEE	ACVR2A
sp_P12823_POLG_DEN2P	S425	LEYTVVITPHSGEEHAVGNDT	IKK	ITPHSGEEH	CKII	VITPHSGEEHA	EIF2AK1	___SGEE	ACVR2A
sp_P12823_POLG_DEN2P	S425	LEYTVVITPHSGEEHAVGNDT	ATM	ITPHSGEEH	CKII	VITPHSGEEHA	EIF2AK1	___SGEE	ACVR2B
sp_P12823_POLG_DEN2P	S425	LEYTVVITPHSGEEHAVGNDT	CK2	ITPHSGEEH	CKII	VITPHSGEEHA	EIF2AK1	___SGEE	ACVR2B
sp_P12823_POLG_DEN2P	S425	LEYTVVITPHSGEEHAVGNDT	IKK	ITPHSGEEH	CKII	VITPHSGEEHA	EIF2AK1	___SGEE	ACVR2B
sp_P12823_POLG_DEN2P	S425	LEYTVVITPHSGEEHAVGNDT	ATM	ITPHSGEEH	CKII	VITPHSGEEHA	EIF2AK1	___SGEE	ALK2
sp_P12823_POLG_DEN2P	S425	LEYTVVITPHSGEEHAVGNDT	CK2	ITPHSGEEH	CKII	VITPHSGEEHA	EIF2AK1	___SGEE	ALK2
sp_P12823_POLG_DEN2P	S425	LEYTVVITPHSGEEHAVGNDT	IKK	ITPHSGEEH	CKII	VITPHSGEEHA	EIF2AK1	___SGEE	ALK2
sp_P12823_POLG_DEN2P	S425	LEYTVVITPHSGEEHAVGNDT	ATM	ITPHSGEEH	CKII	VITPHSGEEHA	EIF2AK1	___SGEE	ALK4
sp_P12823_POLG_DEN2P	S425	LEYTVVITPHSGEEHAVGNDT	CK2	ITPHSGEEH	CKII	VITPHSGEEHA	EIF2AK1	___SGEE	ALK4
sp_P12823_POLG_DEN2P	S425	LEYTVVITPHSGEEHAVGNDT	IKK	ITPHSGEEH	CKII	VITPHSGEEHA	EIF2AK1	___SGEE	ALK4
sp_P12823_POLG_DEN2P	S425	LEYTVVITPHSGEEHAVGNDT	ATM	ITPHSGEEH	CKII	VITPHSGEEHA	EIF2AK1	___SGEE	ATM
sp_P12823_POLG_DEN2P	S425	LEYTVVITPHSGEEHAVGNDT	CK2	ITPHSGEEH	CKII	VITPHSGEEHA	EIF2AK1	___SGEE	ATM
sp_P12823_POLG_DEN2P	S425	LEYTVVITPHSGEEHAVGNDT	IKK	ITPHSGEEH	CKII	VITPHSGEEHA	EIF2AK1	___SGEE	ATM
sp_P12823_POLG_DEN2P	S425	LEYTVVITPHSGEEHAVGNDT	ATM	ITPHSGEEH	CKII	VITPHSGEEHA	EIF2AK1	___SGEE	BMPR1A
sp_P12823_POLG_DEN2P	S425	LEYTVVITPHSGEEHAVGNDT	CK2	ITPHSGEEH	CKII	VITPHSGEEHA	EIF2AK1	___SGEE	BMPR1A
sp_P12823_POLG_DEN2P	S425	LEYTVVITPHSGEEHAVGNDT	IKK	ITPHSGEEH	CKII	VITPHSGEEHA	EIF2AK1	___SGEE	BMPR1A
sp_P12823_POLG_DEN2P	S425	LEYTVVITPHSGEEHAVGNDT	ATM	ITPHSGEEH	CKII	VITPHSGEEHA	EIF2AK1	___SGEE	BMPR1B
sp_P12823_POLG_DEN2P	S425	LEYTVVITPHSGEEHAVGNDT	CK2	ITPHSGEEH	CKII	VITPHSGEEHA	EIF2AK1	___SGEE	BMPR1B
sp_P12823_POLG_DEN2P	S425	LEYTVVITPHSGEEHAVGNDT	IKK	ITPHSGEEH	CKII	VITPHSGEEHA	EIF2AK1	___SGEE	BMPR1B
sp_P12823_POLG_DEN2P	S425	LEYTVVITPHSGEEHAVGNDT	ATM	ITPHSGEEH	CKII	VITPHSGEEHA	EIF2AK1	___SGEE	BMPR2
sp_P12823_POLG_DEN2P	S425	LEYTVVITPHSGEEHAVGNDT	CK2	ITPHSGEEH	CKII	VITPHSGEEHA	EIF2AK1	___SGEE	BMPR2
sp_P12823_POLG_DEN2P	S425	LEYTVVITPHSGEEHAVGNDT	IKK	ITPHSGEEH	CKII	VITPHSGEEHA	EIF2AK1	___SGEE	BMPR2
sp_P12823_POLG_DEN2P	S425	LEYTVVITPHSGEEHAVGNDT	ATM	ITPHSGEEH	CKII	VITPHSGEEHA	EIF2AK1	___SGEE	BRAF
sp_P12823_POLG_DEN2P	S425	LEYTVVITPHSGEEHAVGNDT	CK2	ITPHSGEEH	CKII	VITPHSGEEHA	EIF2AK1	___SGEE	BRAF
sp_P12823_POLG_DEN2P	S425	LEYTVVITPHSGEEHAVGNDT	IKK	ITPHSGEEH	CKII	VITPHSGEEHA	EIF2AK1	___SGEE	BRAF
sp_P12823_POLG_DEN2P	S425	LEYTVVITPHSGEEHAVGNDT	ATM	ITPHSGEEH	CKII	VITPHSGEEHA	EIF2AK1	___SGEE	CDC7
sp_P12823_POLG_DEN2P	S425	LEYTVVITPHSGEEHAVGNDT	CK2	ITPHSGEEH	CKII	VITPHSGEEHA	EIF2AK1	___SGEE	CDC7
sp_P12823_POLG_DEN2P	S425	LEYTVVITPHSGEEHAVGNDT	IKK	ITPHSGEEH	CKII	VITPHSGEEHA	EIF2AK1	___SGEE	CDC7
sp_P12823_POLG_DEN2P	S425	LEYTVVITPHSGEEHAVGNDT	ATM	ITPHSGEEH	CKII	VITPHSGEEHA	EIF2AK1	___SGEE	CK1A
sp_P12823_POLG_DEN2P	S425	LEYTVVITPHSGEEHAVGNDT	CK2	ITPHSGEEH	CKII	VITPHSGEEHA	EIF2AK1	___SGEE	CK1A
sp_P12823_POLG_DEN2P	S425	LEYTVVITPHSGEEHAVGNDT	IKK	ITPHSGEEH	CKII	VITPHSGEEHA	EIF2AK1	___SGEE	CK1A
sp_P12823_POLG_DEN2P	S425	LEYTVVITPHSGEEHAVGNDT	ATM	ITPHSGEEH	CKII	VITPHSGEEHA	EIF2AK1	___SGEE	CK1A2
sp_P12823_POLG_DEN2P	S425	LEYTVVITPHSGEEHAVGNDT	CK2	ITPHSGEEH	CKII	VITPHSGEEHA	EIF2AK1	___SGEE	CK1A2
sp_P12823_POLG_DEN2P	S425	LEYTVVITPHSGEEHAVGNDT	IKK	ITPHSGEEH	CKII	VITPHSGEEHA	EIF2AK1	___SGEE	CK1A2
sp_P12823_POLG_DEN2P	S425	LEYTVVITPHSGEEHAVGNDT	ATM	ITPHSGEEH	CKII	VITPHSGEEHA	EIF2AK1	___SGEE	CK1D
sp_P12823_POLG_DEN2P	S425	LEYTVVITPHSGEEHAVGNDT	CK2	ITPHSGEEH	CKII	VITPHSGEEHA	EIF2AK1	___SGEE	CK1D
sp_P12823_POLG_DEN2P	S425	LEYTVVITPHSGEEHAVGNDT	IKK	ITPHSGEEH	CKII	VITPHSGEEHA	EIF2AK1	___SGEE	CK1D
sp_P12823_POLG_DEN2P	S425	LEYTVVITPHSGEEHAVGNDT	ATM	ITPHSGEEH	CKII	VITPHSGEEHA	EIF2AK1	___SGEE	CK1E
sp_P12823_POLG_DEN2P	S425	LEYTVVITPHSGEEHAVGNDT	CK2	ITPHSGEEH	CKII	VITPHSGEEHA	EIF2AK1	___SGEE	CK1E
sp_P12823_POLG_DEN2P	S425	LEYTVVITPHSGEEHAVGNDT	IKK	ITPHSGEEH	CKII	VITPHSGEEHA	EIF2AK1	___SGEE	CK1E
sp_P12823_POLG_DEN2P	S425	LEYTVVITPHSGEEHAVGNDT	ATM	ITPHSGEEH	CKII	VITPHSGEEHA	EIF2AK1	___SGEE	CK1G1
sp_P12823_POLG_DEN2P	S425	LEYTVVITPHSGEEHAVGNDT	CK2	ITPHSGEEH	CKII	VITPHSGEEHA	EIF2AK1	___SGEE	CK1G1
sp_P12823_POLG_DEN2P	S425	LEYTVVITPHSGEEHAVGNDT	IKK	ITPHSGEEH	CKII	VITPHSGEEHA	EIF2AK1	___SGEE	CK1G1
sp_P12823_POLG_DEN2P	S425	LEYTVVITPHSGEEHAVGNDT	ATM	ITPHSGEEH	CKII	VITPHSGEEHA	EIF2AK1	___SGEE	CK1G2
sp_P12823_POLG_DEN2P	S425	LEYTVVITPHSGEEHAVGNDT	CK2	ITPHSGEEH	CKII	VITPHSGEEHA	EIF2AK1	___SGEE	CK1G2
sp_P12823_POLG_DEN2P	S425	LEYTVVITPHSGEEHAVGNDT	IKK	ITPHSGEEH	CKII	VITPHSGEEHA	EIF2AK1	___SGEE	CK1G2
sp_P12823_POLG_DEN2P	S425	LEYTVVITPHSGEEHAVGNDT	ATM	ITPHSGEEH	CKII	VITPHSGEEHA	EIF2AK1	___SGEE	CK1G3
sp_P12823_POLG_DEN2P	S425	LEYTVVITPHSGEEHAVGNDT	CK2	ITPHSGEEH	CKII	VITPHSGEEHA	EIF2AK1	___SGEE	CK1G3
sp_P12823_POLG_DEN2P	S425	LEYTVVITPHSGEEHAVGNDT	IKK	ITPHSGEEH	CKII	VITPHSGEEHA	EIF2AK1	___SGEE	CK1G3
sp_P12823_POLG_DEN2P	S425	LEYTVVITPHSGEEHAVGNDT	ATM	ITPHSGEEH	CKII	VITPHSGEEHA	EIF2AK1	___SGEE	CK2A1
sp_P12823_POLG_DEN2P	S425	LEYTVVITPHSGEEHAVGNDT	CK2	ITPHSGEEH	CKII	VITPHSGEEHA	EIF2AK1	___SGEE	CK2A1
sp_P12823_POLG_DEN2P	S425	LEYTVVITPHSGEEHAVGNDT	IKK	ITPHSGEEH	CKII	VITPHSGEEHA	EIF2AK1	___SGEE	CK2A1
sp_P12823_POLG_DEN2P	S425	LEYTVVITPHSGEEHAVGNDT	ATM	ITPHSGEEH	CKII	VITPHSGEEHA	EIF2AK1	___SGEE	CK2A2
sp_P12823_POLG_DEN2P	S425	LEYTVVITPHSGEEHAVGNDT	CK2	ITPHSGEEH	CKII	VITPHSGEEHA	EIF2AK1	___SGEE	CK2A2
sp_P12823_POLG_DEN2P	S425	LEYTVVITPHSGEEHAVGNDT	IKK	ITPHSGEEH	CKII	VITPHSGEEHA	EIF2AK1	___SGEE	CK2A2
sp_P12823_POLG_DEN2P	S425	LEYTVVITPHSGEEHAVGNDT	ATM	ITPHSGEEH	CKII	VITPHSGEEHA	EIF2AK1	___SGEE	COT
sp_P12823_POLG_DEN2P	S425	LEYTVVITPHSGEEHAVGNDT	CK2	ITPHSGEEH	CKII	VITPHSGEEHA	EIF2AK1	___SGEE	COT
sp_P12823_POLG_DEN2P	S425	LEYTVVITPHSGEEHAVGNDT	IKK	ITPHSGEEH	CKII	VITPHSGEEHA	EIF2AK1	___SGEE	COT
sp_P12823_POLG_DEN2P	S425	LEYTVVITPHSGEEHAVGNDT	ATM	ITPHSGEEH	CKII	VITPHSGEEHA	EIF2AK1	___SGEE	DSTYK
sp_P12823_POLG_DEN2P	S425	LEYTVVITPHSGEEHAVGNDT	CK2	ITPHSGEEH	CKII	VITPHSGEEHA	EIF2AK1	___SGEE	DSTYK
sp_P12823_POLG_DEN2P	S425	LEYTVVITPHSGEEHAVGNDT	IKK	ITPHSGEEH	CKII	VITPHSGEEHA	EIF2AK1	___SGEE	DSTYK
sp_P12823_POLG_DEN2P	S425	LEYTVVITPHSGEEHAVGNDT	ATM	ITPHSGEEH	CKII	VITPHSGEEHA	EIF2AK1	___SGEE	EEF2K
sp_P12823_POLG_DEN2P	S425	LEYTVVITPHSGEEHAVGNDT	CK2	ITPHSGEEH	CKII	VITPHSGEEHA	EIF2AK1	___SGEE	EEF2K
sp_P12823_POLG_DEN2P	S425	LEYTVVITPHSGEEHAVGNDT	IKK	ITPHSGEEH	CKII	VITPHSGEEHA	EIF2AK1	___SGEE	EEF2K
sp_P12823_POLG_DEN2P	S425	LEYTVVITPHSGEEHAVGNDT	ATM	ITPHSGEEH	CKII	VITPHSGEEHA	EIF2AK1	___SGEE	FAM20C
sp_P12823_POLG_DEN2P	S425	LEYTVVITPHSGEEHAVGNDT	CK2	ITPHSGEEH	CKII	VITPHSGEEHA	EIF2AK1	___SGEE	FAM20C
sp_P12823_POLG_DEN2P	S425	LEYTVVITPHSGEEHAVGNDT	IKK	ITPHSGEEH	CKII	VITPHSGEEHA	EIF2AK1	___SGEE	FAM20C
sp_P12823_POLG_DEN2P	S425	LEYTVVITPHSGEEHAVGNDT	ATM	ITPHSGEEH	CKII	VITPHSGEEHA	EIF2AK1	___SGEE	GCN2
sp_P12823_POLG_DEN2P	S425	LEYTVVITPHSGEEHAVGNDT	CK2	ITPHSGEEH	CKII	VITPHSGEEHA	EIF2AK1	___SGEE	GCN2
sp_P12823_POLG_DEN2P	S425	LEYTVVITPHSGEEHAVGNDT	IKK	ITPHSGEEH	CKII	VITPHSGEEHA	EIF2AK1	___SGEE	GCN2
sp_P12823_POLG_DEN2P	S425	LEYTVVITPHSGEEHAVGNDT	ATM	ITPHSGEEH	CKII	VITPHSGEEHA	EIF2AK1	___SGEE	GRK1
sp_P12823_POLG_DEN2P	S425	LEYTVVITPHSGEEHAVGNDT	CK2	ITPHSGEEH	CKII	VITPHSGEEHA	EIF2AK1	___SGEE	GRK1
sp_P12823_POLG_DEN2P	S425	LEYTVVITPHSGEEHAVGNDT	IKK	ITPHSGEEH	CKII	VITPHSGEEHA	EIF2AK1	___SGEE	GRK1
sp_P12823_POLG_DEN2P	S425	LEYTVVITPHSGEEHAVGNDT	ATM	ITPHSGEEH	CKII	VITPHSGEEHA	EIF2AK1	___SGEE	GRK2
sp_P12823_POLG_DEN2P	S425	LEYTVVITPHSGEEHAVGNDT	CK2	ITPHSGEEH	CKII	VITPHSGEEHA	EIF2AK1	___SGEE	GRK2
sp_P12823_POLG_DEN2P	S425	LEYTVVITPHSGEEHAVGNDT	IKK	ITPHSGEEH	CKII	VITPHSGEEHA	EIF2AK1	___SGEE	GRK2
sp_P12823_POLG_DEN2P	S425	LEYTVVITPHSGEEHAVGNDT	ATM	ITPHSGEEH	CKII	VITPHSGEEHA	EIF2AK1	___SGEE	GRK3
sp_P12823_POLG_DEN2P	S425	LEYTVVITPHSGEEHAVGNDT	CK2	ITPHSGEEH	CKII	VITPHSGEEHA	EIF2AK1	___SGEE	GRK3
sp_P12823_POLG_DEN2P	S425	LEYTVVITPHSGEEHAVGNDT	IKK	ITPHSGEEH	CKII	VITPHSGEEHA	EIF2AK1	___SGEE	GRK3
sp_P12823_POLG_DEN2P	S425	LEYTVVITPHSGEEHAVGNDT	ATM	ITPHSGEEH	CKII	VITPHSGEEHA	EIF2AK1	___SGEE	GRK4
sp_P12823_POLG_DEN2P	S425	LEYTVVITPHSGEEHAVGNDT	CK2	ITPHSGEEH	CKII	VITPHSGEEHA	EIF2AK1	___SGEE	GRK4
sp_P12823_POLG_DEN2P	S425	LEYTVVITPHSGEEHAVGNDT	IKK	ITPHSGEEH	CKII	VITPHSGEEHA	EIF2AK1	___SGEE	GRK4
sp_P12823_POLG_DEN2P	S425	LEYTVVITPHSGEEHAVGNDT	ATM	ITPHSGEEH	CKII	VITPHSGEEHA	EIF2AK1	___SGEE	GRK7
sp_P12823_POLG_DEN2P	S425	LEYTVVITPHSGEEHAVGNDT	CK2	ITPHSGEEH	CKII	VITPHSGEEHA	EIF2AK1	___SGEE	GRK7
sp_P12823_POLG_DEN2P	S425	LEYTVVITPHSGEEHAVGNDT	IKK	ITPHSGEEH	CKII	VITPHSGEEHA	EIF2AK1	___SGEE	GRK7
sp_P12823_POLG_DEN2P	S425	LEYTVVITPHSGEEHAVGNDT	ATM	ITPHSGEEH	CKII	VITPHSGEEHA	EIF2AK1	___SGEE	IKKA
sp_P12823_POLG_DEN2P	S425	LEYTVVITPHSGEEHAVGNDT	CK2	ITPHSGEEH	CKII	VITPHSGEEHA	EIF2AK1	___SGEE	IKKA
sp_P12823_POLG_DEN2P	S425	LEYTVVITPHSGEEHAVGNDT	IKK	ITPHSGEEH	CKII	VITPHSGEEHA	EIF2AK1	___SGEE	IKKA
sp_P12823_POLG_DEN2P	S425	LEYTVVITPHSGEEHAVGNDT	ATM	ITPHSGEEH	CKII	VITPHSGEEHA	EIF2AK1	___SGEE	IKKE
sp_P12823_POLG_DEN2P	S425	LEYTVVITPHSGEEHAVGNDT	CK2	ITPHSGEEH	CKII	VITPHSGEEHA	EIF2AK1	___SGEE	IKKE
sp_P12823_POLG_DEN2P	S425	LEYTVVITPHSGEEHAVGNDT	IKK	ITPHSGEEH	CKII	VITPHSGEEHA	EIF2AK1	___SGEE	IKKE
sp_P12823_POLG_DEN2P	S425	LEYTVVITPHSGEEHAVGNDT	ATM	ITPHSGEEH	CKII	VITPHSGEEHA	EIF2AK1	___SGEE	KIS
sp_P12823_POLG_DEN2P	S425	LEYTVVITPHSGEEHAVGNDT	CK2	ITPHSGEEH	CKII	VITPHSGEEHA	EIF2AK1	___SGEE	KIS
sp_P12823_POLG_DEN2P	S425	LEYTVVITPHSGEEHAVGNDT	IKK	ITPHSGEEH	CKII	VITPHSGEEHA	EIF2AK1	___SGEE	KIS
sp_P12823_POLG_DEN2P	S425	LEYTVVITPHSGEEHAVGNDT	ATM	ITPHSGEEH	CKII	VITPHSGEEHA	EIF2AK1	___SGEE	MEK1
sp_P12823_POLG_DEN2P	S425	LEYTVVITPHSGEEHAVGNDT	CK2	ITPHSGEEH	CKII	VITPHSGEEHA	EIF2AK1	___SGEE	MEK1
sp_P12823_POLG_DEN2P	S425	LEYTVVITPHSGEEHAVGNDT	IKK	ITPHSGEEH	CKII	VITPHSGEEHA	EIF2AK1	___SGEE	MEK1
sp_P12823_POLG_DEN2P	S425	LEYTVVITPHSGEEHAVGNDT	ATM	ITPHSGEEH	CKII	VITPHSGEEHA	EIF2AK1	___SGEE	MEKK1
sp_P12823_POLG_DEN2P	S425	LEYTVVITPHSGEEHAVGNDT	CK2	ITPHSGEEH	CKII	VITPHSGEEHA	EIF2AK1	___SGEE	MEKK1
sp_P12823_POLG_DEN2P	S425	LEYTVVITPHSGEEHAVGNDT	IKK	ITPHSGEEH	CKII	VITPHSGEEHA	EIF2AK1	___SGEE	MEKK1
sp_P12823_POLG_DEN2P	S425	LEYTVVITPHSGEEHAVGNDT	ATM	ITPHSGEEH	CKII	VITPHSGEEHA	EIF2AK1	___SGEE	MEKK2
sp_P12823_POLG_DEN2P	S425	LEYTVVITPHSGEEHAVGNDT	CK2	ITPHSGEEH	CKII	VITPHSGEEHA	EIF2AK1	___SGEE	MEKK2
sp_P12823_POLG_DEN2P	S425	LEYTVVITPHSGEEHAVGNDT	IKK	ITPHSGEEH	CKII	VITPHSGEEHA	EIF2AK1	___SGEE	MEKK2
sp_P12823_POLG_DEN2P	S425	LEYTVVITPHSGEEHAVGNDT	ATM	ITPHSGEEH	CKII	VITPHSGEEHA	EIF2AK1	___SGEE	MEKK3
sp_P12823_POLG_DEN2P	S425	LEYTVVITPHSGEEHAVGNDT	CK2	ITPHSGEEH	CKII	VITPHSGEEHA	EIF2AK1	___SGEE	MEKK3
sp_P12823_POLG_DEN2P	S425	LEYTVVITPHSGEEHAVGNDT	IKK	ITPHSGEEH	CKII	VITPHSGEEHA	EIF2AK1	___SGEE	MEKK3
sp_P12823_POLG_DEN2P	S425	LEYTVVITPHSGEEHAVGNDT	ATM	ITPHSGEEH	CKII	VITPHSGEEHA	EIF2AK1	___SGEE	MLK1
sp_P12823_POLG_DEN2P	S425	LEYTVVITPHSGEEHAVGNDT	CK2	ITPHSGEEH	CKII	VITPHSGEEHA	EIF2AK1	___SGEE	MLK1
sp_P12823_POLG_DEN2P	S425	LEYTVVITPHSGEEHAVGNDT	IKK	ITPHSGEEH	CKII	VITPHSGEEHA	EIF2AK1	___SGEE	MLK1
sp_P12823_POLG_DEN2P	S425	LEYTVVITPHSGEEHAVGNDT	ATM	ITPHSGEEH	CKII	VITPHSGEEHA	EIF2AK1	___SGEE	MLK3
sp_P12823_POLG_DEN2P	S425	LEYTVVITPHSGEEHAVGNDT	CK2	ITPHSGEEH	CKII	VITPHSGEEHA	EIF2AK1	___SGEE	MLK3
sp_P12823_POLG_DEN2P	S425	LEYTVVITPHSGEEHAVGNDT	IKK	ITPHSGEEH	CKII	VITPHSGEEHA	EIF2AK1	___SGEE	MLK3
sp_P12823_POLG_DEN2P	S425	LEYTVVITPHSGEEHAVGNDT	ATM	ITPHSGEEH	CKII	VITPHSGEEHA	EIF2AK1	___SGEE	MLK4
sp_P12823_POLG_DEN2P	S425	LEYTVVITPHSGEEHAVGNDT	CK2	ITPHSGEEH	CKII	VITPHSGEEHA	EIF2AK1	___SGEE	MLK4
sp_P12823_POLG_DEN2P	S425	LEYTVVITPHSGEEHAVGNDT	IKK	ITPHSGEEH	CKII	VITPHSGEEHA	EIF2AK1	___SGEE	MLK4
sp_P12823_POLG_DEN2P	S425	LEYTVVITPHSGEEHAVGNDT	ATM	ITPHSGEEH	CKII	VITPHSGEEHA	EIF2AK1	___SGEE	MOS
sp_P12823_POLG_DEN2P	S425	LEYTVVITPHSGEEHAVGNDT	CK2	ITPHSGEEH	CKII	VITPHSGEEHA	EIF2AK1	___SGEE	MOS
sp_P12823_POLG_DEN2P	S425	LEYTVVITPHSGEEHAVGNDT	IKK	ITPHSGEEH	CKII	VITPHSGEEHA	EIF2AK1	___SGEE	MOS
sp_P12823_POLG_DEN2P	S425	LEYTVVITPHSGEEHAVGNDT	ATM	ITPHSGEEH	CKII	VITPHSGEEHA	EIF2AK1	___SGEE	MST2
sp_P12823_POLG_DEN2P	S425	LEYTVVITPHSGEEHAVGNDT	CK2	ITPHSGEEH	CKII	VITPHSGEEHA	EIF2AK1	___SGEE	MST2
sp_P12823_POLG_DEN2P	S425	LEYTVVITPHSGEEHAVGNDT	IKK	ITPHSGEEH	CKII	VITPHSGEEHA	EIF2AK1	___SGEE	MST2
sp_P12823_POLG_DEN2P	S425	LEYTVVITPHSGEEHAVGNDT	ATM	ITPHSGEEH	CKII	VITPHSGEEHA	EIF2AK1	___SGEE	MTOR
sp_P12823_POLG_DEN2P	S425	LEYTVVITPHSGEEHAVGNDT	CK2	ITPHSGEEH	CKII	VITPHSGEEHA	EIF2AK1	___SGEE	MTOR
sp_P12823_POLG_DEN2P	S425	LEYTVVITPHSGEEHAVGNDT	IKK	ITPHSGEEH	CKII	VITPHSGEEHA	EIF2AK1	___SGEE	MTOR
sp_P12823_POLG_DEN2P	S425	LEYTVVITPHSGEEHAVGNDT	ATM	ITPHSGEEH	CKII	VITPHSGEEHA	EIF2AK1	___SGEE	NEK6
sp_P12823_POLG_DEN2P	S425	LEYTVVITPHSGEEHAVGNDT	CK2	ITPHSGEEH	CKII	VITPHSGEEHA	EIF2AK1	___SGEE	NEK6
sp_P12823_POLG_DEN2P	S425	LEYTVVITPHSGEEHAVGNDT	IKK	ITPHSGEEH	CKII	VITPHSGEEHA	EIF2AK1	___SGEE	NEK6
sp_P12823_POLG_DEN2P	S425	LEYTVVITPHSGEEHAVGNDT	ATM	ITPHSGEEH	CKII	VITPHSGEEHA	EIF2AK1	___SGEE	NEK7
sp_P12823_POLG_DEN2P	S425	LEYTVVITPHSGEEHAVGNDT	CK2	ITPHSGEEH	CKII	VITPHSGEEHA	EIF2AK1	___SGEE	NEK7
sp_P12823_POLG_DEN2P	S425	LEYTVVITPHSGEEHAVGNDT	IKK	ITPHSGEEH	CKII	VITPHSGEEHA	EIF2AK1	___SGEE	NEK7
sp_P12823_POLG_DEN2P	S425	LEYTVVITPHSGEEHAVGNDT	ATM	ITPHSGEEH	CKII	VITPHSGEEHA	EIF2AK1	___SGEE	OSR1
sp_P12823_POLG_DEN2P	S425	LEYTVVITPHSGEEHAVGNDT	CK2	ITPHSGEEH	CKII	VITPHSGEEHA	EIF2AK1	___SGEE	OSR1
sp_P12823_POLG_DEN2P	S425	LEYTVVITPHSGEEHAVGNDT	IKK	ITPHSGEEH	CKII	VITPHSGEEHA	EIF2AK1	___SGEE	OSR1
sp_P12823_POLG_DEN2P	S425	LEYTVVITPHSGEEHAVGNDT	ATM	ITPHSGEEH	CKII	VITPHSGEEHA	EIF2AK1	___SGEE	PERK
sp_P12823_POLG_DEN2P	S425	LEYTVVITPHSGEEHAVGNDT	CK2	ITPHSGEEH	CKII	VITPHSGEEHA	EIF2AK1	___SGEE	PERK
sp_P12823_POLG_DEN2P	S425	LEYTVVITPHSGEEHAVGNDT	IKK	ITPHSGEEH	CKII	VITPHSGEEHA	EIF2AK1	___SGEE	PERK
sp_P12823_POLG_DEN2P	S425	LEYTVVITPHSGEEHAVGNDT	ATM	ITPHSGEEH	CKII	VITPHSGEEHA	EIF2AK1	___SGEE	PLK1
sp_P12823_POLG_DEN2P	S425	LEYTVVITPHSGEEHAVGNDT	CK2	ITPHSGEEH	CKII	VITPHSGEEHA	EIF2AK1	___SGEE	PLK1
sp_P12823_POLG_DEN2P	S425	LEYTVVITPHSGEEHAVGNDT	IKK	ITPHSGEEH	CKII	VITPHSGEEHA	EIF2AK1	___SGEE	PLK1
sp_P12823_POLG_DEN2P	S425	LEYTVVITPHSGEEHAVGNDT	ATM	ITPHSGEEH	CKII	VITPHSGEEHA	EIF2AK1	___SGEE	PLK2
sp_P12823_POLG_DEN2P	S425	LEYTVVITPHSGEEHAVGNDT	CK2	ITPHSGEEH	CKII	VITPHSGEEHA	EIF2AK1	___SGEE	PLK2
sp_P12823_POLG_DEN2P	S425	LEYTVVITPHSGEEHAVGNDT	IKK	ITPHSGEEH	CKII	VITPHSGEEHA	EIF2AK1	___SGEE	PLK2
sp_P12823_POLG_DEN2P	S425	LEYTVVITPHSGEEHAVGNDT	ATM	ITPHSGEEH	CKII	VITPHSGEEHA	EIF2AK1	___SGEE	PLK3
sp_P12823_POLG_DEN2P	S425	LEYTVVITPHSGEEHAVGNDT	CK2	ITPHSGEEH	CKII	VITPHSGEEHA	EIF2AK1	___SGEE	PLK3
sp_P12823_POLG_DEN2P	S425	LEYTVVITPHSGEEHAVGNDT	IKK	ITPHSGEEH	CKII	VITPHSGEEHA	EIF2AK1	___SGEE	PLK3
sp_P12823_POLG_DEN2P	S425	LEYTVVITPHSGEEHAVGNDT	ATM	ITPHSGEEH	CKII	VITPHSGEEHA	EIF2AK1	___SGEE	PLK4
sp_P12823_POLG_DEN2P	S425	LEYTVVITPHSGEEHAVGNDT	CK2	ITPHSGEEH	CKII	VITPHSGEEHA	EIF2AK1	___SGEE	PLK4
sp_P12823_POLG_DEN2P	S425	LEYTVVITPHSGEEHAVGNDT	IKK	ITPHSGEEH	CKII	VITPHSGEEHA	EIF2AK1	___SGEE	PLK4
sp_P12823_POLG_DEN2P	S425	LEYTVVITPHSGEEHAVGNDT	ATM	ITPHSGEEH	CKII	VITPHSGEEHA	EIF2AK1	___SGEE	PRPK
sp_P12823_POLG_DEN2P	S425	LEYTVVITPHSGEEHAVGNDT	CK2	ITPHSGEEH	CKII	VITPHSGEEHA	EIF2AK1	___SGEE	PRPK
sp_P12823_POLG_DEN2P	S425	LEYTVVITPHSGEEHAVGNDT	IKK	ITPHSGEEH	CKII	VITPHSGEEHA	EIF2AK1	___SGEE	PRPK
sp_P12823_POLG_DEN2P	S425	LEYTVVITPHSGEEHAVGNDT	ATM	ITPHSGEEH	CKII	VITPHSGEEHA	EIF2AK1	___SGEE	TAO3
sp_P12823_POLG_DEN2P	S425	LEYTVVITPHSGEEHAVGNDT	CK2	ITPHSGEEH	CKII	VITPHSGEEHA	EIF2AK1	___SGEE	TAO3
sp_P12823_POLG_DEN2P	S425	LEYTVVITPHSGEEHAVGNDT	IKK	ITPHSGEEH	CKII	VITPHSGEEHA	EIF2AK1	___SGEE	TAO3
sp_P12823_POLG_DEN2P	S425	LEYTVVITPHSGEEHAVGNDT	ATM	ITPHSGEEH	CKII	VITPHSGEEHA	EIF2AK1	___SGEE	TBK1
sp_P12823_POLG_DEN2P	S425	LEYTVVITPHSGEEHAVGNDT	CK2	ITPHSGEEH	CKII	VITPHSGEEHA	EIF2AK1	___SGEE	TBK1
sp_P12823_POLG_DEN2P	S425	LEYTVVITPHSGEEHAVGNDT	IKK	ITPHSGEEH	CKII	VITPHSGEEHA	EIF2AK1	___SGEE	TBK1
sp_P12823_POLG_DEN2P	S425	LEYTVVITPHSGEEHAVGNDT	ATM	ITPHSGEEH	CKII	VITPHSGEEHA	EIF2AK1	___SGEE	TGFBR1
sp_P12823_POLG_DEN2P	S425	LEYTVVITPHSGEEHAVGNDT	CK2	ITPHSGEEH	CKII	VITPHSGEEHA	EIF2AK1	___SGEE	TGFBR1
sp_P12823_POLG_DEN2P	S425	LEYTVVITPHSGEEHAVGNDT	IKK	ITPHSGEEH	CKII	VITPHSGEEHA	EIF2AK1	___SGEE	TGFBR1
sp_P12823_POLG_DEN2P	S425	LEYTVVITPHSGEEHAVGNDT	ATM	ITPHSGEEH	CKII	VITPHSGEEHA	EIF2AK1	___SGEE	TGFBR2
sp_P12823_POLG_DEN2P	S425	LEYTVVITPHSGEEHAVGNDT	CK2	ITPHSGEEH	CKII	VITPHSGEEHA	EIF2AK1	___SGEE	TGFBR2
sp_P12823_POLG_DEN2P	S425	LEYTVVITPHSGEEHAVGNDT	IKK	ITPHSGEEH	CKII	VITPHSGEEHA	EIF2AK1	___SGEE	TGFBR2
sp_P12823_POLG_DEN2P	S425	LEYTVVITPHSGEEHAVGNDT	ATM	ITPHSGEEH	CKII	VITPHSGEEHA	EIF2AK1	___SGEE	TLK1
sp_P12823_POLG_DEN2P	S425	LEYTVVITPHSGEEHAVGNDT	CK2	ITPHSGEEH	CKII	VITPHSGEEHA	EIF2AK1	___SGEE	TLK1
sp_P12823_POLG_DEN2P	S425	LEYTVVITPHSGEEHAVGNDT	IKK	ITPHSGEEH	CKII	VITPHSGEEHA	EIF2AK1	___SGEE	TLK1
sp_P12823_POLG_DEN2P	S425	LEYTVVITPHSGEEHAVGNDT	ATM	ITPHSGEEH	CKII	VITPHSGEEHA	EIF2AK1	___SGEE	TLK2
sp_P12823_POLG_DEN2P	S425	LEYTVVITPHSGEEHAVGNDT	CK2	ITPHSGEEH	CKII	VITPHSGEEHA	EIF2AK1	___SGEE	TLK2
sp_P12823_POLG_DEN2P	S425	LEYTVVITPHSGEEHAVGNDT	IKK	ITPHSGEEH	CKII	VITPHSGEEHA	EIF2AK1	___SGEE	TLK2
sp_P12823_POLG_DEN2P	S425	LEYTVVITPHSGEEHAVGNDT	ATM	ITPHSGEEH	CKII	VITPHSGEEHA	EIF2AK1	___SGEE	TTBK2
sp_P12823_POLG_DEN2P	S425	LEYTVVITPHSGEEHAVGNDT	CK2	ITPHSGEEH	CKII	VITPHSGEEHA	EIF2AK1	___SGEE	TTBK2
sp_P12823_POLG_DEN2P	S425	LEYTVVITPHSGEEHAVGNDT	IKK	ITPHSGEEH	CKII	VITPHSGEEHA	EIF2AK1	___SGEE	TTBK2
sp_P12823_POLG_DEN2P	S425	LEYTVVITPHSGEEHAVGNDT	ATM	ITPHSGEEH	CKII	VITPHSGEEHA	EIF2AK1	___SGEE	TTK
sp_P12823_POLG_DEN2P	S425	LEYTVVITPHSGEEHAVGNDT	CK2	ITPHSGEEH	CKII	VITPHSGEEHA	EIF2AK1	___SGEE	TTK
sp_P12823_POLG_DEN2P	S425	LEYTVVITPHSGEEHAVGNDT	IKK	ITPHSGEEH	CKII	VITPHSGEEHA	EIF2AK1	___SGEE	TTK
sp_P12823_POLG_DEN2P	S425	LEYTVVITPHSGEEHAVGNDT	ATM	ITPHSGEEH	CKII	VITPHSGEEHA	EIF2AK1	___SGEE	ULK1
sp_P12823_POLG_DEN2P	S425	LEYTVVITPHSGEEHAVGNDT	CK2	ITPHSGEEH	CKII	VITPHSGEEHA	EIF2AK1	___SGEE	ULK1
sp_P12823_POLG_DEN2P	S425	LEYTVVITPHSGEEHAVGNDT	IKK	ITPHSGEEH	CKII	VITPHSGEEHA	EIF2AK1	___SGEE	ULK1
sp_P12823_POLG_DEN2P	S425	LEYTVVITPHSGEEHAVGNDT	ATM	ITPHSGEEH	CKII	VITPHSGEEHA	EIF2AK1	___SGEE	YANK2
sp_P12823_POLG_DEN2P	S425	LEYTVVITPHSGEEHAVGNDT	CK2	ITPHSGEEH	CKII	VITPHSGEEHA	EIF2AK1	___SGEE	YANK2
sp_P12823_POLG_DEN2P	S425	LEYTVVITPHSGEEHAVGNDT	IKK	ITPHSGEEH	CKII	VITPHSGEEHA	EIF2AK1	___SGEE	YANK2
sp_P12823_POLG_DEN2P	S425	LEYTVVITPHSGEEHAVGNDT	ATM	ITPHSGEEH	CKII	VITPHSGEEHA	EIF2AK1	___SGEE	ZAK
sp_P12823_POLG_DEN2P	S425	LEYTVVITPHSGEEHAVGNDT	CK2	ITPHSGEEH	CKII	VITPHSGEEHA	EIF2AK1	___SGEE	ZAK
sp_P12823_POLG_DEN2P	S425	LEYTVVITPHSGEEHAVGNDT	IKK	ITPHSGEEH	CKII	VITPHSGEEHA	EIF2AK1	___SGEE	ZAK
sp_P12823_POLG_DEN2P	S677	LKLDWFKKGSSIGQMFETTMR	CAMK2	KKGSSIGQM	PKA	FKKGSSIGQMF	HASPIN	KGSS___	AKT1
sp_P12823_POLG_DEN2P	S677	LKLDWFKKGSSIGQMFETTMR	CK1	KKGSSIGQM	PKA	FKKGSSIGQMF	HASPIN	KGSS___	AKT1
sp_P12823_POLG_DEN2P	S677	LKLDWFKKGSSIGQMFETTMR	MAPK	KKGSSIGQM	PKA	FKKGSSIGQMF	HASPIN	KGSS___	AKT1
sp_P12823_POLG_DEN2P	S677	LKLDWFKKGSSIGQMFETTMR	PKA	KKGSSIGQM	PKA	FKKGSSIGQMF	HASPIN	KGSS___	AKT1
sp_P12823_POLG_DEN2P	S677	LKLDWFKKGSSIGQMFETTMR	PKC	KKGSSIGQM	PKA	FKKGSSIGQMF	HASPIN	KGSS___	AKT1
sp_P12823_POLG_DEN2P	S677	LKLDWFKKGSSIGQMFETTMR	CAMK2	KKGSSIGQM	PKA	FKKGSSIGQMF	HASPIN	KGSS___	AMPKA1
sp_P12823_POLG_DEN2P	S677	LKLDWFKKGSSIGQMFETTMR	CK1	KKGSSIGQM	PKA	FKKGSSIGQMF	HASPIN	KGSS___	AMPKA1
sp_P12823_POLG_DEN2P	S677	LKLDWFKKGSSIGQMFETTMR	MAPK	KKGSSIGQM	PKA	FKKGSSIGQMF	HASPIN	KGSS___	AMPKA1
sp_P12823_POLG_DEN2P	S677	LKLDWFKKGSSIGQMFETTMR	PKA	KKGSSIGQM	PKA	FKKGSSIGQMF	HASPIN	KGSS___	AMPKA1
sp_P12823_POLG_DEN2P	S677	LKLDWFKKGSSIGQMFETTMR	PKC	KKGSSIGQM	PKA	FKKGSSIGQMF	HASPIN	KGSS___	AMPKA1
sp_P12823_POLG_DEN2P	S677	LKLDWFKKGSSIGQMFETTMR	CAMK2	KKGSSIGQM	PKA	FKKGSSIGQMF	HASPIN	KGSS___	ANKRD3
sp_P12823_POLG_DEN2P	S677	LKLDWFKKGSSIGQMFETTMR	CK1	KKGSSIGQM	PKA	FKKGSSIGQMF	HASPIN	KGSS___	ANKRD3
sp_P12823_POLG_DEN2P	S677	LKLDWFKKGSSIGQMFETTMR	MAPK	KKGSSIGQM	PKA	FKKGSSIGQMF	HASPIN	KGSS___	ANKRD3
sp_P12823_POLG_DEN2P	S677	LKLDWFKKGSSIGQMFETTMR	PKA	KKGSSIGQM	PKA	FKKGSSIGQMF	HASPIN	KGSS___	ANKRD3
sp_P12823_POLG_DEN2P	S677	LKLDWFKKGSSIGQMFETTMR	PKC	KKGSSIGQM	PKA	FKKGSSIGQMF	HASPIN	KGSS___	ANKRD3
sp_P12823_POLG_DEN2P	S677	LKLDWFKKGSSIGQMFETTMR	CAMK2	KKGSSIGQM	PKA	FKKGSSIGQMF	HASPIN	KGSS___	AURA
sp_P12823_POLG_DEN2P	S677	LKLDWFKKGSSIGQMFETTMR	CK1	KKGSSIGQM	PKA	FKKGSSIGQMF	HASPIN	KGSS___	AURA
sp_P12823_POLG_DEN2P	S677	LKLDWFKKGSSIGQMFETTMR	MAPK	KKGSSIGQM	PKA	FKKGSSIGQMF	HASPIN	KGSS___	AURA
sp_P12823_POLG_DEN2P	S677	LKLDWFKKGSSIGQMFETTMR	PKA	KKGSSIGQM	PKA	FKKGSSIGQMF	HASPIN	KGSS___	AURA
sp_P12823_POLG_DEN2P	S677	LKLDWFKKGSSIGQMFETTMR	PKC	KKGSSIGQM	PKA	FKKGSSIGQMF	HASPIN	KGSS___	AURA
sp_P12823_POLG_DEN2P	S677	LKLDWFKKGSSIGQMFETTMR	CAMK2	KKGSSIGQM	PKA	FKKGSSIGQMF	HASPIN	KGSS___	BRAF
sp_P12823_POLG_DEN2P	S677	LKLDWFKKGSSIGQMFETTMR	CK1	KKGSSIGQM	PKA	FKKGSSIGQMF	HASPIN	KGSS___	BRAF
sp_P12823_POLG_DEN2P	S677	LKLDWFKKGSSIGQMFETTMR	MAPK	KKGSSIGQM	PKA	FKKGSSIGQMF	HASPIN	KGSS___	BRAF
sp_P12823_POLG_DEN2P	S677	LKLDWFKKGSSIGQMFETTMR	PKA	KKGSSIGQM	PKA	FKKGSSIGQMF	HASPIN	KGSS___	BRAF
sp_P12823_POLG_DEN2P	S677	LKLDWFKKGSSIGQMFETTMR	PKC	KKGSSIGQM	PKA	FKKGSSIGQMF	HASPIN	KGSS___	BRAF
sp_P12823_POLG_DEN2P	S677	LKLDWFKKGSSIGQMFETTMR	CAMK2	KKGSSIGQM	PKA	FKKGSSIGQMF	HASPIN	KGSS___	BRSK1
sp_P12823_POLG_DEN2P	S677	LKLDWFKKGSSIGQMFETTMR	CK1	KKGSSIGQM	PKA	FKKGSSIGQMF	HASPIN	KGSS___	BRSK1
sp_P12823_POLG_DEN2P	S677	LKLDWFKKGSSIGQMFETTMR	MAPK	KKGSSIGQM	PKA	FKKGSSIGQMF	HASPIN	KGSS___	BRSK1
sp_P12823_POLG_DEN2P	S677	LKLDWFKKGSSIGQMFETTMR	PKA	KKGSSIGQM	PKA	FKKGSSIGQMF	HASPIN	KGSS___	BRSK1
sp_P12823_POLG_DEN2P	S677	LKLDWFKKGSSIGQMFETTMR	PKC	KKGSSIGQM	PKA	FKKGSSIGQMF	HASPIN	KGSS___	BRSK1
sp_P12823_POLG_DEN2P	S677	LKLDWFKKGSSIGQMFETTMR	CAMK2	KKGSSIGQM	PKA	FKKGSSIGQMF	HASPIN	KGSS___	BRSK2
sp_P12823_POLG_DEN2P	S677	LKLDWFKKGSSIGQMFETTMR	CK1	KKGSSIGQM	PKA	FKKGSSIGQMF	HASPIN	KGSS___	BRSK2
sp_P12823_POLG_DEN2P	S677	LKLDWFKKGSSIGQMFETTMR	MAPK	KKGSSIGQM	PKA	FKKGSSIGQMF	HASPIN	KGSS___	BRSK2
sp_P12823_POLG_DEN2P	S677	LKLDWFKKGSSIGQMFETTMR	PKA	KKGSSIGQM	PKA	FKKGSSIGQMF	HASPIN	KGSS___	BRSK2
sp_P12823_POLG_DEN2P	S677	LKLDWFKKGSSIGQMFETTMR	PKC	KKGSSIGQM	PKA	FKKGSSIGQMF	HASPIN	KGSS___	BRSK2
sp_P12823_POLG_DEN2P	S677	LKLDWFKKGSSIGQMFETTMR	CAMK2	KKGSSIGQM	PKA	FKKGSSIGQMF	HASPIN	KGSS___	CHAK1
sp_P12823_POLG_DEN2P	S677	LKLDWFKKGSSIGQMFETTMR	CK1	KKGSSIGQM	PKA	FKKGSSIGQMF	HASPIN	KGSS___	CHAK1
sp_P12823_POLG_DEN2P	S677	LKLDWFKKGSSIGQMFETTMR	MAPK	KKGSSIGQM	PKA	FKKGSSIGQMF	HASPIN	KGSS___	CHAK1
sp_P12823_POLG_DEN2P	S677	LKLDWFKKGSSIGQMFETTMR	PKA	KKGSSIGQM	PKA	FKKGSSIGQMF	HASPIN	KGSS___	CHAK1
sp_P12823_POLG_DEN2P	S677	LKLDWFKKGSSIGQMFETTMR	PKC	KKGSSIGQM	PKA	FKKGSSIGQMF	HASPIN	KGSS___	CHAK1
sp_P12823_POLG_DEN2P	S677	LKLDWFKKGSSIGQMFETTMR	CAMK2	KKGSSIGQM	PKA	FKKGSSIGQMF	HASPIN	KGSS___	CHAK2
sp_P12823_POLG_DEN2P	S677	LKLDWFKKGSSIGQMFETTMR	CK1	KKGSSIGQM	PKA	FKKGSSIGQMF	HASPIN	KGSS___	CHAK2
sp_P12823_POLG_DEN2P	S677	LKLDWFKKGSSIGQMFETTMR	MAPK	KKGSSIGQM	PKA	FKKGSSIGQMF	HASPIN	KGSS___	CHAK2
sp_P12823_POLG_DEN2P	S677	LKLDWFKKGSSIGQMFETTMR	PKA	KKGSSIGQM	PKA	FKKGSSIGQMF	HASPIN	KGSS___	CHAK2
sp_P12823_POLG_DEN2P	S677	LKLDWFKKGSSIGQMFETTMR	PKC	KKGSSIGQM	PKA	FKKGSSIGQMF	HASPIN	KGSS___	CHAK2
sp_P12823_POLG_DEN2P	S677	LKLDWFKKGSSIGQMFETTMR	CAMK2	KKGSSIGQM	PKA	FKKGSSIGQMF	HASPIN	KGSS___	CK1E
sp_P12823_POLG_DEN2P	S677	LKLDWFKKGSSIGQMFETTMR	CK1	KKGSSIGQM	PKA	FKKGSSIGQMF	HASPIN	KGSS___	CK1E
sp_P12823_POLG_DEN2P	S677	LKLDWFKKGSSIGQMFETTMR	MAPK	KKGSSIGQM	PKA	FKKGSSIGQMF	HASPIN	KGSS___	CK1E
sp_P12823_POLG_DEN2P	S677	LKLDWFKKGSSIGQMFETTMR	PKA	KKGSSIGQM	PKA	FKKGSSIGQMF	HASPIN	KGSS___	CK1E
sp_P12823_POLG_DEN2P	S677	LKLDWFKKGSSIGQMFETTMR	PKC	KKGSSIGQM	PKA	FKKGSSIGQMF	HASPIN	KGSS___	CK1E
sp_P12823_POLG_DEN2P	S677	LKLDWFKKGSSIGQMFETTMR	CAMK2	KKGSSIGQM	PKA	FKKGSSIGQMF	HASPIN	KGSS___	CK1G1
sp_P12823_POLG_DEN2P	S677	LKLDWFKKGSSIGQMFETTMR	CK1	KKGSSIGQM	PKA	FKKGSSIGQMF	HASPIN	KGSS___	CK1G1
sp_P12823_POLG_DEN2P	S677	LKLDWFKKGSSIGQMFETTMR	MAPK	KKGSSIGQM	PKA	FKKGSSIGQMF	HASPIN	KGSS___	CK1G1
sp_P12823_POLG_DEN2P	S677	LKLDWFKKGSSIGQMFETTMR	PKA	KKGSSIGQM	PKA	FKKGSSIGQMF	HASPIN	KGSS___	CK1G1
sp_P12823_POLG_DEN2P	S677	LKLDWFKKGSSIGQMFETTMR	PKC	KKGSSIGQM	PKA	FKKGSSIGQMF	HASPIN	KGSS___	CK1G1
sp_P12823_POLG_DEN2P	S677	LKLDWFKKGSSIGQMFETTMR	CAMK2	KKGSSIGQM	PKA	FKKGSSIGQMF	HASPIN	KGSS___	CLK2
sp_P12823_POLG_DEN2P	S677	LKLDWFKKGSSIGQMFETTMR	CK1	KKGSSIGQM	PKA	FKKGSSIGQMF	HASPIN	KGSS___	CLK2
sp_P12823_POLG_DEN2P	S677	LKLDWFKKGSSIGQMFETTMR	MAPK	KKGSSIGQM	PKA	FKKGSSIGQMF	HASPIN	KGSS___	CLK2
sp_P12823_POLG_DEN2P	S677	LKLDWFKKGSSIGQMFETTMR	PKA	KKGSSIGQM	PKA	FKKGSSIGQMF	HASPIN	KGSS___	CLK2
sp_P12823_POLG_DEN2P	S677	LKLDWFKKGSSIGQMFETTMR	PKC	KKGSSIGQM	PKA	FKKGSSIGQMF	HASPIN	KGSS___	CLK2
sp_P12823_POLG_DEN2P	S677	LKLDWFKKGSSIGQMFETTMR	CAMK2	KKGSSIGQM	PKA	FKKGSSIGQMF	HASPIN	KGSS___	CLK3
sp_P12823_POLG_DEN2P	S677	LKLDWFKKGSSIGQMFETTMR	CK1	KKGSSIGQM	PKA	FKKGSSIGQMF	HASPIN	KGSS___	CLK3
sp_P12823_POLG_DEN2P	S677	LKLDWFKKGSSIGQMFETTMR	MAPK	KKGSSIGQM	PKA	FKKGSSIGQMF	HASPIN	KGSS___	CLK3
sp_P12823_POLG_DEN2P	S677	LKLDWFKKGSSIGQMFETTMR	PKA	KKGSSIGQM	PKA	FKKGSSIGQMF	HASPIN	KGSS___	CLK3
sp_P12823_POLG_DEN2P	S677	LKLDWFKKGSSIGQMFETTMR	PKC	KKGSSIGQM	PKA	FKKGSSIGQMF	HASPIN	KGSS___	CLK3
sp_P12823_POLG_DEN2P	S677	LKLDWFKKGSSIGQMFETTMR	CAMK2	KKGSSIGQM	PKA	FKKGSSIGQMF	HASPIN	KGSS___	COT
sp_P12823_POLG_DEN2P	S677	LKLDWFKKGSSIGQMFETTMR	CK1	KKGSSIGQM	PKA	FKKGSSIGQMF	HASPIN	KGSS___	COT
sp_P12823_POLG_DEN2P	S677	LKLDWFKKGSSIGQMFETTMR	MAPK	KKGSSIGQM	PKA	FKKGSSIGQMF	HASPIN	KGSS___	COT
sp_P12823_POLG_DEN2P	S677	LKLDWFKKGSSIGQMFETTMR	PKA	KKGSSIGQM	PKA	FKKGSSIGQMF	HASPIN	KGSS___	COT
sp_P12823_POLG_DEN2P	S677	LKLDWFKKGSSIGQMFETTMR	PKC	KKGSSIGQM	PKA	FKKGSSIGQMF	HASPIN	KGSS___	COT
sp_P12823_POLG_DEN2P	S677	LKLDWFKKGSSIGQMFETTMR	CAMK2	KKGSSIGQM	PKA	FKKGSSIGQMF	HASPIN	KGSS___	DAPK3
sp_P12823_POLG_DEN2P	S677	LKLDWFKKGSSIGQMFETTMR	CK1	KKGSSIGQM	PKA	FKKGSSIGQMF	HASPIN	KGSS___	DAPK3
sp_P12823_POLG_DEN2P	S677	LKLDWFKKGSSIGQMFETTMR	MAPK	KKGSSIGQM	PKA	FKKGSSIGQMF	HASPIN	KGSS___	DAPK3
sp_P12823_POLG_DEN2P	S677	LKLDWFKKGSSIGQMFETTMR	PKA	KKGSSIGQM	PKA	FKKGSSIGQMF	HASPIN	KGSS___	DAPK3
sp_P12823_POLG_DEN2P	S677	LKLDWFKKGSSIGQMFETTMR	PKC	KKGSSIGQM	PKA	FKKGSSIGQMF	HASPIN	KGSS___	DAPK3
sp_P12823_POLG_DEN2P	S677	LKLDWFKKGSSIGQMFETTMR	CAMK2	KKGSSIGQM	PKA	FKKGSSIGQMF	HASPIN	KGSS___	DCAMKL1
sp_P12823_POLG_DEN2P	S677	LKLDWFKKGSSIGQMFETTMR	CK1	KKGSSIGQM	PKA	FKKGSSIGQMF	HASPIN	KGSS___	DCAMKL1
sp_P12823_POLG_DEN2P	S677	LKLDWFKKGSSIGQMFETTMR	MAPK	KKGSSIGQM	PKA	FKKGSSIGQMF	HASPIN	KGSS___	DCAMKL1
sp_P12823_POLG_DEN2P	S677	LKLDWFKKGSSIGQMFETTMR	PKA	KKGSSIGQM	PKA	FKKGSSIGQMF	HASPIN	KGSS___	DCAMKL1
sp_P12823_POLG_DEN2P	S677	LKLDWFKKGSSIGQMFETTMR	PKC	KKGSSIGQM	PKA	FKKGSSIGQMF	HASPIN	KGSS___	DCAMKL1
sp_P12823_POLG_DEN2P	S677	LKLDWFKKGSSIGQMFETTMR	CAMK2	KKGSSIGQM	PKA	FKKGSSIGQMF	HASPIN	KGSS___	DCAMKL2
sp_P12823_POLG_DEN2P	S677	LKLDWFKKGSSIGQMFETTMR	CK1	KKGSSIGQM	PKA	FKKGSSIGQMF	HASPIN	KGSS___	DCAMKL2
sp_P12823_POLG_DEN2P	S677	LKLDWFKKGSSIGQMFETTMR	MAPK	KKGSSIGQM	PKA	FKKGSSIGQMF	HASPIN	KGSS___	DCAMKL2
sp_P12823_POLG_DEN2P	S677	LKLDWFKKGSSIGQMFETTMR	PKA	KKGSSIGQM	PKA	FKKGSSIGQMF	HASPIN	KGSS___	DCAMKL2
sp_P12823_POLG_DEN2P	S677	LKLDWFKKGSSIGQMFETTMR	PKC	KKGSSIGQM	PKA	FKKGSSIGQMF	HASPIN	KGSS___	DCAMKL2
sp_P12823_POLG_DEN2P	S677	LKLDWFKKGSSIGQMFETTMR	CAMK2	KKGSSIGQM	PKA	FKKGSSIGQMF	HASPIN	KGSS___	DRAK1
sp_P12823_POLG_DEN2P	S677	LKLDWFKKGSSIGQMFETTMR	CK1	KKGSSIGQM	PKA	FKKGSSIGQMF	HASPIN	KGSS___	DRAK1
sp_P12823_POLG_DEN2P	S677	LKLDWFKKGSSIGQMFETTMR	MAPK	KKGSSIGQM	PKA	FKKGSSIGQMF	HASPIN	KGSS___	DRAK1
sp_P12823_POLG_DEN2P	S677	LKLDWFKKGSSIGQMFETTMR	PKA	KKGSSIGQM	PKA	FKKGSSIGQMF	HASPIN	KGSS___	DRAK1
sp_P12823_POLG_DEN2P	S677	LKLDWFKKGSSIGQMFETTMR	PKC	KKGSSIGQM	PKA	FKKGSSIGQMF	HASPIN	KGSS___	DRAK1
sp_P12823_POLG_DEN2P	S677	LKLDWFKKGSSIGQMFETTMR	CAMK2	KKGSSIGQM	PKA	FKKGSSIGQMF	HASPIN	KGSS___	FAM20C
sp_P12823_POLG_DEN2P	S677	LKLDWFKKGSSIGQMFETTMR	CK1	KKGSSIGQM	PKA	FKKGSSIGQMF	HASPIN	KGSS___	FAM20C
sp_P12823_POLG_DEN2P	S677	LKLDWFKKGSSIGQMFETTMR	MAPK	KKGSSIGQM	PKA	FKKGSSIGQMF	HASPIN	KGSS___	FAM20C
sp_P12823_POLG_DEN2P	S677	LKLDWFKKGSSIGQMFETTMR	PKA	KKGSSIGQM	PKA	FKKGSSIGQMF	HASPIN	KGSS___	FAM20C
sp_P12823_POLG_DEN2P	S677	LKLDWFKKGSSIGQMFETTMR	PKC	KKGSSIGQM	PKA	FKKGSSIGQMF	HASPIN	KGSS___	FAM20C
sp_P12823_POLG_DEN2P	S677	LKLDWFKKGSSIGQMFETTMR	CAMK2	KKGSSIGQM	PKA	FKKGSSIGQMF	HASPIN	KGSS___	GCK
sp_P12823_POLG_DEN2P	S677	LKLDWFKKGSSIGQMFETTMR	CK1	KKGSSIGQM	PKA	FKKGSSIGQMF	HASPIN	KGSS___	GCK
sp_P12823_POLG_DEN2P	S677	LKLDWFKKGSSIGQMFETTMR	MAPK	KKGSSIGQM	PKA	FKKGSSIGQMF	HASPIN	KGSS___	GCK
sp_P12823_POLG_DEN2P	S677	LKLDWFKKGSSIGQMFETTMR	PKA	KKGSSIGQM	PKA	FKKGSSIGQMF	HASPIN	KGSS___	GCK
sp_P12823_POLG_DEN2P	S677	LKLDWFKKGSSIGQMFETTMR	PKC	KKGSSIGQM	PKA	FKKGSSIGQMF	HASPIN	KGSS___	GCK
sp_P12823_POLG_DEN2P	S677	LKLDWFKKGSSIGQMFETTMR	CAMK2	KKGSSIGQM	PKA	FKKGSSIGQMF	HASPIN	KGSS___	GCN2
sp_P12823_POLG_DEN2P	S677	LKLDWFKKGSSIGQMFETTMR	CK1	KKGSSIGQM	PKA	FKKGSSIGQMF	HASPIN	KGSS___	GCN2
sp_P12823_POLG_DEN2P	S677	LKLDWFKKGSSIGQMFETTMR	MAPK	KKGSSIGQM	PKA	FKKGSSIGQMF	HASPIN	KGSS___	GCN2
sp_P12823_POLG_DEN2P	S677	LKLDWFKKGSSIGQMFETTMR	PKA	KKGSSIGQM	PKA	FKKGSSIGQMF	HASPIN	KGSS___	GCN2
sp_P12823_POLG_DEN2P	S677	LKLDWFKKGSSIGQMFETTMR	PKC	KKGSSIGQM	PKA	FKKGSSIGQMF	HASPIN	KGSS___	GCN2
sp_P12823_POLG_DEN2P	S677	LKLDWFKKGSSIGQMFETTMR	CAMK2	KKGSSIGQM	PKA	FKKGSSIGQMF	HASPIN	KGSS___	GRK7
sp_P12823_POLG_DEN2P	S677	LKLDWFKKGSSIGQMFETTMR	CK1	KKGSSIGQM	PKA	FKKGSSIGQMF	HASPIN	KGSS___	GRK7
sp_P12823_POLG_DEN2P	S677	LKLDWFKKGSSIGQMFETTMR	MAPK	KKGSSIGQM	PKA	FKKGSSIGQMF	HASPIN	KGSS___	GRK7
sp_P12823_POLG_DEN2P	S677	LKLDWFKKGSSIGQMFETTMR	PKA	KKGSSIGQM	PKA	FKKGSSIGQMF	HASPIN	KGSS___	GRK7
sp_P12823_POLG_DEN2P	S677	LKLDWFKKGSSIGQMFETTMR	PKC	KKGSSIGQM	PKA	FKKGSSIGQMF	HASPIN	KGSS___	GRK7
sp_P12823_POLG_DEN2P	S677	LKLDWFKKGSSIGQMFETTMR	CAMK2	KKGSSIGQM	PKA	FKKGSSIGQMF	HASPIN	KGSS___	HPK1
sp_P12823_POLG_DEN2P	S677	LKLDWFKKGSSIGQMFETTMR	CK1	KKGSSIGQM	PKA	FKKGSSIGQMF	HASPIN	KGSS___	HPK1
sp_P12823_POLG_DEN2P	S677	LKLDWFKKGSSIGQMFETTMR	MAPK	KKGSSIGQM	PKA	FKKGSSIGQMF	HASPIN	KGSS___	HPK1
sp_P12823_POLG_DEN2P	S677	LKLDWFKKGSSIGQMFETTMR	PKA	KKGSSIGQM	PKA	FKKGSSIGQMF	HASPIN	KGSS___	HPK1
sp_P12823_POLG_DEN2P	S677	LKLDWFKKGSSIGQMFETTMR	PKC	KKGSSIGQM	PKA	FKKGSSIGQMF	HASPIN	KGSS___	HPK1
sp_P12823_POLG_DEN2P	S677	LKLDWFKKGSSIGQMFETTMR	CAMK2	KKGSSIGQM	PKA	FKKGSSIGQMF	HASPIN	KGSS___	IKKE
sp_P12823_POLG_DEN2P	S677	LKLDWFKKGSSIGQMFETTMR	CK1	KKGSSIGQM	PKA	FKKGSSIGQMF	HASPIN	KGSS___	IKKE
sp_P12823_POLG_DEN2P	S677	LKLDWFKKGSSIGQMFETTMR	MAPK	KKGSSIGQM	PKA	FKKGSSIGQMF	HASPIN	KGSS___	IKKE
sp_P12823_POLG_DEN2P	S677	LKLDWFKKGSSIGQMFETTMR	PKA	KKGSSIGQM	PKA	FKKGSSIGQMF	HASPIN	KGSS___	IKKE
sp_P12823_POLG_DEN2P	S677	LKLDWFKKGSSIGQMFETTMR	PKC	KKGSSIGQM	PKA	FKKGSSIGQMF	HASPIN	KGSS___	IKKE
sp_P12823_POLG_DEN2P	S677	LKLDWFKKGSSIGQMFETTMR	CAMK2	KKGSSIGQM	PKA	FKKGSSIGQMF	HASPIN	KGSS___	IRAK4
sp_P12823_POLG_DEN2P	S677	LKLDWFKKGSSIGQMFETTMR	CK1	KKGSSIGQM	PKA	FKKGSSIGQMF	HASPIN	KGSS___	IRAK4
sp_P12823_POLG_DEN2P	S677	LKLDWFKKGSSIGQMFETTMR	MAPK	KKGSSIGQM	PKA	FKKGSSIGQMF	HASPIN	KGSS___	IRAK4
sp_P12823_POLG_DEN2P	S677	LKLDWFKKGSSIGQMFETTMR	PKA	KKGSSIGQM	PKA	FKKGSSIGQMF	HASPIN	KGSS___	IRAK4
sp_P12823_POLG_DEN2P	S677	LKLDWFKKGSSIGQMFETTMR	PKC	KKGSSIGQM	PKA	FKKGSSIGQMF	HASPIN	KGSS___	IRAK4
sp_P12823_POLG_DEN2P	S677	LKLDWFKKGSSIGQMFETTMR	CAMK2	KKGSSIGQM	PKA	FKKGSSIGQMF	HASPIN	KGSS___	IRE1
sp_P12823_POLG_DEN2P	S677	LKLDWFKKGSSIGQMFETTMR	CK1	KKGSSIGQM	PKA	FKKGSSIGQMF	HASPIN	KGSS___	IRE1
sp_P12823_POLG_DEN2P	S677	LKLDWFKKGSSIGQMFETTMR	MAPK	KKGSSIGQM	PKA	FKKGSSIGQMF	HASPIN	KGSS___	IRE1
sp_P12823_POLG_DEN2P	S677	LKLDWFKKGSSIGQMFETTMR	PKA	KKGSSIGQM	PKA	FKKGSSIGQMF	HASPIN	KGSS___	IRE1
sp_P12823_POLG_DEN2P	S677	LKLDWFKKGSSIGQMFETTMR	PKC	KKGSSIGQM	PKA	FKKGSSIGQMF	HASPIN	KGSS___	IRE1
sp_P12823_POLG_DEN2P	S677	LKLDWFKKGSSIGQMFETTMR	CAMK2	KKGSSIGQM	PKA	FKKGSSIGQMF	HASPIN	KGSS___	IRE2
sp_P12823_POLG_DEN2P	S677	LKLDWFKKGSSIGQMFETTMR	CK1	KKGSSIGQM	PKA	FKKGSSIGQMF	HASPIN	KGSS___	IRE2
sp_P12823_POLG_DEN2P	S677	LKLDWFKKGSSIGQMFETTMR	MAPK	KKGSSIGQM	PKA	FKKGSSIGQMF	HASPIN	KGSS___	IRE2
sp_P12823_POLG_DEN2P	S677	LKLDWFKKGSSIGQMFETTMR	PKA	KKGSSIGQM	PKA	FKKGSSIGQMF	HASPIN	KGSS___	IRE2
sp_P12823_POLG_DEN2P	S677	LKLDWFKKGSSIGQMFETTMR	PKC	KKGSSIGQM	PKA	FKKGSSIGQMF	HASPIN	KGSS___	IRE2
sp_P12823_POLG_DEN2P	S677	LKLDWFKKGSSIGQMFETTMR	CAMK2	KKGSSIGQM	PKA	FKKGSSIGQMF	HASPIN	KGSS___	KHS1
sp_P12823_POLG_DEN2P	S677	LKLDWFKKGSSIGQMFETTMR	CK1	KKGSSIGQM	PKA	FKKGSSIGQMF	HASPIN	KGSS___	KHS1
sp_P12823_POLG_DEN2P	S677	LKLDWFKKGSSIGQMFETTMR	MAPK	KKGSSIGQM	PKA	FKKGSSIGQMF	HASPIN	KGSS___	KHS1
sp_P12823_POLG_DEN2P	S677	LKLDWFKKGSSIGQMFETTMR	PKA	KKGSSIGQM	PKA	FKKGSSIGQMF	HASPIN	KGSS___	KHS1
sp_P12823_POLG_DEN2P	S677	LKLDWFKKGSSIGQMFETTMR	PKC	KKGSSIGQM	PKA	FKKGSSIGQMF	HASPIN	KGSS___	KHS1
sp_P12823_POLG_DEN2P	S677	LKLDWFKKGSSIGQMFETTMR	CAMK2	KKGSSIGQM	PKA	FKKGSSIGQMF	HASPIN	KGSS___	KHS2
sp_P12823_POLG_DEN2P	S677	LKLDWFKKGSSIGQMFETTMR	CK1	KKGSSIGQM	PKA	FKKGSSIGQMF	HASPIN	KGSS___	KHS2
sp_P12823_POLG_DEN2P	S677	LKLDWFKKGSSIGQMFETTMR	MAPK	KKGSSIGQM	PKA	FKKGSSIGQMF	HASPIN	KGSS___	KHS2
sp_P12823_POLG_DEN2P	S677	LKLDWFKKGSSIGQMFETTMR	PKA	KKGSSIGQM	PKA	FKKGSSIGQMF	HASPIN	KGSS___	KHS2
sp_P12823_POLG_DEN2P	S677	LKLDWFKKGSSIGQMFETTMR	PKC	KKGSSIGQM	PKA	FKKGSSIGQMF	HASPIN	KGSS___	KHS2
sp_P12823_POLG_DEN2P	S677	LKLDWFKKGSSIGQMFETTMR	CAMK2	KKGSSIGQM	PKA	FKKGSSIGQMF	HASPIN	KGSS___	LATS2
sp_P12823_POLG_DEN2P	S677	LKLDWFKKGSSIGQMFETTMR	CK1	KKGSSIGQM	PKA	FKKGSSIGQMF	HASPIN	KGSS___	LATS2
sp_P12823_POLG_DEN2P	S677	LKLDWFKKGSSIGQMFETTMR	MAPK	KKGSSIGQM	PKA	FKKGSSIGQMF	HASPIN	KGSS___	LATS2
sp_P12823_POLG_DEN2P	S677	LKLDWFKKGSSIGQMFETTMR	PKA	KKGSSIGQM	PKA	FKKGSSIGQMF	HASPIN	KGSS___	LATS2
sp_P12823_POLG_DEN2P	S677	LKLDWFKKGSSIGQMFETTMR	PKC	KKGSSIGQM	PKA	FKKGSSIGQMF	HASPIN	KGSS___	LATS2
sp_P12823_POLG_DEN2P	S677	LKLDWFKKGSSIGQMFETTMR	CAMK2	KKGSSIGQM	PKA	FKKGSSIGQMF	HASPIN	KGSS___	LOK
sp_P12823_POLG_DEN2P	S677	LKLDWFKKGSSIGQMFETTMR	CK1	KKGSSIGQM	PKA	FKKGSSIGQMF	HASPIN	KGSS___	LOK
sp_P12823_POLG_DEN2P	S677	LKLDWFKKGSSIGQMFETTMR	MAPK	KKGSSIGQM	PKA	FKKGSSIGQMF	HASPIN	KGSS___	LOK
sp_P12823_POLG_DEN2P	S677	LKLDWFKKGSSIGQMFETTMR	PKA	KKGSSIGQM	PKA	FKKGSSIGQMF	HASPIN	KGSS___	LOK
sp_P12823_POLG_DEN2P	S677	LKLDWFKKGSSIGQMFETTMR	PKC	KKGSSIGQM	PKA	FKKGSSIGQMF	HASPIN	KGSS___	LOK
sp_P12823_POLG_DEN2P	S677	LKLDWFKKGSSIGQMFETTMR	CAMK2	KKGSSIGQM	PKA	FKKGSSIGQMF	HASPIN	KGSS___	MARK1
sp_P12823_POLG_DEN2P	S677	LKLDWFKKGSSIGQMFETTMR	CK1	KKGSSIGQM	PKA	FKKGSSIGQMF	HASPIN	KGSS___	MARK1
sp_P12823_POLG_DEN2P	S677	LKLDWFKKGSSIGQMFETTMR	MAPK	KKGSSIGQM	PKA	FKKGSSIGQMF	HASPIN	KGSS___	MARK1
sp_P12823_POLG_DEN2P	S677	LKLDWFKKGSSIGQMFETTMR	PKA	KKGSSIGQM	PKA	FKKGSSIGQMF	HASPIN	KGSS___	MARK1
sp_P12823_POLG_DEN2P	S677	LKLDWFKKGSSIGQMFETTMR	PKC	KKGSSIGQM	PKA	FKKGSSIGQMF	HASPIN	KGSS___	MARK1
sp_P12823_POLG_DEN2P	S677	LKLDWFKKGSSIGQMFETTMR	CAMK2	KKGSSIGQM	PKA	FKKGSSIGQMF	HASPIN	KGSS___	MARK2
sp_P12823_POLG_DEN2P	S677	LKLDWFKKGSSIGQMFETTMR	CK1	KKGSSIGQM	PKA	FKKGSSIGQMF	HASPIN	KGSS___	MARK2
sp_P12823_POLG_DEN2P	S677	LKLDWFKKGSSIGQMFETTMR	MAPK	KKGSSIGQM	PKA	FKKGSSIGQMF	HASPIN	KGSS___	MARK2
sp_P12823_POLG_DEN2P	S677	LKLDWFKKGSSIGQMFETTMR	PKA	KKGSSIGQM	PKA	FKKGSSIGQMF	HASPIN	KGSS___	MARK2
sp_P12823_POLG_DEN2P	S677	LKLDWFKKGSSIGQMFETTMR	PKC	KKGSSIGQM	PKA	FKKGSSIGQMF	HASPIN	KGSS___	MARK2
sp_P12823_POLG_DEN2P	S677	LKLDWFKKGSSIGQMFETTMR	CAMK2	KKGSSIGQM	PKA	FKKGSSIGQMF	HASPIN	KGSS___	MARK3
sp_P12823_POLG_DEN2P	S677	LKLDWFKKGSSIGQMFETTMR	CK1	KKGSSIGQM	PKA	FKKGSSIGQMF	HASPIN	KGSS___	MARK3
sp_P12823_POLG_DEN2P	S677	LKLDWFKKGSSIGQMFETTMR	MAPK	KKGSSIGQM	PKA	FKKGSSIGQMF	HASPIN	KGSS___	MARK3
sp_P12823_POLG_DEN2P	S677	LKLDWFKKGSSIGQMFETTMR	PKA	KKGSSIGQM	PKA	FKKGSSIGQMF	HASPIN	KGSS___	MARK3
sp_P12823_POLG_DEN2P	S677	LKLDWFKKGSSIGQMFETTMR	PKC	KKGSSIGQM	PKA	FKKGSSIGQMF	HASPIN	KGSS___	MARK3
sp_P12823_POLG_DEN2P	S677	LKLDWFKKGSSIGQMFETTMR	CAMK2	KKGSSIGQM	PKA	FKKGSSIGQMF	HASPIN	KGSS___	MARK4
sp_P12823_POLG_DEN2P	S677	LKLDWFKKGSSIGQMFETTMR	CK1	KKGSSIGQM	PKA	FKKGSSIGQMF	HASPIN	KGSS___	MARK4
sp_P12823_POLG_DEN2P	S677	LKLDWFKKGSSIGQMFETTMR	MAPK	KKGSSIGQM	PKA	FKKGSSIGQMF	HASPIN	KGSS___	MARK4
sp_P12823_POLG_DEN2P	S677	LKLDWFKKGSSIGQMFETTMR	PKA	KKGSSIGQM	PKA	FKKGSSIGQMF	HASPIN	KGSS___	MARK4
sp_P12823_POLG_DEN2P	S677	LKLDWFKKGSSIGQMFETTMR	PKC	KKGSSIGQM	PKA	FKKGSSIGQMF	HASPIN	KGSS___	MARK4
sp_P12823_POLG_DEN2P	S677	LKLDWFKKGSSIGQMFETTMR	CAMK2	KKGSSIGQM	PKA	FKKGSSIGQMF	HASPIN	KGSS___	MEKK2
sp_P12823_POLG_DEN2P	S677	LKLDWFKKGSSIGQMFETTMR	CK1	KKGSSIGQM	PKA	FKKGSSIGQMF	HASPIN	KGSS___	MEKK2
sp_P12823_POLG_DEN2P	S677	LKLDWFKKGSSIGQMFETTMR	MAPK	KKGSSIGQM	PKA	FKKGSSIGQMF	HASPIN	KGSS___	MEKK2
sp_P12823_POLG_DEN2P	S677	LKLDWFKKGSSIGQMFETTMR	PKA	KKGSSIGQM	PKA	FKKGSSIGQMF	HASPIN	KGSS___	MEKK2
sp_P12823_POLG_DEN2P	S677	LKLDWFKKGSSIGQMFETTMR	PKC	KKGSSIGQM	PKA	FKKGSSIGQMF	HASPIN	KGSS___	MEKK2
sp_P12823_POLG_DEN2P	S677	LKLDWFKKGSSIGQMFETTMR	CAMK2	KKGSSIGQM	PKA	FKKGSSIGQMF	HASPIN	KGSS___	MEKK3
sp_P12823_POLG_DEN2P	S677	LKLDWFKKGSSIGQMFETTMR	CK1	KKGSSIGQM	PKA	FKKGSSIGQMF	HASPIN	KGSS___	MEKK3
sp_P12823_POLG_DEN2P	S677	LKLDWFKKGSSIGQMFETTMR	MAPK	KKGSSIGQM	PKA	FKKGSSIGQMF	HASPIN	KGSS___	MEKK3
sp_P12823_POLG_DEN2P	S677	LKLDWFKKGSSIGQMFETTMR	PKA	KKGSSIGQM	PKA	FKKGSSIGQMF	HASPIN	KGSS___	MEKK3
sp_P12823_POLG_DEN2P	S677	LKLDWFKKGSSIGQMFETTMR	PKC	KKGSSIGQM	PKA	FKKGSSIGQMF	HASPIN	KGSS___	MEKK3
sp_P12823_POLG_DEN2P	S677	LKLDWFKKGSSIGQMFETTMR	CAMK2	KKGSSIGQM	PKA	FKKGSSIGQMF	HASPIN	KGSS___	MELK
sp_P12823_POLG_DEN2P	S677	LKLDWFKKGSSIGQMFETTMR	CK1	KKGSSIGQM	PKA	FKKGSSIGQMF	HASPIN	KGSS___	MELK
sp_P12823_POLG_DEN2P	S677	LKLDWFKKGSSIGQMFETTMR	MAPK	KKGSSIGQM	PKA	FKKGSSIGQMF	HASPIN	KGSS___	MELK
sp_P12823_POLG_DEN2P	S677	LKLDWFKKGSSIGQMFETTMR	PKA	KKGSSIGQM	PKA	FKKGSSIGQMF	HASPIN	KGSS___	MELK
sp_P12823_POLG_DEN2P	S677	LKLDWFKKGSSIGQMFETTMR	PKC	KKGSSIGQM	PKA	FKKGSSIGQMF	HASPIN	KGSS___	MELK
sp_P12823_POLG_DEN2P	S677	LKLDWFKKGSSIGQMFETTMR	CAMK2	KKGSSIGQM	PKA	FKKGSSIGQMF	HASPIN	KGSS___	MLK1
sp_P12823_POLG_DEN2P	S677	LKLDWFKKGSSIGQMFETTMR	CK1	KKGSSIGQM	PKA	FKKGSSIGQMF	HASPIN	KGSS___	MLK1
sp_P12823_POLG_DEN2P	S677	LKLDWFKKGSSIGQMFETTMR	MAPK	KKGSSIGQM	PKA	FKKGSSIGQMF	HASPIN	KGSS___	MLK1
sp_P12823_POLG_DEN2P	S677	LKLDWFKKGSSIGQMFETTMR	PKA	KKGSSIGQM	PKA	FKKGSSIGQMF	HASPIN	KGSS___	MLK1
sp_P12823_POLG_DEN2P	S677	LKLDWFKKGSSIGQMFETTMR	PKC	KKGSSIGQM	PKA	FKKGSSIGQMF	HASPIN	KGSS___	MLK1
sp_P12823_POLG_DEN2P	S677	LKLDWFKKGSSIGQMFETTMR	CAMK2	KKGSSIGQM	PKA	FKKGSSIGQMF	HASPIN	KGSS___	MLK3
sp_P12823_POLG_DEN2P	S677	LKLDWFKKGSSIGQMFETTMR	CK1	KKGSSIGQM	PKA	FKKGSSIGQMF	HASPIN	KGSS___	MLK3
sp_P12823_POLG_DEN2P	S677	LKLDWFKKGSSIGQMFETTMR	MAPK	KKGSSIGQM	PKA	FKKGSSIGQMF	HASPIN	KGSS___	MLK3
sp_P12823_POLG_DEN2P	S677	LKLDWFKKGSSIGQMFETTMR	PKA	KKGSSIGQM	PKA	FKKGSSIGQMF	HASPIN	KGSS___	MLK3
sp_P12823_POLG_DEN2P	S677	LKLDWFKKGSSIGQMFETTMR	PKC	KKGSSIGQM	PKA	FKKGSSIGQMF	HASPIN	KGSS___	MLK3
sp_P12823_POLG_DEN2P	S677	LKLDWFKKGSSIGQMFETTMR	CAMK2	KKGSSIGQM	PKA	FKKGSSIGQMF	HASPIN	KGSS___	MLK4
sp_P12823_POLG_DEN2P	S677	LKLDWFKKGSSIGQMFETTMR	CK1	KKGSSIGQM	PKA	FKKGSSIGQMF	HASPIN	KGSS___	MLK4
sp_P12823_POLG_DEN2P	S677	LKLDWFKKGSSIGQMFETTMR	MAPK	KKGSSIGQM	PKA	FKKGSSIGQMF	HASPIN	KGSS___	MLK4
sp_P12823_POLG_DEN2P	S677	LKLDWFKKGSSIGQMFETTMR	PKA	KKGSSIGQM	PKA	FKKGSSIGQMF	HASPIN	KGSS___	MLK4
sp_P12823_POLG_DEN2P	S677	LKLDWFKKGSSIGQMFETTMR	PKC	KKGSSIGQM	PKA	FKKGSSIGQMF	HASPIN	KGSS___	MLK4
sp_P12823_POLG_DEN2P	S677	LKLDWFKKGSSIGQMFETTMR	CAMK2	KKGSSIGQM	PKA	FKKGSSIGQMF	HASPIN	KGSS___	MNK1
sp_P12823_POLG_DEN2P	S677	LKLDWFKKGSSIGQMFETTMR	CK1	KKGSSIGQM	PKA	FKKGSSIGQMF	HASPIN	KGSS___	MNK1
sp_P12823_POLG_DEN2P	S677	LKLDWFKKGSSIGQMFETTMR	MAPK	KKGSSIGQM	PKA	FKKGSSIGQMF	HASPIN	KGSS___	MNK1
sp_P12823_POLG_DEN2P	S677	LKLDWFKKGSSIGQMFETTMR	PKA	KKGSSIGQM	PKA	FKKGSSIGQMF	HASPIN	KGSS___	MNK1
sp_P12823_POLG_DEN2P	S677	LKLDWFKKGSSIGQMFETTMR	PKC	KKGSSIGQM	PKA	FKKGSSIGQMF	HASPIN	KGSS___	MNK1
sp_P12823_POLG_DEN2P	S677	LKLDWFKKGSSIGQMFETTMR	CAMK2	KKGSSIGQM	PKA	FKKGSSIGQMF	HASPIN	KGSS___	MRCKA
sp_P12823_POLG_DEN2P	S677	LKLDWFKKGSSIGQMFETTMR	CK1	KKGSSIGQM	PKA	FKKGSSIGQMF	HASPIN	KGSS___	MRCKA
sp_P12823_POLG_DEN2P	S677	LKLDWFKKGSSIGQMFETTMR	MAPK	KKGSSIGQM	PKA	FKKGSSIGQMF	HASPIN	KGSS___	MRCKA
sp_P12823_POLG_DEN2P	S677	LKLDWFKKGSSIGQMFETTMR	PKA	KKGSSIGQM	PKA	FKKGSSIGQMF	HASPIN	KGSS___	MRCKA
sp_P12823_POLG_DEN2P	S677	LKLDWFKKGSSIGQMFETTMR	PKC	KKGSSIGQM	PKA	FKKGSSIGQMF	HASPIN	KGSS___	MRCKA
sp_P12823_POLG_DEN2P	S677	LKLDWFKKGSSIGQMFETTMR	CAMK2	KKGSSIGQM	PKA	FKKGSSIGQMF	HASPIN	KGSS___	MST3
sp_P12823_POLG_DEN2P	S677	LKLDWFKKGSSIGQMFETTMR	CK1	KKGSSIGQM	PKA	FKKGSSIGQMF	HASPIN	KGSS___	MST3
sp_P12823_POLG_DEN2P	S677	LKLDWFKKGSSIGQMFETTMR	MAPK	KKGSSIGQM	PKA	FKKGSSIGQMF	HASPIN	KGSS___	MST3
sp_P12823_POLG_DEN2P	S677	LKLDWFKKGSSIGQMFETTMR	PKA	KKGSSIGQM	PKA	FKKGSSIGQMF	HASPIN	KGSS___	MST3
sp_P12823_POLG_DEN2P	S677	LKLDWFKKGSSIGQMFETTMR	PKC	KKGSSIGQM	PKA	FKKGSSIGQMF	HASPIN	KGSS___	MST3
sp_P12823_POLG_DEN2P	S677	LKLDWFKKGSSIGQMFETTMR	CAMK2	KKGSSIGQM	PKA	FKKGSSIGQMF	HASPIN	KGSS___	MST4
sp_P12823_POLG_DEN2P	S677	LKLDWFKKGSSIGQMFETTMR	CK1	KKGSSIGQM	PKA	FKKGSSIGQMF	HASPIN	KGSS___	MST4
sp_P12823_POLG_DEN2P	S677	LKLDWFKKGSSIGQMFETTMR	MAPK	KKGSSIGQM	PKA	FKKGSSIGQMF	HASPIN	KGSS___	MST4
sp_P12823_POLG_DEN2P	S677	LKLDWFKKGSSIGQMFETTMR	PKA	KKGSSIGQM	PKA	FKKGSSIGQMF	HASPIN	KGSS___	MST4
sp_P12823_POLG_DEN2P	S677	LKLDWFKKGSSIGQMFETTMR	PKC	KKGSSIGQM	PKA	FKKGSSIGQMF	HASPIN	KGSS___	MST4
sp_P12823_POLG_DEN2P	S677	LKLDWFKKGSSIGQMFETTMR	CAMK2	KKGSSIGQM	PKA	FKKGSSIGQMF	HASPIN	KGSS___	NDR1
sp_P12823_POLG_DEN2P	S677	LKLDWFKKGSSIGQMFETTMR	CK1	KKGSSIGQM	PKA	FKKGSSIGQMF	HASPIN	KGSS___	NDR1
sp_P12823_POLG_DEN2P	S677	LKLDWFKKGSSIGQMFETTMR	MAPK	KKGSSIGQM	PKA	FKKGSSIGQMF	HASPIN	KGSS___	NDR1
sp_P12823_POLG_DEN2P	S677	LKLDWFKKGSSIGQMFETTMR	PKA	KKGSSIGQM	PKA	FKKGSSIGQMF	HASPIN	KGSS___	NDR1
sp_P12823_POLG_DEN2P	S677	LKLDWFKKGSSIGQMFETTMR	PKC	KKGSSIGQM	PKA	FKKGSSIGQMF	HASPIN	KGSS___	NDR1
sp_P12823_POLG_DEN2P	S677	LKLDWFKKGSSIGQMFETTMR	CAMK2	KKGSSIGQM	PKA	FKKGSSIGQMF	HASPIN	KGSS___	NDR2
sp_P12823_POLG_DEN2P	S677	LKLDWFKKGSSIGQMFETTMR	CK1	KKGSSIGQM	PKA	FKKGSSIGQMF	HASPIN	KGSS___	NDR2
sp_P12823_POLG_DEN2P	S677	LKLDWFKKGSSIGQMFETTMR	MAPK	KKGSSIGQM	PKA	FKKGSSIGQMF	HASPIN	KGSS___	NDR2
sp_P12823_POLG_DEN2P	S677	LKLDWFKKGSSIGQMFETTMR	PKA	KKGSSIGQM	PKA	FKKGSSIGQMF	HASPIN	KGSS___	NDR2
sp_P12823_POLG_DEN2P	S677	LKLDWFKKGSSIGQMFETTMR	PKC	KKGSSIGQM	PKA	FKKGSSIGQMF	HASPIN	KGSS___	NDR2
sp_P12823_POLG_DEN2P	S677	LKLDWFKKGSSIGQMFETTMR	CAMK2	KKGSSIGQM	PKA	FKKGSSIGQMF	HASPIN	KGSS___	NEK5
sp_P12823_POLG_DEN2P	S677	LKLDWFKKGSSIGQMFETTMR	CK1	KKGSSIGQM	PKA	FKKGSSIGQMF	HASPIN	KGSS___	NEK5
sp_P12823_POLG_DEN2P	S677	LKLDWFKKGSSIGQMFETTMR	MAPK	KKGSSIGQM	PKA	FKKGSSIGQMF	HASPIN	KGSS___	NEK5
sp_P12823_POLG_DEN2P	S677	LKLDWFKKGSSIGQMFETTMR	PKA	KKGSSIGQM	PKA	FKKGSSIGQMF	HASPIN	KGSS___	NEK5
sp_P12823_POLG_DEN2P	S677	LKLDWFKKGSSIGQMFETTMR	PKC	KKGSSIGQM	PKA	FKKGSSIGQMF	HASPIN	KGSS___	NEK5
sp_P12823_POLG_DEN2P	S677	LKLDWFKKGSSIGQMFETTMR	CAMK2	KKGSSIGQM	PKA	FKKGSSIGQMF	HASPIN	KGSS___	NEK6
sp_P12823_POLG_DEN2P	S677	LKLDWFKKGSSIGQMFETTMR	CK1	KKGSSIGQM	PKA	FKKGSSIGQMF	HASPIN	KGSS___	NEK6
sp_P12823_POLG_DEN2P	S677	LKLDWFKKGSSIGQMFETTMR	MAPK	KKGSSIGQM	PKA	FKKGSSIGQMF	HASPIN	KGSS___	NEK6
sp_P12823_POLG_DEN2P	S677	LKLDWFKKGSSIGQMFETTMR	PKA	KKGSSIGQM	PKA	FKKGSSIGQMF	HASPIN	KGSS___	NEK6
sp_P12823_POLG_DEN2P	S677	LKLDWFKKGSSIGQMFETTMR	PKC	KKGSSIGQM	PKA	FKKGSSIGQMF	HASPIN	KGSS___	NEK6
sp_P12823_POLG_DEN2P	S677	LKLDWFKKGSSIGQMFETTMR	CAMK2	KKGSSIGQM	PKA	FKKGSSIGQMF	HASPIN	KGSS___	NEK7
sp_P12823_POLG_DEN2P	S677	LKLDWFKKGSSIGQMFETTMR	CK1	KKGSSIGQM	PKA	FKKGSSIGQMF	HASPIN	KGSS___	NEK7
sp_P12823_POLG_DEN2P	S677	LKLDWFKKGSSIGQMFETTMR	MAPK	KKGSSIGQM	PKA	FKKGSSIGQMF	HASPIN	KGSS___	NEK7
sp_P12823_POLG_DEN2P	S677	LKLDWFKKGSSIGQMFETTMR	PKA	KKGSSIGQM	PKA	FKKGSSIGQMF	HASPIN	KGSS___	NEK7
sp_P12823_POLG_DEN2P	S677	LKLDWFKKGSSIGQMFETTMR	PKC	KKGSSIGQM	PKA	FKKGSSIGQMF	HASPIN	KGSS___	NEK7
sp_P12823_POLG_DEN2P	S677	LKLDWFKKGSSIGQMFETTMR	CAMK2	KKGSSIGQM	PKA	FKKGSSIGQMF	HASPIN	KGSS___	NEK8
sp_P12823_POLG_DEN2P	S677	LKLDWFKKGSSIGQMFETTMR	CK1	KKGSSIGQM	PKA	FKKGSSIGQMF	HASPIN	KGSS___	NEK8
sp_P12823_POLG_DEN2P	S677	LKLDWFKKGSSIGQMFETTMR	MAPK	KKGSSIGQM	PKA	FKKGSSIGQMF	HASPIN	KGSS___	NEK8
sp_P12823_POLG_DEN2P	S677	LKLDWFKKGSSIGQMFETTMR	PKA	KKGSSIGQM	PKA	FKKGSSIGQMF	HASPIN	KGSS___	NEK8
sp_P12823_POLG_DEN2P	S677	LKLDWFKKGSSIGQMFETTMR	PKC	KKGSSIGQM	PKA	FKKGSSIGQMF	HASPIN	KGSS___	NEK8
sp_P12823_POLG_DEN2P	S677	LKLDWFKKGSSIGQMFETTMR	CAMK2	KKGSSIGQM	PKA	FKKGSSIGQMF	HASPIN	KGSS___	NIK
sp_P12823_POLG_DEN2P	S677	LKLDWFKKGSSIGQMFETTMR	CK1	KKGSSIGQM	PKA	FKKGSSIGQMF	HASPIN	KGSS___	NIK
sp_P12823_POLG_DEN2P	S677	LKLDWFKKGSSIGQMFETTMR	MAPK	KKGSSIGQM	PKA	FKKGSSIGQMF	HASPIN	KGSS___	NIK
sp_P12823_POLG_DEN2P	S677	LKLDWFKKGSSIGQMFETTMR	PKA	KKGSSIGQM	PKA	FKKGSSIGQMF	HASPIN	KGSS___	NIK
sp_P12823_POLG_DEN2P	S677	LKLDWFKKGSSIGQMFETTMR	PKC	KKGSSIGQM	PKA	FKKGSSIGQMF	HASPIN	KGSS___	NIK
sp_P12823_POLG_DEN2P	S677	LKLDWFKKGSSIGQMFETTMR	CAMK2	KKGSSIGQM	PKA	FKKGSSIGQMF	HASPIN	KGSS___	NIM1
sp_P12823_POLG_DEN2P	S677	LKLDWFKKGSSIGQMFETTMR	CK1	KKGSSIGQM	PKA	FKKGSSIGQMF	HASPIN	KGSS___	NIM1
sp_P12823_POLG_DEN2P	S677	LKLDWFKKGSSIGQMFETTMR	MAPK	KKGSSIGQM	PKA	FKKGSSIGQMF	HASPIN	KGSS___	NIM1
sp_P12823_POLG_DEN2P	S677	LKLDWFKKGSSIGQMFETTMR	PKA	KKGSSIGQM	PKA	FKKGSSIGQMF	HASPIN	KGSS___	NIM1
sp_P12823_POLG_DEN2P	S677	LKLDWFKKGSSIGQMFETTMR	PKC	KKGSSIGQM	PKA	FKKGSSIGQMF	HASPIN	KGSS___	NIM1
sp_P12823_POLG_DEN2P	S677	LKLDWFKKGSSIGQMFETTMR	CAMK2	KKGSSIGQM	PKA	FKKGSSIGQMF	HASPIN	KGSS___	NUAK1
sp_P12823_POLG_DEN2P	S677	LKLDWFKKGSSIGQMFETTMR	CK1	KKGSSIGQM	PKA	FKKGSSIGQMF	HASPIN	KGSS___	NUAK1
sp_P12823_POLG_DEN2P	S677	LKLDWFKKGSSIGQMFETTMR	MAPK	KKGSSIGQM	PKA	FKKGSSIGQMF	HASPIN	KGSS___	NUAK1
sp_P12823_POLG_DEN2P	S677	LKLDWFKKGSSIGQMFETTMR	PKA	KKGSSIGQM	PKA	FKKGSSIGQMF	HASPIN	KGSS___	NUAK1
sp_P12823_POLG_DEN2P	S677	LKLDWFKKGSSIGQMFETTMR	PKC	KKGSSIGQM	PKA	FKKGSSIGQMF	HASPIN	KGSS___	NUAK1
sp_P12823_POLG_DEN2P	S677	LKLDWFKKGSSIGQMFETTMR	CAMK2	KKGSSIGQM	PKA	FKKGSSIGQMF	HASPIN	KGSS___	NUAK2
sp_P12823_POLG_DEN2P	S677	LKLDWFKKGSSIGQMFETTMR	CK1	KKGSSIGQM	PKA	FKKGSSIGQMF	HASPIN	KGSS___	NUAK2
sp_P12823_POLG_DEN2P	S677	LKLDWFKKGSSIGQMFETTMR	MAPK	KKGSSIGQM	PKA	FKKGSSIGQMF	HASPIN	KGSS___	NUAK2
sp_P12823_POLG_DEN2P	S677	LKLDWFKKGSSIGQMFETTMR	PKA	KKGSSIGQM	PKA	FKKGSSIGQMF	HASPIN	KGSS___	NUAK2
sp_P12823_POLG_DEN2P	S677	LKLDWFKKGSSIGQMFETTMR	PKC	KKGSSIGQM	PKA	FKKGSSIGQMF	HASPIN	KGSS___	NUAK2
sp_P12823_POLG_DEN2P	S677	LKLDWFKKGSSIGQMFETTMR	CAMK2	KKGSSIGQM	PKA	FKKGSSIGQMF	HASPIN	KGSS___	OSR1
sp_P12823_POLG_DEN2P	S677	LKLDWFKKGSSIGQMFETTMR	CK1	KKGSSIGQM	PKA	FKKGSSIGQMF	HASPIN	KGSS___	OSR1
sp_P12823_POLG_DEN2P	S677	LKLDWFKKGSSIGQMFETTMR	MAPK	KKGSSIGQM	PKA	FKKGSSIGQMF	HASPIN	KGSS___	OSR1
sp_P12823_POLG_DEN2P	S677	LKLDWFKKGSSIGQMFETTMR	PKA	KKGSSIGQM	PKA	FKKGSSIGQMF	HASPIN	KGSS___	OSR1
sp_P12823_POLG_DEN2P	S677	LKLDWFKKGSSIGQMFETTMR	PKC	KKGSSIGQM	PKA	FKKGSSIGQMF	HASPIN	KGSS___	OSR1
sp_P12823_POLG_DEN2P	S677	LKLDWFKKGSSIGQMFETTMR	CAMK2	KKGSSIGQM	PKA	FKKGSSIGQMF	HASPIN	KGSS___	P70S6KB
sp_P12823_POLG_DEN2P	S677	LKLDWFKKGSSIGQMFETTMR	CK1	KKGSSIGQM	PKA	FKKGSSIGQMF	HASPIN	KGSS___	P70S6KB
sp_P12823_POLG_DEN2P	S677	LKLDWFKKGSSIGQMFETTMR	MAPK	KKGSSIGQM	PKA	FKKGSSIGQMF	HASPIN	KGSS___	P70S6KB
sp_P12823_POLG_DEN2P	S677	LKLDWFKKGSSIGQMFETTMR	PKA	KKGSSIGQM	PKA	FKKGSSIGQMF	HASPIN	KGSS___	P70S6KB
sp_P12823_POLG_DEN2P	S677	LKLDWFKKGSSIGQMFETTMR	PKC	KKGSSIGQM	PKA	FKKGSSIGQMF	HASPIN	KGSS___	P70S6KB
sp_P12823_POLG_DEN2P	S677	LKLDWFKKGSSIGQMFETTMR	CAMK2	KKGSSIGQM	PKA	FKKGSSIGQMF	HASPIN	KGSS___	PAK1
sp_P12823_POLG_DEN2P	S677	LKLDWFKKGSSIGQMFETTMR	CK1	KKGSSIGQM	PKA	FKKGSSIGQMF	HASPIN	KGSS___	PAK1
sp_P12823_POLG_DEN2P	S677	LKLDWFKKGSSIGQMFETTMR	MAPK	KKGSSIGQM	PKA	FKKGSSIGQMF	HASPIN	KGSS___	PAK1
sp_P12823_POLG_DEN2P	S677	LKLDWFKKGSSIGQMFETTMR	PKA	KKGSSIGQM	PKA	FKKGSSIGQMF	HASPIN	KGSS___	PAK1
sp_P12823_POLG_DEN2P	S677	LKLDWFKKGSSIGQMFETTMR	PKC	KKGSSIGQM	PKA	FKKGSSIGQMF	HASPIN	KGSS___	PAK1
sp_P12823_POLG_DEN2P	S677	LKLDWFKKGSSIGQMFETTMR	CAMK2	KKGSSIGQM	PKA	FKKGSSIGQMF	HASPIN	KGSS___	PAK2
sp_P12823_POLG_DEN2P	S677	LKLDWFKKGSSIGQMFETTMR	CK1	KKGSSIGQM	PKA	FKKGSSIGQMF	HASPIN	KGSS___	PAK2
sp_P12823_POLG_DEN2P	S677	LKLDWFKKGSSIGQMFETTMR	MAPK	KKGSSIGQM	PKA	FKKGSSIGQMF	HASPIN	KGSS___	PAK2
sp_P12823_POLG_DEN2P	S677	LKLDWFKKGSSIGQMFETTMR	PKA	KKGSSIGQM	PKA	FKKGSSIGQMF	HASPIN	KGSS___	PAK2
sp_P12823_POLG_DEN2P	S677	LKLDWFKKGSSIGQMFETTMR	PKC	KKGSSIGQM	PKA	FKKGSSIGQMF	HASPIN	KGSS___	PAK2
sp_P12823_POLG_DEN2P	S677	LKLDWFKKGSSIGQMFETTMR	CAMK2	KKGSSIGQM	PKA	FKKGSSIGQMF	HASPIN	KGSS___	PAK3
sp_P12823_POLG_DEN2P	S677	LKLDWFKKGSSIGQMFETTMR	CK1	KKGSSIGQM	PKA	FKKGSSIGQMF	HASPIN	KGSS___	PAK3
sp_P12823_POLG_DEN2P	S677	LKLDWFKKGSSIGQMFETTMR	MAPK	KKGSSIGQM	PKA	FKKGSSIGQMF	HASPIN	KGSS___	PAK3
sp_P12823_POLG_DEN2P	S677	LKLDWFKKGSSIGQMFETTMR	PKA	KKGSSIGQM	PKA	FKKGSSIGQMF	HASPIN	KGSS___	PAK3
sp_P12823_POLG_DEN2P	S677	LKLDWFKKGSSIGQMFETTMR	PKC	KKGSSIGQM	PKA	FKKGSSIGQMF	HASPIN	KGSS___	PAK3
sp_P12823_POLG_DEN2P	S677	LKLDWFKKGSSIGQMFETTMR	CAMK2	KKGSSIGQM	PKA	FKKGSSIGQMF	HASPIN	KGSS___	PAK4
sp_P12823_POLG_DEN2P	S677	LKLDWFKKGSSIGQMFETTMR	CK1	KKGSSIGQM	PKA	FKKGSSIGQMF	HASPIN	KGSS___	PAK4
sp_P12823_POLG_DEN2P	S677	LKLDWFKKGSSIGQMFETTMR	MAPK	KKGSSIGQM	PKA	FKKGSSIGQMF	HASPIN	KGSS___	PAK4
sp_P12823_POLG_DEN2P	S677	LKLDWFKKGSSIGQMFETTMR	PKA	KKGSSIGQM	PKA	FKKGSSIGQMF	HASPIN	KGSS___	PAK4
sp_P12823_POLG_DEN2P	S677	LKLDWFKKGSSIGQMFETTMR	PKC	KKGSSIGQM	PKA	FKKGSSIGQMF	HASPIN	KGSS___	PAK4
sp_P12823_POLG_DEN2P	S677	LKLDWFKKGSSIGQMFETTMR	CAMK2	KKGSSIGQM	PKA	FKKGSSIGQMF	HASPIN	KGSS___	PAK5
sp_P12823_POLG_DEN2P	S677	LKLDWFKKGSSIGQMFETTMR	CK1	KKGSSIGQM	PKA	FKKGSSIGQMF	HASPIN	KGSS___	PAK5
sp_P12823_POLG_DEN2P	S677	LKLDWFKKGSSIGQMFETTMR	MAPK	KKGSSIGQM	PKA	FKKGSSIGQMF	HASPIN	KGSS___	PAK5
sp_P12823_POLG_DEN2P	S677	LKLDWFKKGSSIGQMFETTMR	PKA	KKGSSIGQM	PKA	FKKGSSIGQMF	HASPIN	KGSS___	PAK5
sp_P12823_POLG_DEN2P	S677	LKLDWFKKGSSIGQMFETTMR	PKC	KKGSSIGQM	PKA	FKKGSSIGQMF	HASPIN	KGSS___	PAK5
sp_P12823_POLG_DEN2P	S677	LKLDWFKKGSSIGQMFETTMR	CAMK2	KKGSSIGQM	PKA	FKKGSSIGQMF	HASPIN	KGSS___	PAK6
sp_P12823_POLG_DEN2P	S677	LKLDWFKKGSSIGQMFETTMR	CK1	KKGSSIGQM	PKA	FKKGSSIGQMF	HASPIN	KGSS___	PAK6
sp_P12823_POLG_DEN2P	S677	LKLDWFKKGSSIGQMFETTMR	MAPK	KKGSSIGQM	PKA	FKKGSSIGQMF	HASPIN	KGSS___	PAK6
sp_P12823_POLG_DEN2P	S677	LKLDWFKKGSSIGQMFETTMR	PKA	KKGSSIGQM	PKA	FKKGSSIGQMF	HASPIN	KGSS___	PAK6
sp_P12823_POLG_DEN2P	S677	LKLDWFKKGSSIGQMFETTMR	PKC	KKGSSIGQM	PKA	FKKGSSIGQMF	HASPIN	KGSS___	PAK6
sp_P12823_POLG_DEN2P	S677	LKLDWFKKGSSIGQMFETTMR	CAMK2	KKGSSIGQM	PKA	FKKGSSIGQMF	HASPIN	KGSS___	PHKG1
sp_P12823_POLG_DEN2P	S677	LKLDWFKKGSSIGQMFETTMR	CK1	KKGSSIGQM	PKA	FKKGSSIGQMF	HASPIN	KGSS___	PHKG1
sp_P12823_POLG_DEN2P	S677	LKLDWFKKGSSIGQMFETTMR	MAPK	KKGSSIGQM	PKA	FKKGSSIGQMF	HASPIN	KGSS___	PHKG1
sp_P12823_POLG_DEN2P	S677	LKLDWFKKGSSIGQMFETTMR	PKA	KKGSSIGQM	PKA	FKKGSSIGQMF	HASPIN	KGSS___	PHKG1
sp_P12823_POLG_DEN2P	S677	LKLDWFKKGSSIGQMFETTMR	PKC	KKGSSIGQM	PKA	FKKGSSIGQMF	HASPIN	KGSS___	PHKG1
sp_P12823_POLG_DEN2P	S677	LKLDWFKKGSSIGQMFETTMR	CAMK2	KKGSSIGQM	PKA	FKKGSSIGQMF	HASPIN	KGSS___	PHKG2
sp_P12823_POLG_DEN2P	S677	LKLDWFKKGSSIGQMFETTMR	CK1	KKGSSIGQM	PKA	FKKGSSIGQMF	HASPIN	KGSS___	PHKG2
sp_P12823_POLG_DEN2P	S677	LKLDWFKKGSSIGQMFETTMR	MAPK	KKGSSIGQM	PKA	FKKGSSIGQMF	HASPIN	KGSS___	PHKG2
sp_P12823_POLG_DEN2P	S677	LKLDWFKKGSSIGQMFETTMR	PKA	KKGSSIGQM	PKA	FKKGSSIGQMF	HASPIN	KGSS___	PHKG2
sp_P12823_POLG_DEN2P	S677	LKLDWFKKGSSIGQMFETTMR	PKC	KKGSSIGQM	PKA	FKKGSSIGQMF	HASPIN	KGSS___	PHKG2
sp_P12823_POLG_DEN2P	S677	LKLDWFKKGSSIGQMFETTMR	CAMK2	KKGSSIGQM	PKA	FKKGSSIGQMF	HASPIN	KGSS___	PIM1
sp_P12823_POLG_DEN2P	S677	LKLDWFKKGSSIGQMFETTMR	CK1	KKGSSIGQM	PKA	FKKGSSIGQMF	HASPIN	KGSS___	PIM1
sp_P12823_POLG_DEN2P	S677	LKLDWFKKGSSIGQMFETTMR	MAPK	KKGSSIGQM	PKA	FKKGSSIGQMF	HASPIN	KGSS___	PIM1
sp_P12823_POLG_DEN2P	S677	LKLDWFKKGSSIGQMFETTMR	PKA	KKGSSIGQM	PKA	FKKGSSIGQMF	HASPIN	KGSS___	PIM1
sp_P12823_POLG_DEN2P	S677	LKLDWFKKGSSIGQMFETTMR	PKC	KKGSSIGQM	PKA	FKKGSSIGQMF	HASPIN	KGSS___	PIM1
sp_P12823_POLG_DEN2P	S677	LKLDWFKKGSSIGQMFETTMR	CAMK2	KKGSSIGQM	PKA	FKKGSSIGQMF	HASPIN	KGSS___	PIM3
sp_P12823_POLG_DEN2P	S677	LKLDWFKKGSSIGQMFETTMR	CK1	KKGSSIGQM	PKA	FKKGSSIGQMF	HASPIN	KGSS___	PIM3
sp_P12823_POLG_DEN2P	S677	LKLDWFKKGSSIGQMFETTMR	MAPK	KKGSSIGQM	PKA	FKKGSSIGQMF	HASPIN	KGSS___	PIM3
sp_P12823_POLG_DEN2P	S677	LKLDWFKKGSSIGQMFETTMR	PKA	KKGSSIGQM	PKA	FKKGSSIGQMF	HASPIN	KGSS___	PIM3
sp_P12823_POLG_DEN2P	S677	LKLDWFKKGSSIGQMFETTMR	PKC	KKGSSIGQM	PKA	FKKGSSIGQMF	HASPIN	KGSS___	PIM3
sp_P12823_POLG_DEN2P	S677	LKLDWFKKGSSIGQMFETTMR	CAMK2	KKGSSIGQM	PKA	FKKGSSIGQMF	HASPIN	KGSS___	PKACB
sp_P12823_POLG_DEN2P	S677	LKLDWFKKGSSIGQMFETTMR	CK1	KKGSSIGQM	PKA	FKKGSSIGQMF	HASPIN	KGSS___	PKACB
sp_P12823_POLG_DEN2P	S677	LKLDWFKKGSSIGQMFETTMR	MAPK	KKGSSIGQM	PKA	FKKGSSIGQMF	HASPIN	KGSS___	PKACB
sp_P12823_POLG_DEN2P	S677	LKLDWFKKGSSIGQMFETTMR	PKA	KKGSSIGQM	PKA	FKKGSSIGQMF	HASPIN	KGSS___	PKACB
sp_P12823_POLG_DEN2P	S677	LKLDWFKKGSSIGQMFETTMR	PKC	KKGSSIGQM	PKA	FKKGSSIGQMF	HASPIN	KGSS___	PKACB
[truncated: 2,172 more rows]
